# Supplementary material for: Murine breast cancers disorganize the liver transcriptome in a zonated manner
Source: Commun Biol. 2023 Jan 24;6:97. doi: 10.1038/s42003-023-04479-w (PMC9873924; doi:10.1038/s42003-023-04479-w)
Supplement: Supplementary file 4 — Supplementary Data 1 [file 42003_2023_4479_MOESM4_ESM.xlsx]

## Sheet: Supplementary_Table_S4
GO term	genes
GOBP_ACETYL_COA_METABOLIC_PROCESS	Aadat,Aass,Acaca,Acacb,Acat1,Acly,Acot12,Acss1,Acss2,Dip2a,Dlat,Dld,Dlst,Hmgcs1,Hmgcs2,Mlycd,Mpc2,Mvd,Mvk,Nudt7,Nudt8,Pdha1,Pdhb,Pdhx,Pdk1,Pdk2,Pdk3,Pdk4,Pipox,Pmvk,Ppcs,Tdo2
GOBP_ACIDIC_AMINO_ACID_TRANSPORT	Abat,Adora1,Adora2a,Apba1,Arl6ip1,Arl6ip5,Atp1a2,Avpr1a,Cln8,Dtnbp1,Gabbr1,Gipc1,Gja1,Itgb1,Kcnj10,Kmo,Lrrc8a,Lrrc8c,Lrrc8d,Lrrc8e,Nf1,Ntrk2,P2rx7,Per2,Praf2,Psen1,Rab3gap1,Slc12a2,Slc17a8,Slc1a2,Slc1a3,Slc1a4,Slc25a12,Slc25a13,Slc25a18,Slc25a22,Slc38a7,Slc3a1,Slc6a13,Slc6a6,Slc7a11,Slc9a3r1,Snca,Stxbp1,Tnf,Trpv1
GOBP_ACID_SECRETION	Abat,Abcb11,Abcb4,Agxt,Apba1,Ces1d,Gabbr1,Ghrl,Hip1r,Hrh2,Htr1b,Kcnq1,Myc,Nf1,Oxt,P2rx7,Prkaa1,Ptger3,Sct,Sgk1,Slc10a1,Slc26a6,Slc51a,Slc51b,Slc9a3r1,Snx10,Tff2,Tnf,Trpv1
GOBP_ACTIN_CYTOSKELETON_REORGANIZATION	Abi3,Abl1,Abl2,Antxr1,Anxa1,Arap1,Arhgdia,Arhgdib,Asb2,Atp2c1,Auts2,Baiap2,Baiap2l1,Bcar1,Bcas3,Capn10,Cass4,Ccl27a,Cd2ap,Cdc42,Cdc42bpa,Cdc42bpb,Cdc42bpg,Cdk5,Cldn3,Csf1r,Cttn,Cxadr,Dapk3,Dmtn,Dtnbp1,Efs,Eps8,Esam,Ezr,F11r,Farp2,Fer,Fes,Fgf7,Flna,Gab1,Gmfg,Gpr65,Grb2,Gsn,Hax1,Hck,Hcls1,Hmcn1,Hras,Iqgap2,Kit,Mcu,Mdk,Micall2,Mink1,Mkln1,Myh9,Nedd9,Notch2,Nrp1,Ntf3,Ntrk3,Pak1,Parva,Parvb,Parvg,Pdgf…
GOBP_ACTIN_FILAMENT_BASED_MOVEMENT	Acta2,Actn4,Adora1,Akap9,Ank2,Atp1a1,Atp1a2,Atp2a2,Bin1,Cacna1c,Cacna1d,Cacna2d1,Cacnb2,Camk2d,Cav1,Cav3,Ccdc88c,Dlg1,Dsc2,Dsg2,Dsp,Emp2,Epb41l5,Epdr1,Fgf12,Flna,Fnbp1l,Frmd6,Gata4,Gja1,Gja5,Gjc1,Gpd1l,Gsn,Jup,Kcne3,Kcne4,Kcnj2,Kcnj5,Kcnj8,Kcnn2,Kcnq1,Limch1,Mybpc3,Myh10,Myh14,Myh9,Myl6,Myl6b,Mylpf,Myo19,Myo1a,Myo1b,Myo1c,Myo1d,Myo1e,Myo1f,Myo1g,Myo1h,Myo5a,Myo5b,Myo5c,Myo6,Myo7a,Myo7b,Myo9b,Nedd…
GOBP_ACTIN_FILAMENT_BASED_TRANSPORT	Actn4,Fnbp1l,Myo19,Myo1a,Myo1b,Myo1c,Myo1d,Myo1e,Myo1f,Myo1g,Myo1h,Myo5a,Myo5b,Myo5c,Myo6,Myo7a,Myo7b,Sun2,Syne2,Wasl
GOBP_ACTIN_FILAMENT_BUNDLE_ORGANIZATION	Abl1,Actg1,Actn1,Add1,Aif1,Aif1l,Alms1,Apoa1,Arap1,Arhgap28,Arhgap6,Arhgef10,Arhgef10l,Arhgef15,Arhgef18,Arhgef5,Arrb1,Asap3,Bag4,Baiap2,Baiap2l1,Bbs4,Cald1,Carmil1,Ccdc88a,Ccn2,Cd47,Cdc42,Cgnl1,Clasp1,Clasp2,Coro1b,Coro2b,Cul3,Cx3cl1,Dlc1,Dmtn,Dpysl3,Eln,Epha1,Eps8,Espn,Espnl,Evl,Ezr,F11r,Fam171a1,Fermt2,Fhdc1,Fhod1,Flna,Fmn2,Fscn1,Gpr65,Hsp90b1,Id1,Inpp5k,Itgb1,Itgb1bp1,Itgb5,Kctd13,Lcp1,Lima1,…
GOBP_ACTIN_FILAMENT_DEPOLYMERIZATION	Add1,Add3,Avil,Capg,Capza1,Capza2,Capzb,Carmil1,Carmil2,Cfl1,Cfl2,Dmtn,Dstn,Eps8,F2rl1,Flii,Gsn,Iqank1,Lima1,Lmod1,Lmod3,Mical1,Mical2,Mical3,Mtpn,Pdxp,Pik3ca,Plek,Plekhh2,Ppp1r9b,Rdx,Scin,Sema5a,Sh3bp1,Sptan1,Sptb,Sptbn1,Sptbn2,Sptbn4,Svil,Swap70,Tmod1,Tmod3,Tmod4,Triobp,Twf1,Twf2,Vil1,Vill,Washc2,Wdr1
GOBP_ACTIN_FILAMENT_POLYMERIZATION	Abitram,Abl1,Add1,Add3,Aif1,Alox15,Ang,Arf6,Arfgef1,Arhgap18,Arhgap28,Arhgap6,Arpc1a,Arpc1b,Arpc2,Arpc3,Arpc4,Arpc5,Arpc5l,Avil,Bag4,Baiap2,Baiap2l1,Bbs4,Bin1,Gm14137,Capg,Capza1,Capza2,Capzb,Carmil1,Carmil2,Catip,Ccl11,Ccl21a,Ccl24,Ccr7,Cdc42ep1,Cdc42ep2,Cdc42ep3,Cdc42ep4,Cdc42ep5,Cobl,Coro1a,Coro7,Cotl1,Cttn,Cyfip1,Cyfip2,Daam2,Dbn1,Dbnl,Diaph1,Diaph3,Dlg1,Dmtn,Eln,Eps8,Esam,Evl,Fchsd1,Fchsd2,F…
GOBP_ACTIN_MEDIATED_CELL_CONTRACTION	Acta2,Adora1,Akap9,Ank2,Atp1a1,Atp1a2,Atp2a2,Bin1,Cacna1c,Cacna1d,Cacna2d1,Cacnb2,Camk2d,Cav1,Cav3,Ccdc88c,Dlg1,Dsc2,Dsg2,Dsp,Emp2,Epb41l5,Epdr1,Fgf12,Flna,Frmd6,Gata4,Gja1,Gja5,Gjc1,Gpd1l,Gsn,Jup,Kcne3,Kcne4,Kcnj2,Kcnj5,Kcnj8,Kcnn2,Kcnq1,Limch1,Mybpc3,Myl6,Myl6b,Mylpf,Nedd4l,Nos1ap,Nup155,Parva,Pde4b,Pde4d,Pdpn,Pik3ca,Pkp2,Rangrf,Rock1,Scn1b,Scn2b,Scn4b,Scn5a,Shtn1,Slc9a1,Snta1,Sri,Sumo1,Tnnc1,T…
GOBP_ACTIN_NUCLEATION	Abi2,Actr2,Actr3,Ap1ar,Arf1,Arfip1,Arfip2,Arpc1a,Arpc1b,Arpc2,Arpc3,Arpc4,Arpc5,Arpc5l,Arpin,Brk1,Coro1a,Coro1b,Cyfip1,Evl,Fchsd2,Fmn1,Gmfb,Gmfg,Gsn,Hip1r,Iqgap2,Jmy,Lmod1,Lmod3,Nckap1,Pick1,Scin,Spire1,Spire2,Trim27,Vil1,Was,Wasf1,Wasf2,Washc1,Washc5,Wasl,Whamm
GOBP_ACTIN_POLYMERIZATION_OR_DEPOLYMERIZATION	Abi1,Abi2,Abitram,Abl1,Add1,Add3,Aif1,Alox15,Ang,Arf6,Arfgef1,Arhgap18,Arhgap28,Arhgap35,Arhgap6,Arpc1a,Arpc1b,Arpc2,Arpc3,Arpc4,Arpc5,Arpc5l,Avil,Bag4,Baiap2,Baiap2l1,Bbs4,Bin1,Brk1,Gm14137,Capg,Capza1,Capza2,Capzb,Carmil1,Carmil2,Catip,Ccl11,Ccl21a,Ccl24,Ccr7,Cdc42ep1,Cdc42ep2,Cdc42ep3,Cdc42ep4,Cdc42ep5,Cfl1,Cfl2,Cit,Cobl,Coro1a,Coro7,Cotl1,Cttn,Cxcl12,Cyfip1,Cyfip2,Daam2,Dbn1,Dbnl,Diaph1,Diaph…
GOBP_ACTION_POTENTIAL	Adra1a,Akap6,Akap9,Ank2,Ank3,Atp1a1,Atp1a2,Atp1b1,Atp2a2,Bin1,Cacna1c,Cacna1d,Cacna2d1,Cacnb2,Cacnb3,Calm1,Calm3,Camk2d,Cav1,Cav3,Cd36,Chrna4,Chrnb2,Cln3,Cnr2,Cntnap1,Cxadr,Dlg1,Dmd,Dsc2,Dsg2,Dsp,Fgf12,Fkbp1b,Flna,Fmr1,Gba,Gja1,Gja5,Gjc1,Gna11,Gna14,Gna15,Gnaq,Gpd1l,Gpr35,Hcn2,Jup,Kcna2,Kcnab2,Kcnb1,Kcne3,Kcne4,Kcnj2,Kcnj5,Kcnj8,Kcnn2,Kcnq1,Mtor,Myh14,Nedd4l,Nos1ap,Nrcam,Ntrk2,Nup155,P2rx1,P2rx3,…
GOBP_ACTIVATED_T_CELL_PROLIFERATION	Abl1,Ager,Arg1,Cadm1,Casp3,Cd24a,Cd274,Crtam,Fadd,Foxp3,Fyn,Gpam,Hmgb1,Icosl,Igf1,Igf2,Igfbp2,Il12rb1,Il18,Il2,Il23a,Il27ra,Il2ra,Jak3,Lgals9,Lrrc32,Pdcd1lg2,Prkar1a,Prnp,Pycard,Rc3h1,Ripk3,Rps3,Scrib,Slamf1,Stat5b,Tnfsf9
GOBP_ACTIVATION_OF_CYSTEINE_TYPE_ENDOPEPTIDASE_ACTIVITY_INVOLVED_IN_APOPTOTIC_PROCESS	Acer2,Aifm1,Anp32b,Apaf1,Atp2a3,Bad,Bak1,Bax,Bbc3,Bcl2l13,Bex3,Bid,Bok,Casp1,Casp12,Casp2,Casp4,Casp8,Casp8ap2,Casp9,Cflar,Cradd,Ctsh,Cycs,Dap,Diablo,Dlc1,Egln3,Eif2ak3,F2r,F3,Fam162a,Fasl,Hip1,Hip1r,Hspd1,Hspe1,Ift57,Jak2,Laptm5,Lck,Mapt,Mtch1,Mul1,Ngfr,Nlrc4,Nlrp12,Nod1,P2rx1,Pdcd2,Pdcd6,Pidd1,Pmaip1,Pml,Pparg,Pycard,Rack1,Robo1,Rps27l,S100a8,S100a9,Senp1,Smad3,Snca,Tnf,Vcp,Xdh
GOBP_ACTIVATION_OF_GTPASE_ACTIVITY	Abr,Adprh,Akt2,Apc2,Arhgap22,Arhgap24,Arhgap25,Arhgap29,Arhgap42,Arhgap45,Arhgef10,Arhgef15,Arhgef16,Arhgef19,Arhgef26,Arhgef5,Bcas3,Bcr,Ccdc125,Ccl21a,Ccr7,Coro1c,Crk,Crkl,Cxcl13,Dock7,Ect2,Epha1,Epha2,Evi5,Evi5l,Foxj1,Garnl3,Gmip,Gpr65,Grtp1,Mtss2,Ndel1,Nedd9,Ngef,Ntf3,Ntrk3,Pip5k1a,Ptk2b,Rabgap1,Rabgap1l,Ralgapa1,Ralgapa2,Ralgapb,Rangap1,Rap1gap,Rap1gap2,Rasgrp1,Rcc2,Rhog,Rundc1,Scrib,Sgsm1,Sg…
GOBP_ACTIVATION_OF_INNATE_IMMUNE_RESPONSE	Aim2,Casp6,Cgas,Clec4n,Crebbp,Ep300,Fcnb,Ffar2,Fyn,Hck,Hexim1,Hmgb1,Hsp90aa1,Ifi205,Ikbkb,Klrc1,Klrd1,Klrk1,Lilra6,Pira2,Lyn,Map3k7,Matr3,Mavs,Mbl2,Ifi204,Nlrc4,Nono,Pak1,Pak2,Plcg2,Pqbp1,Prkdc,Pspc1,Pycard,Mndal,Rbm14,Sfpq,Sin3a,Src,Syk,Tbk1,Tlr4,Tomm70a,Traf6,Trim12c,Tyrobp,Xrcc5,Xrcc6,Zbp1,Zcchc3,Znfx1
GOBP_ACTIVATION_OF_PHOSPHOLIPASE_C_ACTIVITY	Adcyap1r1,Adra1a,Agt,Ang,Arhgap6,Avpr1a,C5ar1,Cd86,Ednra,Egfr,Gna15,Gnaq,Gpr55,Itk,Lpar1,Lpar2,P2ry12,P2ry6,Phb,Phb2,Plcb2,Rasgrp4,S1pr4,Sele,Txk
GOBP_ACTIVATION_OF_PROTEIN_KINASE_ACTIVITY	Abl1,Acvr2b,Adnp,Adra2a,Adra2b,Adrb2,Agap2,Agt,Ang,Angpt1,Angpt4,Axin1,Bora,Cab39,Card10,Card14,Ccdc88a,Ccl5,Cd300a,Cd86,Cdk5r1,Chil1,Clspn,Cops8,Daxx,Dgkq,Dlg1,Dusp19,Ect2,Efna5,Egf,Emp2,Fgf1,Gas6,Ghr,Gprc5a,Gprc5b,Gprc5c,Igf1,Il18,Il23a,Il4,Il6ra,Insr,Irak1,Itgb1bp1,Itgb3,Jak2,Kif14,Madd,Malt1,Map2k1,Map3k7,Mark2,Mas1,Mob1a,Mob1b,Mob2,Mob3a,Mob3b,Mob3c,Mtor,Nckap1l,Nrg1,Ntf3,Ntrk3,Osbpl8,Park7,…
GOBP_ACTIVATION_OF_PROTEIN_KINASE_B_ACTIVITY	Adra2a,Adra2b,Ang,Ccdc88a,Fgf1,Gas6,Igf1,Il18,Insr,Itgb1bp1,Mtor,Nrg1,Ntf3,Ntrk3,Osbpl8,Park7,Pdgfb,Pdpk1,Pink1,Ppia,Prkcz,Src,Txn1,Wnt5a
GOBP_ACTIVIN_RECEPTOR_SIGNALING_PATHWAY	Acvr1,Acvr1b,Acvr2a,Acvr2b,Acvrl1,Amhr2,Bmp10,Bmpr2,Cited2,Csnk2b,Dact1,Dact2,Dand5,Fgf9,Fkbp1a,Fst,Fstl3,Gdf2,Gdf6,Hjv,Igsf1,Inhba,Inhbb,Lemd3,Magi2,Men1,Nodal,Nomo1,Shh,Ski,Smad2,Smad3,Smad7,Tgfbr1,Tgfbr2,Tgif2,Zc3h3
GOBP_ACTOMYOSIN_STRUCTURE_ORGANIZATION	Abl1,Actg1,Akap13,Alkbh4,Alms1,Ankrd1,Anln,Apoa1,Arap1,Arhgap28,Arhgap6,Arhgef10,Arhgef10l,Arhgef15,Arhgef18,Arhgef5,Arrb1,Asap3,Bag4,Bbs4,Bmp10,Capn3,Carmil1,Casq1,Cav3,Ccdc88a,Ccn2,Cd47,Cdc42,Cdc42bpa,Cdc42bpb,Cdc42bpg,Cfl2,Cflar,Cgnl1,Cit,Clasp1,Clasp2,Cnn1,Cnn2,Cnn3,Coro2b,Csrp1,Csrp2,Csrp3,Cul3,Dlc1,Ect2,Edn1,Eln,Epb41,Epb41l1,Epb41l2,Epb41l3,Epb41l4a,Epb41l4b,Epb41l5,Epha1,Evl,F11r,Fam171a1…
GOBP_ACUTE_INFLAMMATORY_RESPONSE	A2m,Acvr1,Adam8,Adora1,Adra2a,Ahsg,Alox5ap,Ano6,Apcs,Apoa2,Ash1l,Ass1,B4galt1,Btk,C3,Ccr7,Cd163,Cd6,Cebpb,Creb3l3,Crp,Ctnnbip1,Dnase1,Dnase1l3,Ednrb,Eif2ak1,Elane,Ext1,F12,F2,F3,F8,Fcgr1,Fcgr2b,Fcgr4,Ffar2,Fn1,Fut7,Gata3,Gstp1,Gstp2,Hamp,H2-T23,Hp,Ighg1,Ighg2b,Ighg2c,Ighg3,Il1a,Il1b,Il20rb,Il4,Il6,Il6ra,Il6st,Itih4,Klkb1,Lbp,Mbl2,Mylk3,Nlrp3,Nlrp6,Npy,Nupr1,Ogg1,Orm1,Orm2,Osm,Osmr,Park7,Pik3cg,Pl…
GOBP_ACUTE_INFLAMMATORY_RESPONSE_TO_ANTIGENIC_STIMULUS	A2m,Btk,C3,Ccr7,Cd6,Elane,Ext1,Fcgr1,Fcgr2b,Fcgr4,Fut7,Gata3,H2-T23,Ighg1,Ighg2b,Ighg2c,Ighg3,Il20rb,Nlrp6,Npy,Park7,Selenos
GOBP_ACUTE_PHASE_RESPONSE	A2m,Ahsg,Apcs,Ass1,Cd163,Cebpb,Crp,Ednrb,F2,F8,Fn1,Hamp,Hp,Il1a,Il1b,Il6,Il6ra,Itih4,Lbp,Mbl2,Orm1,Orm2,Plscr1,Ptger3,Ptges,Saa1,Saa2,Saa4,Serpina1b,Serpina1e,Serpina3c,Serpina3k,Serpina3m,Serpina3n,Serpinf2,Sigirr,Tfr2,Tfrc,Tnf,Tnfrsf11a,Trpv1,Ugt1a1
GOBP_ACYLGLYCEROL_HOMEOSTASIS	Abcg5,Abcg8,Acsm2,Adora1,Angptl3,Angptl4,Angptl8,Apoa1,Apoa4,Apoa5,Apoc2,Apoc3,Apoc4,Apoe,C1qtnf3,Dgat2,Fitm2,Fundc2,Gckr,Gpihbp1,Hnf4a,Il18,Lipc,Lpl,Med13,Mlxipl,Mtln,Nr1h3,Nr1h4,Pla2g12b,Pnpla8,Rora,Scarb1,Sesn2,Sirt1,Xbp1
GOBP_ADAPTIVE_THERMOGENESIS	Abhd6,Acadl,Ache,Acot11,Acot13,Acsl1,Acvr2b,Adam17,Adamts5,Adipoq,Adipor1,Adipor2,Adrb1,Adrb2,Adrb3,Aldh1a1,Alms1,Alpl,Apc,Appl2,Arntl,Arrdc3,Atf4,Bscl2,Cav1,Ccr2,Cd36,Cebpb,Cidea,Cmklr1,Cnot3,Cpt2,Cxcr4,Ddit3,Decr1,Dhrs7b,Dio2,Dock7,Dync1h1,Ehmt1,Elovl3,Elovl6,Epas1,Esrrg,Fabp4,Fabp5,Ffar4,Fgf21,Fh1,Flcn,G0s2,Gadd45g,Gatm,Ghrl,Gja1,Gnas,Grb10,Hadh,Hdac3,Hnrnpu,Hsf1,Id1,Igf1r,Il15,Il18,Il18r1,Il4…
GOBP_ADENYLATE_CYCLASE_ACTIVATING_G_PROTEIN_COUPLED_RECEPTOR_SIGNALING_PATHWAY	Abca1,Adcy1,Adcy3,Adcy4,Adcy5,Adcy6,Adcy7,Adcy9,Adgrd1,Adgre1,Adgre5,Adgre4,Adgrf1,Adgrg1,Adgrg2,Adgrg3,Adgrg5,Adgrg6,Adgrl1,Adgrl2,Adgrl3,Adgrl4,Adm,Adora2a,Adora2b,Adra1a,Adra1b,Adra2a,Adra2b,Adrb1,Adrb2,Adrb3,Akap13,Aplp1,Arrdc3,Atp2b4,Calcrl,Cnr2,Crtc3,Cxcl10,Cxcl9,Galr2,Gcgr,Glp1r,Gna13,Gnai2,Gnal,Gnaq,Gnas,Gnb1,Gng2,Gpr12,Gpr157,Gpr161,Gpr4,Gpr65,Gsk3a,Lgr4,Lgr5,Lpar1,Lpar2,Lpar3,Mc5r,Mrap,…
GOBP_ADENYLATE_CYCLASE_INHIBITING_G_PROTEIN_COUPLED_RECEPTOR_SIGNALING_PATHWAY	Adcy5,Adcy6,Adora1,Adra2a,Akap12,Akap5,Chrm1,Chrm3,Cort,Edn1,Ednra,Flna,Fpr2,Gabbr1,Gabbr2,Gnai1,Gnai2,Gnai3,Gnat1,Gnaz,Grm6,Htr1b,Lpar1,Marco,Mtnr1a,Npr3,P2ry1,P2ry12,Palm,Pde2a,Prmt5,Psap,Rgs1,Rgs2,Ric8a,S1pr1,S1pr3,Sstr2
GOBP_ADENYLATE_CYCLASE_MODULATING_G_PROTEIN_COUPLED_RECEPTOR_SIGNALING_PATHWAY	Abca1,Adcy1,Adcy3,Adcy4,Adcy5,Adcy6,Adcy7,Adcy9,Adcyap1r1,Adgrd1,Adgre1,Adgre5,Adgre4,Adgrf1,Adgrg1,Adgrg2,Adgrg3,Adgrg5,Adgrg6,Adgrl1,Adgrl2,Adgrl3,Adgrl4,Adm,Adora1,Adora2a,Adora2b,Adra1a,Adra1b,Adra2a,Adra2b,Adrb1,Adrb2,Adrb3,Akap12,Akap13,Akap5,Aplp1,Arrdc3,Atp2b4,Avpr2,Cacna1d,Calcrl,Ccr3,Chrm1,Chrm3,Cnr2,Cort,Crhr2,Crtc3,Cxcl10,Cxcl9,Edn1,Ednra,Flna,Fpr1,Fpr2,Gabbr1,Gabbr2,Galr2,Gcgr,Glp1r,…
GOBP_ADHERENS_JUNCTION_ORGANIZATION	Actb,Adam10,Add1,Bmp6,Camsap3,Cdc42,Cdh1,Cdh11,Cdh24,Cdh5,Csk,Ctnnb1,Dchs1,Dlg5,Dsp,Efnb2,Epha4,Fermt2,Hipk1,Jam3,Kifc3,Mtss1,Numb,Numbl,Pak2,Pip5k1c,Plec,Plekha7,Ptpn23,Ramp2,Rdx,Smad7,Src,Tbcd,Tjp1,Vcl,Vegfa,Zfp703
GOBP_ADIPOSE_TISSUE_DEVELOPMENT	Acat1,Amer1,Arid5b,Arrdc3,Atf2,Bbs4,Cdk4,Csf1,Dgat2,Dhrs7b,Dyrk1b,Fto,Ghrl,Hmgcs2,Klf7,Lrp5,Nampt,Nr1h4,Oxct1,Paxip1,Pgrmc2,Pik3ca,Plaat3,Ppard,Ppargc1a,Rorc,Selenom,Sh3pxd2b,Sirt1,Slc25a25,Sorl1,Spg20,Spi1,Sptlc2,Tbl1xr1,Trpm4,Ubb,Xbp1,Zfp516
GOBP_ADP_METABOLIC_PROCESS	Adpgk,Ak1,Ak2,Ak3,Ak4,Aldoa,Aldob,Aldoc,App,Arl2,Arnt,Bad,Bpgm,Cbfa2t3,Ddit4,Dhtkd1,Eif6,Eno1,Eno2,Eno3,Entpd5,Ep300,Fbp1,Foxk1,Foxk2,Galk1,Gapdh,Gapdhs,Gck,Git1,Gpd1,Gpi1,Hdac4,Hif1a,Hk1,Hk2,Hk3,Hkdc1,Ifng,Igf1,Insr,Jmjd8,Ldha,Mlxipl,Myc,Ncor1,Nt5e,Nudt9,Nupr1,Ogdh,Ogdhl,Ogt,P2rx7,Pfkfb1,Pfkfb2,Pfkl,Pfkm,Pfkp,Pgam1,Pgk1,Pgm1,Pklr,Pkm,Ppara,Prkaa1,Prkaa2,Prkag1,Prkag2,Prxl2c,Psen1,Sirt6,Slc2a6,Sl…
GOBP_ADRENAL_GLAND_DEVELOPMENT	Apoa1,Arid5b,Armc5,Cdkn1c,Cited2,Cyp1b1,Dkk3,Insr,Ly6e,Mdk,Nf1,Pbx1,Pdgfra,Sall1,Smad2,Smad3,Smad4,Tspo,Wnt4,Wt1
GOBP_ADRENERGIC_RECEPTOR_SIGNALING_PATHWAY	Adcy9,Adra1a,Adra1b,Adra2a,Adra2b,Adrb1,Adrb2,Adrb3,Akap13,Arrdc3,Atp2b4,Crtc3,Gnai2,Gsk3a,Kcnq1,Lmbrd2,Pde4b,Pde4d,Rapgef2,Rgs2,Zdhhc21
GOBP_ADULT_BEHAVIOR	Abat,Abhd12,Adam2,Agtpbp1,App,Arcn1,Arrb2,a,Atp1a2,Bbs2,Bbs4,Btbd9,Cdk5,Cend1,Chd7,Chrna4,Chrnb1,Chrnb2,Clcn3,Cln8,Cnp,Cntn2,Cstb,Ctns,Cxcl12,Dab1,Efnb3,Ehmt2,Epha4,Eps8,Fadd,Fgf12,Foxa2,Fxn,Ghrl,Gigyf2,Grin2d,Hdac2,Hipk2,Homer1,Homer2,Hoxb8,Htra2,Inpp5f,Kcnj10,Lgi4,Mafg,Mecp2,Ncstn,Nlgn2,Nlgn3,Npc1,Npy,Nr4a2,Nrxn1,Nrxn2,Nrxn3,Ntan1,Oxr1,Pafah1b1,Park7,Pax5,Pbx3,Ppara,Ppp1r1b,Ppt1,Prex2,Prkn,Pten…
GOBP_ADULT_LOCOMOTORY_BEHAVIOR	Abhd12,Agtpbp1,App,Arcn1,Arrb2,Atp1a2,Btbd9,Cend1,Chd7,Clcn3,Cln8,Cnp,Cntn2,Cstb,Ctns,Cxcl12,Dab1,Efnb3,Epha4,Eps8,Fgf12,Foxa2,Fxn,Gigyf2,Grin2d,Hipk2,Hoxb8,Htra2,Inpp5f,Kcnj10,Lgi4,Mecp2,Nlgn2,Npc1,Nr4a2,Ntan1,Oxr1,Pafah1b1,Park7,Pbx3,Ppt1,Prex2,Prkn,Pum1,Shank2,Snca,Sncg,Sptbn4,Tmod1,Tsc1,Uchl1,Zmpste24
GOBP_AEROBIC_RESPIRATION	Abcd1,Aco1,Aco2,Adsl,Afg1l,Ak4,Arl2,Atp5a1,Atp5b,Atp5c1,Atp5d,Atp5e,Atp5k,Atp5j2,Atp5l,Atp5h,Atp5j,Atp5o,Atpsckmt,Bid,Bloc1s1,Bnip3,1700066M21Rik,Cat,Cbfa2t3,Ccnb1,Cdk1,Chchd10,Chchd2,Coa6,Coq9,Cox10,Cox15,Cox4i1,Cox4i2,Cox5a,Cox5b,Cox6a1,Cox6a2,Cox6b2,Cox7a1,Cox7a2,Cox7a2l,Cox7c,Cs,Cyc1,Cycs,Dguok,Dhtkd1,Dlat,Dld,Dlst,Dnajc15,Dnajc30,Fh1,Fxn,Ghitm,Hif1a,Ide,Idh1,Idh2,Idh3a,Idh3b,Idh3g,Ireb2,Iscu…
GOBP_ALCOHOL_BIOSYNTHETIC_PROCESS	Abca2,Abcg1,Acaa2,Acer2,Acer3,Acly,Adcyap1r1,Apoa1,Apoa4,Apoa5,Apob,Apoe,Arv1,Asah1,Asah2,Bmp2,Bmp5,Bmp6,Cd244a,Ces1d,Clcn2,Cyb5r3,Cyp27a1,Cyp2r1,Cyp3a11,Cyp3a13,Cyp51,Cyp7a1,Dab2,Dgkq,Dhcr24,Dhcr7,Dhdds,Dhfr,Dkk3,Ebp,Erlin1,Erlin2,Fdft1,Fdps,Fgf1,Fgf2,G6pdx,Gba,Gch1,Gfi1,Got1,H6pd,Hmgcr,Hmgcs1,Hmgcs2,Hrh1,Hsd17b7,Idi1,Impa1,Impa2,Insig1,Insig2,Ip6k1,Ip6k2,Ipmk,Ippk,Isyna1,Itpka,Itpkb,Itpkc,Lbr,L…
GOBP_ALCOHOL_CATABOLIC_PROCESS	Adh4,Akr1b8,Akr1d1,Aldh1b1,Aldh2,Aldh3b1,Aldh3b3,Apoe,Bpnt1,Cyp27a1,Cyp39a1,Cyp46a1,Cyp7a1,Gk,Gk5,Gpd2,Hao1,Impa1,Impa2,Inpp1,Inpp4b,Inpp5a,Inpp5b,Inpp5e,Inpp5j,Inpp5k,Miox,Mtmr2,Mtmr7,Nudt3,Ocrl,Pten,Scarb1,Scarf1,Snx17,Sord,Srd5a3,Sult1a1,Sult1b1,Sult1e1,Sult2a1,Sult2a5,Sult2a6,Synj1,Synj2,Tkfc,Tpi1
GOBP_ALPHA_AMINO_ACID_CATABOLIC_PROCESS	Aadat,Aass,Acad8,Acadsb,Acat1,Acmsd,Adhfe1,Afmid,Agxt,Agxt2,Aldh4a1,Aldh6a1,Aldh8a1,Amt,Arg1,Arg2,Aspa,Asrgl1,Atp2b4,Auh,Bcat2,Blmh,Cbs,Cdo1,Crym,Csad,Ddah1,Ddah2,Ddo,Dlst,Fah,Gcat,Gcsh,Gldc,Gls,Gls2,Glud1,Glul,Got1,Got2,Gpt,Gpt2,Gstz1,Haao,Hgd,Hibadh,Hibch,Hmgcl,Hmgcll1,Hoga1,Hpd,Hsd17b10,Hykk,Ido2,Il4i1,Ivd,Kmo,Kyat1,Kyat3,Kynu,Mat1a,Mccc1,Mccc2,Mtrr,Nos2,Nos3,Oat,Otc,Pah,Pipox,Prodh,Prodh2,Qdp…
GOBP_ALPHA_AMINO_ACID_METABOLIC_PROCESS	Aadat,Aasdhppt,Aass,Acad8,Acadsb,Acat1,Acmsd,Adhfe1,Adi1,Adss,Afmid,Agmat,Agxt,Agxt2,Aldh18a1,Aldh4a1,Aldh5a1,Aldh6a1,Aldh8a1,Amdhd1,Amt,Apip,Arg1,Arg2,Art4,Asl,Asns,Asnsd1,Aspa,Aspg,Asrgl1,Ass1,Atf4,Atp2b4,Auh,Azin1,Azin2,Baat,Bcat1,Bcat2,Bhmt,Bhmt2,Blmh,Bloc1s6,Cad,Cbs,Cdo1,Cln3,Cps1,Crym,Csad,Cth,Ctps,Ctps2,Dct,Ddah1,Ddah2,Ddo,Dglucy,Dhfr,Dlst,Dpep1,Enoph1,Fah,Fpgs,Ftcd,Gart,Gcat,Gcdh,Gclc,Gcl…
GOBP_ALPHA_BETA_T_CELL_ACTIVATION	Abl1,Ada,Adora2a,Ager,Anxa1,Ap3b1,Ap3d1,Arg2,Armc5,Atf2,Batf,Bcl11b,Bcl2,Bcl3,Bcl6,Cbfb,Cblb,Ccl19,Ccr2,Cd160,Cd274,Cd28,Cd300a,Cd3e,Cd55,Cd80,Cd81,Cd83,Cd86,Clec4a3,Cracr2a,Crtam,Ctsl,Dock2,Ebi3,Elf4,Entpd7,Eomes,Foxp1,Foxp3,Fut7,Gata3,Gli3,Gpr18,Gpr183,Hfe,H2-Q10,H2-Q7,H2-Eb1,H2-T23,Hlx,Hmgb1,Hsph1,Ifng,Ihh,Il12a,Il12rb1,Il15,Il18,Il18r1,Il2,Il23a,Il27,Il4,Il4ra,Il6,Il6ra,Irf1,Irf4,Itch,Itk,Itp…
GOBP_ALPHA_BETA_T_CELL_DIFFERENTIATION	Abl1,Ada,Anxa1,Ap3b1,Ap3d1,Armc5,Atf2,Batf,Bcl11b,Bcl2,Bcl3,Bcl6,Cbfb,Ccl19,Cd80,Cd83,Cd86,Cracr2a,Ctsl,Entpd7,Eomes,Foxp1,Foxp3,Fut7,Gata3,Gli3,Gpr18,Gpr183,H2-Eb1,Hlx,Hmgb1,Ifng,Ihh,Il12rb1,Il18,Il18r1,Il2,Il23a,Il27,Il4,Il4ra,Il6,Il6ra,Irf1,Irf4,Itk,Itpkb,Jak3,Lef1,Lgals9,Loxl3,Ly9,Malt1,Mtor,Myb,Nckap1l,Nfkbid,Nfkbiz,Nkap,Nlrp3,Prdm1,Prkcz,Prr7,Ptger4,Rara,Rc3h1,Rc3h2,Relb,Rhoa,Ripk2,Rora,Ror…
GOBP_ALPHA_BETA_T_CELL_PROLIFERATION	Arg2,Cblb,Ccr2,Cd274,Cd28,Cd3e,Cd55,Cd81,Dock2,Ebi3,Elf4,H2-Q10,H2-Q7,H2-T23,Il15,Il18,Il23a,Irf1,Itch,Jak2,Lgals7,Lgals9,Mapk8ip1,Ptpn22,Ptprc,Rasal3,Ripk2,Sh3rf1,Syk,Tgfbr2,Tnfrsf14,Twsg1,Tyk2,Vsir,Xcl1,Zap70,Zbtb7b
GOBP_ALTERNATIVE_MRNA_SPLICING_VIA_SPLICEOSOME	Cdk13,Celf1,Celf2,Celf4,Ddx17,Ddx5,Dhx9,Esrp2,Fam172a,Fmr1,Fxr1,Fxr2,Hnrnpa1,Hnrnpl,Hnrnpm,Hnrnpu,Kdm1a,Khdrbs1,Khdrbs3,Magoh,Mbnl1,Mbnl2,Mbnl3,Nova2,Nsrp1,Pqbp1,Ptbp1,Puf60,Raver2,Rbfox2,Rbfox3,Rbm10,Rbm15,Rbm15b,Rbm17,Rbm24,Rbm25,Rbm4,Rbm5,Rbm7,Rbm8a,Rbmx,Rest,Rnps1,Rsrc1,Sap18,Scnm1,Sfpq,Sfswap,Slu7,Smu1,Srrm4,Srsf1,Srsf2,Srsf6,Srsf9,Strap,Thrap3,Tia1,Tra2b,Wtap,Ythdc1,Zbtb7a,Zc3h10
GOBP_AMIDE_TRANSPORT	Aacs,Abat,Abca1,Abca13,Abca2,Abcb1a,Abcb4,Abcb9,Abcc1,Abcc4,Abcc5,Abcd1,Abcg2,Acsl4,Acvr2b,Adcy5,Adora1,Adra2a,Aimp1,Alox5,Ano1,Anxa1,Aqp11,Aqp7,Aqp9,Arntl,Bad,Baiap3,Blk,C1qtnf12,C2cd2l,Car2,Camk2g,Capn10,Ccdc186,Ccl5,Ccn3,Cd209b,Cd38,Cd74,Cdk16,Chd7,Clock,Cltrn,Cpe,Cpt1a,Cptp,Cyb5r4,Disp1,Edn1,Efna5,Eipr1,Ensa,Exoc3l,Ffar2,Ffar4,Fga,Fgb,Fgg,Fkbp1b,Folr1,Folr2,Foxa2,Gabbr1,Gal,Gck,Ghrl,Gja1,Gltp…
GOBP_AMINE_BIOSYNTHETIC_PROCESS	Agmat,Aldh2,Amd1,Azin1,Azin2,Ddc,Gata3,Gch1,Hand2,Hdc,Nnmt,Nr4a2,Oaz1,Oaz2,Oaz3,Odc1,Pah,Paox,Park7,Prg3,Sat1,Sat2,Smox,Sms,Snca,Srm,Sult1a1,Tgfb2,Vps35
GOBP_AMINE_CATABOLIC_PROCESS	Acmsd,Afmid,Aldh7a1,Atp2b4,Chdh,Comt,Dhps,Dmgdh,Haao,Hnmt,Ido2,Il4i1,Kmo,Kynu,Tomt,Maoa,Maob,Paox,Sat1,Slc44a1,Smox,Sult1a1,Tdo2
GOBP_AMINE_METABOLIC_PROCESS	Abat,Acmsd,Afmid,Agmat,Aldh2,Aldh7a1,Amd1,Aoc1,Aoc2,Atp2b4,Azin1,Azin2,Bckdk,Bhmt,Bloc1s6,Chdh,Chrnb2,Cln3,Comt,Cyp1a1,Ddc,Dhps,Dmgdh,Ednra,Epas1,Gata3,Gcdh,Gch1,Gde1,Gdpd1,Gdpd3,Haao,Hand2,Hdac10,Hdac6,Hdc,Hnmt,Hprt,Ido2,Il4i1,Inmt,Itgam,Itgb2,Kmo,Kynu,Tomt,Ly6e,Maoa,Maob,Mecp2,Mtpn,Naaa,Napepld,Nnmt,Npr1,Npy,Nr1h4,Nr4a2,Oaz1,Oaz2,Oaz3,Odc1,Pah,Paox,Park7,Pde1b,Pnkd,Prg3,Prkn,Rnf180,Sat1,Sat2,Si…
GOBP_AMINE_TRANSPORT	Abat,Ace2,Adora1,Adora2a,Adora3,Adra2a,Adra2b,Agt,Aqp9,Arl6ip1,Arl6ip5,Atp1a2,Avpr1a,Chrna4,Chrnb2,Cltrn,Cxcl12,Ddc,Dtnbp1,Gabbr1,Grk2,Htr1b,Itgb1,Kcna2,Kcnb1,Kmo,Oxt,P2rx7,P2ry1,Per2,Pink1,Prkn,Psen1,Rab3a,Rab3b,Rab3gap1,Rgs2,Rgs4,Rhcg,Slc12a2,Slc18a1,Slc18a2,Slc38a3,Slc43a1,Slc43a2,Snca,Sncg,Stx1a,Stxbp1,Syt1,Syt11,Syt12,Syt3,Syt7,Syt8,Syt9,Tnf,Tor1a
GOBP_AMINOGLYCAN_BIOSYNTHETIC_PROCESS	Abcc5,Angpt1,Ap2a1,B3galt6,B3gat3,B3gnt2,B3gnt3,B3gnt6,B3gnt7,B3gnt8,B3gnt9,B4galt4,B4galt5,B4galt7,B4gat1,Chpf,Chpf2,Chst1,Chst11,Chst12,Chst13,Chst14,Chst15,Chst2,Chst3,Chst7,Chsy1,Chsy3,Cltc,Csgalnact1,Csgalnact2,Dse,Dsel,Egf,Ext1,Ext2,Gcnt2,Glce,Hexa,Hs2st1,Hs3st1,Hs3st3a1,Hs3st3b1,Hs3st6,Hs6st1,Hyal1,Il1b,Ndst1,Ndst2,Ndst3,Nfkb1,Pdgfb,Pdgfrb,Pxylp1,Slc10a7,Slc35d2,Smpd3,St3gal1,St3gal2,St3ga…
GOBP_AMINOGLYCAN_CATABOLIC_PROCESS	Cd44,Cemip2,Chil1,Chit1,Ctbs,Fgf2,Fuca1,Glb1,Gns,Gusb,Hyal1,Hyal2,Hyal3,Ids,Idua,Lyve1,Naglu,Ovgp1,Pglyrp1,Pglyrp2,Pglyrp4,Sgsh,Tgfb1
GOBP_AMINOGLYCAN_METABOLIC_PROCESS	Abcc5,Angpt1,Ap2a1,B3galt6,B3gat3,B3gnt2,B3gnt3,B3gnt6,B3gnt7,B3gnt8,B3gnt9,B4galt4,B4galt5,B4galt7,B4gat1,Bgn,Cd44,Cemip2,Chil1,Chit1,Chpf,Chpf2,Chst1,Chst11,Chst12,Chst13,Chst14,Chst15,Chst2,Chst3,Chst7,Chsy1,Chsy3,Cln6,Cltc,Csgalnact1,Csgalnact2,Ctbs,Dcn,Dse,Dsel,Ednra,Ednrb,Egf,Egflam,Ext1,Ext2,Fgf2,Foxc1,Fuca1,Gcnt2,Glb1,Glce,Gns,Gusb,Hexa,Hexb,Hpse,Hs2st1,Hs3st1,Hs3st3a1,Hs3st3b1,Hs3st6,Hs6…
GOBP_AMINO_ACID_ACTIVATION	Aars,Aars2,Aarsd1,Aasdh,Cars,Cars2,Dalrd3,Dars,Dars2,Ears2,Eprs,Fars2,Farsa,Farsb,Gars,Gatb,Gatc,Hars,Hars2,Iars,Iars2,Kars,Lars,Lars2,Lrrc47,Mars2,Nars,Nars2,Pars2,Qars,Qrsl1,Rars,Rars2,Sars,Sars2,Tars,Tars2,Tarsl2,Vars,Vars2,Wars,Wars2,Yars,Yars2
GOBP_AMINO_ACID_IMPORT	Ace2,Agt,Arl6ip1,Arl6ip5,Atp1a2,Cln8,Cltrn,Gfap,Itgb1,Kcnj10,Per2,Psen1,Rgs2,Rgs4,Sfxn1,Sfxn2,Sfxn3,Sh3bp4,Slc16a2,Slc1a2,Slc1a3,Slc1a4,Slc1a5,Slc22a4,Slc25a38,Slc36a1,Slc36a4,Slc3a2,Slc43a1,Slc43a2,Slc47a1,Slc6a12,Slc6a13,Slc6a6,Slc6a9,Slc7a1,Slc7a11,Slc7a2,Slc7a5,Slc7a8,Slc9a3r1,Tnf
GOBP_AMINO_ACID_IMPORT_ACROSS_PLASMA_MEMBRANE	Ace2,Agt,Arl6ip1,Arl6ip5,Atp1a2,Cln8,Cltrn,Gfap,Itgb1,Kcnj10,Per2,Psen1,Rgs2,Rgs4,Slc16a2,Slc1a2,Slc1a3,Slc1a4,Slc1a5,Slc22a4,Slc36a1,Slc36a4,Slc3a2,Slc43a1,Slc43a2,Slc47a1,Slc6a13,Slc6a6,Slc6a9,Slc7a1,Slc7a11,Slc7a2,Slc7a5,Slc7a8,Tnf
GOBP_AMINO_ACID_TRANSMEMBRANE_TRANSPORT	Ace2,Agt,Arl6ip1,Arl6ip5,Atp1a2,Cln3,Cln8,Cltrn,Gfap,Itgb1,Kcnj10,Lrrc8a,Lrrc8c,Lrrc8d,Lrrc8e,Mfsd12,Per2,Praf2,Psen1,Rgs2,Rgs4,Sfxn1,Sfxn2,Sfxn3,Slc15a4,Slc16a10,Slc16a2,Slc17a8,Slc1a2,Slc1a3,Slc1a4,Slc1a5,Slc22a4,Slc25a12,Slc25a13,Slc25a15,Slc25a18,Slc25a2,Slc25a22,Slc25a29,Slc25a38,Slc32a1,Slc36a1,Slc36a4,Slc38a1,Slc38a10,Slc38a2,Slc38a3,Slc38a4,Slc38a5,Slc38a6,Slc38a7,Slc38a9,Slc3a1,Slc3a2,Sl…
GOBP_AMINO_ACID_TRANSPORT	Abat,Ace2,Adora1,Adora2a,Agt,Apba1,Arl6ip1,Arl6ip5,Atp1a2,Avpr1a,Cln3,Cln8,Cltrn,Ctns,Dtnbp1,Gabbr1,Gfap,Gipc1,Gja1,Htr1b,Itgb1,Kcnj10,Kmo,Llgl2,Lrrc8a,Lrrc8c,Lrrc8d,Lrrc8e,Mfsd12,Myc,Nf1,Ntrk2,P2rx7,Pdpn,Per2,Praf2,Psen1,Rab3gap1,Rgs2,Rgs4,Serinc3,Serinc5,Sfxn1,Sfxn2,Sfxn3,Sfxn4,Sfxn5,Sh3bp4,Slc12a2,Slc15a4,Slc16a10,Slc16a2,Slc17a5,Slc17a8,Slc1a2,Slc1a3,Slc1a4,Slc1a5,Slc22a4,Slc25a12,Slc25a13,Sl…
GOBP_AMINO_SUGAR_METABOLIC_PROCESS	Aldh1a1,Amdhd2,Chil1,Chit1,Chst1,Chst2,Chst3,Chst7,Cmas,Csgalnact1,Ctbs,Dpagt1,Extl2,Fn3k,Gfpt1,Gfpt2,Gne,Gnpda1,Gnpda2,Gnpnat1,Large1,Mgat1,Nagk,Nanp,Npl,Oga,Ovgp1,Pgm3,Renbp,Slc35a3,St3gal1,St6gal1,Uap1,Uap1l1
GOBP_AMP_METABOLIC_PROCESS	Ada,Adk,Adsl,Adssl1,Adss,Ak1,Ak2,Ak3,Ak4,Ampd2,Ampd3,Aprt,Atic,Gart,Hprt,Nt5e,Nudt2,Paics,Pfas,Ppat,Prps2,Xdh
GOBP_AMYLOID_BETA_CLEARANCE	Abca7,Apoe,C3,C5ar1,Cd36,Cltc,Clu,Cyp51,Hdac1,Hmgcr,Ide,Ifng,Ifngr1,Igf1r,Il4,Insr,Itgam,Itgb2,Ldlr,Lrp1,Lrp2,Lrp4,Lrpap1,Marco,Mme,Msr1,Picalm,Rab11a,Rab11b,Rab5a,Rock1,Srf,Tnf,Trem2,Ttpa
GOBP_AMYLOID_BETA_FORMATION	Abca2,Abca7,Abcg1,Aph1a,Aph1b,Aph1c,Apoe,Bace1,Bin1,Casp3,Clu,Dyrk1a,Efna1,Epha4,Gga3,Gsap,Gsk3a,Hap1,Ifng,Ifngr1,Igf1,Ncstn,Ntrk2,Picalm,Pin1,Prnp,Psen1,Psen2,Psenen,Rela,Rock1,Rock2,Rtn1,Rtn2,Rtn3,Rtn4,Slc2a13,Sorl1,Sp1,Spon1,Tmed10,Tnf
GOBP_AMYLOID_BETA_METABOLIC_PROCESS	Abca2,Abca7,Abcg1,Ace,Apeh,Aph1a,Aph1b,Aph1c,Apoe,Bace1,Bace2,Becn1,Bin1,Casp3,Clu,Dyrk1a,Efna1,Epha4,Gga3,Gsap,Gsk3a,Hap1,Ide,Ifng,Ifngr1,Igf1,Mme,Nat8,Nat8f1,Ncstn,Ntrk2,Picalm,Pin1,Prnp,Psen1,Psen2,Psenen,Rela,Ren1,Rock1,Rock2,Rtn1,Rtn2,Rtn3,Rtn4,Slc2a13,Sorl1,Sp1,Spon1,Tmed10,Tnf
GOBP_AMYLOID_FIBRIL_FORMATION	Apoe,App,B2m,Bace1,Cd36,Clu,Cryab,Fkbp1a,Furin,Gsn,Ldlr,Mapt,Mdm2,Nat8,Nat8f1,Pfdn1,Pfdn2,Pfdn4,Pfdn5,Pfdn6,Prkn,Psen1,Ripk1,Ripk3,Serf1,Siah1a,Siah2,Trem2,Usp9x,Vbp1
GOBP_AMYLOID_PRECURSOR_PROTEIN_CATABOLIC_PROCESS	Abca2,Abca7,Abcg1,Adam10,Adam17,Adam19,Ager,Aph1a,Aph1b,Aph1c,Apoe,Bace1,Bin1,Casp3,Cln3,Clu,Dhcr24,Dyrk1a,Efna1,Epha4,Fkbp1a,Flot2,Gga3,Gsap,Gsk3a,Hap1,Ifng,Ifngr1,Igf1,Lyn,Ncstn,Ntrk2,Picalm,Pin1,Prnp,Psen1,Psen2,Psenen,Ranbp9,Rela,Rock1,Rock2,Rtn1,Rtn2,Rtn3,Rtn4,Slc2a13,Sorl1,Sp1,Spon1,Tmed10,Tnf
GOBP_AMYLOID_PRECURSOR_PROTEIN_METABOLIC_PROCESS	Aatf,Abca2,Abca7,Abcg1,Ache,Adam10,Adam17,Adam19,Ager,Ago2,Aph1a,Aph1b,Aph1c,Apoe,Bace1,Bace2,Bin1,Casp3,Cln3,Clu,Dhcr24,Dlg1,Dyrk1a,Efna1,Epha4,Fkbp1a,Flot2,Gga3,Gsap,Gsk3a,Hap1,Ifng,Ifngr1,Igf1,Itm2a,Itm2b,Itm2c,Ldlrap1,Lyn,Ncstn,Necab1,Necab2,Necab3,Nsg1,Ntrk2,Pawr,Picalm,Pin1,Prnp,Psen1,Psen2,Psenen,Ranbp9,Rela,Rock1,Rock2,Rtn1,Rtn2,Rtn3,Rtn4,Slc2a13,Soat1,Sorl1,Sp1,Spon1,Tmcc2,Tmed10,Tnf
GOBP_ANATOMICAL_STRUCTURE_MATURATION	Abhd2,Acvrl1,Adamts12,Adamts7,Agrn,Akr1b3,Aldh1a2,Ang,Angptl8,Ankrd17,Anks1,App,Arcn1,Atp6ap2,Aurka,Axl,B4galt5,B4galt6,Bcl11a,Bcl2,Bfsp2,Bhlha15,Bmp2,Brca2,Brd1,Btk,C1qa,C3,Cabyr,Catsper2,Catsper3,Catsperd,Cbfb,Ccl19,Ccl21a,Cdc25b,Cdh3,Cdh5,Cdk5r1,Cdkn1c,Cebpa,Cend1,Cln5,Cngb1,Cntn2,Ctnnb1,Cx3cl1,Cx3cr1,Dag1,Dchs1,Ddit3,Defb1,Dld,Dmc1,Ebp,Edn1,Ednra,Ednrb,Efcab9,Epas1,Ercc2,Ereg,Ext1,Fam20c,Fam2…
GOBP_ANDROGEN_METABOLIC_PROCESS	Adm,Akr1c20,Akr1c6,Akr1d1,Chst10,Cyp17a1,Cyp3a11,Cyp3a13,Dhrs9,Esr1,Hsd17b10,Hsd17b11,Hsd17b3,Hsd17b4,Hsd17b6,Hsd17b7,H2-Ke6,Hsd3b3,Hsd3b1,Med1,Plekha1,Sgpl1,Shh,Spp1,Srd5a1,Srd5a2,Srd5a3,Tiparp,Ugt2b35,Ugt2b36,Wnt4
GOBP_ANDROGEN_RECEPTOR_SIGNALING_PATHWAY	Ar,Arid1a,Dab2,Daxx,Ddx17,Ddx5,Ep300,Fkbp4,Foxp1,Hdac1,Hdac6,Heyl,Kdm1a,Kdm3a,Kdm4c,Ncor1,Ncor2,Nodal,Park7,Phb,Pias2,Pkn1,Plpp1,Pmepa1,Prmt2,Rhoa,Rnf14,Rnf6,Rwdd1,Safb2,Sfrp1,Sirt1,Smarca4,Tcf21,Tmf1,Trim68,Ube3a,Zbtb7a,Zmiz1
GOBP_ANGIOGENESIS_INVOLVED_IN_WOUND_HEALING	Adipor2,Alox5,B4galt1,Cd34,Cx3cl1,Cxcr4,Dag1,Gata2,Gpr4,Gpx1,Hpse,Itgb3,Kdr,Mcam,Pik3cb,Prcp,Serpine1,Slc12a2,Smoc2,Srf,Tafa5,Tnf,Tnfaip3,Vegfa,Xbp1
GOBP_ANIMAL_ORGAN_FORMATION	Ar,Axin2,Bmp2,Bmp4,Bmp7,Bmpr1a,Cited2,Ctnnb1,Ext1,Fgf1,Fgf2,Fgfr2,Folr1,Frs2,Gata5,Gata6,Gli3,Hand2,Hes1,Hoxa3,Lemd2,Lrp2,Map2k1,Mapk1,Mapk3,Mef2c,Mesp1,Mks1,Notch1,Pim1,Rbpj,Rdh10,Robo1,Robo2,Shh,Smarcd3,Sox17,Spry1,Sulf1,Tgfbr2,Wnt2,Wnt5a,Wt1
GOBP_ANIMAL_ORGAN_MATURATION	Adamts12,Adamts7,Aldh1a2,Bmp2,Dchs1,Ebp,Ext1,Fgfr3,Gata3,Ift80,Igf1,Ltf,Mbtps2,Plxnb1,Rflnb,Rhoa,Ryr1,Sema4d,Snx10,Thbs3,Xylt1,Zbtb16
GOBP_ANIMAL_ORGAN_REGENERATION	Ace,Adm,Angpt2,Anxa3,Apoa2,Atic,Aurka,Axl,Baat,Bak1,Ccna2,Ccnd1,Cdk1,Cebpb,Cldn1,Cpb2,Cpt1a,Csnk2a2,Cxcl12,Ezh2,F7,Flt3,Fpgs,Gas6,Gata1,Gfer,Gli3,Hamp,Hgf,Hmox1,Igf2r,Ihh,Il10,Il6,Lcp1,Lpin1,Med1,Myc,Nnmt,Notch1,Nr0b2,Nr4a3,Pcna,Pfkfb1,Pgf,Pnpt1,Prmt5,Prps2,Ptch1,Ptpn3,Ptpru,Rgn,Rps15,Serpina10,Srsf5,Tgfbr2,Tgfbr3,Tnf,Tyms,Ucp2,Ugt1a1,Upf2
GOBP_ANION_HOMEOSTASIS	Abcc6,Car12,Ckb,Cps1,Cyb561,Cyb561d2,Enpp1,Fasl,Fgfr4,Gls,Kcne3,Kcnq1,Kctd7,Otc,Slc12a2,Slc12a3,Slc12a4,Slc12a5,Slc12a6,Slc12a7,Slc12a8,Slc12a9,Slc34a2,Slc7a11,Slc9a3r1,Tbxas1,Xpr1
GOBP_ANION_TRANSMEMBRANE_TRANSPORT	Abcb1a,Abcc1,Abcc4,Abcc5,Ace2,Agt,Ank,Ano1,Ano2,Ano5,Ano6,Apol9a,Arl6ip1,Arl6ip5,Atp1a2,Clcn3,Clcn6,Clcn7,Cln3,Cln8,Cltrn,Emb,Folr1,Folr2,Gabra3,Gabrb3,Gabrd,Gabre,Gabrr2,Gfap,Gja1,Gopc,Itgb1,Kcnj10,Lrp2,Lrrc8a,Lrrc8b,Lrrc8c,Lrrc8d,Lrrc8e,Mfsd10,Mfsd12,Mpc1,Mpc2,Myc,Pcyox1,Per2,Praf2,Prnp,Psen1,Ptafr,Rgs2,Rgs4,Ripk1,Sfxn1,Sfxn2,Sfxn3,Slc12a2,Slc12a3,Slc12a4,Slc12a5,Slc12a6,Slc12a7,Slc12a8,Slc12a9…
GOBP_ANOIKIS	Akt1,Ankrd13c,Bcl2,Bmf,Brms1,Cav1,Chek2,Dapk2,E2f1,Ikbkg,Itga5,Itgb1,Map3k7,Mcl1,Mtor,Mybbp1a,Notch1,Ntrk2,Pdk4,Pik3ca,Ptk2,Ptrh2,Sik1,Snai2,Src,Stk11,Tfdp1,Tle1,Tle5,Tsc2
GOBP_ANTERIOR_POSTERIOR_AXIS_SPECIFICATION	Aurka,Basp1,Bmp4,Ctnnb1,Ddit3,Epb41l5,Ets2,Foxa2,Frs2,Fzd5,Gdf3,Gpc3,Hey2,Hoxd8,Ldb1,Mesp1,Mesp2,Nodal,Nrarp,Pcsk6,Pgap1,Pld6,Rnf2,Shh,Six2,Ski,Smad4,Srf,Tasor,Tbx3,Tbx6,Tdrd7,Tdrkh,Tifab,Tmed2,Wls,Wnt5a,Wt1
GOBP_ANTERIOR_POSTERIOR_PATTERN_SPECIFICATION	Abi1,Acvr2a,Acvr2b,Aldh1a2,Arc,Atm,Atp6ap2,Aurka,Axin2,Barx1,Basp1,Bhlhe40,Bhlhe41,Bmp2,Bmp4,Bmpr1a,Bmpr2,Bptf,Btg2,Celsr2,Cobl,Crkl,Ctnnb1,Ctnnbip1,Ddit3,Dll1,Dmrt2,Ep300,Epb41l5,Ets2,Foxa2,Foxc1,Foxf1,Frs2,Fuz,Fzd5,Gata4,Gbx2,Gdf11,Gdf3,Gli3,Gpc3,Grsf1,Hes1,Hes5,Hes6,Hes7,Hey1,Hey2,Heyl,Hhex,Hipk1,Hipk2,Hnf1b,Hoxa2,Hoxa3,Hoxa4,Hoxa5,Hoxa7,Hoxa9,Hoxb2,Hoxb3,Hoxb4,Hoxb5,Hoxb6,Hoxb7,Hoxb8,Hoxd8,Ka…
GOBP_ANTEROGRADE_AXONAL_TRANSPORT	Agtpbp1,Ap3b1,Ap3d1,Ap3m1,Ap3m2,Ap3s1,Ap3s2,Arl8a,Arl8b,Bloc1s1,Bloc1s2,Bloc1s3,Bloc1s4,Bloc1s5,Bloc1s6,Borcs5,Caly,Cnih2,Dlg2,Dtnbp1,Hap1,Hspb1,Kif1a,Kif1b,Kif1c,Kif3a,Kif3b,Kif4,Kif5a,Kif5b,Kif5c,Map1a,Map2,Mapk8ip3,Rab21,Rab27b,Snapin,Sod1,Spast,Spg7,Terf2,Trak1,Trak2,Trim46
GOBP_ANTIBACTERIAL_HUMORAL_RESPONSE	Ang,Camp,Ctsg,Defb1,Dmbt1,Elane,Fga,Fgb,H2-Q10,H2-Q7,H2-T23,Igha,Ighm,Jchain,Klk1,Klk1b27,Klk1b4,Ltf,Nod2,Pla2g6,Ear6,Ear1,Ear2,Rnase2a,Rnase6,Rpl39,Sftpd,Slpi,Spink5,Spon2,Trf,Wfdc2,Wfdc3
GOBP_ANTIGEN_PROCESSING_AND_PRESENTATION	Abcb9,Ace,Ap3b1,Ap3d1,Arl8b,Atg5,Azgp1,B2m,Calr,Ccl19,Ccl21a,Ccr7,Cd1d1,Cd209b,Cd68,Cd74,Cd8a,Clec4a3,Ctsd,Ctse,Ctsf,Ctsh,Ctsl,Ctss,Dnm2,Erap1,Ext1,Fcer1g,Fcgr2b,Fgl2,Gba,Hfe,H2-Q10,H2-Q7,Gm8909,H2-D1,H2-DMa,H2-DMb1,H2-Oa,H2-Ob,H2-Aa,H2-Ab1,H2-Eb1,H2-T23,H2-M3,H2-Q1,Icam1,Ide,Ifi30,Ikbkb,Lgmn,Pirb,Lnpep,Mfsd6,Mr1,Nod1,Nod2,Pdia3,Pikfyve,Psmb8,Psme1,Pycard,Rab10,Rab27a,Rab32,Rab34,Rab35,Rab3b,Rab4…
GOBP_ANTIGEN_PROCESSING_AND_PRESENTATION_OF_ENDOGENOUS_ANTIGEN	Abcb9,Atg5,Azgp1,B2m,Cd1d1,Cd74,Erap1,Hfe,H2-Q10,H2-Q7,Gm8909,H2-D1,H2-Eb1,H2-T23,H2-M3,H2-Q1,Ide,Tap1,Tap2,Tapbp
GOBP_ANTIGEN_PROCESSING_AND_PRESENTATION_OF_EXOGENOUS_ANTIGEN	Ap3b1,Ap3d1,B2m,Cd1d1,Cd74,Clec4a3,Ctsd,Ctse,Ctsf,Ctsl,Ctss,Dnm2,Fcer1g,Fcgr2b,H2-Q10,H2-Q7,H2-DMa,H2-DMb1,H2-Oa,H2-Ob,H2-Aa,H2-Ab1,H2-Eb1,H2-T23,H2-M3,H2-Q1,Ifi30,Ikbkb,Lgmn,Lnpep,Mfsd6,Mr1,Pikfyve,Psme1,Tap1,Traf6
GOBP_ANTIGEN_PROCESSING_AND_PRESENTATION_OF_EXOGENOUS_PEPTIDE_ANTIGEN	B2m,Cd74,Clec4a3,Ctsd,Ctse,Ctsf,Ctsl,Ctss,Dnm2,Fcer1g,Fcgr2b,H2-Q10,H2-Q7,H2-DMa,H2-DMb1,H2-Oa,H2-Ob,H2-Aa,H2-Ab1,H2-Eb1,H2-T23,H2-M3,H2-Q1,Ifi30,Ikbkb,Lgmn,Lnpep,Mfsd6,Pikfyve,Tap1,Traf6
GOBP_ANTIGEN_PROCESSING_AND_PRESENTATION_OF_EXOGENOUS_PEPTIDE_ANTIGEN_VIA_MHC_CLASS_II	B2m,Cd74,Ctsd,Ctse,Ctsf,Ctsl,Ctss,Dnm2,Fcer1g,Fcgr2b,H2-DMa,H2-DMb1,H2-Oa,H2-Ob,H2-Aa,H2-Ab1,H2-Eb1,Ifi30,Lgmn,Pikfyve,Traf6
GOBP_ANTIGEN_PROCESSING_AND_PRESENTATION_OF_PEPTIDE_ANTIGEN	Abcb9,Ace,Azgp1,B2m,Calr,Cd209b,Cd74,Clec4a3,Ctsd,Ctse,Ctsf,Ctsl,Ctss,Dnm2,Erap1,Fcer1g,Fcgr2b,Hfe,H2-Q10,H2-Q7,Gm8909,H2-D1,H2-DMa,H2-DMb1,H2-Oa,H2-Ob,H2-Aa,H2-Ab1,H2-Eb1,H2-T23,H2-M3,H2-Q1,Ide,Ifi30,Ikbkb,Lgmn,Lnpep,Mfsd6,Mr1,Pdia3,Pikfyve,Pycard,Sar1b,Slc11a1,Tap1,Tap2,Tapbp,Tapbpl,Traf6,Trem2
GOBP_ANTIGEN_PROCESSING_AND_PRESENTATION_OF_PEPTIDE_ANTIGEN_VIA_MHC_CLASS_I	Abcb9,Ace,Azgp1,B2m,Calr,Clec4a3,Erap1,Fcer1g,Hfe,H2-Q10,H2-Q7,Gm8909,H2-D1,H2-T23,H2-M3,H2-Q1,Ide,Ifi30,Ikbkb,Lnpep,Mfsd6,Mr1,Pdia3,Sar1b,Tap1,Tap2,Tapbp,Tapbpl
GOBP_ANTIGEN_PROCESSING_AND_PRESENTATION_OF_PEPTIDE_OR_POLYSACCHARIDE_ANTIGEN_VIA_MHC_CLASS_II	Arl8b,B2m,Cd74,Ctsd,Ctse,Ctsf,Ctsl,Ctss,Dnm2,Fcer1g,Fcgr2b,H2-DMa,H2-DMb1,H2-Oa,H2-Ob,H2-Aa,H2-Ab1,H2-Eb1,Ifi30,Lgmn,Pikfyve,Pycard,Thbs1,Traf6,Trem2
GOBP_ANTIGEN_RECEPTOR_MEDIATED_SIGNALING_PATHWAY	Abl1,Ada,Bank1,Bax,Bcar1,Bcl10,Bcl2,Blk,Blnk,Bmx,Btk,Btnl2,Btnl9,Cacnb3,Card11,Cblb,Ccr7,Cd160,Cd19,Cd22,Cd226,Cd247,Cd276,Cd28,Cd300a,Cd38,Cd79a,Cd79b,Cd81,Cd8a,Cd8b1,Ceacam1,Cmtm3,Crkl,Csk,Ctla4,Dennd1b,Dgkz,Dusp22,Dusp3,Eif2b1,Eif2b2,Eif2b3,Eif2b4,Eif2b5,Elf1,Ermap,Ezr,Fcgr2b,Fcho1,Foxp1,Foxp3,Fyb,Fyb2,Fyn,Gata3,Gcsam,Gps2,H2-Q10,H2-Q7,H2-Ab1,H2-Eb1,Hras,Icosl,Igha,Ighg1,Ighg2b,Ighg2c,Ighg3,Ig…
GOBP_ANTIMICROBIAL_HUMORAL_IMMUNE_RESPONSE_MEDIATED_BY_ANTIMICROBIAL_PEPTIDE	Ang,Camp,Cxcl1,Cxcl2,Cxcl10,Cxcl13,Cxcl14,Cxcl5,Cxcl9,Defb1,Elane,F2,Fam3a,Gapdh,Hmgn2,Hrg,Klk1,Klk1b27,Klk1b4,Leap2,Ltf,Nod2,Pf4,Pglyrp1,Pglyrp4,Ppbp,Ear1,Ear2,Ear6,Rnase2a,Rnase6,Romo1,Rpl30,Rpl39,Rps19,S100a9,Spink5
GOBP_ANTIMICROBIAL_HUMORAL_RESPONSE	Acod1,Ang,Bcl3,Camp,Colec11,Ctsg,Cxcl1,Cxcl2,Cxcl10,Cxcl13,Cxcl14,Cxcl5,Cxcl9,Defb1,Dmbt1,Elane,F2,Fam3a,Fga,Fgb,Gapdh,Gata6,H2-Q10,H2-Q7,H2-T23,Hmgn2,Hrg,Igha,Ighm,Jchain,Klk1,Klk1b27,Klk1b4,Leap2,Ltf,Lyz2,Nod2,Pf4,Pglyrp1,Pglyrp4,Pla2g6,Ppbp,Ppp2r3c,Prtn3,Rarres2,Ear6,Ear1,Ear2,Rnase2a,Rnase6,Romo1,Rpl30,Rpl39,Rps19,S100a9,Sftpd,Slc11a1,Slpi,Spink5,Spon2,Trf,Wfdc2,Wfdc3
GOBP_AORTA_DEVELOPMENT	Acvrl1,Adamts6,Adamts9,Ap2b1,Aplnr,Bmpr1a,Chd7,Cntrl,Col3a1,Dctn5,Dll4,Ednra,Efemp2,Efnb2,Egr2,Eng,Fkbp10,Hectd1,Hes1,Hey1,Hey2,Jag1,Lox,Loxl1,Lrp1,Lrp2,Mylk,Ndst1,Ngfr,Notch1,Nprl3,Pde2a,Pdgfrb,Pkd2,Plxnd1,Prdm1,Prickle1,Prox1,Rbpj,Robo1,Robo2,Sec24b,Smad6,Snx17,Sox4,Srf,Sufu,Tab1,Tbx2,Tgfb2
GOBP_AORTA_MORPHOGENESIS	Acvrl1,Adamts9,Bmpr1a,Chd7,Col3a1,Dll4,Efemp2,Efnb2,Eng,Fkbp10,Hes1,Hey1,Hey2,Jag1,Lrp1,Mylk,Notch1,Nprl3,Pdgfrb,Prox1,Rbpj,Sec24b,Sox4,Srf,Tbx2,Tgfb2
GOBP_AORTIC_VALVE_MORPHOGENESIS	Bmp4,Dll4,Efna1,Eln,Emilin1,Gata3,Gata4,Gata5,Hey1,Hey2,Heyl,Jag1,Nfatc1,Nos3,Notch1,Rb1,Robo1,Robo2,Rock1,Rock2,Slit2,Slit3,Smad6,Snai1,Snai2,Sox9,Tbx20,Tgfb1,Tie1,Twist1
GOBP_APICAL_JUNCTION_ASSEMBLY	Afdn,Apc,Arl2,Cdh5,Cldn1,Cldn10,Cldn14,Cldn15,Cldn2,Cldn23,Cldn3,Cldn4,Cldn5,Cldn6,Cldn7,Cldn8,Ctnna1,Dlg1,Dlg5,Ect2,Epha2,Esam,F11r,Fbf1,Fzd5,Grhl2,Ikbkb,Marveld2,Marveld3,Micall2,Mpp7,Myo1c,Nphp1,Nphp4,Ocel1,Ocln,Pak2,Pard3,Pdcd6ip,Pecam1,Pkn2,Prkaca,Prkch,Rab13,Ramp2,Rhoa,Rhoc,Rock1,Rock2,Snai1,Snai2,Srf,Strn,Tbcd,Tjp1,Tnf,Vcl,Wdr1
GOBP_APOPTOTIC_CELL_CLEARANCE	Abca7,Alox15,Anxa1,Axl,Becn1,C2,C3,C4b,Ccl12,Ccl2,Ccr2,Cd300lf,Cd36,Fcnb,Gas6,Hmgb1,Itgav,Itgb3,Jmjd6,Lrp1,Marco,Mertk,Mfge8,Nr1h3,Pear1,Rab14,Rac1,Rac2,Rara,Rhobtb1,Rhobtb2,Rhog,Rhoh,Scarb1,Spg11,Tgm2,Thbs1,Trem2,Txndc5,Tyro3,Tyrobp,Xkr5,Xkr6,Xkr8,Xkr9
GOBP_APOPTOTIC_MITOCHONDRIAL_CHANGES	Acaa2,Aifm2,Akt1,Arrb2,Atf2,Atg3,Atpif1,Bad,Bak1,Bax,Bbc3,Bcl2,Bcl2l1,Bcl2l11,Bcl2l2,Bid,Bik,Bloc1s2,Bmf,Bnip3,Bnip3l,Bok,Camk2a,Ccar2,Chchd10,Cideb,Clu,Dnm1l,Erbb4,Fam162a,Fis1,Fxn,Fzd9,Gclc,Gclm,Ggct,Ghitm,Gpx1,Gsk3a,Gsk3b,Gzmb,Hgf,Hip1r,Hk2,Hspa1a,Hspd1,Ifit2,Igf1,Lmna,Mapk8,Mff,Mllt11,Mmp9,Moap1,Mpv17l,Mul1,Naif1,Ndufs1,Nmt1,Nol3,Nptx1,Opa1,Parl,Pdcd5,Pink1,Pla2g6,Plaur,Plscr3,Pmaip1,Ppif,Ppp…
GOBP_APOPTOTIC_PROCESS_INVOLVED_IN_DEVELOPMENT	Atf2,Bak1,Bax,Bcl2l11,Bmp4,Bmp7,Ccn1,Chek1,Cryab,Foxc1,Fzd5,Hand2,Hnf1b,Jag2,Lef1,Lrp5,Notch1,Ppp2r1b,Robo2,Scrib,Slit2,Slit3,Spi1,Tgfb2,Tnfrsf1a,Tnfrsf1b,Vdr,Xkr5,Xkr6,Xkr8,Xkr9,Zpr1
GOBP_APOPTOTIC_PROCESS_INVOLVED_IN_MORPHOGENESIS	Bak1,Bax,Bcl2l11,Bmp4,Bmp7,Ccn1,Cryab,Foxc1,Fzd5,Hand2,Hnf1b,Jag2,Lef1,Lrp5,Notch1,Ppp2r1b,Scrib,Spi1,Tgfb2,Tnfrsf1a,Tnfrsf1b,Vdr
GOBP_APPENDAGE_DEVELOPMENT	Acd,Aff3,Aldh1a2,Asph,Atrx,B9d1,Bak1,Bax,Bbs7,Bcl2l11,Bmp4,Bmp7,Bmpr1a,Bmpr2,C2cd3,Cacna1c,Chd7,Chst11,Col3a1,Comp,Crebbp,Ctnnb1,Cyp26b1,Dync2h1,Ece1,Ext1,Fbn2,Fbxw4,Fermt2,Fgf9,Fgfr2,Flvcr1,Fmn1,Fras1,Fzd6,Gja1,Gli3,Gna12,Gpc3,Grhl2,Hand2,Hdac1,Hdac2,Ift122,Ift140,Ift172,Ift52,Ift80,Ihh,Intu,Iqce,Irf6,Itga6,Itgb4,Kat2a,Kat2b,Kdf1,Kremen1,Lef1,Lmbr1,Lnpk,Lrp4,Lrp5,Map3k20,Mbnl1,Med1,Med31,Megf8,M…
GOBP_APPENDAGE_MORPHOGENESIS	Acd,Aff3,Aldh1a2,Asph,Atrx,B9d1,Bak1,Bax,Bcl2l11,Bmp4,Bmp7,Bmpr1a,C2cd3,Cacna1c,Chd7,Chst11,Col3a1,Crebbp,Ctnnb1,Cyp26b1,Dync2h1,Ece1,Ext1,Fbn2,Fbxw4,Fgf9,Fgfr2,Flvcr1,Fmn1,Fras1,Fzd6,Gja1,Gli3,Gna12,Gpc3,Grhl2,Hand2,Hdac1,Hdac2,Ift140,Ift52,Ihh,Intu,Iqce,Lef1,Lmbr1,Lnpk,Lrp4,Lrp5,Map3k20,Mbnl1,Med1,Megf8,Mks1,Msx1,Nipbl,Notch1,Notch2,Pbx1,Pbx2,Pcsk5,Pkdcc,Plxna2,Prrx1,Psen1,Ptch1,Rarb,Rarg,Rdh10…
GOBP_ARACHIDONIC_ACID_METABOLIC_PROCESS	Abhd12,Abhd6,Alox12,Alox15,Alox8,Alox5,Aloxe3,Cbr1,Cyp1a1,Cyp1a2,Cyp1b1,Cyp2a5,Cyp2a4,Cyp2b10,Cyp2c55,Cyp2d22,Cyp2e1,Cyp2f2,Cyp2j9,Cyp2s1,Cyp2u1,Cyp4a31,Cyp4f14,Cyp4f15,Cyp4f18,Dagla,Daglb,Ephx1,Faah,Gpx1,Gpx4,Mgll,Pla2g4a,Pla2g4b,Pla2g4c,Pnpla8,Ptgds,Ptges2,Ptges3,Ptgis,Ptgs1,Tbxas1
GOBP_AROMATIC_AMINO_ACID_FAMILY_METABOLIC_PROCESS	Acmsd,Afmid,Bloc1s6,Dct,Fah,Gcdh,Gstz1,Haao,Hgd,Hpd,Hpdl,Ido2,Il4i1,Iyd,Kmo,Kynu,Pah,Park7,Pcbd1,Pcbd2,Qdpr,Tat,Tdo2,Thap4,Ttc36
GOBP_ARP2_3_COMPLEX_MEDIATED_ACTIN_NUCLEATION	Abi2,Actr2,Actr3,Ap1ar,Arf1,Arfip1,Arfip2,Arpc1a,Arpc1b,Arpc2,Arpc3,Arpc4,Arpc5,Arpc5l,Brk1,Coro1b,Cyfip1,Fchsd2,Gmfb,Gmfg,Hip1r,Iqgap2,Jmy,Nckap1,Pick1,Trim27,Was,Wasf1,Wasf2,Washc1,Wasl,Whamm
GOBP_ARTERY_DEVELOPMENT	Acvr2b,Acvrl1,Adamts6,Adamts9,Adgrf5,Akt3,Angptl3,Ap2b1,Aplnr,Apob,Apoe,Arid2,Bmp4,Bmpr1a,Bmpr2,Chd7,Cited2,Cntrl,Col3a1,Comp,Dctn5,Dll4,Edn1,Ednra,Efemp2,Efnb2,Egr2,Eng,Fkbp10,Folr1,Foxc1,Foxf1,Gja5,Gli3,Hand2,Hectd1,Hes1,Hey1,Hey2,Hoxa1,Hpgd,Jag1,Ldlr,Lox,Loxl1,Lrp1,Lrp2,Luzp1,Mdk,Mylk,Ndst1,Nf1,Ngfr,Notch1,Notch3,Nprl3,Nrp1,Pde2a,Pdgfrb,Pkd2,Plxnd1,Prdm1,Prickle1,Prox1,Prrx1,Rbpj,Robo1,Robo2,S…
GOBP_ARTERY_MORPHOGENESIS	Acvrl1,Adamts9,Adgrf5,Akt3,Angptl3,Apob,Apoe,Arid2,Bmp4,Bmpr1a,Bmpr2,Chd7,Cited2,Col3a1,Comp,Dll4,Edn1,Ednra,Efemp2,Efnb2,Eng,Fkbp10,Folr1,Foxc1,Foxf1,Gja5,Hand2,Hes1,Hey1,Hey2,Hoxa1,Hpgd,Jag1,Ldlr,Lrp1,Lrp2,Mdk,Mylk,Nf1,Notch1,Notch3,Nprl3,Nrp1,Pdgfrb,Pkd2,Prdm1,Prox1,Prrx1,Rbpj,Sec24b,Smad7,Sox4,Srf,Tbx2,Tgfb2,Tgfbr1,Vegfa,Zmiz1
GOBP_ASPARTATE_FAMILY_AMINO_ACID_BIOSYNTHETIC_PROCESS	Aasdhppt,Aass,Adi1,Apip,Asns,Asnsd1,Bhmt,Bhmt2,Enoph1,Got1,Got2,Mri1,Mtap,Mthfd1,Mthfd2l,Mthfr,Mtr,Mtrr,Plod2,Plod3
GOBP_ASPARTATE_FAMILY_AMINO_ACID_METABOLIC_PROCESS	Aadat,Aasdhppt,Aass,Adi1,Adss,Apip,Asns,Asnsd1,Aspa,Aspg,Asrgl1,Ass1,Atf4,Bhmt,Bhmt2,Bloc1s6,Crym,Ddo,Dlst,Enoph1,Gcat,Gnmt,Got1,Got2,Hykk,Mat1a,Mri1,Msra,Mtap,Mthfd1,Mthfd2l,Mthfr,Mtr,Mtrr,Nat8l,Nit2,Phgdh,Pipox,Plod2,Plod3,Rida,Sds,Sdsl,Slc25a12,Slc25a13,Slc25a21,Sms
GOBP_ASSOCIATIVE_LEARNING	Abca7,Abl1,Actr2,Adam2,Adcy3,Agt,App,Atp1a2,B4galt2,Brsk1,Btg2,Cdk5,Chrnb2,Cln3,Cln8,Ctns,Ddhd2,Eif4a3,Fos,Hif1a,Hmgcr,Hrh1,Ift20,Itgb1,Kit,Kras,Lgmn,Map1a,Mecp2,Meis2,Neto1,Nf1,Nptn,Nrgn,Pde1b,Pgrmc1,Ppp1r1b,Ppt1,Rag1,Rapgef3,Reln,Rgs14,Ric8a,Shank2,Slc7a11,Srf,Syngap1,Tanc1,Tpbg,Tsc1,Ttc36
GOBP_ASTROCYTE_ACTIVATION	Adora2a,Ager,App,C1qa,C5ar1,Cntf,Fpr2,Grn,Ifng,Ifngr1,Il1b,Il6,Ldlr,Lrp1,Mapt,Nr1d1,Psen1,Smo,Tnf,Trem2,Ttbk1
GOBP_ASTROCYTE_DEVELOPMENT	Adora2a,Ager,App,C1qa,C5ar1,Cdk6,Cntf,Dll1,Eif2b5,Fpr2,Gfap,Grn,Ifng,Ifngr1,Il1b,Il6,Kras,Lamb2,Lamc3,Ldlr,Lrp1,Mapt,Nf1,Nr1d1,Plp1,Psen1,Ror1,S100a8,S100a9,Smo,Tlr4,Tnf,Trem2,Tspan2,Ttbk1,Vim
GOBP_ASTROCYTE_DIFFERENTIATION	Abl1,Adora2a,Ager,App,Bin1,Bmp2,C1qa,C5ar1,Cdk6,Clcf1,Cntf,Cntn2,Dab1,Dll1,Eif2b5,Epha4,F2,Fpr2,Gfap,Grn,Hes1,Hes5,Id2,Id4,Ifng,Ifngr1,Il1b,Il6,Il6st,Kdm4a,Kras,Lamb2,Lamc3,Ldlr,Lif,Lrp1,Mag,Map2k1,Mapk1,Mapk3,Mapt,Nf1,Notch1,Nr1d1,Ntrk3,Plp1,Prpf19,Psen1,Ptpn11,Ror1,S100a8,S100a9,Serpine2,Shh,Smo,Sox9,Stat3,Tal1,Tlr4,Tnf,Trem2,Tspan2,Ttbk1,Ttc21b,Vim
GOBP_ATP_BIOSYNTHETIC_PROCESS	Ak4,Aldoa,Atp5a1,Atp5b,Atp5c1,Atp5d,Atp5e,Atp5g1,Atp5g2,Atp5g3,Atp5k,Atp5j2,Atp5l,Atp5h,Atp5j,Atp5o,Atp6v0c,Atp6v1a,Atpsckmt,Dguok,Dmac2l,Dnajc30,Eno1,Flcn,Il4,Ldhc,mt-Atp6,mt-Atp8,mt-Co2,Myc,Nudt2,Parp1,Pid1,Pink1,Pklr,Ppara,Ppargc1a,Prkag2,Slc25a12,Slc25a13,Sphk2,Stoml2,Tgfb1,Tmsb4x,Trem2,Uqcc3,Vcp,Vps9d1
GOBP_ATP_METABOLIC_PROCESS	Abcd1,Adpgk,Afg1l,Ak1,Ak2,Ak4,Aldoa,Aldob,Aldoc,App,Arl2,Arnt,Atp1a2,Atp1b1,Atp5a1,Atp5b,Atp5c1,Atp5d,Atp5e,Atpif1,Atp5g1,Atp5g2,Atp5g3,Atp5k,Atp5j2,Atp5l,Atp5h,Atp5j,Atp5o,Atp6v0c,Atp6v1a,Atp6v1b2,Atpsckmt,Bad,Bend3,Bid,Bpgm,1700066M21Rik,Cbfa2t3,Ccnb1,Cdk1,Chchd10,Chchd2,Clpx,Coa6,Coq9,Cox15,Cox4i1,Cox4i2,Cox5a,Cox5b,Cox6a1,Cox6a2,Cox6b2,Cox7a1,Cox7a2,Cox7a2l,Cox7c,Ctns,Cyc1,Cycs,Ddit4,Dguok,Dh…
GOBP_ATP_SYNTHESIS_COUPLED_ELECTRON_TRANSPORT	Afg1l,Bid,Ccnb1,Cdk1,Chchd2,Coa6,Coq9,Cox15,Cox4i1,Cox4i2,Cox5a,Cox5b,Cox6a1,Cox6a2,Cox7a1,Cox7a2l,Cox7a2,Cox7c,Cyc1,Cycs,Dguok,Dld,Dnajc15,Ghitm,Iscu,mt-Co1,mt-Co2,mt-Co3,mt-Cytb,mt-Nd1,mt-Nd2,mt-Nd3,mt-Nd4,mt-Nd4l,mt-Nd5,mt-Nd6,Ndufa1,Ndufa10,Ndufa12,Ndufa2,Ndufa3,Ndufa4,Ndufa5,Ndufa6,Ndufa7,Ndufa8,Ndufa9,Ndufab1,Ndufaf1,Ndufb10,Ndufb2,Ndufb3,Ndufb4,Ndufb5,Ndufb6,Ndufb7,Ndufb8,Ndufb9,Ndufc1,Ndu…
GOBP_ATP_SYNTHESIS_COUPLED_PROTON_TRANSPORT	Atp5a1,Atp5b,Atp5c1,Atp5d,Atp5e,Atp5g1,Atp5g2,Atp5g3,Atp5k,Atp5j2,Atp5l,Atp5h,Atp5j,Atp5o,Atp6v0c,Atp6v1a,Atpsckmt,Dnajc30,mt-Atp6,mt-Atp8,Stoml2,Vps9d1
GOBP_ATRIOVENTRICULAR_VALVE_DEVELOPMENT	Acvr1,Aplnr,Bmp2,Bmpr1a,Bmpr2,Ccn1,Dchs1,Efna1,Gata4,Gja5,Hey1,Hey2,Heyl,Mdm2,Mdm4,Notch1,Olfm1,Slit3,Smad4,Smad6,Sox4,Tbx20,Tgfb2,Tgfbr2,Twist1,Zfpm1
GOBP_ATTACHMENT_OF_SPINDLE_MICROTUBULES_TO_KINETOCHORE	Abraxas1,Abraxas2,Apc,Aurkb,Becn1,Bod1,Bub3,Ccnb1,Cdc42,Cdt1,Cenpc1,Cenpe,Champ1,Ect2,Eml4,Hnrnpu,Kif2c,Knl1,Knstrn,Mad1l1,Mis12,Ndc80,Nek2,Nuf2,Racgap1,Rb1,Rcc2,Rmdn1,Seh1l,Sgo1,Sirt2,Spag5,Spc24,Spc25,Tex14,Zfp207
GOBP_AUTONOMIC_NERVOUS_SYSTEM_DEVELOPMENT	Ackr3,Adarb1,Ctnnb1,Ednra,Ednrb,Egr2,Fn1,Fzd3,Gata3,Gbx2,Hand2,Hes1,Hlx,Hoxb2,Kif26a,Nav2,Nf1,Nrp1,Nrp2,Phactr4,Plxna3,Plxna4,Sema3a,Sema3f,Sox11,Sox4,Vcam1
GOBP_AUTOPHAGOSOME_MATURATION	Adrb2,Atg12,Atg14,Atg5,Atp2a2,Becn1,Calm1,Chmp1a,Chmp1b,Chmp2a,Chmp2b,Chmp3,Chmp4b,Chmp4c,Chmp5,Chmp6,Chmp7,Clec16a,Cln3,Epg5,Fyco1,Irgm1,Irgm2,Lamp2,Lix1,Lix1l,Map1lc3a,Map1lc3b,Mcoln1,Mfsd8,Phf23,Pik3c3,Pik3r4,Rubcn,Rubcnl,Smcr8,Snap29,Snapin,Snx14,Stx17,Tbc1d25,Tecpr1,Tmem39a,Tsg101,Ubqln1,Ubqln4,Uvrag,Vamp7,Vamp8,Vcp,Vipas39,Vmp1,Vps16,Vps33a,Vps33b,Vti1b,Wipi2
GOBP_AUTOPHAGOSOME_ORGANIZATION	Adprh,Ambra1,Ap4m1,Arfip2,Atg101,Atg12,Atg13,Atg14,Atg16l1,Atg16l2,Atg2a,Atg2b,Atg3,Atg4b,Atg4d,Atg5,Atg7,Atg9a,Atg9b,Atp13a2,Atp2a2,Bag3,Becn1,C9orf72,Chmp4b,Cln3,Ehmt2,Emc6,Fez2,Gabarap,Gabarapl1,Gabarapl2,Gba,Ift20,Ift88,Irgm1,Irgm2,Lrba,Lrrk2,Lrsam1,Map1lc3a,Map1lc3b,Mfn2,Moap1,Mtm1,Mtmr3,Nsfl1c,Nupr1,Pacs2,Phf23,Pik3c3,Pikfyve,Pink1,Pip4k2a,Pip4k2b,Pip4k2c,Psen1,Rab19,Rab1a,Rab1b,Rab23,Rab33…
GOBP_AUTOPHAGY_OF_MITOCHONDRION	Ambra1,Arfip2,Atg12,Atg13,Atg14,Atg2a,Atg2b,Atg3,Atg4b,Atg4d,Atg5,Atg7,Atg9a,Atg9b,Atp13a2,Atpif1,Becn1,Bnip3,Bnip3l,Camkk2,Cdc37,Cisd2,Csnk2a2,Ctsk,Cttn,Dnm1l,Fbxo7,Fbxw7,Fis1,Fundc1,Fundc2,Fzd5,Gabarap,Gabarapl1,Gabarapl2,Gba,Gsk3a,Hax1,Hdac6,Hif1a,Hk2,Htra2,Htt,Huwe1,Lrba,Map1lc3a,Map1lc3b,Mark2,Mfn2,Mul1,Optn,Park7,Parl,Phb2,Pink1,Prkn,Rb1cc1,Retreg1,Rnf41,Slc25a4,Slc25a46,Slc25a5,Sqstm1,Sreb…
GOBP_AXIS_SPECIFICATION	Ahi1,Arl13b,Aurka,Axin1,Axin2,Basp1,Bcor,Bmp4,Bmpr1a,C2cd3,Cited2,Cobl,Ctnnb1,Cxxc4,Ddit3,Dll1,Epb41l5,Ets2,Foxa2,Frs2,Fzd5,Gdf3,Gpc3,Hey2,Hoxd8,Hspb11,Ift172,Ldb1,Mdfi,Mesp1,Mesp2,Mns1,Nodal,Notch1,Notch2,Nrarp,Pcsk6,Pgap1,Pld6,Ptch1,Rnf2,Setdb2,Sfrp1,Shh,Six2,Ski,Smad2,Smad4,Smad6,Smo,Srf,Stil,Tasor,Tbx3,Tbx6,Tdrd7,Tdrkh,Tifab,Tmed2,Ttc8,Wdr77,Wls,Wnt5a,Wt1
GOBP_AXONAL_TRANSPORT	Actr10,Agtpbp1,Ap3b1,Ap3d1,Ap3m1,Ap3m2,Ap3s1,Ap3s2,Arl8a,Arl8b,Armcx3,Bloc1s1,Bloc1s2,Bloc1s3,Bloc1s4,Bloc1s5,Bloc1s6,Borcs5,Caly,Cnih2,Dctn1,Dlg2,Dst,Dtnbp1,Dync1h1,Fbxw11,Hap1,Hdac6,Hif1a,Hsbp1,Hspb1,Kif1a,Kif1b,Kif1c,Kif3a,Kif3b,Kif4,Kif5a,Kif5b,Kif5c,Map1a,Map2,Mapk8ip3,Mapt,Ndel1,Opa1,Pafah1b1,Rab21,Rab27b,Snapin,Sod1,Spast,Spg7,Sybu,Terf2,Tmem108,Trak1,Trak2,Trim46,Uchl1
GOBP_AXONEME_ASSEMBLY	Armc2,Bbs2,Cc2d2a,Ccdc103,Ccdc63,Cep131,Cfap100,Cfap43,Cfap69,Dcx,Dnaaf2,Dnaaf3,Dnaaf4,Dnaaf5,Dnah1,Dnah2,Dnah8,Dnajb13,Dnal1,Drc1,Drc7,Foxj1,Gas8,Iqcg,Lrrc49,Meig1,Mns1,Neurl1a,Rsph1,Rsph4a,Rsph9,Spag1,Spef1,Spef2,Tekt2,Togaram1,Tpgs1,Ttc12,Ttc26,Ttll1,Ttll3,Ube2b,Zmynd10
GOBP_AXON_EXTENSION	Abl1,Adnp,Alcam,Anapc2,Apoe,Arhgap4,Auts2,Bmpr2,C9orf72,Cdh4,Cdk5,Cdk5r1,Cdkl3,Cdkl5,Cttn,Cxcl12,Cyfip1,Dbn1,Dbnl,Dclk1,Dip2b,Dnm2,Dpysl2,Draxin,Dvl1,Edn1,Ednra,Eif4g2,Fn1,Gdi1,Golga4,Gsk3b,Hsp90aa1,Hsp90ab1,Itgb1,D130043K22Rik,L1cam,Lamb2,Lhx2,Limk1,Macf1,Mag,Map1b,Map2,Map3k13,Mapt,Megf8,Ndel1,Ndn,Nlgn3,Nrcam,Nrp1,Nrp2,Ntn1,Olfm1,Pafah1b1,Plxna3,Plxna4,Ppp3cb,Ptprs,Rab11a,Rab21,Raph1,Rnf6,Rtn4,…
GOBP_AXO_DENDRITIC_TRANSPORT	Actr10,Agtpbp1,Ap3b1,Ap3d1,Ap3m1,Ap3m2,Ap3s1,Ap3s2,Apba1,App,Arl8a,Arl8b,Armcx3,Bloc1s1,Bloc1s2,Bloc1s3,Bloc1s4,Bloc1s5,Bloc1s6,Borcs5,Caly,Cnih2,Dctn1,Dlg2,Dst,Dtnbp1,Dync1h1,Fbxw11,Flot2,Hap1,Hdac6,Hif1a,Hnrnpu,Hsbp1,Hspa8,Hspb1,Kif17,Kif1a,Kif1b,Kif1c,Kif3a,Kif3b,Kif4,Kif5a,Kif5b,Kif5c,Klc3,Map1a,Map2,Mapk8ip3,Mapt,Ndel1,Opa1,Pafah1b1,Pura,Rab21,Rab27b,Sfpq,Snapin,Sod1,Spast,Spg11,Spg7,Stau2,S…
GOBP_BARBED_END_ACTIN_FILAMENT_CAPPING	Add1,Add3,Avil,Capg,Capza1,Capza2,Capzb,Carmil1,Carmil2,Eps8,Flii,Gsn,Iqank1,Mtpn,Rdx,Scin,Svil,Triobp,Twf1,Twf2,Vil1,Vill,Washc2
GOBP_BASEMENT_MEMBRANE_ORGANIZATION	Cav1,Cav2,Clasp1,Clasp2,Cma1,Col4a1,Ctss,Dag1,Ext1,Fermt1,Flrt2,Gas2,Hmcn1,Hpn,Itgb1,Lamb1,Lamb2,Lamb3,Mmp11,Nid1,Nid2,Ntn4,Phldb1,Phldb2,Plod3,Pxdn,Ramp2,Ric8a,Spint2
GOBP_BASE_EXCISION_REPAIR	Apex1,Apex2,Dna2,Ercc5,Ercc6,Fam168a,Fen1,Hmga2,Huwe1,Lig1,Lig3,Mbd4,Mpg,Mutyh,Neil1,Neil2,Neil3,Nthl1,Ogg1,Parg,Parp2,Pcna,Pnkp,Polb,Pold1,Pole,Polg,Poll,Polq,Prmt6,Rpa1,Rpa2,Rpa3,Rps3,Sirt6,Smug1,Tdg,Ung,Usp47,Wrn,Xpa,Xrcc1
GOBP_BENZENE_CONTAINING_COMPOUND_METABOLIC_PROCESS	Aadat,Acaa1a,Acsm1,Afmid,Aldh8a1,Cyp1b1,Cyp2e1,Cyp4b1,Ephx2,Fah,Got2,Gstm2,Gstm7,Gstm5,Gstm4,Haao,Ido2,Kmo,Kyat1,Kyat3,Kynu,Pon3,Srd5a2,Tdo2,Ugt1a1
GOBP_BICARBONATE_TRANSPORT	Car4,Cyb5r1,Cyb5r2,Cyb5r4,Cyb5rl,Slc26a1,Slc26a10,Slc26a2,Slc26a4,Slc26a6,Slc26a8,Slc39a8,Slc4a1,Slc4a11,Slc4a2,Slc4a3,Slc4a4,Slc4a5,Slc4a7,Slc4a8,Slc4a9
GOBP_BILE_ACID_AND_BILE_SALT_TRANSPORT	Abcb11,Abcc2,Abcc3,Abcc4,Abcd3,Akr1c20,Akr1c6,Aqp9,Atp8b1,Ceacam1,Cyp7a1,Nr0b2,Prkaa1,Slc10a1,Slc10a2,Slc10a3,Slc10a5,Slc10a7,Slc27a5,Slc51a,Slc51b,Slco1b2,Slco2b1
GOBP_BILE_ACID_BIOSYNTHETIC_PROCESS	Abcb11,Abcd3,Acot8,Akr1c20,Akr1c6,Akr1d1,Amacr,Baat,Ces1d,Cyp27a1,Cyp39a1,Cyp46a1,Cyp7a1,Cyp7b1,Cyp8b1,Fgfr4,Hsd17b10,Hsd3b7,Nr1d1,Nr1h4,Osbp,Osbpl1a,Osbpl2,Osbpl3,Osbpl7,Osbpl9,Prox1,Scp2,Sirt1,Slc27a2,Slc27a5,Star,Stard4
GOBP_BILE_ACID_METABOLIC_PROCESS	Abcb11,Abcd3,Acaa1a,Acot8,Akr1c20,Akr1c6,Akr1d1,Amacr,Arv1,Atp8b1,Baat,Ces1d,Cyp27a1,Cyp39a1,Cyp46a1,Cyp7a1,Cyp7b1,Cyp8b1,Fgfr4,Gba2,Hsd17b10,Hsd3b7,Kit,Npc1,Nr1d1,Nr1h4,Nr5a2,Osbp,Osbpl1a,Osbpl2,Osbpl3,Osbpl7,Osbpl9,Pank2,Prox1,Scp2,Sirt1,Slc27a2,Slc27a5,Star,Stard4,Sult2a1,Sult2a5,Sult2a6
GOBP_BINDING_OF_SPERM_TO_ZONA_PELLUCIDA	Adam2,Adam32,Aldoa,B4galt1,Cct2,Cct3,Cct4,Cct5,Cct7,Cct8,Clgn,Fetub,Hspa1l,Ly6k,Ovgp1,Pcsk4,Spa17,Tcp1,Ubap2l,Vdac2,Zpbp,Zpbp2
GOBP_BIOLOGICAL_PROCESS_INVOLVED_IN_INTERACTION_WITH_HOST	Ace2,Agtr1a,Alyref,Anpep,Apcs,Arl8b,Atg7,Axl,Bcl2l1,Bsg,Cav1,Cav2,Cbl,Ccr5,Cd209b,Cd4,Cd46,Cd55,Cd74,Cd80,Cd81,Cd86,Cdk1,Ch25h,Chmp1a,Chmp1b,Chmp2a,Chmp2b,Chmp3,Chmp4b,Chmp4c,Chmp5,Chmp6,Chmp7,Ciita,Cldn1,Cldn6,Clec4g,Clec5a,Cr2,Ctsb,Ctsl,Cxadr,Cxcr4,Dag1,Ddb1,Ddx39b,Dynlt1b,Efnb2,Efnb3,Egfr,Epha2,Eps15,Exoc2,Exoc7,F11r,Fcnb,Fuca2,Gas6,Grk2,Gsn,Gypa,H2-Eb1,Hspa1a,Hspa1b,Hyal2,Icam1,Ide,Ifit1bl1,I…
GOBP_BIOLOGICAL_PROCESS_INVOLVED_IN_INTERACTION_WITH_SYMBIONT	Apcs,Apoe,Apol9a,Arg1,Camp,Card9,Cav2,Ccl3,Ccl4,Ccl5,Ccl12,Ccnk,Ccnt1,Cdk9,Cfhr1,Cfl1,Chd1,Crp,Csf1r,Ctdp1,Ctsg,Cx3cr1,Cxcl5,Ddb1,Eif2ak4,Elane,Ep300,F2,F2rl1,Fbxl2,Fmr1,Fn1,Gapdh,Gpx1,Hdac1,Hmga2,Hpn,Hrg,Hspa8,Hspd1,Ifi27,Ifi27l2b,Igf2r,Inpp5k,Jak2,Jun,Lef1,Lrrc19,Ltf,Mbl2,Myd88,Napepld,Nlrp6,Nucks1,Pcx,Pf4,Phb,Plg,Ppib,Prkn,Psmc3,Rab9,Rest,Romo1,Rrp1b,Sap30,Sap30bp,Sftpd,Smarca4,Smarcb1,Snw1,Sp…
GOBP_BIOLOGICAL_PROCESS_INVOLVED_IN_INTRASPECIES_INTERACTION_BETWEEN_ORGANISMS	Atxn1,Atxn1l,Avpr1a,Bbs4,Chd8,Chrnb2,Cic,Cln8,Cx3cr1,Dlg4,Dvl1,Eif4ebp2,Ext1,Grid1,Kcnq1,Ltf,Mecp2,Mkks,Nlgn2,Nlgn3,Nrxn1,Nrxn2,Nrxn3,Oxt,Pcm1,Pten,Rptor,Shank2,Shank3,Slc6a4,Trem2,Vps13a
GOBP_BIOLOGICAL_PROCESS_INVOLVED_IN_SYMBIOTIC_INTERACTION	Ace2,Agtr1a,Alyref,Anpep,Apcs,Apoe,Apol9a,Arg1,Arl8b,Atg7,Axl,Bcl2l1,Bsg,Camp,Card9,Cav1,Cav2,Cbl,Ccl3,Ccl4,Ccl5,Ccl12,Ccnk,Ccnt1,Ccr5,Cd209b,Cd4,Cd46,Cd55,Cd74,Cd80,Cd81,Cd86,Cdk1,Cdk9,Cfhr1,Cfl1,Ch25h,Chd1,Chmp1a,Chmp1b,Chmp2a,Chmp2b,Chmp3,Chmp4b,Chmp4c,Chmp5,Chmp6,Chmp7,Ciita,Cldn1,Cldn6,Clec4g,Clec5a,Cr2,Crp,Csf1r,Ctdp1,Ctsb,Ctsg,Ctsl,Cx3cr1,Cxadr,Cxcl5,Cxcr4,Dag1,Ddb1,Ddx39b,Dynlt1b,Efnb2,Ef…
GOBP_BIOMINERALIZATION	Acvr1,Acvr2a,Acvr2b,Adgrv1,Adrb2,Ahsg,Alox15,Alox5,Alpl,Ank,Ano6,Atf4,Atg4b,Atp2b1,Atraid,Axin2,Bcor,Bglap3,Bmp2,Bmp2k,Bmp4,Bmp6,Bmp7,Bmpr1a,Bmpr2,Ccl3,Ccn1,Ccr1,Cebpb,Clec3b,Cnnm4,Col1a1,Col1a2,Comp,Ddr2,Ecm1,Eif2ak3,Enpp1,Ercc2,Fam20a,Fam20c,Fam83h,Fbln7,Fbn2,Fbxl15,Fbxo5,Fgfr2,Fgfr3,Fgr,Fzd9,Gas6,Gata1,Gja1,Gpc3,Gpm6b,Hey1,Hey2,Hif1a,Ifitm5,Ift80,Igf1,Isg15,Itgb1bp1,Klf10,Lgr4,Lox,Ltbp3,Ltf,Me…
GOBP_BLASTOCYST_DEVELOPMENT	Actl6a,Ada,Asf1b,Bcor,Brca2,Bysl,Capn2,Ccdc24,Ccdc62,Ccnb1ip1,Chek1,Cited2,Cmtm3,Cnot1,Cnot2,Cnot3,Cops2,Ctr9,Cul3,Dad1,Elf3,Emg1,Eomes,Furin,Gabpa,Gins1,Gins4,Hnf1b,Hopx,Hs3st6,Igf1,Junb,Kdm4c,Klf4,Lats1,Lpar6,Med21,Mfn2,Mfng,N4bp2l2,Nasp,Nbn,Ncapg2,Ndel1,Ndufa2,Necab1,Nek2,Nle1,Nodal,Npm2,Palb2,Pelo,Pemt,Phf6,Pnldc1,Ppp4r4,Psmc4,Ptpn18,Rad51b,Rbbp8,Rpl13,Rpl7l1,Rrm2,Rrp7a,Rtf1,Rtn4,Sbds,Sf3b6,S…
GOBP_BLASTOCYST_FORMATION	Actl6a,Ada,Bysl,Ccnb1ip1,Cited2,Cnot1,Cnot2,Cnot3,Ctr9,Cul3,Eomes,Furin,Gabpa,Hnf1b,Hopx,Junb,Kdm4c,Lats1,Mfn2,Mfng,Nle1,Nodal,Pnldc1,Ptpn18,Rpl7l1,Rrp7a,Rtn4,Sf3b6,Skil,Sox17,Sp3,Srf,Supt6,Tead4,Tet1,Tm4sf1,Wdr74,Yap1
GOBP_BLOOD_VESSEL_ENDOTHELIAL_CELL_MIGRATION	Abl1,Acvrl1,Adam17,Adtrp,Akt1,Akt3,Amot,Angpt1,Angpt2,Angpt4,Anxa1,Apoa1,Apoe,Atp2b4,Atp5a1,Atp5b,Card10,Cd40,Cdh5,Cib1,Clec14a,Csnk2b,Dll4,Efna1,Efnb2,Egr3,Emp2,Epha2,Ephb4,Ets1,Fbxw7,Fgf2,Fgfr1,Gadd45a,Gata2,Gdf2,Gpld1,Gpx1,Hdac5,Hdac7,Hdac9,Hif1a,Hmgb1,Hmox1,Hrg,Hspb1,Id1,Itgb1,Itgb1bp1,Jcad,Jup,Kdr,Klf4,Map2k3,Map2k5,Map3k3,Mapk14,Mecp2,Mef2c,Mia3,Mmrn2,Myh9,Nf1,Nfe2l2,Nos3,Notch1,Nr4a1,Nrp1,…
GOBP_BLOOD_VESSEL_ENDOTHELIAL_CELL_PROLIFERATION_INVOLVED_IN_SPROUTING_ANGIOGENESIS	Acvrl1,Agtr1a,Aplnr,Bmp4,Bmper,Dll4,Epha2,Fgf2,Gata2,Hmox1,Il12a,Itgb1bp1,Jcad,Mmrn2,Ngfr,Nrarp,Pdcd10,Ppp1r16b,Sema5a,Thbs1,Vegfa
GOBP_BLOOD_VESSEL_REMODELING	Ace,Acvr2b,Acvrl1,Agt,Atg5,Axl,Bak1,Bax,Bcr,Bmpr2,Ccr2,Ceacam1,Chd7,Cst3,Dll4,Ednra,Epas1,Ext1,Flna,Flt4,Foxc1,Hoxa3,Hrg,Jag1,Lif,Mdm2,Mef2c,Nol3,Nos3,Rbpj,Rspo3,Sema3c,Tgfb1,Tmbim1
GOBP_BODY_FLUID_SECRETION	Ada,Adora1,Apln,Aprt,Aqp1,Atg5,Atp7b,Cav1,Ccnd1,Cdo1,Celsr2,Chrm1,Chrm3,Copa,Creb1,Cyba,Ddr1,Edn1,Erbb4,Gja1,Gpat4,Hif1a,Hk2,Kcnn4,Med1,mt-Co2,Mtx1,Ncor2,Neurl1a,Nlrp6,Nme1,Npr1,Npr3,Nr1h2,Nr1h3,Oas2,P2ry2,Pam,Prkce,Prlr,Sct,Slc22a4,Slc29a1,Slc29a2,Slc4a5,Socs2,Spink1,Stat5a,Stat5b,Stk39,Tifab,Traf3ip2,Umps,Uprt,Usf2,Vamp2,Vamp3,Vamp8,Vdr,Vegfa,Wnk1,Wnk4,Xbp1,Xdh,Zbtb7b
GOBP_BODY_MORPHOGENESIS	Ankrd11,Arid5b,Asph,Atp6ap2,Clasp1,Clasp2,Cldn5,Col1a1,Crispld2,Csrnp1,Dag1,Ep300,Flvcr1,Fuz,Gpc3,Grem2,Ift122,Ihh,Lef1,Mab21l2,Mmp2,Msx1,Nipbl,Pdgfra,Phldb1,Phldb2,Plekha1,Ptpn11,Rab3gap1,Rras,Scx,Sgpl1,Ski,Tgfb3,Tiparp,Zfp281
GOBP_BONE_CELL_DEVELOPMENT	Abi1,Anxa2,Atp6ap1,Ep300,Fam20c,Fbn1,Fbxw7,Fli1,Foxp1,Gpr68,Kit,Pirb,Lrrk1,Ltf,Med1,Meis1,Mpig6b,Notch2,Pafah1b1,Pip4k2a,Ptpn11,Ptpn6,Sh2b3,Slc9b2,Src,Srf,Tal1,Thpo,Tyrobp,Wasf2,Zfpm1,Zfp385a
GOBP_BONE_DEVELOPMENT	Abi1,Acp5,Adamts12,Adamts7,Akap13,Alpl,Amer1,Anxa2,Anxa6,Asxl1,Atf2,Atg9a,Atg9b,Atp6ap1,Axin2,Bbx,Bglap3,Bgn,Bmp2,Bmp4,Bmp6,Bmpr2,Ccn4,Chsy1,Cited2,Col13a1,Col1a1,Col27a1,Col3a1,Comp,Csgalnact1,Ctc1,Cyp26b1,Dchs1,Dhrs3,Dym,Ebp,Eng,Ep300,Ext1,Ext2,Fam20c,Fbn1,Fbxw7,Fgfr2,Fgfr3,Fli1,Foxc1,Foxn3,Foxp1,Frem1,Ghr,Ghrl,Gja1,Glg1,Gli3,Gnas,Gpr68,Hoxb4,Hsd17b1,Ifitm5,Ift172,Ift80,Igf1,Ihh,Inppl1,Insig1,I…
GOBP_BONE_GROWTH	Anxa6,Atf2,Col27a1,Comp,Ddr2,Ecm1,Evc,Ext1,Fgfr2,Fgfr3,Ift80,Lepr,Mmp13,Por,Rara,Rarb,Rarg,Smpd3,Sox9,Tgfbr2,Thbs3,Tsku,Zmpste24
GOBP_BONE_MATURATION	Adamts12,Adamts7,Bmp2,Dchs1,Ebp,Ext1,Fgfr3,Ift80,Igf1,Ltf,Mbtps2,Plxnb1,Rflnb,Rhoa,Ryr1,Sema4d,Snx10,Thbs3,Xylt1,Zbtb16
GOBP_BONE_MINERALIZATION	Acvr1,Acvr2a,Acvr2b,Adgrv1,Adrb2,Ahsg,Alox15,Alox5,Alpl,Ank,Ano6,Atf4,Atp2b1,Atraid,Axin2,Bcor,Bglap3,Bmp2,Bmp2k,Bmp4,Bmp6,Bmp7,Bmpr1a,Bmpr2,Ccl3,Ccn1,Ccr1,Clec3b,Col1a2,Comp,Ddr2,Ecm1,Eif2ak3,Enpp1,Ercc2,Fam20c,Fbn2,Fbxl15,Fgfr2,Fgfr3,Fgr,Fzd9,Gata1,Gja1,Gpc3,Gpm6b,Hif1a,Ifitm5,Ift80,Igf1,Isg15,Klf10,Lgr4,Lox,Ltbp3,Ltf,Mef2c,Mgp,Minpp1,Mmp13,Nbr1,Nell1,Notum,Omd,P2rx7,Pkdcc,Pth1r,Ptk2b,Rflnb,S1p…
GOBP_BONE_MORPHOGENESIS	Acp5,Alpl,Anxa6,Atf2,Atg9a,Atg9b,Axin2,Bmp4,Bmp6,Bmpr2,Chsy1,Cited2,Col13a1,Col1a1,Col27a1,Col3a1,Comp,Csgalnact1,Cyp26b1,Dhrs3,Ext1,Ext2,Fgfr2,Fgfr3,Foxc1,Foxn3,Frem1,Ghr,Glg1,Gli3,Ifitm5,Ift80,Ihh,Inppl1,Insig1,Insig2,Lrp5,Ltbp3,Ltf,Mef2c,Mef2d,Megf8,Mmp13,Mmp14,Msx1,Nab1,Nab2,Pex7,Por,Rab23,Rara,Rarb,Rarg,Runx2,Scx,Serpinh1,Ski,Smpd3,Sox9,Sp5,Tgfb3,Tgfbr2,Thbs3,Tifab,Tmem107,Tmem119,Trip11,Trp…
GOBP_BONE_REMODELING	Acp5,Adam8,Adrb2,Bglap3,Cd38,Csf1r,Csk,Ctnnb1,Ctsk,Def8,Efna2,Epha2,Ext1,Gja1,Gpr137,Gpr137b,Gpr55,Hamp,Htr1b,Ihh,Il6,Il7,Inpp5d,Itgb3,Lepr,Lgr4,Lrp5,Lrrk1,Ltbp3,Mdk,Mitf,Ncdn,Nf1,Notch2,Nox4,P2rx7,P3h4,Pdk4,Plekhm1,Ppargc1b,Prkca,Pth1r,Ptk2b,Rab3d,Rab7,Rassf2,S1pr1,Sfrp1,Snx10,Spp1,Spp2,Src,Suco,Syk,Syt7,Tcirg1,Trf,Tfrc,Tgfb1,Tgfb3,Tmem119,Tmem64,Tnfaip3,Tnfrsf11a,Tnfrsf11b,Tpp1,Traf6,Ubash3b,Zf…
GOBP_BONE_RESORPTION	Acp5,Adam8,Adrb2,Bglap3,Cd38,Csf1r,Csk,Ctnnb1,Ctsk,Def8,Ext1,Gpr137,Gpr137b,Gpr55,Hamp,Ihh,Il6,Il7,Inpp5d,Itgb3,Lrrk1,Ltbp3,Ncdn,Nf1,Nox4,P2rx7,Pdk4,Plekhm1,Ppargc1b,Prkca,Pth1r,Ptk2b,Rab3d,Rab7,S1pr1,Snx10,Spp1,Src,Syk,Tcirg1,Trf,Tfrc,Tmem119,Tmem64,Tnfaip3,Tnfrsf11a,Tnfrsf11b,Tpp1,Traf6,Ubash3b,Zfp458
GOBP_BRAIN_MORPHOGENESIS	Akt3,Bbs2,Bbs4,Cdh2,Fancc,Fancd2,Fbxw11,Foxo3,Fzd3,Fzd6,Gba,Mkks,Nf1,Pafah1b1,Psen1,Pten,Shank3,Slc6a4,Smo,Sos1,Spef2,Uchl5,Vps51,Wnt5a,Zfp335
GOBP_BRANCHED_CHAIN_AMINO_ACID_CATABOLIC_PROCESS	Acad8,Acadsb,Acat1,Aldh6a1,Auh,Bcat2,Bckdha,Bckdhb,Bckdk,Dbt,Dld,Echs1,Hibadh,Hibch,Hmgcl,Hmgcll1,Hsd17b10,Ivd,Mccc1,Mccc2,Slc25a44
GOBP_BRANCHED_CHAIN_AMINO_ACID_METABOLIC_PROCESS	Acad8,Acadsb,Acat1,Aldh6a1,Auh,Bcat1,Bcat2,Bckdha,Bckdhb,Bckdk,Dbt,Dld,Echs1,Hibadh,Hibch,Hmgcl,Hmgcll1,Hsd17b10,Ilvbl,Ivd,Mccc1,Mccc2,Sds,Sdsl,Slc25a44
GOBP_BRANCHING_INVOLVED_IN_BLOOD_VESSEL_MORPHOGENESIS	Abl1,Acvr1,Col4a1,Ctnnb1,Dll4,Edn1,Ednra,Eng,Fkbpl,Gbx2,Gdf2,Gna13,Ihh,Kdr,Lef1,Mdk,Nfatc4,Notch4,Nrarp,Nrp1,Plxnd1,Rbm15,Shh,Sirt6,Srf,Stk4,Tbx20,Tgfbr2,Vegfa
GOBP_BRANCHING_INVOLVED_IN_SALIVARY_GLAND_MORPHOGENESIS	Bmp7,Btbd7,Dag1,Esrp2,Fgf7,Fgfr2,Hgf,Lama1,Lama5,Nrp1,Ntn4,Pdgfa,Plxna1,Plxnd1,Sema3a,Sema3c,Shh,Snai2,Tgm2,Tnf
GOBP_BRANCHING_MORPHOGENESIS_OF_AN_EPITHELIAL_TUBE	Abl1,Acvr1,Agt,Ar,Bcl2,Bmp2,Bmp4,Bmp7,Btrc,Cav3,Ccl11,Celsr1,Clic4,Col4a1,Csf1,Ctnnb1,Ctnnbip1,Ctsh,Ctsz,Dag1,Dchs1,Ddr1,Dlg1,Dlg5,Dll4,Edn1,Ednra,Egf,Eng,Epha2,Esr1,Esrp2,Ext1,Fgf1,Fgf2,Fgfr2,Fkbpl,Foxa1,Foxf1,Gbx2,Gdf2,Gli3,Gna13,Gpc3,Greb1l,Gzf1,Hhip,Hnf1b,Hoxa5,Hoxb7,Ihh,Ilk,Kdm5b,Kdr,Kras,Lama1,Lama5,Lef1,Lgr4,Lrp5,Maged1,Mdk,Med1,Met,Mks1,Mmp14,Myc,Nfatc4,Notch1,Notch4,Npnt,Nrarp,Nrp1,Pak1,…
GOBP_BROWN_FAT_CELL_DIFFERENTIATION	Adig,Adipoq,Adrb1,Adrb2,Aldh6a1,Arl4a,Bmp7,Bnip3,Cebpa,Cebpb,Dhrs7b,Dio2,Dusp10,Fabp4,Ffar4,Flcn,Fndc5,Fto,Hnrnpu,Lamb3,Lrg1,Mapk14,Metrnl,Napepld,Nudt7,Pex11a,Pim1,Plac8,Ppargc1a,Rgs2,Rreb1,Sirt1,Slc2a4,Sox13,Tfe3,Trpv4,Zbtb7b,Zfp516
GOBP_B_CELL_ACTIVATION	Abl1,Ada,Adam17,Adgrg3,Ahr,Aplf,Atad5,Atm,Bad,Bak1,Bank1,Batf,Bax,Bcl2,Bcl3,Bcl6,Blk,Blnk,Bst1,Bst2,Btk,Card11,Casp3,Casp8,Cd180,Cd19,Cd22,Cd27,Cd28,Cd300a,Cd320,Cd38,Cd40,Cd74,Cd79a,Cd79b,Cd81,Cd86,Cdkn1a,Cebpg,Chrna4,Chrnb2,Clcf1,Cmtm7,Cr2,Ctla4,Ctps,Cxcr5,Dcaf1,Dclre1c,Dll1,Dnajb9,Dock10,Dock11,Ep300,Ephb2,Ercc1,Exo1,Exosc3,Ezh2,Fcgr2b,Fcrl1,Flt3,Fnip1,Foxj1,Foxp3,Fzd9,Gapt,Gon4l,Gpr183,Gps2,H…
GOBP_B_CELL_ACTIVATION_INVOLVED_IN_IMMUNE_RESPONSE	Abl1,Ada,Aplf,Atad5,Batf,Bcl3,Bcl6,Cd180,Cd19,Cd28,Cd40,Clcf1,Dll1,Dock10,Dock11,Ercc1,Exo1,Exosc3,Fcgr2b,Foxp3,Gapt,Gpr183,Hmces,Hspd1,Il10,Il2,Il27ra,Il4,Il6,Irf8,Itfg2,Itm2a,Kmt5b,Kmt5c,Lfng,Lgals1,Lig4,Mad2l2,Mfng,Mlh1,Msh2,Msh6,Nbn,Ndfip1,Notch2,Nsd2,Parp3,Paxip1,Plcg2,Plcl2,Pou2af1,Ptk2b,Ptprc,Rag2,Rif1,Rnf168,Rnf8,Shld1,Shld2,Shld3,Slc15a4,Spi1,St3gal1,Stat6,Supt6,Swap70,Tbx21,Tfrc,Tgfb1,T…
GOBP_B_CELL_APOPTOTIC_PROCESS	Ada,Aurkb,Bak1,Bax,Bcl10,Bcl6,Blk,Btk,Cd74,Crkl,Fnip1,Foxp1,Hsh2d,Il10,Il2,Irs2,Lyn,Mif,Noc2l,Ormdl3,Pkn1,Pten,Slc39a10,Tnfrsf21,Traf3ip2
GOBP_B_CELL_DIFFERENTIATION	Abl1,Ada,Adam17,Adgrg3,Atm,Bad,Bak1,Bax,Bcl2,Bcl3,Bcl6,Blnk,Btk,Card11,Cd19,Cd27,Cd79a,Cd79b,Cebpg,Clcf1,Cmtm7,Cr2,Dcaf1,Dclre1c,Dll1,Dnajb9,Dock10,Dock11,Ep300,Ezh2,Fcgr2b,Flt3,Fnip1,Fzd9,Gon4l,Gpr183,Gps2,Hdac4,Hdac5,Hdac9,Hhex,Hmgb3,Id2,Ikzf3,Il10,Il2,Il4,Il4i1,Il6,Il7,Inha,Inhba,Inpp5d,Irf2bp2,Irf8,Itfg2,Itga4,Itgb1,Itm2a,Jak3,Kit,Klf6,Lfng,Lgals1,Lrrc8a,Lyl1,Malt1,Mfng,Mmp14,Ms4a1,Msh2,Nckap…
GOBP_B_CELL_HOMEOSTASIS	Abl1,Ada,Bak1,Bax,Bcl10,Bcl2,Bcl2l11,Caml,Casp3,Cd74,Dock10,Dock11,Foxp3,Gapt,Hif1a,Lyn,Mef2c,Mif,Nckap1l,Pkn1,Ppp2r3c,Rc3h1,Rc3h2,Sos1,Sos2,Spns2,Tnfaip3,Tnfrsf13b,Tnfsf13b,Traf3ip2
GOBP_B_CELL_MEDIATED_IMMUNITY	Apcs,Aplf,Atad5,B2m,Batf,Bcl10,Bcl3,Bcl6,Btk,C1qa,C1qb,C1qbp,C1qc,C1rb,C1rl,C1s1,C2,C3,C4b,C4bp,Hc,C6,C8a,C8b,C8g,C9,Card9,Cd19,Cd226,Cd27,Cd28,Cd40,Cd46,Cd55,Cd74,Cd81,Cfi,Clcf1,Clu,Cr1l,Cr2,Crp,Csf2rb2,Ercc1,Exo1,Exosc3,Fcer1g,Fcer2a,Fcgr1,Fcgr2b,Fcgr4,Foxj1,Foxp3,Gapt,H2-DMa,H2-DMb1,H2-Oa,H2-Ob,H2-Aa,H2-Ab1,H2-Eb1,H2-T23,H2-M3,H2-Q10,H2-Q7,Hmces,Hpx,Hspd1,Igha,Ighg1,Ighg2b,Ighg2c,Ighg3,Ighm,Ig…
GOBP_B_CELL_PROLIFERATION	Abl1,Ada,Ahr,Atad5,Atm,Bax,Bcl2,Bcl6,Blk,Bst1,Btk,Card11,Casp3,Cd180,Cd19,Cd22,Cd300a,Cd320,Cd38,Cd40,Cd74,Cd79a,Cd81,Cdkn1a,Chrnb2,Clcf1,Cr2,Ctla4,Ctps,Ephb2,Fcgr2b,Gapt,Gpr183,Hspd1,Ikzf3,Il10,Il2,Il4,Il7,Il7r,Inpp5d,Irs2,Lef1,Lyn,Mef2c,Mif,Ifi204,Ifi205,Ms4a1,Mzb1,Nckap1l,Nfatc2,Pawr,Peli1,Pkn1,Plcl2,Prkcd,Ptprc,Rag2,Rasgrp1,Rc3h1,Sash3,Slc39a10,Tfrc,Ticam1,Tirap,Tlr4,Tnfrsf13b,Tnfrsf13c,Tnfrs…
GOBP_B_CELL_RECEPTOR_SIGNALING_PATHWAY	Abl1,Bank1,Bax,Bcar1,Bcl2,Blk,Blnk,Bmx,Btk,Cd19,Cd22,Cd300a,Cd38,Cd79a,Cd79b,Cd81,Cmtm3,Ctla4,Fcgr2b,Foxp1,Gcsam,Gps2,Igha,Ighg1,Ighg2b,Ighg2c,Ighg3,Ighm,Ighv1-77,Igkc,Iglc1,Iglc2,Iglc3,Igll1,Itk,Klhl6,Lat2,Lck,Lpxn,Lyn,Mapk1,Mef2c,Ifi204,Ifi205,Ms4a1,Nckap1l,Nfam1,Nfatc2,Pik3cd,Plcg2,Plcl2,Plekha1,Prkcb,Prkch,Ptpn22,Ptpn6,Ptprc,Rftn1,Sh2b2,Slc39a10,Stap1,Syk,Tec,Trbc1,Trbc2,Trdc,Vav3
GOBP_C21_STEROID_HORMONE_METABOLIC_PROCESS	Adm,Afp,Akr1b3,Akr1c20,Akr1c6,Akr1d1,Bmp2,Bmp5,Bmp6,Clcn2,Cyp11a1,Cyp17a1,Cyp46a1,Dab2,Dgkq,Dhrs9,Dkk3,Ednrb,Egr1,Hsd17b10,Hsd3b3,Hsd3b1,Rest,Srd5a1,Stard3,Stat5b,Tspo,Wnt4
GOBP_C4_DICARBOXYLATE_TRANSPORT	Abat,Gfap,Lrrc8a,Lrrc8c,Lrrc8d,Lrrc8e,Slc12a2,Slc13a2,Slc13a3,Slc13a5,Slc1a2,Slc1a3,Slc1a4,Slc1a5,Slc25a10,Slc25a11,Slc25a12,Slc25a13,Slc25a14,Slc25a18,Slc25a22,Slc25a30,Slc38a7,Slc3a1
GOBP_CALCINEURIN_MEDIATED_SIGNALING	Akap6,Atp2b4,Camta1,Cherp,Chp1,Chp2,Cib1,Dyrk2,Erbb3,Fhl2,Gsk3b,Homer2,Homer3,Igf1,Lmcd1,Mapk7,Mtor,Myoz1,Nfat5,Nfatc1,Nfatc2,Nfatc3,Nfatc4,Nr5a2,Nrg1,Plcg2,Ppp3ca,Ppp3cb,Ppp3cc,Ppp3r1,Prnp,Ptbp1,Rcan1,Slc9a1,Sppl3,Stimate,Sult1a1,Tbc1d10c,Tnf
GOBP_CALCIUM_DEPENDENT_CELL_CELL_ADHESION_VIA_PLASMA_MEMBRANE_CELL_ADHESION_MOLECULES	Ajuba,Arvcf,Atp2c1,Cdh11,Cdh13,Cdh2,Cdh23,Cdh24,Cdh5,Dchs1,Fxyd5,Kifap3,Pcdh12,Pcdhb18,Pcdhb16,Pcdhb20,Pcdhb17,Pcdhb3,Pcdhb5,Pcdhb10,Pcdhb4,Pcdhb13,Sell,Selp
GOBP_CALCIUM_ION_IMPORT	Ace,Afg3l2,Atp2a2,Atp2b4,Atp2c2,Cacna1a,Cacna1b,Cacna1c,Cacna1d,Cacna1e,Cacna1f,Cacna1s,Cacna2d1,Cacnb2,Cask,Cav3,Ccl12,Ccl2,Ccl3,Cdk5,Ctnnb1,Cxcl12,Egf,Fyn,Gck,Grm6,Hes1,Homer1,Lgals3,Maip1,Mcu,Mcub,Mcur1,Micu1,Micu2,Micu3,Ms4a1,Orai1,P2rx1,Pdgfb,Pdgfrb,Pkd2,Prnp,Psen2,Ramp3,Slc24a5,Slc25a23,Slc30a1,Slc8a1,Smdt1,Sphk2,Spink1,Trim27,Trpm2,Trpv1,Trpv2,Trpv4,Vdac1,Zmpste24
GOBP_CALCIUM_ION_REGULATED_EXOCYTOSIS	Adra2a,Arhgap17,Arl8b,Atp2a2,Baiap3,Cadps2,Cbarp,Cdk5,Cltrn,Gnai2,Hyal3,Kcnb1,Myh9,Notch1,Ppp3cb,Rab3a,Rab3gap1,Rap1b,Rapgef4,Rest,Rims3,Rph3al,Scamp5,Scin,Sdf4,Stx1a,Stx1b,Stxbp1,Stxbp3,Syn2,Syt1,Syt11,Syt12,Syt3,Syt7,Syt8,Syt9,Unc13a,Unc13b,Vamp2,Vamp3,Vamp7
GOBP_CALCIUM_ION_TRANSMEMBRANE_TRANSPORT	Abl1,Adra2a,Afg3l2,Ahnak,Akap6,Ank2,Ano6,Anxa2,Anxa6,Anxa9,Aplnr,Atg5,Atp1a2,Atp1b1,Atp2a2,Atp2a3,Atp2b1,Atp2b2,Atp2b4,Atp2c1,Atp2c2,Bax,Bhlha15,Bin1,1810037I17Rik,Cachd1,Cacna1a,Cacna1b,Cacna1c,Cacna1d,Cacna1e,Cacna1f,Cacna2d1,Cacnb1,Cacnb2,Cacnb3,Cacnb4,Cacng1,Calm1,Calm2,Calm3,Camk2d,Capn3,Casq1,Catsper2,Catsper3,Cav3,Cbarp,Ccl19,Ccl21a,Ccl3,Ccr5,Ccr7,Cd19,Cdk5,Chd7,Cherp,Coro1a,Cracr2a,Cul5,C…
GOBP_CALCIUM_ION_TRANSPORT_INTO_CYTOSOL	Abl1,Adcyap1r1,Adra1a,Akap6,Ank2,Aplnr,Atg5,Atp1a2,Atp2b4,Bak1,Bax,Bcl2,Cacna1c,Cacna2d1,Cacnb3,Calm1,Calm2,Calm3,Camk2d,Capn3,Casq1,Cav1,Ccl19,Ccl21a,Ccl3,Ccr5,Ccr7,Cd19,Chd7,Cherp,Coro1a,Cx3cl1,Cxcl10,Cxcl9,Cyba,Ddit3,Diaph1,Dmd,F2,F2r,F2rl3,Fasl,Fgf2,Fkbp1a,Fkbp1b,Fyn,Gp1ba,Gp1bb,Gp5,Gp9,Grin2c,Grin2d,Gstm7,Gsto1,Hap1,Htt,Ibtk,Itpr1,Itpr2,Itpr3,Jph1,Jph2,Lck,Letm1,Lyn,Mcoln1,Mcoln2,Ms4a1,Nol3,…
GOBP_CALCIUM_MEDIATED_SIGNALING	Ackr2,Ackr3,Ackr4,Ada,Adgrl1,Agtr1a,Akap6,Ank2,Atp1a2,Atp1b1,Atp2a2,Atp2b4,Avpr1a,Bcap31,Bhlha15,Bst1,Btk,Cacna1c,Calm1,Calm2,Calm3,Camk2d,Camkk2,Camta1,Casq1,Ccl3,Ccl4,Ccr1,Ccr10,Ccr2,Ccr3,Ccr5,Ccr7,Ccr9,Ccrl2,Cd22,Cd3e,Cd4,Cdh13,Cherp,Chp1,Chp2,Chrm3,Cib1,Cmklr1,Cx3cr1,Cxcr1,Cxcr2,Cxcr3,Cxcr4,Cxcr5,Cxcr6,Defb1,Dmd,Dmpk,Dmtn,Dyrk2,Edn1,Ednrb,Egfr,Eif2ak3,Erbb3,Fhl2,Fis1,Fkbp1b,Fpr2,Grin2c,Grin2d…
GOBP_CAMERA_TYPE_EYE_DEVELOPMENT	Abi2,Ache,Actl6a,Acvr2b,Acvrl1,Agtpbp1,Ahi1,Aldh1a2,Aldh1a3,Angptl7,Arhgap35,Arhgef15,Atf4,Atp2b1,Atp2b2,Atp2b4,Atp8a2,B9d1,Bak1,Bax,Bbs4,Bcar3,Bcl11b,Bfsp2,Bmp4,Bmp7,Bmpr2,Grcc10,Cabp4,Cacna1c,Casp2,Cc2d2a,Cdk20,Cdkn1b,Cdkn1c,Celf4,Cep290,Chd7,Cited2,Clcn2,Clic4,Cln8,Col4a1,Col8a1,Col8a2,Cryab,Cryba4,Crybb1,Crybb3,Crybg3,Crygn,Ctnnb1,Ctns,Cyp1a1,Cyp1b1,Dcx,Dio3,Dlg1,Dll1,Dll4,Dtnbp1,Efemp1,Egfr,…
GOBP_CAMERA_TYPE_EYE_MORPHOGENESIS	Abi2,Ahi1,Aldh1a3,Atf4,Atp8a2,Bak1,Bax,Bbs4,Bcar3,Bmp4,Bmp7,Grcc10,Cabp4,Cited2,Col8a1,Col8a2,Ctnnb1,Dio3,Dll1,Epha2,Ephb2,Fat1,Fjx1,Frs2,Fzd5,Gdf11,Gli3,Hif1a,Hipk1,Hipk2,Ift122,Ift172,Ihh,Impg2,Jag1,Kdm2b,Kdr,Lrp5,Man2a1,Meis1,Mfn2,Mfsd2a,Naglu,Nectin1,Nectin3,Nf1,Notch2,Ntrk2,Obsl1,Pde6c,Phactr4,Prom1,Prox1,Ptprm,Rbp4,Rdh13,Ring1,Rom1,Rpgrip1,Rpgrip1l,Sdk1,Sdk2,Shroom2,Ski,Sox11,Sox9,Sp3,Tbc1d…
GOBP_CAMP_MEDIATED_SIGNALING	Adcy1,Adcyap1r1,Adgrg6,Adm,Ahr,Akap6,Aplnr,Cap1,Cap2,Cdc34,Cgas,Defb1,Dgkq,Ffar4,Gal,Glp1r,Gnai1,Ksr1,Mapk7,Mgrn1,Pde2a,Pde3a,Pde3b,Pde4d,Pde7a,Pde7b,Pex5l,Pomc,Rapgef2,Rapgef3,Rasd2,Rnf157,Sct,Sox9,Ube2b
GOBP_CANONICAL_WNT_SIGNALING_PATHWAY	Adgra2,Amer1,Amer2,Amfr,Ankrd6,Apc,Apc2,Apoe,Arntl,Aspm,Atp6ap2,Axin1,Axin2,Bambi,Bcl9,Bcl9l,Bicc1,Bmp2,Btrc,Caprin2,Cav1,Cby1,Ccar2,Ccdc88c,Ccny,Ccnyl1,Cdh2,Cdh3,Cdk14,Chd8,Col1a1,Csnk1a1,Csnk1d,Csnk1e,Csnk1g1,Csnk1g2,Csnk1g3,Ctdnep1,Ctnnb1,Ctnnbip1,Ctnnd1,Cyld,Daam2,Dab2,Dab2ip,Dact1,Dact3,Dapk3,Ddit3,Ddx3x,Dixdc1,Dkk3,Dkkl1,Draxin,Dvl1,Dvl2,Dvl3,Eda,Edn1,Ednra,Ednrb,Egf,Egfr,Egr1,Emd,Ext1,Fam5…
GOBP_CARBOHYDRATE_BIOSYNTHETIC_PROCESS	Acadm,Adcyap1r1,Adipoq,Agl,Akr1a1,Akr1b3,Akt1,Akt2,Ap2a1,Arpp19,Atf3,Atf4,B3galnt1,B3galt1,B3galt4,B3gat2,B3gnt2,B3gnt3,B3gnt6,B3gnt7,B3gnt8,B3gnt9,B4galt1,B4galt5,B4gat1,C1qtnf12,C1qtnf3,Cd244a,Chst10,Chst11,Chst12,Chst13,Chst14,Chst15,Chst8,Clk2,Cltc,Crtc2,Cry1,Csgalnact1,Csgalnact2,Ddb1,Dgat2,Dgkq,Dyrk2,Egf,Eno2,Enpp1,Ep300,Epm2aip1,Erfe,Ext1,Ext2,Fam3a,Fam3c,Fbp1,Fbp2,Foxo1,Fut1,Fut4,Fut7,Fut…
GOBP_CARBOHYDRATE_CATABOLIC_PROCESS	Abhd10,Adpgk,Agl,Aldoa,Aldob,Aldoc,Amy1,Aoah,App,Arl2,Arnt,Bad,Bpgm,Cbfa2t3,Chit1,Ctbs,Ddit4,Dera,Dhdh,Dhtkd1,Eif6,Eno1,Eno2,Eno3,Entpd5,Ep300,Fbp1,Foxk1,Foxk2,Fut1,Fut10,Fut4,Fut7,Fut8,G6pc,Gaa,Gale,Galk1,Galm,Galt,Gapdh,Gapdhs,Gck,Git1,Gk,Gk5,Glb1,Glyctk,Gm2a,Gpd1,Gpd2,Gpi1,Gsk3a,Gusb,Hdac4,Hexb,Hif1a,Hk1,Hk2,Hk3,Hkdc1,Idnk,Ifng,Igf1,Insr,Jmjd8,Ldha,Lrp5,Man2c1,Manba,Mgam,Miox,Mlxipl,Myc,Naga,N…
GOBP_CARBOHYDRATE_DERIVATIVE_CATABOLIC_PROCESS	Abcd1,Abhd10,Acat1,Acot7,Ada,Adal,Adamts12,Adamts9,Aldh1a1,Amdhd2,Ampd3,Aoah,Apobec1,Apobec3,Bpgm,Cd44,Cda,Cdadc1,Cela1,Cemip2,Chil1,Chit1,Cst3,Ctbs,Ctsl,Dctpp1,Dera,Dpyd,Dpys,Dut,Edem1,Edem2,Edem3,Enpp4,Entpd7,Fbxo17,Fbxo2,Fbxo27,Fbxo44,Fbxo6,Fgf2,Fitm2,Fuca1,Fuca2,Galc,Galt,Gba,Gba2,Gda,Gla,Glb1,Gm2a,Gnpda1,Gnpda2,Gns,Gpc1,Gpd1,Gpd1l,Gsk3a,Gusb,Hexa,Hexb,Hint1,Hprt,Hpse,Hyal1,Hyal2,Hyal3,Ids,Id…
GOBP_CARBOHYDRATE_DERIVATIVE_TRANSPORT	Abcc3,Abcc4,Abcc5,Abcc6,Abcd1,Abcg1,Adora1,Cd47,Cln3,Cptp,G6pc,G6pc3,Gjb1,Gltp,Lbp,Lrrc8a,Lrrc8c,Lrrc8d,Lrrc8e,Mfsd2a,Npc2,Plekha8,Pltp,Psap,Ralbp1,Rft1,Scarb1,Slc10a7,Slc15a2,Slc15a3,Slc15a4,Slc17a3,Slc17a9,Slc19a1,Slc25a17,Slc25a19,Slc25a23,Slc25a24,Slc25a25,Slc25a31,Slc25a4,Slc25a42,Slc25a5,Slc28a1,Slc28a2,Slc28a3,Slc29a1,Slc29a2,Slc29a3,Slc29a4,Slc33a1,Slc35a1,Slc35a2,Slc35a3,Slc35a4,Slc35a5,…
GOBP_CARBOHYDRATE_HOMEOSTASIS	Ace,Acsm2,Adcy5,Adgrf5,Adipoq,Adipor1,Adipor2,Adra2a,Ager,Akt1,Alox5,Ano1,Appl2,Aqp4,Aspscr1,Bace2,Bad,Baiap3,Bhlha15,C1qtnf12,C2cd2l,Cav3,Ccdc186,Ccn4,Cdk16,Cebpa,Cltrn,Cma1,Cpb2,Crtc2,Cry1,Cry2,Csrp3,Cyb5r4,Cyba,Cyp7a1,Dhps,Efna5,Endog,Ern1,Fabp5,Ffar2,Fgf21,Fgfr4,Fkbp1b,Foxa1,Foxa2,Foxa3,Foxk1,Foxk2,Foxo1,Foxo3,G6pc,Gas6,Gata4,Gcgr,Gck,Gckr,Gclc,Gclm,Ghrl,Gpi1,Gpld1,Gpr27,Gpr68,Gpx1,Grik5,Hect…
GOBP_CARBOHYDRATE_PHOSPHORYLATION	Fcsk,Fggy,Galk1,Galk2,Gck,Gne,Gnptab,Gnptg,Hk1,Hk2,Hk3,Hkdc1,Ippk,Itpk1,Khk,Nagk,Pfkfb1,Pfkfb2,Pfkfb3,Pfkfb4,Pfkm,Pomk,Rbks,Tkfc,Xylb
GOBP_CARBOHYDRATE_TRANSMEMBRANE_TRANSPORT	Abcb11,Ace,Adipoq,Akt1,Akt2,Appl1,Appl2,Arpp19,Aspscr1,Braf,C1qtnf12,C2cd5,C3,Capn10,Clip3,Crebl2,Edn1,Ednra,Enpp1,Erfe,Fabp5,Ffar4,Fgf21,Gpc3,Grb10,Gsk3a,Hk2,Hnf1a,Igf1,Il1b,Inpp5k,Insr,Irs1,Irs2,Itln1,Klf15,Mapk14,Mef2a,Mfsd4b1,Myc,Nfe2l2,Nr4a3,Ocln,Opn3,Osbpl8,Pea15a,Pid1,Pik3r1,Ppard,Ppbp,Prkag2,Prkcb,Prkci,Ptpn11,Rab4b,Rhoq,Rnasel,Rps6kb1,Rtn2,Selenos,Sesn2,Sirt6,Slc17a5,Slc1a2,Slc23a1,Slc23…
GOBP_CARBOHYDRATE_TRANSPORT	Abcb11,Ace,Adipoq,Akt1,Akt2,Appl1,Appl2,Aqp1,Aqp11,Aqp7,Aqp9,Arpp19,Aspscr1,Braf,C1qtnf12,C2cd5,C3,Capn10,Clip3,Crebl2,Edn1,Ednra,Enpp1,Erfe,Ezr,Fabp5,Ffar4,Fgf21,Gpc3,Grb10,Gsk3a,Hk2,Hnf1a,Igf1,Il1b,Inpp5k,Insr,Irs1,Irs2,Itln1,Klf15,Mapk14,Mef2a,Mfsd12,Mfsd2a,Mfsd2b,Mfsd4b1,Myc,Nfe2l2,Nr4a3,Ocln,Opn3,Osbpl8,Pea15a,Pid1,Pik3r1,Pls1,Ppard,Ppbp,Prkag2,Prkcb,Prkci,Ptpn11,Rab4b,Rft1,Rhoq,Rnasel,Rps6k…
GOBP_CARBOXYLIC_ACID_TRANSPORT	Abat,Abcb11,Abcb4,Abcc1,Abcc10,Abcc2,Abcc3,Abcc4,Abcc5,Abcc6,Abcd3,Abcg2,Ace,Ace2,Adora1,Adora2a,Agt,Agxt,Akr1c20,Akr1c6,Anxa1,Apba1,Aqp9,Arl6ip1,Arl6ip5,Atp1a2,Atp8b1,Avpr1a,Bdkrb2,Cd36,Ceacam1,Ces1d,Cln3,Cln8,Cltrn,Ctns,Cyp4a31,Cyp4f14,Cyp4f15,Cyp7a1,Dtnbp1,Edn1,Emb,Folr1,Folr2,Gabbr1,Gfap,Gipc1,Gja1,Htr1b,Il1a,Il1b,Itgb1,Kcnj10,Kmo,Lrp2,Lrrc8a,Lrrc8c,Lrrc8d,Lrrc8e,Map2k6,Mfsd12,Mif,Mpc1,Mpc2,M…
GOBP_CARDIAC_ATRIUM_DEVELOPMENT	Acvr1,Ank2,Bmp10,Bmp2,Bmpr2,Ccn1,Dand5,Dll4,Eng,Gata4,Gja5,Heg1,Hey2,Igf1r,Mdm2,Mdm4,Mesp1,Notch1,Notch2,Nphp3,Nsd2,Prox1,Smo,Sos1,Sox4,Tbx20,Tgfb2,Wnt2,Wnt5a,Zfpm1
GOBP_CARDIAC_ATRIUM_MORPHOGENESIS	Acvr1,Bmp10,Bmp2,Bmpr2,Ccn1,Dll4,Eng,Gata4,Heg1,Hey2,Mesp1,Notch1,Notch2,Nsd2,Prox1,Smo,Sos1,Sox4,Tbx20,Tgfb2,Wnt2,Wnt5a,Zfpm1
GOBP_CARDIAC_CELL_DEVELOPMENT	Adra1a,Agt,Akap13,Akap6,Alpk2,Asb2,Atg5,Bmp10,Bmp4,Bmpr1a,Cav3,Cdk1,Csrp3,Ctdp1,Cxadr,Edn1,Fhl2,Fhod3,G6pdx,Gata4,Gsk3a,Hamp,Hey2,Hnrnpu,Igf1,Jag1,Lmna,Maml1,Mef2a,Mtor,Myh11,Mylk3,Neb,Nebl,Notch1,Nrap,Obsl1,Parp2,Pdcd4,Pdgfra,Pdgfrb,Pdlim5,Pi16,Plec,Ppara,Prox1,Rgs2,Rgs4,Sgcb,Slc8a1,Smad4,Sorbs2,Spry1,Srf,Tbx3,Tcap,Tgfbr3,Tomm70a,Vegfa,Yy1,Zmpste24
GOBP_CARDIAC_CHAMBER_DEVELOPMENT	Acvr1,Adamts1,Adamts6,Adgrg6,Ank2,Ap2b1,Aplnr,Bmp10,Bmp2,Bmp4,Bmp5,Bmp7,Bmpr1a,Bmpr2,Cav3,Ccn1,Chd7,Cited2,Cntrl,Cpe,Creld1,Dand5,Dctn5,Dhrs3,Dll4,Dnah11,Dsp,Ednra,Eng,Fgfr2,Fgfrl1,Fhl2,Fkbp1a,Foxc1,Foxf1,Frs2,Fzd1,Fzd2,Gata3,Gata4,Gata6,Gja5,Greb1l,Grhl2,Gsk3a,Hand2,Hectd1,Heg1,Hes1,Hey1,Hey2,Heyl,Hif1a,Igf1r,Jag1,Lmo4,Lrp2,Luzp1,Ly6e,Maml1,Matr3,Mdm2,Mdm4,Med1,Mef2c,Mesp1,Mks1,Mybpc3,Ndst1,Nos3…
GOBP_CARDIAC_CHAMBER_MORPHOGENESIS	Acvr1,Adamts1,Adgrg6,Aplnr,Bmp10,Bmp2,Bmp4,Bmp5,Bmp7,Bmpr1a,Bmpr2,Cav3,Ccn1,Chd7,Cited2,Cpe,Dhrs3,Dll4,Dnah11,Dsp,Ednra,Eng,Fgfr2,Fgfrl1,Fhl2,Fkbp1a,Foxc1,Foxf1,Fzd1,Fzd2,Gata3,Gata4,Gata6,Grhl2,Gsk3a,Hand2,Heg1,Hes1,Hey1,Hey2,Heyl,Hif1a,Jag1,Lrp2,Ly6e,Mdm2,Med1,Mef2c,Mesp1,Mks1,Mybpc3,Nos3,Notch1,Notch2,Nrg1,Nrp1,Nrp2,Nsd2,Ovol2,Parva,Pkp2,Pou4f1,Ppp1r13l,Prox1,Ptcd2,Rbm15,Rbp4,Rbpj,Robo1,Robo2,…
GOBP_CARDIAC_CONDUCTION	Abcc9,Ace2,Agt,Akap9,Ank2,Atp1a1,Atp1a2,Atp1a3,Atp1b1,Atp1b2,Atp2a2,Atp2a3,Atp2b1,Atp2b2,Atp2b4,Bin1,Cacna1c,Cacna1d,Cacna2d1,Cacnb2,Calm1,Calm2,Calm3,Camk2d,Cav1,Corin,Cxadr,Dsc2,Dsg2,Dsp,Ehd3,Fkbp1b,Flna,Gja1,Gja5,Gjc1,Gjc3,Irx3,Jup,Kcne3,Kcne4,Kcnj2,Kcnj5,Kcnn2,Kcnq1,Mef2a,Nup155,Pde4d,Pkp2,Prkaca,Rangrf,Scn1b,Scn2b,Scn4b,Scn5a,Slc4a3,Slc8a1,Slc9a1,Sptbn4,Sri,Tmem65,Trpc1,Trpm4,Ywhae,Zmpste24
GOBP_CARDIAC_CONDUCTION_SYSTEM_DEVELOPMENT	Bmp4,Bmpr1a,Cdc42,Dsg2,Gata4,Gata6,Gja1,Gja5,Hey1,Hey2,Hopx,Id2,Irx3,Maml1,Mesp1,Msc,Msx1,Notch1,Notch2,Nrg1,Scn5a,Smad1,Smad4,Smad5,Tbx3
GOBP_CARDIAC_EPITHELIAL_TO_MESENCHYMAL_TRANSITION	Acvr1,Acvrl1,Adam15,Bmp2,Bmp4,Efna1,Eng,Hey1,Hey2,Heyl,Jag1,Msx1,Notch1,Olfm1,Pdcd4,Rbpj,Rtn4,Smad4,Snai1,Snai2,Spry1,Tbx3,Tgfb1,Tgfb2,Tgfb3,Tgfbr1,Tgfbr2,Tgfbr3,Tmem100,Twist1,Wnt2
GOBP_CARDIAC_MUSCLE_CELL_ACTION_POTENTIAL	Akap9,Ank2,Ank3,Atp1a1,Atp1a2,Atp1b1,Atp2a2,Bin1,Cacna1c,Cacna1d,Cacna2d1,Cacnb2,Calm1,Calm3,Camk2d,Cav1,Cav3,Cxadr,Dlg1,Dmd,Dsc2,Dsg2,Dsp,Fgf12,Flna,Gja1,Gja5,Gjc1,Gpd1l,Hcn2,Jup,Kcne3,Kcne4,Kcnj2,Kcnj5,Kcnj8,Kcnn2,Kcnq1,Nedd4l,Nos1ap,Nup155,Pkp2,Rangrf,Scn1b,Scn2b,Scn4b,Scn5a,Slc4a3,Slc8a1,Slmap,Snta1,Tmem161b,Trpm4,Ywhae
GOBP_CARDIAC_MUSCLE_CELL_ACTION_POTENTIAL_INVOLVED_IN_CONTRACTION	Ank2,Atp1a1,Bin1,Cacna1c,Cacna1d,Cacna2d1,Cacnb2,Cav1,Cav3,Dlg1,Dsc2,Dsg2,Dsp,Fgf12,Flna,Gja1,Gja5,Gjc1,Gpd1l,Jup,Kcne3,Kcne4,Kcnj2,Kcnj5,Kcnj8,Kcnn2,Kcnq1,Nedd4l,Nos1ap,Nup155,Pkp2,Scn1b,Scn2b,Scn4b,Scn5a,Snta1,Trpm4
GOBP_CARDIAC_MUSCLE_CELL_CONTRACTION	Adora1,Akap9,Ank2,Atp1a1,Atp1a2,Atp2a2,Bin1,Cacna1c,Cacna1d,Cacna2d1,Cacnb2,Camk2d,Cav1,Cav3,Dlg1,Dsc2,Dsg2,Dsp,Fgf12,Flna,Gata4,Gja1,Gja5,Gjc1,Gpd1l,Gsn,Jup,Kcne3,Kcne4,Kcnj2,Kcnj5,Kcnj8,Kcnn2,Kcnq1,Nedd4l,Nos1ap,Nup155,Pde4b,Pde4d,Pik3ca,Pkp2,Rangrf,Scn1b,Scn2b,Scn4b,Scn5a,Slc9a1,Snta1,Sri,Sumo1,Trpm4
GOBP_CARDIAC_MUSCLE_CELL_DIFFERENTIATION	Acadm,Acvr1,Adra1a,Agt,Akap13,Akap6,Alpk2,Arrb2,Asb2,Atg5,Bmp10,Bmp2,Bmp4,Bmpr1a,Calr,Cav3,Cby1,Cdk1,Csrp3,Ctdp1,Cxadr,Dll1,Edn1,Efnb2,Fhl2,Fhod3,Frs2,Fzd7,G6pdx,Gata4,Gata6,Gsk3a,Hamp,Hey2,Hnrnpu,Ift20,Igf1,Irx3,Itgb1,Kat2a,Kdm6b,Lmna,Maml1,Mef2a,Mef2c,Mesp1,Mtor,Myh11,Mylk3,Neb,Nebl,Nox4,Nrap,Nrg1,Obsl1,Parp2,Pdgfra,Pdgfrb,Pdlim5,Pi16,Plec,Ppara,Prox1,Rara,Rarb,Rbpj,Rgs2,Rgs4,Sgcb,Sik1,Slc8a1,S…
GOBP_CARDIAC_MUSCLE_CELL_MEMBRANE_REPOLARIZATION	Akap9,Ank2,Atp1a1,Atp1b1,Cacna1d,Cacna2d1,Cav3,Flna,Gja1,Gja5,Kcne3,Kcne4,Kcnj2,Kcnj5,Kcnj8,Kcnn2,Kcnq1,Nos1ap,Scn1b,Scn4b,Scn5a,Snta1,Wdr1,Ywhae,Zmpste24
GOBP_CARDIAC_MUSCLE_CELL_PROLIFERATION	Arid2,Bmp10,Bmpr1a,Cdk1,Cited2,Dipk2a,Erbb4,Fgf2,Fgf9,Fgfr2,Foxc1,Gata6,Hey2,Jarid2,Mapk11,Mapk14,Mef2c,Notch1,Pim1,Prkar1a,Pten,Rbp4,Rbpj,Runx1,Sav1,Smad1,Tbx2,Tbx20,Tenm4,Tgfb2,Tgfbr1,Tgfbr2,Tgfbr3,Vgll4,Wnt2,Yap1,Zfpm2
GOBP_CARDIAC_MUSCLE_CONTRACTION	Ace2,Adora1,Adra1a,Adra1b,Akap9,Ank2,Asb3,Atp1a1,Atp1a2,Atp1b1,Atp2a2,Bin1,Bmp10,Cacna1c,Cacna1d,Cacna2d1,Cacnb2,Calm1,Calm2,Calm3,Camk2d,Cav1,Cav3,Ccn2,Csrp3,Cxcr4,Dlg1,Dmd,Dsc2,Dsg2,Dsp,Ehd3,Fgf12,Fkbp1b,Flna,Gaa,Gata4,Gja1,Gja5,Gjc1,Gpd1l,Grk2,Gsn,Gstm7,Gsto1,Jup,Kcne3,Kcne4,Kcnj2,Kcnj5,Kcnj8,Kcnn2,Kcnq1,Map2k3,Map2k6,Mtor,Mybpc3,Myl4,Nedd4l,Nos1ap,Nup155,P2rx4,Pde4b,Pde4d,Pde5a,Pik3ca,Pik3cg,…
GOBP_CARDIAC_MUSCLE_TISSUE_DEVELOPMENT	Acadm,Acvr1,Adamts9,Adra1a,Agt,Akap13,Akap6,Aldh1a2,Alpk2,Ankrd1,Arid2,Arrb2,Asb2,Atg5,Bmp10,Bmp2,Bmp4,Bmp5,Bmp7,Bmpr1a,Bmpr2,Calr,Cav3,Cby1,Cdc42,Cdk1,Chd7,Cited2,Creb1,Csrp3,Ctdp1,Cxadr,Dipk2a,Dll1,Dll4,Dsg2,Dsp,Edn1,Ednra,Efnb2,Eng,Erbb3,Erbb4,Fgf2,Fgf9,Fgfr2,Fhl2,Fhod3,Fkbp1a,Foxc1,Frs2,Fzd7,G6pdx,Gata4,Gata5,Gata6,Gja1,Gja5,Gjc1,Gsk3a,Hamp,Heg1,Hey1,Hey2,Hnrnpu,Hopx,Id2,Ift20,Igf1,Irx3,Itgb1…
GOBP_CARDIAC_MUSCLE_TISSUE_MORPHOGENESIS	Ankrd1,Bmp10,Bmp2,Bmpr1a,Chd7,Dll4,Dsp,Ednra,Eng,Fgfr2,Fkbp1a,Foxc1,Heg1,Hey2,Lrp2,Ly6e,Med1,Mybpc3,Notch1,Nrg1,Pkp2,Pou4f1,Prox1,Ptcd2,Rbpj,S1pr1,Smad4,Smad7,Tbx20,Tcap,Tgfb1,Tgfb2,Tgfbr1,Tgfbr3,Tnnc1,Tnni3,Tnnt2,Tpm1,Wnt2,Wnt5a,Zfpm1,Zfpm2
GOBP_CARDIAC_SEPTUM_DEVELOPMENT	Acvr1,Adamts6,Ank2,Ap2b1,Aplnr,Bmp4,Bmp5,Bmp7,Bmpr1a,Bmpr2,Ccn1,Chd7,Cited2,Cntrl,Creld1,Dand5,Dctn5,Dhrs3,Dnah11,Eng,Fgfr2,Fgfrl1,Frs2,Fzd1,Fzd2,Gata3,Gata4,Gata6,Gja5,Hectd1,Heg1,Hes1,Hey1,Hey2,Heyl,Jag1,Lmo4,Lrp2,Luzp1,Maml1,Matr3,Mdm2,Mdm4,Mks1,Ndst1,Nos3,Notch1,Notch2,Nphp3,Nprl3,Nrp1,Nrp2,Nsd2,Parva,Pde2a,Plxnd1,Prdm1,Prox1,Ptk7,Rbm15,Rbpj,Robo1,Robo2,Sall1,Sav1,Sema3c,Slit2,Slit3,Smad4,Sma…
GOBP_CARDIAC_SEPTUM_MORPHOGENESIS	Acvr1,Aplnr,Bmp4,Bmp5,Bmp7,Bmpr1a,Bmpr2,Ccn1,Chd7,Cited2,Dhrs3,Dnah11,Eng,Fgfr2,Fgfrl1,Fzd1,Fzd2,Gata4,Gata6,Hes1,Hey1,Hey2,Heyl,Jag1,Lrp2,Mdm2,Mks1,Nos3,Notch1,Notch2,Nrp1,Nrp2,Nsd2,Parva,Prox1,Rbm15,Rbpj,Robo1,Robo2,Sav1,Sema3c,Slit2,Slit3,Smad4,Smad6,Smad7,Smo,Sox11,Sox4,Tbx2,Tbx20,Tbx3,Tgfb2,Tgfbr1,Tgfbr2,Tgfbr3,Trp53,Wnt5a,Zfpm1,Zfpm2
GOBP_CARDIAC_VENTRICLE_DEVELOPMENT	Acvr1,Ap2b1,Aplnr,Bmp10,Bmp4,Bmpr1a,Bmpr2,Ccn1,Chd7,Cited2,Cntrl,Cpe,Dand5,Dctn5,Dll4,Dsp,Ednra,Eng,Fgfr2,Fgfrl1,Fkbp1a,Foxc1,Foxf1,Frs2,Fzd1,Fzd2,Gata3,Gata4,Gja5,Greb1l,Grhl2,Gsk3a,Hand2,Hectd1,Heg1,Hes1,Hey1,Hey2,Heyl,Hif1a,Jag1,Lmo4,Lrp2,Luzp1,Ly6e,Matr3,Mdm2,Mdm4,Med1,Mef2c,Mesp1,Mybpc3,Nos3,Notch1,Nprl3,Nrg1,Nsd2,Pde2a,Pkp2,Pou4f1,Ppp1r13l,Prdm1,Prox1,Ptcd2,Ptk7,Rbm15,Rbpj,Robo1,Robo2,Sall1…
GOBP_CARDIAC_VENTRICLE_MORPHOGENESIS	Bmp10,Bmp4,Bmpr1a,Chd7,Cpe,Dll4,Dsp,Ednra,Eng,Fgfr2,Fkbp1a,Foxc1,Foxf1,Gata3,Gata4,Grhl2,Gsk3a,Hand2,Heg1,Hey1,Hey2,Heyl,Hif1a,Jag1,Lrp2,Ly6e,Med1,Mef2c,Mesp1,Mybpc3,Notch1,Nrg1,Pkp2,Pou4f1,Ppp1r13l,Prox1,Ptcd2,Rbpj,Sema3c,Smad4,Smad7,Smarcd3,Sox11,Sox4,Tbx20,Tgfb1,Tgfb2,Tgfbr1,Tgfbr2,Tgfbr3,Tnnc1,Tnni3,Tnnt2,Tpm1,Zfpm2
GOBP_CARDIOCYTE_DIFFERENTIATION	Acadm,Acvr1,Adra1a,Agt,Akap13,Akap6,Alpk2,Arrb2,Asb2,Atg5,Bmp10,Bmp2,Bmp4,Bmp7,Bmpr1a,Calr,Cav3,Cby1,Cdc42,Cdk1,Cited2,Csrp3,Ctdp1,Cxadr,Dhx36,Dll1,Edn1,Ednra,Efnb2,Egfr,Eng,Eomes,Fhl2,Fhod3,Folr1,Frs2,Fzd7,G6pdx,Gata4,Gata6,Gsk3a,Hamp,Hand2,Hes1,Hey2,Hnrnpu,Ift20,Igf1,Irx3,Itgb1,Jag1,Kat2a,Kdm6b,Lmna,Maml1,Mapk1,Mapk3,Mef2a,Mef2c,Mesp1,Mtor,Myh11,Mylk3,Neb,Nebl,Notch1,Nox4,Nrap,Nrg1,Obsl1,Parp2,…
GOBP_CARTILAGE_DEVELOPMENT	Acvrl1,Adamts12,Adamts7,Anxa6,Arid5a,Atf2,Axin2,Bgn,Bmp1,Bmp10,Bmp2,Bmp4,Bmp5,Bmp6,Bmp7,Bmpr1a,Bmpr2,Ccn1,Ccn2,Ccn3,Ccn4,Cd44,Chadl,Chil1,Chst11,Chsy1,Cnmd,Col11a2,Col1a1,Col27a1,Col3a1,Comp,Creb3l2,Csgalnact1,Ctnnb1,Ctsk,Ddrgk1,Ecm1,Edn1,Efemp1,Eif2ak3,Esrra,Evc,Ext1,Fgf2,Fgf9,Fgfr3,Frzb,Gdf2,Gdf6,Ghr,Ghrl,Glg1,Gli3,Gpld1,Hand2,Hes5,Hif1a,Hmga2,Hoxa3,Hoxa5,Hoxb3,Hyal1,Hyal2,Hyal3,Ift80,Ihh,Itgb8…
GOBP_CARTILAGE_DEVELOPMENT_INVOLVED_IN_ENDOCHONDRAL_BONE_MORPHOGENESIS	Anxa6,Atf2,Axin2,Col1a1,Col27a1,Comp,Ext1,Ghr,Ift80,Ihh,Mmp13,Por,Rara,Rarb,Rarg,Serpinh1,Smpd3,Sox9,Tgfbr2,Thbs3,Trip11,Trpv4,Tsku,Zmpste24
GOBP_CATECHOLAMINE_SECRETION	Abat,Adora2a,Adora3,Adra2a,Adra2b,Agt,Chrna4,Chrnb2,Cxcl12,Dtnbp1,Gabbr1,Grk2,Htr1b,Kcna2,Kcnb1,Ly6e,Oxt,P2ry1,Pink1,Prkn,Rab3a,Snca,Sncg,Stx1a,Syt1,Syt11,Syt12,Syt3,Syt7,Syt8,Syt9
GOBP_CATECHOL_CONTAINING_COMPOUND_METABOLIC_PROCESS	Abat,Aldh2,Aoc2,Chrnb2,Comt,Ddc,Ednra,Epas1,Gata3,Gch1,Hand2,Hdc,Hprt,Itgam,Itgb2,Tomt,Ly6e,Maoa,Maob,Mtpn,Npr1,Npy,Nr4a2,Pah,Park7,Pde1b,Pnkd,Prkn,Rnf180,Snca,Sncaip,Sult1a1,Tgfb2,Vps35
GOBP_CD4_POSITIVE_ALPHA_BETA_T_CELL_ACTIVATION	Ager,Anxa1,Arg2,Armc5,Batf,Bcl3,Bcl6,Cbfb,Ccl19,Cd160,Cd274,Cd55,Cd80,Cd81,Cd83,Cd86,Cracr2a,Ctsl,Entpd7,Foxp1,Foxp3,Fut7,Gata3,Gpr183,H2-Eb1,Hlx,Hmgb1,Ifng,Il12rb1,Il18,Il18r1,Il2,Il23a,Il27,Il4,Il4ra,Il6,Il6ra,Irf4,Jak3,Lef1,Lgals7,Lgals9,Loxl3,Ly9,Malt1,Mtor,Myb,Nckap1l,Nfkbid,Nfkbiz,Nkg7,Nlrp3,Prkcq,Prkcz,Ptger4,Rara,Rc3h1,Rc3h2,Relb,Ripk2,Rora,Rorc,Rsad2,Runx1,Runx3,Sash3,Sema4a,Sh3rf1,Slamf…
GOBP_CD4_POSITIVE_ALPHA_BETA_T_CELL_DIFFERENTIATION	Anxa1,Armc5,Batf,Bcl3,Bcl6,Cbfb,Ccl19,Cd80,Cd83,Cd86,Cracr2a,Ctsl,Entpd7,Foxp1,Foxp3,Fut7,Gata3,Gpr183,H2-Eb1,Hlx,Hmgb1,Ifng,Il12rb1,Il18,Il18r1,Il2,Il23a,Il27,Il4,Il4ra,Il6,Il6ra,Irf4,Jak3,Lef1,Lgals9,Loxl3,Ly9,Malt1,Mtor,Myb,Nckap1l,Nfkbid,Nfkbiz,Nlrp3,Prkcz,Ptger4,Rara,Rc3h1,Rc3h2,Relb,Ripk2,Rora,Rorc,Rsad2,Runx1,Runx3,Sash3,Sema4a,Sh3rf1,Slamf6,Smad7,Socs1,Socs5,Spn,Stat3,Stat6,Tbx21,Tmem98,T…
GOBP_CD4_POSITIVE_OR_CD8_POSITIVE_ALPHA_BETA_T_CELL_LINEAGE_COMMITMENT	Batf,Bcl2,Ctsl,Foxp3,Il12rb1,Il23a,Il6,Il6ra,Irf4,Loxl3,Ly9,Mtor,Shh,Slamf6,Spn,Stat3,Stat6,Tbx21,Tox,Zfpm1
GOBP_CD8_POSITIVE_ALPHA_BETA_T_CELL_ACTIVATION	Bcl2,Cbfb,Cd274,Clec4a3,Crtam,Eomes,Gpr18,Hfe,H2-Q10,H2-Q7,H2-T23,Irf1,Pirb,Mapk8ip1,Nckap1l,Ptpn22,Runx1,Runx3,Sh3rf1,Socs1,Tox,Vsir,Wdfy4,Xcl1,Zbtb7b
GOBP_CELLULAR_ALDEHYDE_METABOLIC_PROCESS	Abca4,Adh4,Adh5,Agxt,Agxt2,Akr1a1,Akr1c20,Akr7a5,Aldh1a1,Aldh1a2,Aldh1a3,Aldh2,Aldh3a2,Aldh3b1,Aldh3b3,Aldh7a1,Aldh8a1,Aldh9a1,Alpl,Bco1,Bco2,Bmp2,Bmp5,Bmp6,Clcn2,Cyp1b1,Dab2,Dhrs13,Dhrs4,Dkk3,Ednrb,Esd,Glo1,Glyctk,Grhpr,Hagh,Hoga1,Idh1,Idh2,Kdm3a,Park7,Pdxk,Pdxp,Pnkd,Pnpo,Rdh10,Rdh11,Rdh13,Rest,Taldo1,Tkt,Tpi1,Wnt4
GOBP_CELLULAR_AMINO_ACID_BIOSYNTHETIC_PROCESS	Aasdhppt,Aass,Abat,Adi1,Agxt,Agxt2,Aldh18a1,Aldh1a1,Apip,Asl,Asns,Asnsd1,Ass1,Atp2b4,Bcat1,Bcat2,Bhmt,Bhmt2,Cad,Cbs,Cln3,Cps1,Cth,Dhfr,Dpyd,Enoph1,Ggt1,Gls,Gls2,Glud1,Glul,Got1,Got2,Ilvbl,Mri1,Mtap,Mthfd1,Mthfd2l,Mthfr,Mtr,Mtrr,Nags,Noxred1,Oat,Otc,Pah,Park7,Pcbd1,Pcbd2,Phgdh,Plod2,Plod3,Psat1,Psph,Pycr1,Pycr2,Pycrl,Sds,Sdsl,Sephs1,Sephs2,Serinc3,Serinc5,Shmt1,Shmt2,Slc1a3,Slc25a12,Srr,Upb1
GOBP_CELLULAR_AMINO_ACID_CATABOLIC_PROCESS	Aadat,Aass,Abat,Acad8,Acadsb,Acat1,Acmsd,Adhfe1,Afmid,Agxt,Agxt2,Aldh4a1,Aldh5a1,Aldh6a1,Aldh8a1,Amdhd1,Amt,Arg1,Arg2,Aspa,Asrgl1,Atp2b4,Auh,Bcat2,Bckdha,Bckdhb,Bckdk,Blmh,Carnmt1,Carns1,Cbs,Cdo1,Crym,Csad,Dbt,Ddah1,Ddah2,Ddo,Dld,Dlst,Echs1,Etfa,Etfb,Fah,Ftcd,Gcat,Gcsh,Gldc,Gls,Gls2,Glud1,Glul,Got1,Got2,Gpt,Gpt2,Gstz1,Haao,Hal,Hdc,Hgd,Hibadh,Hibch,Hmgcl,Hmgcll1,Hnmt,Hoga1,Hpd,Hsd17b10,Hykk,Ido2,I…
GOBP_CELLULAR_CARBOHYDRATE_BIOSYNTHETIC_PROCESS	Acadm,Agl,Akt1,Akt2,B3gnt2,B3gnt3,B3gnt6,B3gnt7,B3gnt8,B3gnt9,B4galt1,B4galt5,B4gat1,Csgalnact1,Csgalnact2,Dyrk2,Enpp1,Epm2aip1,Ext1,Ext2,Fbp1,Fbp2,Gbe1,Gck,Got1,Gsk3a,Gsk3b,Gyg,Gys1,Gys2,Hs2st1,Igf1,Igf2,Impa1,Impa2,Inpp5k,Insr,Irs1,Irs2,Isyna1,Ndst1,Ndst2,Ndst3,Nhlrc1,Nr1d1,Pask,Pck1,Pck2,Per2,Pgp,Phkg1,Phkg2,Ppp1ca,Ppp1cb,Ppp1r3b,Ppp1r3c,Ppp1r3d,Ppp1r3e,Ppp1r3f,Ppp1r3g,Ptges3,Selenos,Sorbs1,Ug…
GOBP_CELLULAR_CARBOHYDRATE_CATABOLIC_PROCESS	Abhd10,Agl,Aoah,G6pc,Gaa,Gk,Gk5,Gpd2,Gsk3a,Gusb,Idnk,Mgam,Miox,Neu2,Pfkm,Pgam1,Pgd,Phkg2,Ppp1ca,Ppp1cb,Ppp1r3b,Ppp1r3d,Pygb,Pygl,Pygm,Rb1cc1,Scarb2,Sord,Stbd1,Tigar,Tkfc,Trp53,Tpi1,Treh
GOBP_CELLULAR_CARBOHYDRATE_METABOLIC_PROCESS	Abhd10,Acacb,Acadm,Adcyap1r1,Adipoq,Adipor1,Agl,Akt1,Akt2,Angptl3,Aoah,Arpp19,B3gnt2,B3gnt3,B3gnt6,B3gnt7,B3gnt8,B3gnt9,B4galt1,B4galt5,B4gat1,Bad,Bckdk,Bpnt1,Braf,C1qtnf1,C1qtnf12,C1qtnf3,Cbfa2t3,Cd244a,Clk2,Coq2,Coq3,Cox11,Cry1,Csgalnact1,Csgalnact2,Ddb1,Ddit4,Dgat2,Dgkq,Dusp12,Dyrk2,Enpp1,Ep300,Epm2aip1,Erfe,Ext1,Ext2,Fam3a,Fam3c,Fbp1,Fbp2,Fcsk,Fggy,Foxa2,Foxk1,Foxk2,Foxo1,G6pc,Gaa,Galk1,Galk2…
GOBP_CELLULAR_COMPONENT_ASSEMBLY_INVOLVED_IN_MORPHOGENESIS	Abca2,Acrbp,Actg1,Actl9,Akap13,Ank2,Ankrd1,Bmp10,Capn3,Casq1,Cav3,Ccdc136,Cd9,Cfl2,Cflar,Clasp1,Clasp2,Cntnap1,Csrp1,Csrp2,Csrp3,Dag1,Dicer1,Edn1,Epb41l3,Ercc2,Fhod3,Fig4,Flii,Gnpat,Gpc1,Ihh,Itgb1,Itgb4,Klhl41,Knl1,Krt19,Ldb3,Lmod1,Lmod3,Mag,Mef2a,Mtmr2,Myh11,Myl9,Mylk3,Myoz1,Ncmap,Neb,Nebl,Nectin2,Nrap,Obsl1,Pafah1b1,Pdgfra,Pdgfrb,Pgm5,Phldb1,Phldb2,Pikfyve,Plec,Pmp22,Prkar1a,Prox1,Rfx2,Smad4,Sp…
GOBP_CELLULAR_COMPONENT_DISASSEMBLY_INVOLVED_IN_EXECUTION_PHASE_OF_APOPTOSIS	Acin1,Aifm1,Apaf1,Bax,Blcap,Bok,Capn10,Cdk5rap3,Cecr2,Cidea,Dedd2,Dffa,Dffb,Dicer1,Dnase1l3,Dnase2b,Endog,Exog,Hsf1,Il6,Sharpin,Top2a
GOBP_CELLULAR_COMPONENT_MAINTENANCE	Abhd17b,Apoe,Arf6,Bsn,Camsap3,Cbln3,Cd177,Chchd10,Cldn1,Cldn3,Cntnap1,Csf1r,Ctbp2,Cttn,Dctn1,Dlg1,Dlg4,Erc1,Erc2,F2r,F2rl1,Fcgr2b,Fermt2,Fyn,Homer1,Igf1r,Insr,Itga3,Itpka,Kifc3,Kirrel,Lnpk,Mtmr2,Mtss1,Myadm,Nlgn2,Ophn1,Pard6a,Pick1,Plekha7,Prnp,Prtn3,Rab3a,Sdf4,Shank2,Syngap1,Tanc1,Tjp1,Tprn,Trem2,Vps35,Whrn
GOBP_CELLULAR_DEFENSE_RESPONSE	Adora2a,Adora2b,Bcl10,Becn1,C5ar1,Ccr2,Ccr3,Ccr5,Ccr9,Cd5l,Clec5a,Cx3cr1,Cxcl9,Cxcr2,Dcdc2a,Fcmr,Fosl1,H2-M3,H2-Q10,H2-Q7,Il1rl2,Il33,Itgb1,Itk,Klrc1,Klrg1,Lbp,Lgals3bp,Pirb,Lsp1,Ly96,Ifi204,Ifi205,Ncf1,Ncf2,Ncr1,Prf1,Ptk2b,Rab23,Rela,Sh2d1a,Spn,Tcirg1,Trat1,Tyrobp,Vezf1,Zfp148
GOBP_CELLULAR_EXTRAVASATION	Adam8,Ager,Bcr,Bst1,Ccl12,Ccl2,Ccl21a,Ccl25,Ccl28,Ccr2,Cd177,Cd47,Cd99l2,Chst2,Crk,Crkl,Cx3cl1,Cx3cr1,Cxcl12,Elane,Ext1,F11r,Fadd,Fer,Fut4,Fut7,Gcnt1,Golph3,Icam1,Il1r1,Il27ra,Itga1,Itga4,Itgal,Itgb1,Itgb7,Jam2,Jam3,Jaml,Lyve1,Mdk,Olfm4,Pdgfd,Pecam1,Pik3cd,Pik3cg,Plcb1,Plvap,Podxl2,Prtn3,Ptafr,Ptger4,Ripk3,Ripor2,Rock1,Sele,Sell,Selp,Selplg,Sirpa,Spn,St3gal4,Thy1,Tnf,Vcam1
GOBP_CELLULAR_GLUCAN_METABOLIC_PROCESS	Acadm,Agl,Akt1,Akt2,Dyrk2,Enpp1,Epm2aip1,G6pc,Gaa,Gbe1,Gcgr,Gck,Gnmt,Gsk3a,Gsk3b,Gyg,Gys1,Gys2,Igf1,Igf2,Il6st,Inpp5k,Insr,Irs1,Irs2,Khk,Lepr,Mgam,Nhlrc1,Nr1d1,Pask,Pcdh12,Per2,Pfkm,Phka1,Phka2,Phkb,Phkg1,Phkg2,Phlda2,Pomc,Ppp1ca,Ppp1cb,Ppp1cc,Ppp1r2,Ppp1r3b,Ppp1r3c,Ppp1r3d,Ppp1r3e,Ppp1r3f,Ppp1r3g,Prkag2,Ptges3,Pygb,Pygl,Pygm,Rb1cc1,Rubcnl,Selenos,Sorbs1,Stbd1,Stk40,Ugp2
GOBP_CELLULAR_GLUCOSE_HOMEOSTASIS	Ace,Adcy5,Adra2a,Ager,Ano1,Aqp4,Bad,Baiap3,C1qtnf12,C2cd2l,Ccdc186,Cdk16,Cltrn,Cma1,Cpb2,Cyba,Cyp7a1,Efna5,Endog,Ern1,Fgf21,Fkbp1b,Foxa2,Foxa3,Foxk1,Foxk2,Foxo1,Foxo3,Gas6,Gata4,Gck,Gclc,Gclm,Ghrl,Gpld1,Gpr27,Gpr68,Gpx1,Grik5,Hif1a,Hk1,Hk2,Hk3,Hkdc1,H2-Eb1,Hmgn3,Icam1,Igf1r,Irs2,Jagn1,Kcnb1,Klf15,Klf7,Lin28a,Lrp5,Lrrc8a,Lrrc8d,Men1,Mlxipl,Mpc2,Ndufaf2,Ngfr,Nox4,Nptx1,Nr1d1,Nr1h4,Nucks1,Osbp,Oxct1…
GOBP_CELLULAR_HORMONE_METABOLIC_PROCESS	Adh1,Adh4,Adh7,Adm,Afp,Akr1b3,Akr1b8,Akr1c20,Akr1c6,Akr1d1,Aldh1a1,Aldh1a2,Aldh1a3,Aldh8a1,Awat2,Bco1,Bco2,Bmp2,Bmp5,Bmp6,Chst10,Clcn2,Cyp11a1,Cyp17a1,Cyp1a1,Cyp1a2,Cyp1b1,Cyp21a1,Cyp26a1,Cyp26b1,Cyp2c55,Cyp2d22,Cyp2s1,Cyp3a11,Cyp3a13,Cyp46a1,Dab2,Dgat1,Dgat2,Dgkq,Dhrs11,Dhrs13,Dhrs3,Dhrs4,Dhrs7,Dhrs9,Dkk3,Ece1,Ednrb,Egr1,Esr1,Hsd17b1,Hsd17b10,Hsd17b11,Hsd17b12,Hsd17b2,Hsd17b3,Hsd17b4,Hsd17b6,Hsd…
GOBP_CELLULAR_IRON_ION_HOMEOSTASIS	Abcb6,Abcb7,Aco1,Alas2,Atp13a2,Atp6ap1,Atp6v0a2,Atp6v0d1,Atp6v1a,Atp6v1g1,Bmp6,Bola2,Ccdc115,Cp,Cyb561,Cyb561a3,Erfe,Flvcr1,Frrs1,Fth1,Ftl1,Fxn,Gdf2,Glrx3,Hamp,Heph,Hfe,Hif1a,Hjv,Hmox1,Hpx,Ifng,Ireb2,Iscu,Lcn2,Myc,Ncoa4,Ndfip1,Nubp1,Scara5,Slc11a1,Slc11a2,Slc22a17,Slc39a14,Slc39a8,Slc40a1,Slc46a1,Slc6a9,Smad4,Sod1,Sri,Steap2,Steap4,Trf,Tfr2,Tfrc,Tmem199,Tmprss6,Ttc7
GOBP_CELLULAR_KETONE_METABOLIC_PROCESS	Aadat,Abcb11,Abcd1,Abcd2,Acacb,Acadl,Acadvl,Acmsd,Adh4,Adipoq,Adm,Afmid,Afp,Aifm2,Akr1a1,Akr1b3,Akr1b8,Akr1c20,Akr1c6,Akr7a5,Akt1,Akt2,Aldh8a1,Anxa1,Apoa1,Apoa4,Apoa5,Apoc1,Apoc2,Apoc3,Appl2,Atp2b4,Avpr1a,Bckdk,Bhmt,Bmp2,Bmp5,Bmp6,Brca1,Cav1,Cbr1,Cbr4,Cd74,Ceacam1,Ces1d,Clcn2,Cln3,Coq10a,Coq10b,Coq2,Coq3,Coq4,Coq5,Coq6,Coq7,Coq8a,Coq8b,Coq9,Cpt1a,Cryzl1,Cyp11a1,Cyp17a1,Cyp2b10,Cyp46a1,Cyp4f14,Cyp…
GOBP_CELLULAR_LIPID_CATABOLIC_PROCESS	Aadac,Abcb11,Abcd1,Abcd2,Abcd3,Abcd4,Abhd12,Abhd16a,Abhd2,Abhd3,Abhd5,Abhd6,Acaa1a,Acaa2,Acacb,Acad10,Acad11,Acadl,Acadm,Acads,Acadvl,Acat1,Acat3,Acer2,Acer3,Acot8,Acox1,Acox2,Acox3,Adipoq,Adtrp,Aig1,Akr1b8,Akt1,Akt2,Aldh1l2,Amacr,Angptl3,Aoah,Apoa1,Apoa2,Apoa4,Apoa5,Apob,Apoc1,Apoc2,Apoc3,Asah1,Asah2,Auh,Bco1,Bco2,Bdh2,Cps1,Cpt1a,Cpt1b,Cpt1c,Cpt2,Crat,Crot,Cyp1b1,Cyp26a1,Cyp26b1,Dagla,Daglb,Ddhd…
GOBP_CELLULAR_METABOLIC_COMPOUND_SALVAGE	Ada,Adi1,Adk,Adsl,Ampd2,Ampd3,Apip,Aprt,Bhmt,Bhmt2,Cda,Dck,Dguok,Enoph1,Fcsk,Hprt,Mri1,Mtap,Naprt,Pdxk,Tk2,Uck1,Uck2,Uckl1,Upp1,Upp2
GOBP_CELLULAR_MODIFIED_AMINO_ACID_BIOSYNTHETIC_PROCESS	Acadm,Aldh7a1,Aldh9a1,Atic,Bbox1,Chac1,Chac2,Chdh,Ckb,Ckm,Dhfr,Fpgs,Gamt,Gart,Gatm,Gch1,Gclc,Gclm,Ggt1,Ggt5,Ggt6,Ggt7,Gss,Hagh,Mgst2,Mthfd1,Mthfd1l,Mthfs,Nfe2l2,Park7,Plod2,Plod3,Plscr1,Ptdss1,Ptdss2,Slc1a2,Slc27a1,Slc7a11,Tmlhe
GOBP_CELLULAR_MODIFIED_AMINO_ACID_CATABOLIC_PROCESS	Aasdhppt,Abhd12,Abhd16a,Acadl,Aldh1l1,Aldh1l2,Aldh4a1,Bhmt,Chac1,Chac2,Dio2,Dio3,Dmgdh,Dpep1,Ggact,Ggt1,Ggt5,Ggt7,Got2,Hoga1,Mthfs,Pcyox1,Pcyox1l,Pm20d2,Prodh,Sardh
GOBP_CELLULAR_MODIFIED_AMINO_ACID_METABOLIC_PROCESS	Aasdhppt,Abhd12,Abhd16a,Acadl,Acadm,Aldh1l1,Aldh1l2,Aldh4a1,Aldh7a1,Aldh9a1,Arl6ip5,Ass1,Atic,Bbox1,Bhmt,Bhmt2,Cga,Chac1,Chac2,Chdh,Ckb,Ckm,Clic1,Clic3,Clic5,Cpq,Cpt1a,Cpt1b,Cpt1c,Cpt2,Crat,Crot,Crym,Ctns,Ctsb,Ctsk,Dhfr,Dio1,Dio2,Dio3,Dmgdh,Dpep1,Eef1g,Ethe1,Folr1,Fpgs,Ftcd,G6pdx,Gamt,Gart,Gata3,Gatm,Gch1,Gclc,Gclm,Gcnt4,Ggact,Ggh,Ggt1,Ggt5,Ggt6,Ggt7,Glo1,Glrx2,Gnmt,Got2,Gpx1,Gpx4,Gsr,Gss,Gsta1,G…
GOBP_CELLULAR_MONOVALENT_INORGANIC_CATION_HOMEOSTASIS	Agt,Aqp11,Atp1a1,Atp1a2,Atp1a3,Atp1a4,Atp1b1,Atp1b2,Atp1b3,Atp4a,Atp5b,Atp6ap1,Atp6ap2,Atp6v0a1,Atp6v0a2,Atp6v0d1,Atp6v0d2,Atp6v0e,Atp6v0e2,Atp6v1h,Avpr1a,Bcl2,Car2,Car7,Ccdc115,Chp1,Clcn3,Clic4,Cln3,Cln5,Cln6,Dmxl1,Dmxl2,Fasl,Gpr89,Grn,Hvcn1,Il1a,Kcnj2,Kctd7,Lacc1,Lrrk2,Mafg,Mapk1,Mapk3,Nedd4l,Ppt1,Rab20,Rab38,Rab39,Rab7,Rnasek,Scnn1a,Slamf8,Slc11a1,Slc12a2,Slc12a5,Slc1a3,Slc26a6,Slc4a1,Slc4a2,S…
GOBP_CELLULAR_OXIDANT_DETOXIFICATION	Alb,Alox5ap,Apoa4,Apoe,Apom,Bmp7,Cat,Ccs,Cd36,Cygb,Dhfr,Epx,Fabp1,Fancc,Fbln5,Gch1,Glrx,Gpx1,Gpx2,Gpx3,Gpx4,Gpx6,Gpx7,Gpx8,Gsr,Gsta1,Gstk1,Gstm7,Gsto1,Gsto2,Gstp1,Gstp2,Gstz1,Hba-a1,Hba-a2,Hbb-bt,Hp,Ipcef1,Ltc4s,Mgst1,Mgst2,Mgst3,Mpo,Nfe2l2,Nos3,Nqo1,Nxn,Park7,Prdx1,Prdx2,Prdx3,Prdx4,Prdx5,Prdx6,Prxl2a,Prxl2b,Prxl2c,Ptges,Ptgs1,Pxdn,S100a9,Selenof,Selenos,Selenot,Selenow,Sesn1,Sesn2,Sod1,Sod2,Sod…
GOBP_CELLULAR_PIGMENTATION	Abcb6,Ankrd27,Ap1g1,Ap1m1,Ap3b1,Ap3d1,Arl6,a,Bbs2,Bbs4,Bbs5,Bbs7,Bcl2,Bloc1s1,Bloc1s2,Bloc1s3,Bloc1s4,Bloc1s5,Bloc1s6,Cd63,Cdh3,Dctn2,Dtnbp1,Hps1,Hps4,Kif13a,Lyst,Mkks,Mlph,Mreg,Myo5a,Myo7a,Pikfyve,Pmel,Pomc,Rab11a,Rab11b,Rab17,Rab1a,Rab27a,Rab27b,Rab29,Rab32,Rab38,Shroom2,Shroom3,Snapin,Trappc6a,Vps33a,Vps33b,Zeb2
GOBP_CELLULAR_RESPIRATION	Abcd1,Aco1,Aco2,Adsl,Afg1l,Aifm2,Ak4,Arl2,Atp5a1,Atp5b,Atp5c1,Atp5d,Atp5e,Atp5k,Atp5j2,Atp5l,Atp5h,Atp5j,Atp5o,Atpsckmt,Bid,Bloc1s1,Bnip3,1700066M21Rik,Cat,Cbfa2t3,Ccnb1,Cdk1,Chchd10,Chchd2,Cisd1,Coa6,Coq10a,Coq10b,Coq9,Cox10,Cox15,Cox4i1,Cox4i2,Cox5a,Cox5b,Cox6a1,Cox6a2,Cox6b2,Cox7a1,Cox7a2,Cox7a2l,Cox7c,Cs,Cyc1,Cycs,Cyp1a2,Dguok,Dhtkd1,Dlat,Dld,Dlst,Dnajc15,Dnajc30,Etfa,Etfb,Etfdh,Etfrf1,Fh1,Fl…
GOBP_CELLULAR_RESPONSE_TO_ACID_CHEMICAL	Amigo1,Ass1,Avpr1a,Baiap2,Bcl11a,Bcl2l1,Bcl2l2,Capn2,Castor1,Castor2,Cebpb,Col16a1,Col1a1,Col1a2,Col3a1,Col4a1,Col5a2,Col6a1,Cpeb1,Cpeb3,Cpeb4,Cyba,Cybb,Dnmt1,Dnmt3a,Egfr,Fyn,Gclc,Gclm,Hmgcs2,Hnrnpab,Hnrnpd,Hsf1,Ipo5,Klf2,Klhl22,Lamtor1,Lamtor2,Lamtor3,Lamtor4,Lamtor5,Lars,Mmp2,Mtor,Myc,Neurl1a,Nsmf,Ntrk2,Pdgfc,Pdgfd,Pdgfra,Pik3ca,Pkd2,Plec,Pnpla3,Rptor,Rraga,Rragc,Rragd,Sesn1,Sesn2,Sesn3,Sh3bp4,…
GOBP_CELLULAR_RESPONSE_TO_ALCOHOL	Acaca,Ace,Adam15,Adcy1,Adcy3,Adcy5,Adcy6,Adcy7,Ahr,Aifm1,Akap8,Akr1c20,Akr1c6,Akt1,Atp2b1,Blm,Brca1,Cdh1,Cdk4,Ces1d,Ctnna1,Ctnnb1,Cybb,Cyp1b1,Cyp7a1,Dag1,Dnmt3a,Efna5,Fdx1,Foxo3,Gnai1,Gnb1,Gng2,Golph3,Gpld1,Gramd1a,Gramd1b,Gramd1c,Igf1r,Inhba,Inhbb,Itpr2,Jup,Kcnmb1,Klf2,Klf9,Lancl2,Larp1,Lrp6,Lrp8,Map4k1,Myc,Osbpl7,P2ry4,P2ry6,Prkaa1,Prkaa2,Prkce,Ptch1,Ptger2,Ptger4,Ptgfr,Rad51,Recql5,Sfrp1,Sgk1,…
GOBP_CELLULAR_RESPONSE_TO_ALKALOID	Aif1,Bcl2l1,Blm,Cacna1s,Casp3,Casp6,Casp7,Ccna2,Chek1,Ddc,Ehmt2,Gstm7,Htr1b,Ppp1r1b,Ppp1r9b,Rad51,Recql5,Ryr1,Slc1a2,Slc1a3,Slc8a1,Spidr,Tgm2,Tmem38a,Tmem38b,Trpv1
GOBP_CELLULAR_RESPONSE_TO_AMYLOID_BETA	Abcc1,Adrb2,Ager,App,Atp1a3,Bace1,Bcl2l11,Bcl2l2,Cacna1a,Cacna2d1,Cacnb1,Casp4,Cd36,Cdk5,Epha4,Ephb2,Fcgr2b,Foxo3,Fpr2,Fyn,Gja1,Gsk3b,Icam1,Igf1,Igf1r,Itga4,Lgmn,Lrp1,Ngfr,Parp1,Prnp,Psen1,Snx6,Tlr4,Tlr6,Tnf,Trem2,Vcam1
GOBP_CELLULAR_RESPONSE_TO_ARSENIC_CONTAINING_SUBSTANCE	Atf3,Atf4,Cpeb2,Daxx,Ddx3x,Dhx36,Gsto1,Gsto2,Hmox1,Hnrnpa1,Hsf1,Mapk13,Mknk2,Myc,Ppif,Slc38a2,Uros,Vcp,Zc3h12a,Zfand1,Zfand2a
GOBP_CELLULAR_RESPONSE_TO_BIOTIC_STIMULUS	Abca1,Abl1,Acod1,Adam9,Adamts13,Akap8,Akt1,Ankrd1,Apaf1,Arg1,Arid5a,Ass1,Atg10,Axl,Bcl10,Bcl2l11,Bcr,Bmp6,Btk,Cactin,Camp,Capn2,Casp1,Ccdc47,Ccl12,Ccl2,Ccl3,Ccl5,Ccr5,Cd14,Cd180,Cd274,Cd36,Cd55,Cd6,Cd68,Cd80,Cd86,Cda,Cdc73,Cdk19,Cdk4,Cebpb,Cebpe,Chmp5,Cmpk2,Ctr9,Ctsg,Cx3cl1,Cx3cr1,Cxcl1,Cxcl2,Cxcl10,Cxcl13,Cxcl5,Cxcl9,Dab2ip,Ddit3,Defb25,Ednrb,Efnb2,Eif2ak3,Eme1,Ephb2,Fbh1,Fcgr2b,Fzd5,Gata1,Gfer,…
GOBP_CELLULAR_RESPONSE_TO_CADMIUM_ION	Abcb6,Akt1,Chuk,Cybb,Cyp1a2,Daxx,Egfr,Fos,Hmox1,Hsf1,Jun,Mapk1,Mapk3,Mapk8,Mapk9,Mmp9,Mt1,Mt2,Ncf1,Ogg1,Sod1,Sumo1
GOBP_CELLULAR_RESPONSE_TO_CALCIUM_ION	Adcy1,Add1,Adgrv1,Alox15,Alox5ap,Braf,Camk2d,Capn3,Carf,Chp2,Clic4,Cpne1,Cpne2,Cpne3,Cpne5,Cpne8,Cpne9,Dmtn,Dpep1,Ect2,Edn1,Eef2k,Endog,Fos,Fosb,Gpld1,Guca1a,Hpca,Hspa5,Inhbb,Iqgap1,Itpkb,Jun,Junb,Jund,Lgmn,Mcoln1,Mef2a,Mef2c,Ncstn,Pkd2,Plcg2,Ppif,Prkaa1,Prkaa2,Rasa4,Rasal1,Rasgrp2,Ryr1,Scn5a,Slc25a23,Slc25a24,Smpd1,Syt1,Syt11,Syt12,Syt3,Syt7,Syt8,Syt9,Trpm2,Wnt5a
GOBP_CELLULAR_RESPONSE_TO_CAMP	Adipoq,Ahr,Akap6,Akap9,Apex1,App,Aqp1,Aqp8,Aqp9,Ass1,Cps1,Cyp1b1,Dmtn,Eef2k,Ezr,Fdx1,Gata1,Gpd1,Hcn2,Hcn3,Hspa5,Igfbp5,Inhbb,Inpp5k,Itpr2,Kcnq1,Kdm1a,Pck1,Pde2a,Penk,Pik3cg,Pkd2,Ptafr,Rap1a,Rap1b,Rapgef1,Rapgef2,Rapgef3,Slc26a6,Slc8a1,Srd5a1,Wt1,Zfp36l1
GOBP_CELLULAR_RESPONSE_TO_CARBOHYDRATE_STIMULUS	Ace,Adcy5,Adra2a,Ager,Ano1,Aqp4,Bad,Baiap3,C1qtnf12,C2cd2l,Calcrl,Ccdc186,Cdk16,Cltrn,Cma1,Colec12,Cpb2,Cyba,Cyp7a1,Efna5,Endog,Ern1,Fgf21,Fkbp1b,Foxa2,Foxo3,Gas6,Gata4,Gclc,Gclm,Ghrl,Gpld1,Gpr27,Gpr68,Gpx1,Grik5,Hif1a,H2-Eb1,Hmgn3,Icam1,Igf1r,Irs2,Jagn1,Kcnb1,Klf7,Lin28a,Lrp5,Map2k3,Map2k6,Map2k7,Mapk13,Men1,Mlxipl,Mpc2,Myc,Ndufaf2,Nox4,Nptx1,Nr1d1,Nr1h4,Osbp,Oxct1,Pck1,Pck2,Pdk3,Pih1d1,Pik3ca,P…
GOBP_CELLULAR_RESPONSE_TO_CORTICOSTEROID_STIMULUS	Ace,Acvr1,Aifm1,Anxa1,Aqp1,Arg1,Ass1,Atp2b1,Atp5a1,Bcl2l11,Casp9,Cbx3,Cflar,Cyp1b1,Ddit4,Edn1,Eif4e,Errfi1,Fbxo32,Flt3,Foxo3,Gjb2,Hmgcs2,Hnrnpu,Igf1r,Jak2,Klf9,mt-Nd3,Nr3c1,Pck1,Pck2,Plat,Ran,Rest,Rps6kb1,Serpinf1,Sgk1,Smyd3,Srd5a1,Sstr2,Tfap4,Ube2l3,Ugt1a1,Usp8,Zfp36,Zfp36l1,Zfp36l2
GOBP_CELLULAR_RESPONSE_TO_DEXAMETHASONE_STIMULUS	Aqp1,Arg1,Ass1,Atp5a1,Casp9,Cbx3,Cflar,Ddit4,Eif4e,Errfi1,Fbxo32,Gjb2,Igf1r,Jak2,Nr3c1,Pck1,Pck2,Plat,Rps6kb1,Serpinf1,Smyd3,Srd5a1,Tfap4,Usp8
GOBP_CELLULAR_RESPONSE_TO_DSRNA	Cav1,Cgas,Colec12,Ddx58,Dhx9,Flot1,Ifih1,Ifit1bl1,Ifit1,Irf3,Mavs,Mul1,Nfkb1,Npm1,P2rx7,Pde12,Pqbp1,Ralb,Riok3,Tlr3,Zcchc3
GOBP_CELLULAR_RESPONSE_TO_ESTRADIOL_STIMULUS	Aifm1,Aqp4,Bcl2l11,Bcl2l2,Ccdc62,Ccna2,Cflar,Egfr,Esr1,Fam210b,Hnrnpd,Hsf1,Igf1r,Il10,Itga2,Kat5,Kif18a,Lcor,Mmp2,Ncoa3,Nrip1,Pou4f1,Ppp1r9b,Ramp3,Ruvbl2,Sfrp1,Srd5a1,Sstr2,Ugt1a1,Zfp703
GOBP_CELLULAR_RESPONSE_TO_EXTRACELLULAR_STIMULUS	Adnp,Adora2b,Aif1,Aifm1,Alb,Aoc1,Arhgap35,Asgr1,Asns,Atf2,Atf3,Atf4,Atg14,Atg5,Atg7,Atp2b1,Avpr1a,Axl,Bcl2,Becn1,Bglap3,Bhlha15,Bmpr2,Bmt2,Brip1,Brsk1,Cbl,Cbs,Cd68,Cdkn1a,Cdkn2b,Clec16a,Col1a1,Comt,Cpeb4,Dap,Dapl1,Dcps,Dctpp1,Depdc5,Dnajc15,Dsc2,Ehmt2,Eif2ak2,Eif2ak3,Eif2ak4,Eif2s1,Eif4g1,Ercc6,Fads1,Fas,Fbxo22,Fes,Flcn,Fnip1,Folr1,Folr2,Fos,Fosl1,Foxa2,Foxa3,Foxo1,Foxo3,Gabarap,Gabarapl1,Gabarap…
GOBP_CELLULAR_RESPONSE_TO_FATTY_ACID	Akr1c20,Akr1c6,Ass1,Cdk4,Cldn1,Cps1,Cpt1a,Dgat2,E2f1,Edn1,Ffar2,Hes1,Hmgcs2,Id3,Irs1,Ldlr,Lpl,Nr1h4,Pdk3,Pdk4,Pid1,Plcb1,Ptafr,Smarcd1,Src,Srebf1,Xrcc5,Zc3h12a
GOBP_CELLULAR_RESPONSE_TO_GAMMA_RADIATION	Atm,Atr,Bcl2l1,Cdkn1a,Chek2,Cryab,Cyba,Egr1,Elk1,Gtf2h5,Hras,Hsf1,Hspa5,Kdm1a,Map3k20,Mdm2,Rad51,Rpl26,Tlk2,Tmem109,Trp53,Wrn,Xrcc5,Xrcc6,Yap1,Zmpste24
GOBP_CELLULAR_RESPONSE_TO_GLUCOSE_STARVATION	Asns,Atf4,Atg14,Bcl2,Becn1,Bhlha15,Brsk1,Cpeb4,Eif2ak3,Foxo3,Hnrnpa1,Hspa5,Ifi205,Impact,Itfg2,Kptn,Mtmr3,Mybbp1a,Nfe2l2,Nim1k,Nuak1,Nuak2,Pick1,Pik3c3,Pik3r4,Pmaip1,Prkaa1,Prkaa2,Prkag1,Prkag2,Rrp8,Sesn1,Sesn2,Sesn3,Sh3glb1,Sik1,Sik2,Sirt1,Slc2a1,Suv39h1,Szt2,Tbl2,Trp53,Upp1,Xbp1,Zc3h12a
GOBP_CELLULAR_RESPONSE_TO_HEAT	Ano1,Atm,Atr,Atxn3,Bag3,Cd34,Chordc1,Clpb,Crebbp,Cxcl10,Daxx,Dhx36,Dnajb1,Dnajb6,Dnajc2,Dnajc7,Eif2s1,Ep300,Fgf1,Gsk3b,Hdac2,Hikeshi,Hmox1,Hsbp1,Hsbp1l1,Hsf1,Hsp90aa1,Hsp90ab1,Hspa1a,Hspa1b,Htra2,Ier5,Il1a,Irak1,Lyn,Mapkapk2,Mapt,Mtor,Nf1,Pdcd6,Polr2d,Prkaca,Rbbp7,Scara5,Sirt1,Slc52a3,Slu7,St8sia1,Stub1,Sumo1,Tcim,Tfec,Thbs1,Tpr,Trpv1,Trpv4,Vcp,Ywhae,Zfand1
GOBP_CELLULAR_RESPONSE_TO_HYDROGEN_PEROXIDE	Abl1,Aifm1,Ankzf1,Anxa1,Apex1,Aqp1,Arg1,Axl,Becn1,Bnip3,Cat,Cdk1,Cyp1b1,Ect2,Edn1,Endog,Ern1,Ezh2,Fabp1,Foxo3,Fxn,Hdac2,Hdac6,Hgf,Hsf1,Il10,Il18bp,Il6,Impact,Kdm6b,Klf2,Lrrk2,Map1lc3a,Map3k5,Mapk13,Mapk7,Met,Net1,Nfe2l2,Nqo1,Nr4a3,Oser1,Park7,Pawr,Pcgf2,Pcna,Pdcd10,Pde8a,Pdgfd,Pink1,Plekha1,Ppif,Prkaa1,Prkcd,Pycr1,Rack1,Rela,Rhob,Ripk1,Ripk3,Rps3,Setx,Sigmar1,Sirpa,Sirt1,Smpd3,Sphk1,Src,Stat6,Stk…
GOBP_CELLULAR_RESPONSE_TO_INORGANIC_SUBSTANCE	Abcb6,Adcy1,Adcy10,Adcy7,Add1,Adgrv1,Aifm1,Akt1,Alad,Alox15,Alox5ap,Ank3,Aoc1,App,Aqp1,Atf4,Atp13a2,Atp5a1,Atrx,B2m,Bace1,Bad,Becn1,Blm,Bmp6,Bnip3,Braf,Calr,Camk2d,Capn3,Carf,Ccna2,Cdh1,Cdk2,Cdkn1b,Cebpa,Cflar,Chp2,Chuk,Cldn1,Clic4,Cpne1,Cpne2,Cpne3,Cpne5,Cpne8,Cpne9,Creb1,Crk,Cybb,Cyp1a1,Cyp1a2,Daxx,Ddi2,Ddx11,Dlg2,Dlg4,Dmtn,Dnm2,Dpep1,Ect2,Edn1,Eef2k,Egfr,Eif2ak3,Eif2s1,Eif4a3,Endog,Fabp4,Fbp1,…
GOBP_CELLULAR_RESPONSE_TO_INSULIN_STIMULUS	Adipoq,Adipor1,Agt,Ahsg,Akt1,Akt2,Ap3s1,Apc,Appl1,Appl2,Aprt,Atp2b1,Baiap2,Baiap2l1,Bcar1,Bcar3,Bglap3,C1qtnf12,C2cd5,Capn10,Cav2,Ccnd3,Cdk4,Ceacam1,Cflar,Cpeb1,Cpeb2,Csrp3,Cyfip1,Dennd4c,Echdc3,Eef2k,Eif4ebp2,Enpp1,Eprs,Erfe,Errfi1,Esrra,Fbp1,Fer,Foxo1,Foxo4,Fut7,Gab1,Gck,Gclc,Ghr,Gkap1,Gnai2,Got1,Gpld1,Gpt,Grb10,Grb14,Grb2,Grb7,Gsk3a,Gsk3b,Hdac5,Hdac9,Hmgcs2,Ide,Igf1r,Igf2,Igfbp1,Il1b,Inhbb,Inp…
GOBP_CELLULAR_RESPONSE_TO_INTERFERON_BETA	Acod1,Aim2,Capn2,Cdc34,Htra2,Ifi205,Ifitm2,Irf1,Irgm1,Irgm2,Ifi204,Ndufa13,Oas1a,Oas1g,Pnpt1,Mndal,Stat1,Tlr3,Trim6,Ube2g2,Ube2k
GOBP_CELLULAR_RESPONSE_TO_INTERFERON_GAMMA	Acod1,Actg1,Actr2,Actr3,Adamts13,Aif1,Aqp4,Arg1,Ass1,Casp1,Ccl11,Ccl6,Ccl9,Ccl17,Ccl3,Ccl19,Ccl12,Ccl2,Ccl21a,Ccl22,Ccl24,Ccl25,Ccl4,Ccl5,Ccl7,Cd47,Cdc37,Cdc42,Cdc42ep2,Cdc42ep4,Cldn1,Cx3cl1,Dapk1,Dapk3,Edn1,Eprs,Fasl,Flnb,Gapdh,Gbp2,Gbp3,Gbp5,Gbp10,Gbp4,Gbp8,Gbp9,Gbp7,Gsn,Hck,Hpx,Hsp90ab1,Ifng,Il12rb1,Irf1,Irf8,Irgm1,Irgm2,Jak1,Jak2,Kif5b,Lgals9,Med1,Mrc1,Myc,Myo1c,Nlrc5,Nmi,Nos2,Nr1h2,Nr1h3,Par…
GOBP_CELLULAR_RESPONSE_TO_INTERLEUKIN_1	Acod1,Adamts12,Adamts7,Akap12,Ankrd1,Aqp4,Cactin,Camp,Ccl11,Ccl6,Ccl9,Ccl17,Ccl3,Ccl19,Ccl12,Ccl2,Ccl21a,Ccl22,Ccl24,Ccl25,Ccl4,Ccl5,Ccl7,Cd40,Cd47,Cebpb,Cx3cl1,Dab2ip,Edn1,Egr1,Fgb,Fgg,Gbp2,Hes1,Hif1a,Hyal1,Hyal2,Hyal3,Ikbkb,Il1b,Il1r1,Il1r2,Il1rl2,Il1rn,Il6,Inhbb,Irak1,Irak2,Irak3,Irak4,Klf2,Kmo,Map3k7,Mapk11,Mapk13,Mapk3,Mmp2,Myc,Myd88,Mylk3,Nfkb1,Nr1d1,Otud4,Pck1,Plcb1,Ptgis,Pycard,Rbmx,Rc3h1…
GOBP_CELLULAR_RESPONSE_TO_IONIZING_RADIATION	Atm,Atr,Babam2,Bard1,Bcl2l1,Blm,Brca1,Brca2,Brcc3,Cdkn1a,Chek2,Clock,Cryab,Cyba,Dnm2,Ect2,Eef1d,Egr1,Elk1,Fbxo4,Fignl1,Gadd45a,Gata3,Grb2,Gtf2h5,Hamp,Hmga2,Hras,Hsf1,Hspa5,Hus1,Ifi205,Ino80,Ints7,Kdm1a,Kdm4d,Lig4,Map3k20,Mapk14,Mdm2,Mgmt,Net1,Nipbl,Nucks1,Rad1,Rad51,Rad51ap1,Rad9a,Rad9b,Rhno1,Rhob,Rpl26,Sfrp1,Sirt1,Snai2,Spidr,Swi5,Tank,Tlk2,Tmem109,Tnks1bp1,Trp53,Trp53bp1,Wrn,Xrcc5,Xrcc6,Yap1,Zm…
GOBP_CELLULAR_RESPONSE_TO_KETONE	Acaca,Ace,Acod1,Adam15,Adcy1,Adcy3,Adcy5,Adcy6,Ahr,Aifm1,Akap8,Akr1c20,Akr1c6,Akt1,Aqp1,Ar,Arg1,Ass1,Atp2b1,Atp5a1,Casp9,Cbx3,Cdk4,Cflar,Cyp1b1,Dcps,Ddit4,Efna5,Eif4e,Elk1,Errfi1,Fbxo32,Fdx1,Foxo3,Gas6,Gjb2,Gnai1,Gnb1,Gng2,Golph3,Igf1r,Jak2,Klf2,Klf9,Larp1,Map4k1,Msn,Myc,Ncoa4,Ndor1,Nr3c1,P2ry4,P2ry6,Park7,Pck1,Pck2,Plat,Postn,Prkaa1,Prkaa2,Prkce,Ptger2,Ptger4,Ptgfr,Rock2,Rps6kb1,Rwdd1,Serpinf1,S…
GOBP_CELLULAR_RESPONSE_TO_LIGHT_STIMULUS	Actr5,Akt2,Aqp1,Atf4,Atr,Aurkb,Bak1,Bax,Bmf,Camkmt,Casp9,Cdc25a,Cdkn1a,Chek1,Cops9,Crebbp,Crip1,Cry1,Cry2,Cul4b,Ddb1,Ddb2,Dhx36,Eif2ak4,Eif2s1,Ep300,Ercc1,Ercc4,Fmr1,Gnat1,Gnb5,Grk4,Hyal1,Hyal2,Hyal3,Impact,Ino80,Kdm1a,Mapk13,Mettl3,Mfap4,Mme,Mmp2,Mmp3,Mmp9,Myc,N4bp1,Nedd4,Nfatc4,Nmt1,Nmt2,Noc2l,Npm1,Nsmce3,Opn3,Parp1,Pbk,Pcna,Pik3r1,Pola1,Pold1,Pold3,Polh,Polk,Ppid,Prkcd,Ptprk,Rgs9,Rhbdd1,Rhno1,…
GOBP_CELLULAR_RESPONSE_TO_LIPOPROTEIN_PARTICLE_STIMULUS	Abca1,Abcg1,Adam17,Adtrp,Akt1,Apoe,Cd36,Cd68,Cd81,Cd9,Cdh13,Ces1d,Fcer1g,Fgf21,Itgb1,Itgb2,Ldlr,Lpl,Mia3,Myd88,Npc1,Pparg,Smpd3,Socs5,Srebf2,Syk,Ticam1,Tlr4,Tlr6,Trem2
GOBP_CELLULAR_RESPONSE_TO_MECHANICAL_STIMULUS	Agt,Ankrd1,Aqp1,Atp1a2,Bad,Bag3,Bak1,Bcl10,Bmp6,Bnip3,Casp1,Casp2,Casp4,Casp8,Casp8ap2,Cd40,Chek1,Cnn2,Col1a1,Cradd,Cyba,Dag1,Eng,F11r,Fadd,Fas,Gadd45a,Gclc,Habp4,Igf1r,Il1b,Irf1,Itga2,Kcnj2,Ltbr,Mag,Map2k4,Map3k1,Map3k14,Map3k2,Mapk3,Mapk8,Mtpn,Myd88,Nfkb1,Pde2a,Piezo1,Piezo2,Plec,Ptger4,Scx,Slc2a1,Slc38a2,Slc9a1,Sox9,Tlr3,Tlr4,Tlr5,Tlr7,Tmem150c,Tnfrsf10b,Tnfrsf1a,Tnfrsf8,Tnfsf14
GOBP_CELLULAR_RESPONSE_TO_MOLECULE_OF_BACTERIAL_ORIGIN	Abca1,Abl1,Acod1,Adam9,Adamts13,Akap8,Akt1,Ankrd1,Arg1,Arid5a,Ass1,Axl,Bcl10,Bcr,Bmp6,Cactin,Camp,Capn2,Casp1,Ccl12,Ccl2,Ccl3,Ccl5,Ccr5,Cd14,Cd180,Cd274,Cd36,Cd55,Cd6,Cd68,Cd80,Cd86,Cdc73,Cdk19,Cdk4,Cebpb,Cebpe,Chmp5,Cmpk2,Ctr9,Ctsg,Cx3cl1,Cx3cr1,Cxcl1,Cxcl2,Cxcl10,Cxcl13,Cxcl5,Cxcl9,Dab2ip,Defb25,Ednrb,Efnb2,Ephb2,Fcgr2b,Fzd5,Gata1,Gfer,Gfi1,Git1,Gstp1,Gstp2,Hamp,Havcr2,Hck,Hmgb1,Hmgb2,Hmgcs2,Hs…
GOBP_CELLULAR_RESPONSE_TO_NUTRIENT	Atp2b1,Bglap3,Brip1,Cdkn2b,Col1a1,Dcps,Fes,Folr1,Folr2,Foxa2,Gas6,Hmox1,Il15,Kank2,Lpl,Med1,Mn1,Ncoa1,Ndor1,Nr1h4,Pdk2,Penk,Pim1,Postn,Rxra,Sfrp1,Snai2,Snw1,Srf,Trim24,Usf1,Usf2,Vdr,Xbp1
GOBP_CELLULAR_RESPONSE_TO_OSMOTIC_STRESS	Akr1b3,Aqp1,Arhgef2,Bad,Bdkrb2,Cab39,Capn3,Casp3,Cln3,Ddx3x,Efhd1,Errfi1,Letm1,Lrrc8c,Lrrc8d,Lrrc8e,Micu1,Mylk,Oxsr1,Pkd2,Rcsd1,Relb,Serpinb6a,Slc12a6,Slc25a23,Slc2a1,Slc2a4,Slc4a11,Stk39,Trpv4,Tspo,Xrcc5,Ybx3,Zfand1,Zfp36l1
GOBP_CELLULAR_RESPONSE_TO_OXYGEN_LEVELS	Acaa2,Adam8,Aifm1,Ajuba,Ak4,Akt1,Angpt4,Aqp1,Atf2,Atf4,Atg7,Atp6ap1,Atp6v0a2,Atp6v0d1,Atp6v1a,Atp6v1g1,Bach1,Bad,Bcl2,Bmp7,Bnip3,Bnip3l,Brip1,Cav1,Cbl,Ccdc115,Ccna2,Cd34,Cflar,Chchd2,Cited2,Cpeb1,Cpeb2,Cpeb4,Cybb,Ddah1,Dnmt3a,E2f1,Edn1,Eef2k,Egln1,Egln2,Egln3,Egr1,Endog,Eno1,Epas1,Epha4,Fabp1,Fam162a,Fas,Fmn2,Foxo1,Foxo3,Gata6,Gngt1,Hif1a,Hif1an,Hilpda,Hipk2,Hmox1,Hp1bp3,Hyou1,Irak1,Kcnk3,Kcnmb1,…
GOBP_CELLULAR_RESPONSE_TO_PEPTIDE_HORMONE_STIMULUS	Adcy6,Adipoq,Adipor1,Agt,Agtr1a,Agtrap,Ahcyl1,Ahsg,Akt1,Akt2,Ap3s1,Apc,Apex1,Appl1,Appl2,Aprt,Arg1,Ass1,Atp2b1,Baiap2,Baiap2l1,Bcar1,Bcar3,Bglap3,Brip1,C1qtnf12,C2cd5,Car2,Camk2a,Capn10,Cav1,Cav2,Ccna2,Ccnd3,Cdc6,Cdk4,Ceacam1,Cflar,Cpeb1,Cpeb2,Cps1,Crhr2,Crk,Csk,Csrp3,Cyba,Cyfip1,Cyp11a1,Cyp1b1,Cysltr2,Dennd4c,Echdc3,Edn1,Ednra,Eef2k,Eif4ebp2,Enpp1,Eprs,Erfe,Errfi1,Esrra,Fbn1,Fbp1,Fer,Fgf21,Foxo1…
GOBP_CELLULAR_RESPONSE_TO_RADIATION	Actr5,Akt2,Aqp1,Atf4,Atm,Atr,Aurkb,Babam2,Bak1,Bard1,Bax,Bcl2l1,Blm,Bmf,Brca1,Brca2,Brcc3,Camkmt,Casp9,Cdc25a,Cdkn1a,Chek1,Chek2,Clock,Cops9,Crebbp,Crip1,Cry1,Cry2,Cryab,Cul4b,Cyba,Ddb1,Ddb2,Dhx36,Dnm2,Ect2,Eef1d,Egr1,Eif2ak4,Eif2s1,Elk1,Ep300,Ercc1,Ercc4,Fbxo4,Fignl1,Fmr1,Gadd45a,Gata3,Gnat1,Gnb5,Grb2,Grk4,Gtf2h5,Hamp,Hmga2,Hras,Hsf1,Hspa5,Hus1,Hyal1,Hyal2,Hyal3,Ifi205,Impact,Ino80,Ints7,Kdm1a,K…
GOBP_CELLULAR_RESPONSE_TO_REACTIVE_OXYGEN_SPECIES	Abl1,Agap3,Aifm1,Akt1,Ankzf1,Anxa1,Apex1,Apoa4,Aqp1,Arg1,Axl,Becn1,Bmp7,Bnip3,Btk,Camkk2,Cat,Ccs,Cd36,Cdk1,Chuk,Cyp1b1,Dhfr,Ect2,Edn1,Egfr,Endog,Ercc6l2,Ern1,Ezh2,Fabp1,Fancc,Fbln5,Fer,Fos,Foxo3,Fxn,Gch1,Glrx2,Hdac2,Hdac6,Hgf,Hsf1,Il10,Il18bp,Il6,Impact,Jun,Kdm6b,Klf2,Lrrk2,Map1lc3a,Map3k5,Mapk1,Mapk13,Mapk3,Mapk7,Mapk8,Mapk9,Mapt,Met,Mmp2,Mmp9,Mpo,Mpv17,Ncf1,Net1,Nfe2l2,Nos3,Nqo1,Nr4a3,Oser1,Par…
GOBP_CELLULAR_RESPONSE_TO_RETINOIC_ACID	Abca1,Abl2,Adnp2,Aldh1a2,Aqp1,Atm,Col1a1,Creb1,Cyp26b1,Epha3,Fgfr2,Fzd4,Fzd7,Gjb3,Gsk3b,Hand2,Hdac2,Hoxa2,Htra2,Ltk,Lyn,Myc,Ndufa13,Ntrk3,Pck1,Phb2,Ptk2b,Ptk6,Ptk7,Rara,Rarg,Serpinf1,Setx,Slc6a4,Snw1,Sox9,Stra8,Tead2,Tesc,Tnf,Twf2,Wnt2,Wnt5a,Wnt5b,Wnt9a,Wnt9b,Yap1,Yes1,Zfp105
GOBP_CELLULAR_RESPONSE_TO_STARVATION	Alb,Aoc1,Asns,Atf2,Atf3,Atf4,Atg14,Atg5,Atg7,Bcl2,Becn1,Bhlha15,Bmpr2,Bmt2,Brsk1,Cdkn1a,Clec16a,Comt,Cpeb4,Dap,Dapl1,Depdc5,Dnajc15,Dsc2,Ehmt2,Eif2ak2,Eif2ak3,Eif2ak4,Eif2s1,Fads1,Fas,Fbxo22,Flcn,Fnip1,Foxa3,Foxo1,Foxo3,Gabarap,Gabarapl1,Gabarapl2,Gas2l1,Gas6,Gba,Gcgr,Gcn1,Glul,Hnrnpa1,Hspa5,Hspa8,Ifi205,Impact,Inhbb,Itfg2,Jmy,Klf10,Kptn,Lamp2,Lars,Lrrk2,Map1lc3a,Map1lc3b,Map3k5,Mapk1,Mapk3,Mapk8…
GOBP_CELLULAR_RESPONSE_TO_STEROID_HORMONE_STIMULUS	Abhd2,Ace,Acod1,Acvr1,Adtrp,Aifm1,Anxa1,Aqp1,Ar,Arg1,Arid1a,Arntl,Ass1,Atp1a1,Atp1a2,Atp1a3,Atp2b1,Atp5a1,Bcl2l11,Bmp4,Bmp7,Brca1,Calcoco1,Calr,Carm1,Casp9,Cbx3,Cflar,Clock,Cnot1,Cnot2,Cnot9,Cry1,Cry2,Cyp1b1,Cyp7b1,Dab2,Daxx,Ddit4,Ddrgk1,Ddx17,Ddx5,Ddx54,Dnaaf4,Edn1,Egln2,Eif4e,Ep300,Errfi1,Esr1,Esrra,Esrrb,Esrrg,Fbxo32,Fkbp4,Flt3,Foxa1,Foxo3,Foxp1,Gjb2,Hdac1,Hdac6,Heyl,Hmgcs2,Hnrnpu,Hspa1a,Hspa1…
GOBP_CELLULAR_RESPONSE_TO_TOPOLOGICALLY_INCORRECT_PROTEIN	Abca7,Abcb10,Amfr,Atf3,Atf4,Atf6,Atf6b,Atxn3,Aup1,Bag3,Bag6,Bak1,Bax,Bcl2l11,Bfar,Bhlha15,Bok,Ccnd1,Cdk5rap3,Cops5,Creb3,Creb3l1,Creb3l2,Creb3l3,Creb3l4,Cth,Cul3,Dab2ip,Daxx,Ddit3,Ddrgk1,Derl1,Derl2,Derl3,Dnajb12,Dnajb14,Dnajb9,Dnajc18,Eif2ak2,Eif2ak3,Eif2s1,Ep300,Erlec1,Ermp1,Ern1,Fgf21,Ficd,Hdac6,Herpud1,Herpud2,Hsf1,Hspa13,Hspa14,Hspa1a,Hspa1b,Hspa1l,Hspa2,Hspa5,Hspa8,Hspa9,Hspb8,Hspd1,Klhl15,…
GOBP_CELLULAR_RESPONSE_TO_TOXIC_SUBSTANCE	Abcb6,Abcg2,Abtb2,Adh4,Adh5,Akr1a1,Akr1b8,Alb,Aldh1a1,Alox5ap,Apoa4,Apoe,Apom,Bmp7,Cat,Ccs,Cd36,Cygb,Dhfr,Epx,Esd,Fabp1,Fancc,Fbln5,Gch1,Gfer,Glrx,Gpx1,Gpx2,Gpx3,Gpx4,Gpx6,Gpx7,Gpx8,Gsr,Gsta1,Gstk1,Gstm2,Gstm7,Gstm5,Gsto1,Gsto2,Gstp1,Gstp2,Gstz1,Hba-a1,Hba-a2,Hbb-bt,Hp,Ipcef1,Ltc4s,Mgst1,Mgst2,Mgst3,Mpo,Nfe2l2,Nos3,Nqo1,Nxn,Park7,Pim1,Pink1,Prdx1,Prdx2,Prdx3,Prdx4,Prdx5,Prdx6,Prkn,Prxl2a,Prxl2b,P…
GOBP_CELLULAR_RESPONSE_TO_UNFOLDED_PROTEIN	Abca7,Abcb10,Amfr,Atf3,Atf4,Atf6,Atf6b,Bag3,Bak1,Bax,Bcl2l11,Bfar,Bhlha15,Bok,Ccnd1,Cdk5rap3,Cops5,Creb3,Creb3l1,Creb3l2,Creb3l3,Creb3l4,Cth,Dab2ip,Daxx,Ddit3,Ddrgk1,Derl1,Derl2,Derl3,Dnajb9,Eif2ak2,Eif2ak3,Eif2s1,Ep300,Erlec1,Ermp1,Ern1,Fgf21,Ficd,Herpud1,Herpud2,Hsf1,Hspa13,Hspa14,Hspa1a,Hspa1b,Hspa1l,Hspa2,Hspa5,Hspa8,Hspa9,Hspb8,Hspd1,Mbtps1,Mbtps2,Nck1,Nck2,Nfe2l2,Optn,Os9,Pacrg,Parp16,Pik3r…
GOBP_CELLULAR_RESPONSE_TO_UV	Actr5,Aqp1,Atf4,Atr,Aurkb,Bak1,Bax,Bmf,Casp9,Cdc25a,Cdkn1a,Chek1,Cops9,Crebbp,Crip1,Cul4b,Ddb1,Ddb2,Dhx36,Eif2ak4,Eif2s1,Ep300,Ercc1,Ercc4,Fmr1,Hyal1,Hyal2,Hyal3,Impact,Ino80,Kdm1a,Mapk13,Mettl3,Mfap4,Mme,Mmp2,Mmp3,Mmp9,Myc,N4bp1,Nedd4,Nfatc4,Noc2l,Npm1,Nsmce3,Opn3,Parp1,Pbk,Pcna,Pik3r1,Pola1,Pold1,Pold3,Polh,Polk,Ppid,Prkcd,Ptprk,Rhbdd1,Rhno1,Rpl26,Ruvbl2,Sde2,Sirt1,Smpd1,Stk11,Taf1,Timp1,Tmem16…
GOBP_CELLULAR_RESPONSE_TO_VASCULAR_ENDOTHELIAL_GROWTH_FACTOR_STIMULUS	Adamts12,Adgra2,Akt1,Anxa1,Atp2b4,Cadm4,Ccbe1,Cd63,Dab2ip,Dcn,Dll1,Dll4,Egr3,Ern1,Flt1,Flt3,Flt4,Foxc1,Gab1,Gas1,Hrg,Hspb1,Il12a,Itgb1bp1,Jcad,Kdr,Map2k3,Mapk14,Mapkapk2,Mt1,Myo1c,Notch1,Nr4a1,Nrp1,Nrp2,Nus1,Pdgfra,Pdgfrb,Pgf,Pik3ca,Pik3cb,Pik3cd,Prkd2,Ptp4a3,Ramp2,Rela,Robo1,Sema6a,Smoc2,Sphk1,Spry2,Tspan12,Vcam1,Vegfa,Vegfb,Vegfc,Vegfd,Xdh
GOBP_CELLULAR_RESPONSE_TO_VIRUS	Adar,Ankrd17,Arf1,Atf2,Bax,Birc2,Birc3,C1qbp,Ccl19,Ccl5,Chuk,Clpb,Cxcl10,Ddx3x,Ddx58,Ddx60,Dhx58,Eif5a,Ext1,Fmr1,Gbf1,Gpatch3,Gsdme,Hif1a,Hsp90aa1,Ifih1,Ikbke,Il12a,Il6,Irf3,Irf7,Irgm1,Irgm2,Lgals8,Lgals9,Lsm14a,Mapk11,Mapk14,Mmp12,Nfkb1,Nlrp3,Nlrx1,Nop53,Nploc4,Oas1a,Oas1g,Oas3,Oasl1,Penk,Phb,Phb2,Pou2af1,Pou2f2,Pum1,Pum2,Riok3,Rnf125,Rnf135,Rrp1b,Sec14l1,Smad3,Tkfc,Tlr3,Tlr7,Tomm70a,Trim25,Trim…
GOBP_CELLULAR_RESPONSE_TO_VITAMIN	Atp2b1,Bglap3,Brip1,Col1a1,Dcps,Fes,Folr1,Folr2,Gas6,Il15,Kank2,Med1,Mn1,Ndor1,Penk,Pim1,Postn,Rxra,Sfrp1,Snai2,Snw1,Trim24,Vdr
GOBP_CELLULAR_RESPONSE_TO_XENOBIOTIC_STIMULUS	Aadac,Abcb11,Acaa1a,Acer2,Acsl1,Acsm1,Acsm2,Adipoq,Ahr,Ahrr,Aim2,Aip,Akr1c20,Ankrd1,Aoc2,Aox1,As3mt,Bphl,Cbr1,Cbr3,Cd69,Ces3a,Ces3b,Chek2,Cmbl,Crkl,Cryz,Cxcr4,Cyb5b,Cyp1a1,Cyp1a2,Cyp1b1,Cyp26a1,Cyp26b1,Cyp2a5,Cyp2a4,Cyp2b10,Cyp2c55,Cyp2d22,Cyp2e1,Cyp2f2,Cyp2j9,Cyp2r1,Cyp2s1,Cyp2u1,Cyp3a11,Cyp3a13,Cyp46a1,Cyp4f14,Cyp4f15,Ddc,Dpep1,E2f1,Edn1,Eftud2,Ehmt2,Ephx1,Fbp1,Fgf21,Fmo1,Fmo2,Fmo4,Fmo5,Gas6,Gl…
GOBP_CELLULAR_SENESCENCE	Abi3,Abl1,Akt3,Arg2,Arntl,Atm,B2m,Bcl6,Bmpr1a,Calr,Cdk2,Cdk6,Cdkn1a,Cdkn1b,Cdkn2a,Cdkn2b,Cgas,Eef1e1,Fbxo5,H2-M3,H2-Q10,H2-Q7,Hmga1,Hmga2,Hras,Id2,Igf1r,Ing2,Kat5,Kat6a,Map2k1,Map2k3,Map2k4,Map2k6,Map2k7,Map3k3,Map3k5,Mapk11,Mapk14,Mapk8,Mapk9,Mapkapk5,Nek4,Nek6,Nsmce2,Nuak1,Opa1,Pawr,Pla2r1,Plk2,Pml,Pnpt1,Prkcd,Prmt6,Rbl1,Rsl1d1,Sirt1,Slc30a10,Smc5,Smc6,Spi1,Srf,Tbx2,Tbx3,Terf2,Tert,Trp53,Twist1…
GOBP_CELLULAR_TRANSITION_METAL_ION_HOMEOSTASIS	Abcb6,Abcb7,Aco1,Alas2,Ankrd9,Ap3b1,Ap3d1,App,Arf1,Atox1,Atp13a2,Atp6ap1,Atp6v0a2,Atp6v0d1,Atp6v1a,Atp6v1g1,Atp7b,Bmp6,Bola2,Ccdc115,Ccdc22,Cox19,Cp,Cyb561,Cyb561a3,Erfe,Flvcr1,Frrs1,Fth1,Ftl1,Fxn,Gdf2,Glrx3,Hamp,Heph,Hfe,Hif1a,Hjv,Hmox1,Hpx,Ifng,Ireb2,Iscu,Lck,Lcn2,Mt1,Mt2,Myc,Ncoa4,Ndfip1,Nubp1,Prnp,S100a8,S100a9,Scara5,Sco1,Sco2,Slc11a1,Slc11a2,Slc22a17,Slc30a1,Slc30a10,Slc30a3,Slc30a4,Slc30a5…
GOBP_CELL_ACTIVATION_INVOLVED_IN_IMMUNE_RESPONSE	Abl1,Ada,Adgre5,Adora2b,Anxa1,Anxa3,Ap1g1,Apbb1ip,Aplf,App,Atad5,Batf,Bcl3,Bcl6,Bcr,Blk,Btk,D6Wsu163e,Cbl,Ccl19,Ccl3,Ccr2,Cd177,Cd180,Cd19,Cd244a,Cd28,Cd300a,Cd40,Cd46,Cd74,Cd80,Cd81,Cd84,Cd86,Ceacam1,Clcf1,Clec4d,Clec4e,Clnk,Coro1a,Cplx2,Cracr2a,Cx3cr1,Dll1,Dnase1,Dnase1l3,Dock10,Dock11,Dock2,Dysf,Eif2ak4,Enpp3,Entpd7,Eomes,Ercc1,Exo1,Exosc3,F2rl1,Fcer1g,Fcgr2b,Fer,Fes,Fgl2,Fgr,Foxf1,Foxp1,Foxp3…
GOBP_CELL_ADHESION_MEDIATED_BY_INTEGRIN	Acer2,Ada,Adam17,Adam9,Ccl21a,Ccl5,Ccn3,Cd3e,Cib1,Col16a1,Crk,Crkl,Cxcl13,Cyp1b1,Dpp4,Efna1,Epha2,Ext1,Fbn1,Fermt1,Fermt3,Fyb2,Hrg,Icam1,Ift74,Itga1,Itga10,Itga11,Itga2,Itga2b,Itga3,Itga4,Itga5,Itga6,Itga7,Itga8,Itga9,Itgad,Itgae,Itgal,Itgam,Itgav,Itgax,Itgb1,Itgb1bp1,Itgb2,Itgb3,Itgb4,Itgb5,Itgb7,Itgb8,Itgbl1,Jam3,Lif,Lpxn,Lyn,Mmrn1,Muc1,Nckap1l,Npnt,P2ry12,Pde3b,Piezo1,Pik3cg,Plau,Plpp3,Podxl,P…
GOBP_CELL_AGING	Abi3,Abl1,Akt3,Arg2,Arntl,Atm,Atr,B2m,Bcl2,Bcl6,Bglap3,Bmpr1a,Brca2,Calr,Cdk1,Cdk2,Cdk6,Cdkn1a,Cdkn1b,Cdkn2a,Cdkn2b,Cgas,Chek1,Chek2,Cited2,Ctc1,Dnaja3,Eef1e1,Ercc1,Fbxo5,Foxm1,Fzr1,H2-M3,H2-Q10,H2-Q7,Hmga1,Hmga2,Hras,Id2,Igf1r,Ing2,Kat5,Kat6a,Lims1,Lmna,Map2k1,Map2k3,Map2k4,Map2k6,Map2k7,Map3k3,Map3k5,Mapk11,Mapk14,Mapk8,Mapk9,Mapkapk5,Mif,Mme,Mnt,Morc3,Nek4,Nek6,Nox4,Npm1,Nsmce2,Nuak1,Nup62,Opa…
GOBP_CELL_CELL_ADHESION_MEDIATED_BY_CADHERIN	Adam19,Afdn,Bmp6,Cdh2,Cdh5,Cdhr2,Ctnnd1,Dennd6a,Epcam,Fer,Flot1,Foxa1,Foxa2,Mad2l2,Mmp24,Notch1,Notch4,Plekha7,Plg,Ppm1f,Ptpru,Rgcc,Serpinf2,Tjp1,Vegfa,Wnt5a
GOBP_CELL_CELL_ADHESION_VIA_PLASMA_MEMBRANE_ADHESION_MOLECULES	Acvr1,Adgrl1,Adgrl3,Adipoq,Ajuba,Alcam,Amigo1,Amigo2,Amigo3,Apoa1,Arvcf,Atp2c1,Bmp2,Bsg,Cadm1,Cadm3,Cd164,Cd177,Cd209b,Cd6,Cd84,Cdh1,Cdh11,Cdh13,Cdh2,Cdh23,Cdh24,Cdh3,Cdh4,Cdh5,Cdhr2,Cdhr4,Cdhr5,Ceacam1,Celsr1,Celsr2,Celsr3,Cldn1,Cldn10,Cldn12,Cldn14,Cldn15,Cldn2,Cldn23,Cldn3,Cldn4,Cldn5,Cldn6,Cldn7,Cldn8,Clstn1,Clstn2,Clstn3,Cntn2,Crtam,Cx3cl1,Cxadr,Dab1,Dchs1,Dchs2,Dsc2,Dsg2,Efna5,Emb,Esam,Fat1…
GOBP_CELL_CELL_JUNCTION_ASSEMBLY	Ace,Ace2,Actb,Actg1,Afdn,Agt,Ank2,Apc,Aplnr,Arl2,Arvcf,Cav1,Cd9,Cdh11,Cdh2,Cdh24,Cdh5,Cldn1,Cldn10,Cldn12,Cldn14,Cldn15,Cldn2,Cldn23,Cldn3,Cldn4,Cldn5,Cldn6,Cldn7,Cldn8,Cntnap1,Ctnna1,Ctnnb1,Ctnnd1,Dchs1,Dlg1,Dlg5,Ect2,Epb41l3,Epha2,Ephb2,Esam,F11r,Fbf1,Flcn,Fscn1,Fzd5,Gja1,Gja4,Gja5,Gjb1,Gjb2,Gjc1,Gnpat,Grhl2,Hdac7,Heg1,Hipk1,Ikbkb,Il1b,Ildr1,Irx3,Jam3,Jup,Lim2,Lsr,Marveld2,Marveld3,Micall2,Mpdz…
GOBP_CELL_CELL_JUNCTION_ORGANIZATION	Ace,Ace2,Actb,Actg1,Adam10,Add1,Afdn,Agt,Ajm1,Ank2,Apc,Aplnr,Arl2,Arvcf,Bmp6,Camsap3,Cav1,Ccm2,Cd177,Cd9,Cdc42,Cdh1,Cdh11,Cdh2,Cdh24,Cdh5,Cldn1,Cldn10,Cldn12,Cldn14,Cldn15,Cldn2,Cldn23,Cldn3,Cldn4,Cldn5,Cldn6,Cldn7,Cldn8,Cntnap1,Csf1r,Csk,Ctnna1,Ctnnb1,Ctnnd1,Cxadr,Dchs1,Dlg1,Dlg5,Dsg2,Dsp,Ect2,Efnb2,Epb41l3,Epha2,Epha4,Ephb2,Esam,Ext1,F11r,F2r,F2rl1,Fbf1,Fermt2,Flcn,Flna,Fscn1,Fzd5,Gja1,Gja4,Gja…
GOBP_CELL_CELL_RECOGNITION	Adam2,Adam32,Aldoa,B4galt1,Ccl19,Ccl21a,Ccr7,Cct2,Cct3,Cct4,Cct5,Cct7,Cct8,Cd209b,Cd6,Cd81,Cd9,Clgn,Coro1a,Dlg1,Dock2,Dock8,Fetub,Folr1,Folr2,Havcr2,Hspa1l,Izumo1r,Lgals3,Ly6k,Msn,Nck2,Ovgp1,Pcdhb13,Pcsk4,Prf1,Spa17,St6galnac6,Tcp1,Ubap2l,Vdac2,Zpbp,Zpbp2
GOBP_CELL_CELL_SIGNALING_INVOLVED_IN_CARDIAC_CONDUCTION	Ank2,Cacna1c,Cacna1d,Cacna2d1,Cacnb2,Cxadr,Flna,Gja1,Gja5,Gjc1,Kcnj5,Kcnn2,Kcnq1,Nup155,Pkp2,Rangrf,Scn1b,Scn4b,Scn5a,Trpm4
GOBP_CELL_COMMUNICATION_BY_ELECTRICAL_COUPLING	Ank3,Atp1a1,Atp1a2,Atp1a3,Atp1b1,Atp1b2,Cacna1c,Calm1,Calm2,Calm3,Camk2d,Cav1,Dbn1,Fkbp1b,Gja1,Gja5,Gjb2,Gjc1,Gjc2,Gjc3,Irx3,Pde4d,Pkp2,Prkaca,Slc8a1,Sri
GOBP_CELL_COMMUNICATION_BY_ELECTRICAL_COUPLING_INVOLVED_IN_CARDIAC_CONDUCTION	Atp1a1,Atp1a2,Atp1a3,Atp1b1,Atp1b2,Cacna1c,Calm1,Calm2,Calm3,Camk2d,Cav1,Fkbp1b,Gja1,Gja5,Gjc1,Gjc3,Irx3,Pde4d,Pkp2,Prkaca,Slc8a1,Sri
GOBP_CELL_COMMUNICATION_INVOLVED_IN_CARDIAC_CONDUCTION	Ank2,Atp1a1,Atp1a2,Atp1a3,Atp1b1,Atp1b2,Cacna1c,Cacna1d,Cacna2d1,Cacnb2,Calm1,Calm2,Calm3,Camk2d,Cav1,Cxadr,Dsc2,Dsg2,Dsp,Fkbp1b,Flna,Gja1,Gja5,Gjc1,Gjc3,Irx3,Jup,Kcnj5,Kcnn2,Kcnq1,Nup155,Pde4d,Pkp2,Prkaca,Rangrf,Scn1b,Scn4b,Scn5a,Slc8a1,Sri,Trpm4
GOBP_CELL_CYCLE_CHECKPOINT_SIGNALING	Abraxas1,Anapc15,Apc,Atf2,Atm,Atr,Atrip,Aurkb,Babam1,Babam2,Blm,Brca1,Brcc3,Brip1,Brsk1,Bub1,Bub1b,Bub3,Casp2,Ccar2,Ccnb1,Ccnd1,Ccng1,Cdc14b,Cdc45,Cdc5l,Cdc6,Cdk1,Cdk2,Cdk5rap2,Cdk5rap3,Cdkn1a,Cdkn1b,Cdt1,Cenpf,Cep63,Chek1,Chek2,Chfr,Chmp4c,Clock,Clspn,Cradd,Cry1,Cul4a,Ddx39b,Dna2,Donson,Dot1l,Dtl,Dusp1,Dync1li1,E2f1,Eif2ak4,Eme1,Eme2,Ercc6,Etaa1,Fancd2,Fbxo31,Fbxo4,Fbxo6,Fem1b,Foxn3,Foxo4,Fzr1,G…
GOBP_CELL_CYCLE_DNA_REPLICATION	Atad5,Atrx,Bcl6,Blm,Brca2,Cdc45,Cdc7,Cdt1,Dach1,Dbf4,Dna2,Donson,E2f7,E2f8,Fbxo5,Fen1,Gins1,Gins3,Gmnn,Ino80,Lig1,Mcm2,Mcm3,Mcm4,Mcm6,Nuggc,Pcna,Pola1,Rad51,Rpa2,Rtel1,Rtf2,Senp2,Terf1,Terf2,Tipin,Upf1,Wiz,Wrn,Zmpste24,Zfp830,Zpr1
GOBP_CELL_CYCLE_G1_S_PHASE_TRANSITION	Acvr1,Acvr1b,Adam17,Adamts1,Aif1,Akt1,Ambra1,Ankrd17,Anxa1,Apbb1,Apc,Apex1,Appl1,Appl2,Atm,Atp2b4,Bach1,Bcat1,Bcl2,Bid,Brd4,Brd7,Cacul1,Camk2a,Casp2,Ccl12,Ccl2,Ccna2,Ccnd1,Ccnd2,Ccnd3,Ccne1,Ccne2,Ccnh,Cdc25a,Cdc34,Cdc6,Cdc7,Cdc73,Cdk10,Cdk14,Cdk16,Cdk17,Cdk18,Cdk2,Cdk2ap2,Cdk4,Cdk5,Cdk6,Cdk7,Cdkn1a,Cdkn1b,Cdkn2a,Cdkn2b,Cdkn2c,Cdkn2d,Cdkn3,Cenpj,Chek2,Cpsf3,Cradd,Crlf3,Ctdsp1,Ctdsp2,Ctdspl,Cul1,Cu…
GOBP_CELL_CYCLE_G2_M_PHASE_TRANSITION	Abcb1a,Abraxas1,Akap8,Akap8l,App,Arpp19,Atad5,Atf5,Atm,Aurka,Aurkb,Aven,Babam1,Babam2,Bach1,Blm,Brca1,Brcc3,Brd4,Brsk1,Calm1,Calm2,Calm3,Ccdc57,Ccna2,Ccnb1,Ccnb2,Ccnd1,Ccng1,Ccnq,Ccny,Cdc14b,Cdc25a,Cdc25b,Cdc25c,Cdc6,Cdc7,Cdk1,Cdk14,Cdk2,Cdk4,Cdk5rap3,Cdkn1a,Cenpf,Chek1,Chek2,Chfr,Chmp4c,Cit,Clspn,Ctc1,Dnm2,Donson,Dtl,Dyrk3,Ensa,Esrrb,Fbxl12,Fbxl15,Fbxl17,Fbxl21,Fbxl22,Fbxl3,Fbxl6,Fbxl7,Fbxl8,Fbx…
GOBP_CELL_DEATH_IN_RESPONSE_TO_HYDROGEN_PEROXIDE	Abl1,Endog,Foxo3,Hdac6,Hgf,Il10,Lrrk2,Met,Nfe2l2,Nr4a3,Park7,Pawr,Pdcd10,Pde8a,Pink1,Pycr1,Rack1,Ripk1,Sigmar1,Stk25,Stk26,Trap1,Txn1
GOBP_CELL_DEATH_IN_RESPONSE_TO_OXIDATIVE_STRESS	Abl1,Akt1,Arl6ip5,Atf4,Bag5,Bcl2,Ctnnb1,Cyp1b1,Diablo,Endog,Fbxo7,Fbxw7,Foxo3,Fyn,Fzd1,Gata4,Gba,Gfer,Gpx1,Gskip,Hdac6,Hgf,Hif1a,Hspb1,Htra2,Il10,Jak2,Lancl1,Lrrk2,Map3k5,Mapk7,Mcl1,Meak7,Melk,Met,Mmp3,Ncoa7,Nfe2l2,Nme5,Nol3,Nono,Nr4a3,Oxr1,P4hb,Park7,Parp1,Pawr,Pdcd10,Pde8a,Pdk1,Pink1,Pml,Ppia,Prkcd,Prkn,Prodh,Pycr1,Rack1,Rest,Ripk1,Sfpq,Sigmar1,Sirt1,Slc7a11,Sod1,Sod2,Stk24,Stk25,Stk26,Tbc1d24,…
GOBP_CELL_DIFFERENTIATION_INVOLVED_IN_EMBRYONIC_PLACENTA_DEVELOPMENT	Casp8,Dnajb6,E2f7,E2f8,Eomes,Fzd5,Gjb5,Grhl2,Hectd1,Krt19,Lif,Mdfi,Nr2f2,Plg,Plk4,Prdm1,Senp2,Snai1,Socs3,Spint2,St14,Stk3,Stk4
GOBP_CELL_DIFFERENTIATION_INVOLVED_IN_KIDNEY_DEVELOPMENT	Acta2,Adipoq,Amer1,Asxl1,Basp1,Bmp4,Cd24a,Cd34,Ctnnb1,Ednra,Ednrb,Ext1,Foxj1,Gata3,Gli3,Glis2,Gpr4,Hes1,Iqgap1,Jag1,Klf15,Lamb2,Lgr4,Lif,Magi2,Mef2c,Mmp9,Mtss1,Myo1e,Notch1,Notch2,Nphs1,Pdgfb,Podxl,Prkx,Prom1,Ptch1,Ptpro,Sall1,Shh,Six2,Smo,Stat1,Tcf21,Wnt4,Wnt9b,Wt1,Wwtr1,Yap1
GOBP_CELL_DIFFERENTIATION_IN_SPINAL_CORD	Abt1,Cln8,Dll4,Draxin,Dync2h1,Gata2,Gigyf2,Gli3,Ift172,Lmo4,Mdga1,Notch1,Ptch1,Scyl1,Scyl3,Shh,Sox13,Sox4,Sox6,Sufu,Tal1,Tbx20,Tctn1,Zc4h2
GOBP_CELL_FATE_COMMITMENT	Acvr1,Apc,Apc2,Ar,Arhgef2,Batf,Bcl11b,Bcl2,Bmp2,Bmp4,Bmpr1a,Casp3,Cdc42,Cdc73,Ctnnb1,Ctr9,Ctsl,Cyp26b1,Dhh,Dll1,Dll4,Dmrta2,Dock7,Edn1,Ednra,Ehmt2,Eomes,Epas1,Epop,Erbb4,Esrp1,Ets2,Ext1,Fgf2,Fgfr2,Fkbp8,Foxa1,Foxa2,Foxp3,Fzd7,Gas1,Gata1,Gata2,Gata3,Gata4,Gata5,Gata6,Gdf3,Gli3,Hes1,Hes5,Hey2,Hnf1b,Hoxa2,Id2,Ifrd1,Ihh,Il12rb1,Il23a,Il6,Il6ra,Il7,Irf4,Itgb1,Jag1,Jag2,Kdm6b,Kdr,Klf4,Lats1,Leo1,Lmo4,L…
GOBP_CELL_FATE_DETERMINATION	Bmp4,Cdc42,Ctnnb1,Cyp26b1,Dll1,Gata2,Gata3,Gata6,Hes1,Hoxa2,Ifrd1,Jag1,Klf4,Mcl1,Mef2c,Mesp1,Notch2,Notch4,Prox1,Prrx1,Ptch1,Ptch2,Sox17,Tbx2
GOBP_CELL_FATE_SPECIFICATION	Apc,Apc2,Ar,Bmpr1a,Ctnnb1,Dhh,Dll1,Dmrta2,Ehmt2,Eomes,Esrp1,Fgf2,Fkbp8,Foxa1,Foxa2,Fzd7,Gli3,Hnf1b,Ihh,Itgb1,Lmo4,Mesp1,Mga,Nodal,Notch1,Nrp1,Ntrk3,Pou4f1,Psen1,Ptch1,Ptch2,Rbpj,Shh,Six2,Smo,Sox17,Sox18,Sox9,Sufu,Tbx2,Tbx20,Tbx21,Tbx3,Tbx6,Tead4,Tenm4,Wnt5a
GOBP_CELL_JUNCTION_MAINTENANCE	Arf6,Bsn,Camsap3,Cbln3,Cd177,Chchd10,Cldn1,Cldn3,Cntnap1,Csf1r,Ctbp2,Dctn1,Dlg1,Dlg4,Erc1,Erc2,F2r,F2rl1,Fermt2,Kifc3,Kirrel,Mtss1,Myadm,Nlgn2,Ophn1,Pard6a,Plekha7,Prtn3,Rab3a,Sdf4,Shank2,Syngap1,Tjp1,Whrn
GOBP_CELL_KILLING	Ager,Ap1g1,Arg1,Arl8b,Arrb2,Azgp1,B2m,Bcl2l1,C3,C9,Cadm1,Cd160,Cd1d1,Cd226,Cd55,Cd59b,Cd5l,Ceacam1,Cebpg,Cfh,Clec12b,Coro1a,Cr1l,Crk,Crtam,Ctsc,Ctsg,Ctsh,Cx3cr1,Cxcl5,Dnase1,Dnase1l3,Elane,Emp2,F2,F2rl1,Fadd,Fcer2a,Fcgr1,Fcgr2b,Fcgr4,Gapdh,Gfer,Gzmb,Gzmm,Hamp,Havcr2,H2-Q10,H2-Q7,Gm8909,H2-D1,H2-Eb1,H2-T23,H2-M3,H2-Q1,Hmgn2,Hprt,Hsp90ab1,Icam1,Ifng,Ighg1,Ighg2b,Ighg2c,Ighg3,Il10,Il12a,Il12rb1,Il18…
GOBP_CELL_MATRIX_ADHESION	Abl1,Acer2,Actg1,Actn1,Acvrl1,Adam15,Adam9,Adamts12,Adamts13,Adamts9,Ajuba,Angptl3,Arhgap6,Arhgef7,Bcam,Bcas3,Bcl2,Bcl2l11,Bcl6,Bcr,Bst1,Camsap3,Cask,Ccl21a,Ccl25,Ccl28,Ccn2,Ccr7,Cd34,Cd36,Cd3e,Cd44,Cd63,Cd96,Cdh13,Cdk5,Cdk6,Cdkn2a,Cib1,Clasp1,Clasp2,Col13a1,Col16a1,Col17a1,Col3a1,Col5a3,Coro1c,Coro2b,Csf1,Ctnnb1,Cttn,Cx3cl1,Dag1,Dapk3,Ddr1,Dlc1,Dmtn,Dusp22,Dusp3,Ecm2,Eda,Efemp2,Efna5,Emilin1,Emp…
GOBP_CELL_MATURATION	Abhd2,Agrn,Akr1b3,Ang,Angptl8,Anks1,App,Aurka,Axl,B4galt5,B4galt6,Bcl11a,Bcl2,Bfsp2,Bhlha15,Brca2,Brd1,Btk,C1qa,C3,Cabyr,Catsper2,Catsper3,Catsperd,Cbfb,Ccl19,Ccl21a,Cdc25b,Cdkn1c,Cebpa,Cln5,Cntn2,Ctnnb1,Cx3cl1,Defb1,Dld,Dmc1,Edn1,Ednra,Ednrb,Efcab9,Epas1,Ercc2,Ereg,Fam20c,Fam210b,Farp2,Fbxo5,Fem1b,Fgg,Flvcr1,Foxa1,Foxo3,Fzd5,G6pdx,Gata2,Gata3,Gba,Gdf11,Gja1,Gpat4,Hes1,Hes5,Hif1a,Hoxa5,Ihh,Il15,K…
GOBP_CELL_MIGRATION_INVOLVED_IN_SPROUTING_ANGIOGENESIS	Abl1,Adtrp,Akt1,Akt3,Anxa1,Card10,Cib1,Clec14a,Dll4,Efnb2,Egr3,Ephb4,Fbxw7,Fgf2,Gata2,Gpld1,Hdac5,Hdac7,Hdac9,Hmox1,Itgb1,Itgb1bp1,Jcad,Kdr,Klf4,Map2k5,Map3k3,Mia3,Mmrn2,Notch1,Nr4a1,Nrp1,Pdcd10,Pik3c2a,Pik3r3,Plk2,Rhoa,Rhoj,Robo1,Slit2,Spred1,Srf,Srpx2,Stard13,Tbxa2r,Thbs1,Vegfa
GOBP_CELL_RECOGNITION	Adam2,Adam32,Aldoa,Amigo1,App,Arhgap35,B4galt1,Bsg,C4b,C4bp,Cadm1,Casp3,Ccl19,Ccl21a,Ccr7,Cct2,Cct3,Cct4,Cct5,Cct7,Cct8,Cd209b,Cd226,Cd36,Cd5,Cd6,Cd81,Cd9,Cdk5r1,Clgn,Cntn2,Colec10,Colec11,Colec12,Coro1a,Crp,Crtam,Cxcr4,Dlg1,Dock2,Dock8,Efnb3,Emb,Epha3,Epha4,Ephb2,Ephb3,Ext1,Fcnb,Fetub,Folr1,Folr2,Havcr2,Hspa1l,Igha,Ighg1,Ighg2b,Ighg2c,Ighg3,Ighm,Ighv1-77,Igkc,Iglc1,Iglc2,Iglc3,Igll1,Igsf9,Izumo1…
GOBP_CELL_REDOX_HOMEOSTASIS	Apex1,Bola2,Ddit3,Dld,Egln2,Erp44,Gclc,Git1,Glrx2,Glrx3,Gpx1,Gsr,Hvcn1,Krit1,Nfe2l2,Nos2,Nos3,Nqo1,Prdx1,Prdx2,Prdx3,Prdx4,Prdx5,Prdx6,Selenos,Selenot,Slc11a1,Slc2a10,Txn1,Txn2,Txnrd1,Txnrd2,Txnrd3
GOBP_CELL_SUBSTRATE_JUNCTION_ORGANIZATION	Abl1,Actg1,Actn1,Acvrl1,Ajuba,Arf6,Arhgap6,Arhgef7,Bcas3,Bcl2,Bcr,Camsap3,Clasp1,Clasp2,Col16a1,Col17a1,Coro1c,Coro2b,Cttn,Dapk3,Dlc1,Dmtn,Dst,Dusp22,Dusp3,Efna5,Epb41l5,Epha3,Fermt2,Fmn1,Fn1,Gpm6b,Hrg,Iqsec1,Itga2,Itga5,Itga6,Itgb1bp1,Itgb4,Kdr,Lamc1,Lamtor2,Ldb1,Limch1,Lims1,Macf1,Map4k4,Mapre2,Mmp14,Myoc,Nrp1,Peak1,Phldb2,Pik3r1,Pip5k1a,Plec,Poldip2,Ppm1f,Pten,Ptk2,Ptk2b,Ptpra,Ptprj,Ptprk,Rab8…
GOBP_CELL_SURFACE_RECEPTOR_SIGNALING_PATHWAY_INVOLVED_IN_HEART_DEVELOPMENT	Acvr1,Alpk2,Bmp2,Bmp4,Bmpr1a,Ctnnb1,Dll4,Galnt11,Hand2,Hey1,Hey2,Heyl,Jag1,Mesp1,Mks1,Msx1,Notch1,Notch2,Rbpj,Snai1,Snai2,Sox17,Tgfb1,Wnt5a
GOBP_CELL_VOLUME_HOMEOSTASIS	Abcb8,Ano6,Aqp1,Aqp11,Aqp4,Ccdc51,Clcn3,Clcn6,Cln3,Clns1a,E2f4,Kcnn4,Lrrc8a,Lrrc8e,P2rx7,Sct,Shank3,Slc12a2,Slc12a3,Slc12a4,Slc12a5,Slc12a6,Slc12a7,Slc12a8,Slc12a9,Trpv4
GOBP_CENTRAL_NERVOUS_SYSTEM_NEURON_AXONOGENESIS	Adarb1,Arhgap35,B4galt5,B4galt6,Grcc10,Cdh11,Chrnb2,Dclk1,Draxin,Epha4,Ephb2,Ephb3,Ephb6,Fbxo45,Hsp90aa1,Hsp90ab1,Mycbp2,Ndel1,Nfib,Nin,Nr4a2,Pafah1b1,Plxna4,Pten,Scn1b,Slit2,Sptbn4,Szt2,Tctn1,Tsku
GOBP_CENTRAL_NERVOUS_SYSTEM_NEURON_DEVELOPMENT	Adarb1,Agtpbp1,Arhgap35,B4galt5,B4galt6,Btg2,Grcc10,Cdh11,Cdk5,Chrnb2,Cntn2,Dclk1,Dclk2,Draxin,Epha4,Ephb2,Ephb3,Ephb6,Fbxo45,Fgfr2,Gata2,Gba2,Gbx2,Hprt,Hsp90aa1,Hsp90ab1,Lhx6,Map2,Mapt,Mycbp2,Ndel1,Nfib,Nin,Nova2,Npy,Nr4a2,Nrp1,Nrp2,Ntrk2,Ogdh,Pafah1b1,Plxna3,Plxna4,Pten,Rac3,Rapgef2,Scn1b,Scyl2,Sema3a,Slit2,Sptbn4,Szt2,Tctn1,Tsku,Ttc36,Ubb,Uqcrq,Zmiz1
GOBP_CENTRAL_NERVOUS_SYSTEM_NEURON_DIFFERENTIATION	Abt1,Adarb1,Agtpbp1,Arhgap35,B2m,B4galt5,B4galt6,Bcl11b,Bloc1s2,Btg2,Grcc10,D16Ertd472e,Cdh11,Cdk5,Cend1,Chrnb2,Cln8,Cntn2,Csf1r,Dclk1,Dclk2,Dll4,Draxin,Dync2h1,Eomes,Epha4,Ephb2,Ephb3,Ephb6,Fbxo45,Fgfr2,Gata2,Gba2,Gbx2,Gigyf2,Gli3,Herc1,Hes1,Hes5,Hprt,Hsp90aa1,Hsp90ab1,Id4,Ift172,Inhba,Ldb1,Lhx6,Lmo4,Map2,Mapt,Mdga1,Mtpn,Mycbp2,Ndel1,Nfib,Nin,Nova2,Npy,Nr4a2,Nrp1,Nrp2,Ntrk2,Ogdh,Ophn1,Pafah1b1,P…
GOBP_CENTRAL_NERVOUS_SYSTEM_PROJECTION_NEURON_AXONOGENESIS	Adarb1,Grcc10,Cdh11,Chrnb2,Dclk1,Draxin,Epha4,Ephb2,Ephb3,Ephb6,Fbxo45,Mycbp2,Nfib,Nin,Nr4a2,Pafah1b1,Plxna4,Scn1b,Slit2,Sptbn4,Szt2,Tsku
GOBP_CENTRIOLE_ASSEMBLY	Alms1,Brca1,C2cd3,Ccdc57,Ccdc61,Ccdc78,Ccp110,Cdk2,Cdk5rap2,Cenpj,Cep120,Cep135,Cep152,Cep192,Cep295,Cep44,Cep63,Cep72,Cep76,Cetn2,Chmp2a,Cntrob,Deup1,E2f4,Kat2a,Kat2b,4933427D14Rik,Mdm1,Npm1,Nup62,Ofd1,Plk2,Plk4,Poc1b,Ppp1r35,Rbm14,Rttn,Sass6,Spice1,Stil,Trim37,Vps4b,Wdr62
GOBP_CENTROMERE_COMPLEX_ASSEMBLY	Cenpa,Cenpc1,Cenpe,Cenpf,Cenph,Cenpi,Cenpk,Cenpn,Cenpo,Cenpp,Cenps,Cenpt,Cenpv,Cenpw,Cenpx,Dlgap5,H3f3a,H3f3b,Hells,Hjurp,Itgb3bp,Kntc1,Mis12,Mis18a,Nasp,Oip5,Pogz,Rb1,Rnf4,Senp6,Trappc12
GOBP_CENTROSOME_DUPLICATION	Alms1,Arhgef10,Brca1,Brca2,Brsk1,C2cd3,Ccdc57,Ccnf,Ccp110,Cdk2,Cdk5rap2,Ccdc84,Cenpj,Cep120,Cep131,Cep135,Cep152,Cep192,Cep295,Cep44,Cep63,Cep72,Cep76,Cetn2,Chmp1a,Chmp1b,Chmp2a,Chmp2b,Chmp3,Chmp4b,Chmp4c,Chmp5,Chordc1,Ckap5,Cntrob,Deup1,Fbxw5,Gen1,Kat2a,Kat2b,4933427D14Rik,Mdm1,Nat10,Ndc80,Nde1,Npm1,Nubp1,Nup62,Ofd1,Pdcd6ip,Pkd2,Pkhd1,Plk2,Plk4,Poc1b,Ppp1r35,Rab6a,Rbm14,Rock2,Rttn,Sac3d1,Sass6,S…
GOBP_CERAMIDE_BIOSYNTHETIC_PROCESS	Agk,Aloxe3,Asah1,Asah2,B3galt1,B3galt4,B4galnt1,B4galt3,B4galt4,B4galt5,B4galt6,Ccn1,Cers2,Cers4,Cers5,Cers6,Cln8,Degs1,Degs2,Elovl1,Gal3st1,Gba,Ormdl1,Ormdl2,Ormdl3,P2rx1,P2rx7,Pla2g6,Pnpla1,Prkaa1,Prkcd,Samd8,Sgms1,Sgms2,Sirt3,Smpd1,Smpd2,Smpd4,Sphk1,Sphk2,Sptlc1,Sptlc2,Sptssa,St3gal1,St3gal2,St3gal3,St3gal5,St6galnac3,St6galnac4,St6galnac6,St8sia3,St8sia4,Ugcg,Ugt8a
GOBP_CERAMIDE_METABOLIC_PROCESS	Abca2,Acer2,Acer3,Agk,Aloxe3,Asah1,Asah2,B3galt1,B3galt4,B4galnt1,B4galt3,B4galt4,B4galt5,B4galt6,Ccn1,Cerk,Cers2,Cers4,Cers5,Cers6,Cln6,Cln8,Degs1,Degs2,Elovl1,Fut7,Gal3st1,Galc,Gba,Gba2,Gla,Gm2a,Hexa,Hexb,Htra2,Itgb8,Naga,Neu1,Neu2,Neu3,Nsmaf,Ormdl1,Ormdl2,Ormdl3,P2rx1,P2rx7,Pla2g15,Pla2g6,Plpp1,Plpp2,Plpp3,Pnpla1,Ppp2ca,Ppp2r1a,Prkaa1,Prkcd,Samd8,Sgms1,Sgms2,Sgpl1,Sirt3,Smpd1,Smpd2,Smpd3,Smpd4…
GOBP_CEREBELLAR_CORTEX_DEVELOPMENT	Aars,Agtpbp1,Arcn1,B4galt2,Cdk5,Cend1,Clp1,Coq8b,Dixdc1,Dll1,Ezh2,Gba,Herc1,Hspa5,Kif14,Ldb1,Map2k1,Mdk,Mtpn,Naglu,Ogdh,Ophn1,Prox1,Ptpn11,Rere,Rora,Serpine2,Slc25a46,Smo,Sptbn2,Ttbk2,Ttc21b,Ttll1,Uqcrq,Whrn
GOBP_CEREBELLAR_CORTEX_MORPHOGENESIS	Agtpbp1,Cdk5,Cend1,Coq8b,Dll1,Gba,Herc1,Kif14,Ldb1,Map2k1,Mtpn,Ophn1,Prox1,Ptpn11,Rora,Serpine2,Slc25a46,Smo,Sptbn2,Ttc21b,Ttll1,Whrn
GOBP_CEREBELLAR_PURKINJE_CELL_LAYER_DEVELOPMENT	Aars,Agtpbp1,Arcn1,B4galt2,Cend1,Coq8b,Dll1,Gba,Herc1,Hspa5,Kif14,Ldb1,Naglu,Rere,Rora,Slc25a46,Sptbn2,Ttc21b,Ttll1,Uqcrq,Whrn
GOBP_CEREBRAL_CORTEX_CELL_MIGRATION	Adgrg1,Bmerb1,Ccdc141,Cdk5,Cdk5r1,Ctnnb1,Dab1,Dab2ip,Dixdc1,Efhc1,Egfr,Fbxo45,Fut10,Gli3,Lamb1,Lhx6,Lrp8,Mboat7,Mdga1,Ndel1,P2ry12,Pafah1b1,Pex13,Pex5,Psen1,Reln,Rhoa,Robo1,Rtn4,Slit2,Srgap2,Sun1,Syne2,Zmiz1
GOBP_CEREBRAL_CORTEX_DEVELOPMENT	Adgrg1,Aspm,Atic,Bad,Bax,Bbs2,Bbs4,Bloc1s2,Bmerb1,Bnip3,Btbd3,Ccdc141,Ccdc85c,Cdh2,Cdk5,Cdk5r1,Cep120,Col3a1,Crk,Crkl,Csnk2a2,Ctnnb1,Dab1,Dab2ip,Dixdc1,Dmrta2,Efhc1,Egfr,Eomes,Fat4,Fbxo45,Foxp2,Fut10,Gart,Gli3,Gsk3b,Hif1a,Kdm1a,Kif14,Lamb1,Lhx2,Lhx6,Lrp8,Mboat7,Mcph1,Mdga1,Mdk,Mkks,Nars,Nde1,Ndel1,Nf1,Npy,Nsun5,Ntrk2,P2ry12,Pafah1b1,Pax5,Pex13,Pex5,Phactr1,Plcb1,Ppp1r9b,Psen1,Reln,Rhoa,Robo1,Rtn4…
GOBP_CEREBRAL_CORTEX_RADIALLY_ORIENTED_CELL_MIGRATION	Adgrg1,Bmerb1,Ccdc141,Cdk5,Cdk5r1,Ctnnb1,Dab1,Dab2ip,Dixdc1,Fbxo45,Fut10,Gli3,Lamb1,Lhx6,Lrp8,Mboat7,Mdga1,Ndel1,P2ry12,Pafah1b1,Reln,Rtn4,Srgap2,Sun1,Syne2,Zmiz1
GOBP_CGMP_MEDIATED_SIGNALING	Adnp,Adora2b,Apoe,Aqp1,Cd36,Cgas,Ednrb,Guca1a,Guca2b,Gucy1b1,Npr1,Npr2,Pde10a,Pde2a,Pde3a,Pde9a,Pdzd3,Prkg1,Ptk2b,Rundc3a,Thbs1
GOBP_CHAPERONE_COFACTOR_DEPENDENT_PROTEIN_REFOLDING	Bag1,Cd74,Dnajb1,Dnajb12,Dnajb13,Dnajb14,Dnajb4,Dnajb5,Dnajc18,Dnajc7,Gak,Hspa13,Hspa14,Hspa1a,Hspa1b,Hspa1l,Hspa2,Hspa5,Hspa8,Hspa9,Hspe1,Hsph1,Ptges3,Sdf2,Sdf2l1,St13,Tor1a,Tor1b,Tor2a
GOBP_CHAPERONE_MEDIATED_PROTEIN_COMPLEX_ASSEMBLY	Apcs,Bbs10,Bbs12,Cct2,Clu,Hopx,Hsp90aa1,Hsp90ab1,Hspa1a,Hspa4,Hspd1,Lonp1,Mkks,Ndufaf1,Pfdn6,Psmg1,Psmg2,Psmg3,Ptges3,Ptges3l,Stub1,Tmem35a
GOBP_CHAPERONE_MEDIATED_PROTEIN_FOLDING	Bag1,Cct2,Cct3,Cct4,Cct5,Cct6a,Cct7,Cct8,Cd74,Chordc1,Clu,Crtap,Csnk2a1,Dffa,Dnajb1,Dnajb12,Dnajb13,Dnajb14,Dnajb2,Dnajb4,Dnajb5,Dnajb6,Dnajc18,Dnajc24,Dnajc5,Dnajc7,Fkbp11,Fkbp1a,Fkbp1b,Fkbp2,Fkbp4,Fkbp5,Gak,Hspa13,Hspa14,Hspa1a,Hspa1b,Hspa1l,Hspa2,Hspa5,Hspa8,Hspa9,Hspb1,Hspb6,Hspe1,Hsph1,P3h1,Pdcd5,Pdcl3,Pdia4,Pex19,Ppib,Ppid,Ptges3,Sdf2,Sdf2l1,St13,Tcp1,Tor1a,Tor1b,Tor2a,Trap1,Unc45a,Unc45b
GOBP_CHEMICAL_SYNAPTIC_TRANSMISSION_POSTSYNAPTIC	Abat,Adora1,Adora2a,Adrb2,Akt1,App,Arrb2,Baiap2,Cdk5,Celf4,Chrna2,Chrna4,Chrnb1,Chrnb2,Chrne,Cux2,Dlg4,Dmpk,Dvl1,Eif4a3,Ghrl,Grik5,Grin2c,Grin2d,Gsk3a,Gsk3b,Igsf11,Lrrk2,Mecp2,Mef2c,Mpp2,Mtmr2,Neto1,Nlgn2,Nlgn3,Npff,Nrxn1,P2rx1,P2rx3,P2rx4,P2rx5,P2rx7,Ppp3ca,Prkcz,Pten,Ptk2b,Rab3gap1,Reln,Rgs4,S1pr2,Shank3,Slc29a1,Snca,Stx1a,Stx1b,Tmem108,Tmem25,Trpv1,Unc13b
GOBP_CHEMOKINE_PRODUCTION	Ackr1,Adam17,Adipoq,Adora2b,Ager,Aif1,Alox8,App,Arg2,C1qtnf3,Hc,Card9,Cd74,Cd84,Csf1r,Cxcl5,Ddx3x,Defb25,Egr1,Eif2ak2,Elane,Epha2,Erbin,F2rl1,Ffar2,Foxp1,Gstp1,Gstp2,Havcr2,Hif1a,Hmgb1,Hmox1,Ifng,Il10,Il17ra,Il18,Il1b,Il1rl1,Il33,Il4ra,Il6,Il6ra,Il7,Klf4,Lbp,Lgals9,Lpl,Map2k5,Mavs,Mbp,Mcoln2,Mefv,Mif,Mul1,Myd88,Nod2,Nr1h4,Oas1a,Oas1g,Oas3,Pycard,Ripk2,Selenok,Sigirr,Sirpa,Snai2,Socs5,Syk,Ticam1,T…
GOBP_CHLORIDE_TRANSMEMBRANE_TRANSPORT	Ano1,Ano2,Ano5,Ano6,Apol9a,Clcn3,Clcn6,Clcn7,Gabra3,Gabrb3,Gabrd,Gabre,Gabrr2,Lrrc8a,Pcyox1,Slc12a2,Slc12a3,Slc12a4,Slc12a5,Slc12a6,Slc12a7,Slc12a8,Slc12a9,Slc1a3,Slc26a1,Slc26a10,Slc26a2,Slc26a4,Slc26a6,Slc26a8,Slc4a1,Slc4a8,Slc5a1
GOBP_CHLORIDE_TRANSPORT	Abcb1a,Ano1,Ano10,Ano2,Ano5,Ano6,Ano8,Apol9a,Atp8b1,Car2,Car7,Clcc1,Clcn2,Clcn3,Clcn4,Clcn5,Clcn6,Clcn7,Cldn4,Clic1,Clic3,Clic4,Clic5,Clic6,Clns1a,Fxyd1,Fxyd3,Gabra3,Gabrb3,Gabrd,Gabre,Gabrr2,Lrrc8a,Ostm1,P2ry4,P2ry6,Pacc1,Pcyox1,Prnp,Ptafr,Slc12a2,Slc12a3,Slc12a4,Slc12a5,Slc12a6,Slc12a7,Slc12a8,Slc12a9,Slc1a3,Slc26a1,Slc26a10,Slc26a2,Slc26a4,Slc26a6,Slc26a8,Slc4a1,Slc4a8,Slc5a1,Tspo,Ttyh1,Ttyh2,…
GOBP_CHOLESTEROL_EFFLUX	Abca1,Abca2,Abca3,Abca5,Abca7,Abca8b,Abcg1,Abcg5,Abcg8,Adipoq,Apoa1,Apoa2,Apoa4,Apoa5,Apob,Apoc1,Apoc2,Apoc3,Apoe,Apom,Cav1,Ces1d,Eepd1,Egf,Gps2,Lamtor1,Lrp1,Naxe,Nfkbia,Npc1,Npc2,Nr1h2,Nr1h3,Pltp,Pon1,Pparg,Ptch1,Rxra,Scarb1,Shh,Sirt1,Soat1,Soat2,Srebf2,Stx12,Trem2,Tsku,Ttc39b,Yjefn3,Zdhhc8
GOBP_CHONDROCYTE_DEVELOPMENT	Axin2,Bmpr2,Chst11,Chsy1,Col27a1,Comp,Ecm1,Eif2ak3,Ext1,Mex3c,Rarg,Rflnb,Runx2,Serpinh1,Smad7,Smpd3,Sox9,Sulf1,Sulf2,Tgfbr2,Tsku
GOBP_CHONDROCYTE_DIFFERENTIATION	Acvrl1,Adamts12,Adamts7,Anxa6,Arid5a,Atf2,Axin2,Bmp2,Bmp4,Bmp6,Bmpr1a,Bmpr2,Ccn2,Ccn3,Ccn4,Chadl,Chst11,Chsy1,Col27a1,Col3a1,Comp,Creb3l2,Ctnnb1,Ecm1,Efemp1,Eif2ak3,Ext1,Fgf9,Fgfr3,Gdf6,Glg1,Gli3,Gpld1,Hes5,Hmga2,Ift80,Ihh,Lnpk,Loxl2,Ltbp3,Maf,Mapk14,Mboat2,Mdk,Mef2c,Mef2d,Mex3c,Mustn1,Nfib,Pkdcc,Por,Pth1r,Ptpn11,Rarb,Rarg,Rb1,Rflnb,Runx1,Runx2,Runx3,Scin,Scx,Serpinh1,Six2,Slc39a14,Smad3,Smad7,Sm…
GOBP_CHONDROITIN_SULFATE_PROTEOGLYCAN_BIOSYNTHETIC_PROCESS	B3galt6,B3gat2,B3gat3,Chpf,Chpf2,Chst11,Chst12,Chst13,Chst15,Chst3,Chst7,Chsy1,Chsy3,Csgalnact1,Csgalnact2,Dse,Pxylp1,Ugdh,Xylt1,Xylt2
GOBP_CHONDROITIN_SULFATE_PROTEOGLYCAN_METABOLIC_PROCESS	B3galt6,B3gat2,B3gat3,Bgn,Chpf,Chpf2,Chst11,Chst12,Chst13,Chst15,Chst3,Chst7,Chsy1,Chsy3,Csgalnact1,Csgalnact2,Dcn,Dse,Dsel,Egflam,Ext1,Hyal1,Idua,Pxylp1,Spock2,Ugdh,Xylt1,Xylt2
GOBP_CHROMATIN_ASSEMBLY_OR_DISASSEMBLY	Anp32b,Apobec1,Arid1a,Arid2,Asf1a,Asf1b,a,Atf7ip,Atrx,Axin1,Bahd1,Baz1a,Baz2a,Bend3,Brd2,Cabin1,Cbx3,Cdan1,Cdk2,Cdkn1c,Cenpp,Cenpv,Cenpw,Chaf1a,Chaf1b,Chd3,Chrac1,Ctbp1,Ctcf,Ctr9,Daxx,Dnajc9,Dnmt1,Dnmt3a,Ezh1,Ezh2,Fam172a,Grwd1,H1f0,H3f3a,H3f3b,Hat1,Hdac1,Hdac5,Hdac8,Hells,Hira,Hirip3,Hjurp,Hmga1,Hmga2,Hmgb2,Hp1bp3,Ipo4,Itgb3bp,Kat6a,Kat6b,Kdm1a,Kmt2d,L3mbtl3,Lin54,Lmntd2,M1ap,Map1s,Mbd2,Mbd3,Mcm…
GOBP_CHROMATIN_REMODELING	Actb,Actl6a,Actr5,Actr6,Actr8,Anp32b,Anp32e,Arid1a,Arid2,Asf1a,Asf1b,Atrx,Baz1a,Baz1b,Baz2a,Baz2b,Bptf,Brd2,Brd3,Brd4,Brdt,Cbx3,Cecr2,Cenpp,Cenpv,Cenpw,Cfdp1,Chaf1a,Chaf1b,Chd1,Chd1l,Chd3,Chd4,Chd7,Chd8,Chrac1,Ctcf,Daxx,Dmap1,Dnajc9,Dr1,Esr1,Ezh1,Foxa1,Foxp3,Gata3,Gatad1,Gatad2a,Gatad2b,Grwd1,H1f0,H3f3a,H3f3b,Hcfc1,Hcfc2,Hdac1,Hdac2,Hdac4,Hdac5,Hells,Hjurp,Hmga1,Hmgb2,Hnrnpc,Hp1bp3,Ino80,Ino80b,I…
GOBP_CHROMOSOME_CONDENSATION	Acin1,Aifm1,Akap8,Akap8l,Banf1,Baz1b,Cdca5,Cdk1,Chmp1a,Dffb,H1f0,H3f3a,H3f3b,Hmga2,Kmt5a,Mcph1,Ncapd2,Ncapd3,Ncapg,Ncapg2,Ncaph,Ncaph2,Nusap1,Phf13,Plk1,Smarca5,Smc2,Smc4,Smc5,Tent4a,Top2a,Wapl
GOBP_CHROMOSOME_LOCALIZATION	Actr2,Actr3,Atm,Aurkb,Becn1,Bod1,Ccnb1,Cdc23,Cdca5,Cdca8,Cdt1,Cenpc1,Cenpe,Cenpf,Cenpq,Cep55,Champ1,Chmp1a,Chmp1b,Chmp2a,Chmp2b,Chmp3,Chmp4b,Chmp4c,Chmp5,Chmp6,Chmp7,Cul3,Dctn2,Dlgap5,Dync1h1,Eml3,Eml4,Fam83d,Fmn2,Gem,Hnrnpu,Iffo1,Incenp,Katnb1,Kif14,Kif18a,Kif22,Kif2c,Kifc1,Kifc5b,Kpnb1,Lmna,Mad1l1,Mis12,Mlh1,Ndc80,Nde1,Ndel1,Nudc,Nuf2,Numa1,Nup62,Pdcd6ip,Pibf1,Pinx1,Sox7,Psrc1,Rab11a,Rmdn1,Rrs1…
GOBP_CHROMOSOME_ORGANIZATION_INVOLVED_IN_MEIOTIC_CELL_CYCLE	Ago4,Atm,Atrx,Bag6,Brip1,Bub1,Bub1b,Ccnb1ip1,Ccne1,Ccne2,Dmc1,Ehmt2,Fancd2,Hormad2,Mael,Meiob,Mlh1,Mlh3,Mre11a,Msh5,Ncapd2,Ncapd3,Ncaph,Ncaph2,Ndc1,P3h4,Ppp2r1a,Prdm9,Psmc3ip,Rad21,Rad50,Rad51,Rad51c,Rec8,Sgo1,Sgo2a,Sirt7,Smc2,Smc4,Stag3,Sun1,Syce2,Syce3,Sycp2,Terf1,Tex12,Tex15,Trip13,Ube2b,Zcwpw1
GOBP_CHROMOSOME_SEPARATION	Anapc1,Anapc11,Anapc15,Anapc4,Anapc5,Anapc7,Apc,Atm,Aurkb,Bub1,Bub1b,Bub3,Ccnb1,Cdc16,Cdc23,Cdc26,Cdc27,Cdc6,Cdk5rap2,Cdt1,Cenpe,Cenpf,Cenps,Cenpx,Chfr,Cort,Csnk2a1,Csnk2a2,Cul3,Dis3l2,Dlgap5,Dusp1,Dync1li1,Eme1,Eme2,Ercc4,Espl1,Fancm,Fbxo5,Gen1,Hecw2,Ik,Klhl22,Kntc1,Lcmt1,M1ap,Mad1l1,Mad2l1,Mad2l1bp,Mad2l2,Mapk15,Meiob,Mlh1,Mus81,Ncaph,Ncaph2,Ndc80,Nek6,Nsmce2,Numa1,Pcid2,Plk1,Plscr1,Ppp2r1a,Psm…
GOBP_CILIUM_MOVEMENT	Adcy10,Adcy3,Apob,Aqp4,Armc2,Ash1l,Atp1a4,Atp2b4,Bbs2,Bbs4,Cabyr,Camsap3,Catsper2,Catsper3,Catsperd,Ccdc103,Ccdc63,Ccnyl1,Ccsap,Celsr2,Cep131,Cfap100,Cfap20,Wdr66,Cfap298,Cfap43,Cfap45,Cfap54,Cfap69,Defb1,Dnaaf2,Dnaaf4,Dnaaf5,Dnah1,Dnah11,Dnhd1,Drc1,Drc7,Dzip1,Efcab9,Enkur,Gapdhs,Gas8,Ing2,Inpp5b,Ints13,Iqcg,Kif9,Klc3,Ldhc,Meig1,Mkks,Mns1,Neurl1a,Nme5,Nphp3,Nphp4,Ofd1,Pgam1,Pltp,Rfx3,Rgn,Ropn1l,R…
GOBP_CILIUM_OR_FLAGELLUM_DEPENDENT_CELL_MOTILITY	Adcy3,Apob,Armc2,Ash1l,Atp1a4,Atp2b4,Bbs2,Bbs4,Catsper2,Catsper3,Catsperd,Ccnyl1,Ccsap,Cep131,Cfap20,Wdr66,Cfap43,Cfap45,Cfap54,Cfap69,Defb1,Dnaaf2,Dnah1,Dnah11,Dnah14,Dnah2,Dnah8,Drc1,Drc7,Dzip1,Efcab9,Efhc1,Enkur,Gapdhs,Gas8,Ing2,Inpp5b,Ints13,Iqcg,Kif9,Klc3,Ldhc,Meig1,Mkks,Mns1,Neurl1a,Nphp4,Pgam1,Pltp,Rfx3,Rgn,Ropn1l,Rsph4a,Rsph9,Slc26a8,Slc9b2,Slirp,Sord,Spef2,Tekt2,Tmf1,Tpgs1,Tssk4,Ttc12,Tt…
GOBP_CIRCADIAN_REGULATION_OF_GENE_EXPRESSION	Ahr,Arntl,Arntl2,Atf4,Bhlhe40,Bhlhe41,Cavin3,Ciart,Clock,Cry1,Cry2,Csnk1d,Csnk1e,Egr1,Gfpt1,Hdac1,Hdac2,Hdac3,Hnf1b,Hnrnpu,Huwe1,Id1,Id2,Id3,Id4,Kdm2a,Kdm5a,Kdm8,Kmt2a,Lgr4,Maged1,Mta1,Mybbp1a,Mycbp2,Nampt,Ncoa2,Ngfr,Noct,Npas2,Nr0b2,Nr1d1,Nrip1,Nudt12,Ogt,Per1,Per2,Per3,Pml,Ppara,Ppargc1a,Ppp1ca,Ppp1cb,Ppp1cc,Prmt5,Rai1,Rbm4b,Relb,Rora,Rorc,Sirt1,Top1,Usp2,Zfhx3,Zpbp2
GOBP_CIRCADIAN_RHYTHM	Adcy1,Adipoq,Adora1,Adora2a,Adrb1,Ahr,Arntl,Arntl2,Ass1,Atf4,Atf5,Atg7,Bhlhe40,Bhlhe41,Bloc1s6,Btbd9,Btrc,2510009E07Rik,Cavin3,Ccar2,Cdk1,Chrnb2,Ciart,Cipc,Cldn4,Clock,Creb1,Crtc1,Cry1,Cry2,Csnk1d,Csnk1e,Dbp,Ddb1,Ddc,Dyrk1a,Egr1,Egr3,Ep300,Ezh2,F7,Fbxl12,Fbxl17,Fbxl21,Fbxl22,Fbxl3,Fbxl6,Fbxl8,Fbxw11,Fbxw7,Gfpt1,Ghrl,Gna11,Gnaq,Gpr157,Gsk3b,Hdac1,Hdac2,Hdac3,Hebp1,Hnf1b,Hnf4a,Hnrnpd,Hnrnpu,Homer1,…
GOBP_CLATHRIN_DEPENDENT_ENDOCYTOSIS	Aak1,Ap2a1,Ap2a2,Ap2b1,Ap2m1,Ap2s1,Bmp2k,Btbd8,Canx,Clta,Cltb,Cltc,Dab2,Dgkd,Dll1,Dnajc6,Dnm2,Fcho1,Fcho2,Fchsd2,Fnbp1l,Gak,Gpr107,Hip1,Hip1r,Inpp5f,Itga4,Itsn1,Itsn2,Lmbrd1,Neu3,Picalm,Pik3cb,Pip5k1c,Prom2,Scyl2,Sgip1,Siglec1,Slc9b2,Smap1,Tnk2,Ubqln2,Unc119,Wasl
GOBP_CLEAVAGE_INVOLVED_IN_RRNA_PROCESSING	Abt1,Bms1,Bop1,Eri1,Eri2,Eri3,Exosc10,Exosc2,Exosc3,Exosc7,Exosc8,Exosc9,Kri1,Nhp2,Nob1,Nol9,Nop14,Nop9,Rcl1,Rpp40,Rps21,Rrp36,Rrs1,Tbl3,Tsr1,Utp20,Utp23
GOBP_COCHLEA_DEVELOPMENT	Adam10,Ccna2,Dchs1,Dvl1,Dvl2,Epha4,Frzb,Fzd2,Gata2,Gata3,Grhl3,Hes1,Hey2,Hoxa1,Hpn,Ift20,Ift27,Kcnk3,Kcnq1,Mcm2,Ntrk3,Pafah1b1,Ptk7,Rpgrip1l,Slc17a8,Sobp,Sox9,Tbx2,Tifab,Wnt5a,Zeb1
GOBP_COGNITION	Aaas,Abca7,Abl1,Actr2,Adam2,Adcy1,Adcy3,Adgrf1,Adnp,Adora1,Aff2,Ager,Agt,Amfr,Apoe,App,Arc,Arf4,Arl6ip5,Atad1,Atp1a2,Atp8a1,Atxn1,Atxn1l,B2m,B4galt2,Bbs4,Bche,Bdnf,Bhlhb9,Bloc1s6,Brsk1,Btbd9,Btg2,Grcc10,C5ar1,Camk2n1,Camk4,Casp3,Cbr3,Ccl11,Cdk5,Cebpb,Chd7,Chmp2b,Chrm1,Chrna4,Chrnb2,Chst10,Cic,Cldn5,Cln3,Cln8,Cntn2,Cpeb3,Creb1,Crtc1,Ctns,Cux2,Cx3cr1,Cyfip1,Ddhd2,Dgcr2,Dlg4,Dnah11,Dop1b,Dtnbp1,Egfr…
GOBP_COLLAGEN_BIOSYNTHETIC_PROCESS	Arg1,Arrb2,Bmp4,Ccn2,Ciita,Col1a1,Col5a1,Creb3l1,Cygb,Cyp7a1,Emilin1,Eng,Errfi1,F2,F2r,Hdac2,Ihh,Il6,Itga2,P3h3,P3h4,Pdgfrb,Ppard,Rcn3,Rgcc,Runx1,Scx,Serpinf2,Serpinh1,Suco,Tgfb1,Tgfb3,Tram2,Vim,Wnt4
GOBP_COLLAGEN_CATABOLIC_PROCESS	Adam15,Adamts14,Adamts2,Cst3,Ctsb,Ctsk,Ctsl,Ctss,Fap,Furin,Itgb1,Mmp11,Mmp12,Mmp13,Mmp14,Mmp15,Mmp17,Mmp19,Mmp2,Mmp23,Mmp24,Mmp25,Mmp27,Mmp3,Mmp7,Mmp8,Mmp9,Mrc2,Pepd,Prtn3,Tmprss6,Vsir
GOBP_COLLAGEN_FIBRIL_ORGANIZATION	Adamts12,Adamts14,Adamts2,Adamts7,Aebp1,Bmp1,Chadl,Col11a2,Col12a1,Col13a1,Col14a1,Col1a1,Col1a2,Col3a1,Col5a1,Col5a2,Col5a3,Colgalt1,Colgalt2,Comp,Crtap,Cyp1b1,Ddr2,Dpt,Efemp2,Emilin1,Ext1,Fkbp10,Fmod,Foxc1,Lox,Loxl1,Loxl2,Loxl3,Loxl4,Lum,Mmp11,Nf1,Optc,P3h4,P4ha1,Plod3,Pxdn,Rb1,Scx,Serpinf2,Serpinh1,Tgfb2,Tgfbr1,Tnxb,Vipas39
GOBP_COLLAGEN_METABOLIC_PROCESS	Adam15,Adamts14,Adamts2,Arg1,Arrb2,Bmp4,Ccn2,Ciita,Col1a1,Col1a2,Col5a1,Creb3l1,Cst3,Ctsb,Ctsk,Ctsl,Ctss,Cygb,Cyp7a1,Emilin1,Eng,Errfi1,F2,F2r,Fap,Furin,Hdac2,Hif1a,Ihh,Il6,Itga2,Itgb1,Mfap4,Mmp11,Mmp12,Mmp13,Mmp14,Mmp15,Mmp17,Mmp19,Mmp2,Mmp23,Mmp24,Mmp25,Mmp27,Mmp3,Mmp7,Mmp8,Mmp9,Mrc2,P2rx7,P3h1,P3h2,P3h3,P3h4,Pdgfrb,Pepd,Plod3,Ppard,Prtn3,Rcn3,Rgcc,Runx1,Scx,Serpinf2,Serpinh1,Smpd3,Suco,Tgfb1,T…
GOBP_COLUMNAR_CUBOIDAL_EPITHELIAL_CELL_DEVELOPMENT	Akt1,Arntl,Bad,Bmp4,Bmp5,Bmp6,C1galt1,Cdh2,Cdk6,Clock,Dll1,Fasn,Gpat4,Gsk3a,Gsk3b,Hif1a,Hnf4a,Hoxa5,Il6st,Klf5,Pdpk1,Prdm1,Rara,Rarb,Rarg,Rfx3,Rheb,Sidt2,Smo,Spdef,Src,Tigar,Tyms,Wnt5a,Yap1,Yipf6
GOBP_COLUMNAR_CUBOIDAL_EPITHELIAL_CELL_DIFFERENTIATION	Abl1,Akt1,Arntl,B9d1,Bad,Bccip,Bmp2,Bmp4,Bmp5,Bmp6,C1galt1,Cbfa2t2,Cdh2,Cdk6,Cebpb,Clock,Dll1,Ext1,Fam20c,Fasn,Fgf2,Fgfr2,Foxa1,Gata4,Gata5,Gata6,Gpat4,Gsk3a,Gsk3b,Hes1,Hif1a,Hnf4a,Hoxa5,Il6st,Klf5,Map1b,Men1,Nodal,Notch1,Npy,Pdpk1,Prdm1,Prox1,Ptk6,Rara,Rarb,Rarg,Rfx3,Rheb,Sav1,Serpine1,Sidt2,Smo,Sox11,Sox4,Spdef,Src,Tigar,Tmem231,Tubb5,Tyms,Wnt4,Wnt5a,Yap1,Yipf6
GOBP_COMPLEMENT_ACTIVATION	A2m,Apcs,C1qa,C1qb,C1qbp,C1qc,C1rb,C1rl,C1s1,C2,C3,C4b,C4bp,Hc,C6,C8a,C8b,C8g,C9,Cd46,Cd55,Cd59b,Cd5l,Cfb,Cfd,Cfh,Cfhr1,Cfi,Cfp,Clu,Colec10,Colec11,Cr1l,Cr2,Crp,Fcnb,Igha,Ighg1,Ighg2b,Ighg2c,Ighg3,Ighm,Ighv1-77,Igkc,Iglc1,Iglc2,Iglc3,Igll1,Il1b,Masp1,Masp2,Mbl2,Mfap4,Phb,Phb2,Rgcc,Serping1,Susd4,Trbc1,Trbc2,Trdc,Trem2,Vsig4
GOBP_CONNECTIVE_TISSUE_DEVELOPMENT	Acat1,Acta2,Acvrl1,Adamts12,Adamts7,Amer1,Anxa6,Arid5a,Arid5b,Arrdc3,Atf2,Axin2,Bbs4,Bgn,Bmp1,Bmp10,Bmp2,Bmp4,Bmp5,Bmp6,Bmp7,Bmpr1a,Bmpr2,Ccn1,Ccn2,Ccn3,Ccn4,Cd34,Cd44,Cdk4,Cflar,Chadl,Chil1,Chst11,Chsy1,Cnmd,Col11a2,Col1a1,Col27a1,Col3a1,Col5a1,Comp,Creb3l2,Crip1,Csf1,Csgalnact1,Ctnnb1,Ctsk,Ddrgk1,Dgat2,Dhrs7b,Dyrk1b,Ecm1,Edn1,Efemp1,Egr1,Eif2ak3,Esrra,Evc,Ext1,Fgf2,Fgf9,Fgfr3,Foxa1,Frzb,Fto,Gdf…
GOBP_COPII_COATED_VESICLE_BUDDING	Csnk1d,Cul3,Insig1,Klhl12,Mapk15,Mia3,Pdcd6,Pef1,Ppp6c,Preb,Rab1a,Sar1a,Sar1b,Scap,Sec13,Sec16a,Sec16b,Sec23a,Sec23b,Sec24a,Sec24b,Sec24c,Sec24d,Sec31a,Sec31b,Tbc1d20,Tfg,Tmed10,Tmed2,Vapa,Vapb
GOBP_CORONARY_VASCULATURE_DEVELOPMENT	Ace,Adamts6,Ap2b1,Apln,Aplnr,Arid2,Bmp4,Cntrl,Dctn5,Dync2h1,Fgf2,Gata6,Gpc3,Hand2,Hey2,Lrp2,Megf8,Mesp1,Ndst1,Notch1,Nrp1,Pdgfrb,Plxnd1,Prdm1,Prickle1,Ptk7,Sec24b,Setd2,Smad6,Snx17,Spred1,Srf,Sufu,Tab1,Tgfbr1,Tgfbr3,Vegfa,Vegfb,Zbtb14
GOBP_CORTICAL_ACTIN_CYTOSKELETON_ORGANIZATION	Akap11,Anln,Arf6,Calr,Cavin3,Cdk5,Dlg1,Ect2,Ehd2,Epb41,Epb41l1,Epb41l2,Epb41l3,Ezr,Fhod1,Fhod3,Fmnl1,Fmnl2,Fmnl3,Ikbkb,Lcp1,Llgl1,Llgl2,Nckap1,Nckap1l,Pdcd6ip,Plec,Plek,Pls1,Rab13,Racgap1,Rhoq,Rock1,Rock2,Rtkn,Strip1,Tln1,Tnf,Vil1,Vps4a
GOBP_CORTICAL_CYTOSKELETON_ORGANIZATION	Akap11,Anln,Arf6,Calr,Cavin3,Cdk5,Dlg1,Ect2,Ehd2,Epb41,Epb41l1,Epb41l2,Epb41l3,Ezr,Fhod1,Fhod3,Fmnl1,Fmnl2,Fmnl3,Ikbkb,Lcp1,Llgl1,Llgl2,Nckap1,Nckap1l,Pafah1b1,Pdcd6ip,Plec,Plek,Pls1,Ppp2r3c,Rab13,Rac1,Rac2,Rac3,Racgap1,Rhoa,Rhob,Rhobtb1,Rhobtb2,Rhobtb3,Rhoc,Rhod,Rhof,Rhog,Rhoh,Rhoq,Rnd1,Rnd2,Rnd3,Rock1,Rock2,Rtkn,Strip1,Tln1,Tnf,Trpv4,Vil1,Vps4a,Wdr1
GOBP_COTRANSLATIONAL_PROTEIN_TARGETING_TO_MEMBRANE	Arl6ip1,Sec61a1,Sec61a2,Sec61b,Sec62,Sec63,Sil1,Srp14,Srp19,Srp54a,Srp68,Srp72,Srp9,Srpr,Ssr1,Ssr2,Ssr3,Tram1,Tram2,Zfand2b
GOBP_CRANIAL_NERVE_DEVELOPMENT	Ackr3,Adarb1,Atp8b1,Chd7,Chrnb2,Cited2,Cngb1,Ctnnb1,Egr2,Ephb2,Erbb3,Ext1,Gli3,Hes1,Hoxa1,Hoxa3,Hoxb2,Hoxb3,Kcna2,Mafb,Nav2,Nrp1,Nrp2,Plxna3,Plxna4,Pou4f1,Rpl24,Sall1,Sema3a,Sema3f,Slc1a3,Slc25a46,Tcirg1,Tifab,Tmem126a
GOBP_CRANIAL_NERVE_MORPHOGENESIS	Adarb1,Atp8b1,Chrnb2,Cited2,Egr2,Ephb2,Gli3,Hoxa1,Hoxa3,Hoxb2,Hoxb3,Kcna2,Mafb,Nrp1,Nrp2,Plxna3,Plxna4,Sema3a,Sema3f,Tifab
GOBP_CRANIAL_SKELETAL_SYSTEM_DEVELOPMENT	Bmp4,Cep55,Chst11,Colec10,Crkl,Ctnnb1,Ednra,Eif4a3,Ext1,Fgfr2,Foxn3,Frem1,Gli3,Gna11,Grhl2,Hoxa1,Hoxa2,Ift140,Insig1,Insig2,Irf6,Med12,Megf8,Mmp14,Mthfd1,Mthfd1l,Ndst1,Nipbl,Nodal,Pax5,Pdgfra,Prrx1,Rab23,Rdh10,Ric1,Runx2,Setd2,Six2,Slc39a1,Slc39a3,Smad2,Smad3,Tgfb2,Tgfb3,Tgfbr1,Tgfbr2,Tifab,Tmem107,Tulp3,Twist1,Wdr19,Wnt9b
GOBP_CYCLIC_NUCLEOTIDE_MEDIATED_SIGNALING	Adcy1,Adcyap1r1,Adgrg6,Adm,Adnp,Adora2b,Ahr,Akap6,Aplnr,Apoe,Aqp1,Cap1,Cap2,Cd36,Cdc34,Cgas,Defb1,Dgkq,Ednrb,Ffar4,Gal,Glp1r,Gnai1,Guca1a,Guca2b,Gucy1b1,Ksr1,Mapk7,Mgrn1,Npr1,Npr2,Nudt4,Pde10a,Pde2a,Pde3a,Pde3b,Pde4d,Pde7a,Pde7b,Pde9a,Pdzd3,Pex5l,Pomc,Prkg1,Ptk2b,Rapgef2,Rapgef3,Rasd2,Rnf157,Rundc3a,Sct,Sox9,Thbs1,Ube2b
GOBP_CYCLIC_NUCLEOTIDE_METABOLIC_PROCESS	Adcy1,Adcy10,Adcy3,Adcy4,Adcy5,Adcy6,Adcy7,Adcy9,Ampd2,Cnp,Epha2,Gucy1a1,Gucy1b1,Gucy2c,Npr1,Npr2,Pde10a,Pde2a,Pde4a,Pde4b,Pde4c,Pde4d,Pde5a,Pde7a,Pde7b,Pde8a,Pde8b,Pde9a,Rora
GOBP_CYTOCHROME_COMPLEX_ASSEMBLY	Bcs1l,1190007I07Rik,Coa3,Coa4,Coa5,Coa6,Cox10,Cox14,Cox15,Cox16,Cox17,Cox18,Cox19,Cox20,Cyba,Fastkd3,Hccs,Lyrm7,mt-Co3,Oxa1l,Pet100,Sco1,Sco2,Slc25a33,Smim20,Surf1,Taco1,Timm21,Ttc19,Uqcc1,Uqcc2,Uqcc3,Uqcrfs1
GOBP_CYTOKINESIS	Actr2,Actr3,Ahctf1,Alkbh4,Ank3,Anln,Anxa11,Apc,Arf1,Arl3,Aurka,Aurkb,Bbs4,Bcl2l1,Becn1,Bin3,Birc6,Brca2,Calm1,Calm2,Calm3,Ccp110,Cdc14a,Cdc14b,Cdc25b,Cdc42,Cdc6,Cecr2,Cenpa,Cenpv,Cep55,Cetn2,Chmp1a,Chmp1b,Chmp2a,Chmp2b,Chmp3,Chmp4b,Chmp4c,Chmp5,Chmp6,Chmp7,Cit,Ckap2,Cntrob,Cspp1,Cul3,Cul7,Cxcr5,Dctn3,E2f7,E2f8,Ect2,Efhc1,Entr1,Espl1,Flcn,Fmn2,Gipc1,Git1,Igf1r,Incenp,Ist1,Jtb,Kif13a,Kif14,Kif20a,K…
GOBP_CYTOKINETIC_PROCESS	Alkbh4,Anln,Anxa11,Arf1,Aurkb,Bin3,Cep55,Chmp1a,Chmp1b,Chmp2a,Chmp2b,Chmp3,Chmp4b,Chmp4c,Chmp5,Chmp6,Chmp7,Cntrob,Ect2,Kif20a,Kif20b,Klhdc8b,Mitd1,Myh9,Nup62,Pdcd6ip,Plec,Racgap1,Rhoa,Rtkn,Snx18,Snx33,Snx9,Spast,Spire1,Spire2,Vps4a,Vps4b
GOBP_CYTOKINE_PRODUCTION_INVOLVED_IN_IMMUNE_RESPONSE	Angpt1,Apoa1,Apoa2,Arg1,Arid5a,Atg5,B2m,Bcl10,Bcl6,Bst2,Btk,Camk4,Ccr2,Cd160,Cd226,Cd36,Cd55,Cd74,Cd81,Cd96,Clnk,Cuedc2,Ddx1,Ddx21,Ddx58,Dennd1b,Dhx36,F2rl1,Ffar2,Foxp3,Fzd5,Gata3,Gprc5b,Hfe,Hk1,H2-Q10,H2-Q7,H2-T23,H2-M3,H2-Q1,Hmox1,Il10,Il18,Il18r1,Il1b,Il1r1,Il4,Il6,Irak3,Jak3,Kit,Lacc1,Laptm5,Pirb,Malt1,Map3k7,Mavs,Mif,Nlrp3,Nod2,Nr4a3,Plcg2,Prkcz,Rsad2,Sash3,Scimp,Sema7a,Sirt1,Slamf1,Slamf9,S…
GOBP_CYTOKINE_PRODUCTION_INVOLVED_IN_INFLAMMATORY_RESPONSE	Abcd1,Abcd2,Adcy7,Alox5,Appl1,Appl2,Bap1,Card9,Cd6,Chid1,Cuedc2,Ephb2,Ezh2,F2,Gbp5,Gpsm3,Hif1a,Il17ra,Il1r2,Il6,Kpna6,Mapk14,Mefv,Myd88,Nlrc3,Nod2,Nos2,Pdcd4,Per1,Pld3,Pld4,Ppara,Ceacam1,Pycard,Sirpa,Stat3,Ticam1,Tlr4,Tlr6,Tnf,Trem2,Zc3h12a
GOBP_CYTOPLASMIC_MICROTUBULE_ORGANIZATION	Axin1,Camsap1,Camsap2,Camsap3,Cav3,Ccdc88a,Ccdc88b,Ccdc88c,Cenpj,Cep120,Cep126,Chp1,Cib1,Clasp1,Clip1,Clip2,Clip3,Clip4,Cript,Dctn1,Dlg1,Dst,Dvl1,Dync1h1,Ezr,Hook1,Hook2,Hook3,Ift172,Kif19a,Kpnb1,Limk2,Map10,Mapt,Numa1,Pafah1b1,Pcm1,Plk3,Rab11a,Rhoa,Slain1,Slain2,Slk,Tppp,Trpv4,Tubg1,Tubg2,Tubgcp2,Tubgcp3,Tubgcp4,Tubgcp5,Tubgcp6,Wdr73
GOBP_CYTOPLASMIC_PATTERN_RECOGNITION_RECEPTOR_SIGNALING_PATHWAY	Alpk1,Ankrd17,Birc2,Birc3,C1qbp,Clpb,Cyld,Ddx58,Ddx60,Dhx58,Erbin,Gpatch3,Hspa1a,Hspa1b,Ifih1,Irf3,Irf7,Irgm1,Irgm2,Itch,Lacc1,Lsm14a,Map2k6,Map3k7,Nfkbia,Nlrx1,Nod2,Nop53,Nploc4,Oas3,Oasl1,Otulin,Phb,Phb2,Ptpn22,Pum1,Pum2,Rela,Riok3,Ripk2,Rnf125,Rnf135,Sec14l1,Slc15a2,Slc15a3,Slc15a4,Tifa,Tkfc,Tlr4,Tnfaip3,Traf6,Trim25,Tspan6,Ufd1,Usp15,Xiap,Zcchc3
GOBP_CYTOPLASMIC_PATTERN_RECOGNITION_RECEPTOR_SIGNALING_PATHWAY_IN_RESPONSE_TO_VIRUS	Ankrd17,Birc2,Birc3,C1qbp,Clpb,Ddx58,Ddx60,Dhx58,Gpatch3,Ifih1,Irf3,Irf7,Lsm14a,Nlrx1,Nop53,Nploc4,Oas3,Oasl1,Phb,Phb2,Pum1,Pum2,Riok3,Rnf125,Rnf135,Sec14l1,Tkfc,Trim25,Tspan6,Ufd1,Usp15,Zcchc3
GOBP_CYTOPLASMIC_SEQUESTERING_OF_PROTEIN	Ccdc22,Dbn1,Dzip1,Faf1,Flna,G3bp2,Get4,Gopc,Il10,Keap1,Lats1,Mdfi,Nfkbia,Nfkbib,Nfkbie,Pkd1,Pkd2,Psmd10,Sri,Sufu,Tmsb4x,Ywhab
GOBP_CYTOPLASMIC_TRANSLATION	Aars,Cnbp,Cpeb1,Cpeb2,Cpeb3,Cpeb4,Csde1,Denr,Dhx29,Dhx36,Dhx9,Dnajc24,Dph2,Dph3,Dph5,Dph6,Dph7,Drg1,Drg2,Eif2b3,Eif2d,Eif2s2,Eif2s3x,Eif3a,Eif3c,Eif3d,Eif3i,Eif3m,Eif4a1,Eif4a2,Eif4b,Eif4g1,Eif4h,Eif5,Etf1,Fmr1,Ftsj1,Gspt1,Gspt2,Hnrnpd,Hnrnpu,Igf2bp1,Lin28a,Mcts1,Mettl3,Mif4gd,Mtor,Nck1,Nemf,Pabpc1,Paip1,Pkm,Rbm24,Rbm4,Rpl10,Rpl10a,Rpl11,Rpl12,Rpl13,Rpl13a,Rpl14,Rpl15,Rpl17,Rpl18,Rpl18a,Rpl19,Rpl…
GOBP_CYTOPLASMIC_TRANSLATIONAL_INITIATION	Denr,Dhx29,Eif2b3,Eif2d,Eif2s2,Eif2s3x,Eif3a,Eif3c,Eif3d,Eif3i,Eif3m,Eif4a1,Eif4a2,Eif4b,Eif4g1,Eif4h,Eif5,Mcts1,Mettl3,Mif4gd,Mtor,Nck1,Rbm4,Rpl13a,Slbp,Ythdf2
GOBP_CYTOSKELETON_DEPENDENT_CYTOKINESIS	Actr2,Actr3,Alkbh4,Ank3,Anln,Apc,Arf1,Arl3,Aurkb,Bbs4,Bin3,Cecr2,Cenpa,Cep55,Chmp1a,Chmp1b,Chmp2a,Chmp2b,Chmp3,Chmp4b,Chmp4c,Chmp5,Chmp6,Chmp7,Cit,Ckap2,Cntrob,Cul7,Dctn3,Ect2,Efhc1,Espl1,Fmn2,Incenp,Ist1,Jtb,Kif20a,Kif20b,Kif23,Kif4,Klhdc8b,Lzts2,Map9,Mitd1,Myh10,Nup62,Nusap1,Pdcd6ip,Plec,Plk1,Poldip2,Rab35,Racgap1,Rasa1,Rhoa,Rhob,Rhoc,Rock1,Rock2,Rtkn,Shcbp1l,Snx18,Snx33,Snx9,Son,Spast,Spire1,S…
GOBP_CYTOSKELETON_DEPENDENT_INTRACELLULAR_TRANSPORT	Actn4,Actr10,Agtpbp1,Ap3b1,Ap3d1,Ap3m1,Ap3m2,Ap3s1,Ap3s2,Apba1,App,Arhgap21,Arl3,Arl8a,Arl8b,Armcx3,Bag3,Bbs12,Bicd1,Bicd2,Bicdl1,Bicdl2,Bloc1s1,Bloc1s2,Bloc1s3,Bloc1s4,Bloc1s5,Bloc1s6,Borcs5,Caly,Camsap3,Ccdc186,Ccdc88a,Ccdc88b,Ccdc88c,Cdc42,Cep131,Clip3,Cln3,Cnih2,Copg1,Copg2,Dctn1,Dlg2,Dst,Dtnbp1,Dync1h1,Dync1i2,Dync2h1,Dync2li1,F8a,Fbxw11,Flot2,Fnbp1l,Fyco1,Hap1,Hdac6,Hif1a,Hnrnpu,Hook1,Hook2…
GOBP_CYTOSOLIC_CALCIUM_ION_TRANSPORT	Abl1,Adcyap1r1,Adra1a,Afg3l2,Akap6,Ank2,Aplnr,Atg5,Atp1a2,Atp2a2,Atp2a3,Atp2b1,Atp2b4,Bak1,Bax,Bcl2,Cacna1c,Cacna2d1,Cacnb3,Calm1,Calm2,Calm3,Camk2d,Capn3,Casq1,Cav1,Ccl19,Ccl21a,Ccl3,Ccn2,Ccr5,Ccr7,Cd19,Chd7,Cherp,Coro1a,Cx3cl1,Cxcl10,Cxcl9,Cyba,Ddit3,Diaph1,Dmd,F2,F2r,F2rl3,Fasl,Fgf2,Fkbp1a,Fkbp1b,Fyn,Gp1ba,Gp1bb,Gp5,Gp9,Grin2c,Grin2d,Gstm7,Gsto1,Hap1,Htt,Ibtk,Itpr1,Itpr2,Itpr3,Jph1,Jph2,Lck,Le…
GOBP_CYTOSOLIC_TRANSPORT	Actr2,Aktip,Ankfy1,Ankrd27,Ap1ar,Ap1g1,Ap2a1,Ap4m1,Arfip1,Arfrp1,Arl1,Arl8b,Atg14,Atp9a,Baiap3,Becn1,Bet1l,Ccdc91,Ces1d,Chmp3,Cln3,Cln5,Cltc,Coro1a,Coro7,Dab2,Dctn1,Dennd2a,Dennd5a,Dnajc13,Dop1a,Dop1b,Eea1,Ehd3,Eipr1,Emp2,Eps15,Erc1,Evi5,Ezr,Flna,Gak,Gbf1,Gcc2,Gga1,Gosr1,Heatr5a,Heatr5b,Hook1,Hook2,Hook3,Kif16b,Kif1a,Kif1c,Kif5a,Kif5b,Klhl20,Lamp1,Laptm5,Lman1,Lmtk2,Lrrk2,Map2,Map2k1,Map2k2,Mapk1…
GOBP_DEFENSE_RESPONSE_TO_BACTERIUM	Acp5,Adam17,Adamts5,Ang,Ankrd17,Anxa3,Aqp1,Arg2,Bcl3,C5ar1,Camp,Card9,Cd160,Cd36,Cd4,Cebpb,Cebpe,Cfp,Clec4d,Clec4e,Colec12,Crp,Ctsg,Cxcl13,Cxcl5,Cyba,Defb1,Defb25,Dmbt1,Drosha,Elane,Emilin1,Emilin2,Epha2,Epx,F2,F2rl1,Fcer1g,Fcnb,Fga,Fgb,Fgr,Foxp1,Fpr2,Gbp2,Gbp3,Gbp10,Gbp4,Gbp8,Gbp9,Gbp7,Grn,Gsdmd,Hamp,Havcr2,H2-Q10,H2-Q7,H2-T23,Hmgb2,Hp,Igha,Ighg1,Ighg2b,Ighg2c,Ighg3,Ighm,Ighv1-77,Igkc,Iglc1,Iglc…
GOBP_DEFENSE_RESPONSE_TO_FUNGUS	Arg1,Bcl10,Card9,Clec4a3,Clec4b1,Clec4d,Clec4e,Clec4n,Cotl1,Ctsg,Cx3cr1,Elane,Fam3a,Gapdh,Hamp,Hrg,Il17ra,Jagn1,Ltf,Mpo,Nlrp10,Pla2g5,Plcg2,Rarres2,S100a8,S100a9,Spi1,Spon2,Trim62,Usp15,Zbp1
GOBP_DEFENSE_RESPONSE_TO_GRAM_NEGATIVE_BACTERIUM	Aqp1,Camp,Cd160,Cd4,Ctsg,Cxcl5,Defb1,Dmbt1,Drosha,Elane,F2,F2rl1,Fcnb,Gsdmd,Hmgb2,Ighm,Il22ra1,Il23a,Il6,Il6ra,Irgm1,Irgm2,Lbp,Ltf,Lyz2,Mpeg1,Mr1,Nlrp10,Nos2,Optn,Pycard,Rarres2,Ear6,Ear1,Ear2,Rnase2a,Rnase6,Romo1,Rpl30,Rps19,Selp,Serpine1,Slc11a1,Ssc5d,Tlr4,Tnfrsf14,Trem1,Trem2,Tusc2
GOBP_DEFENSE_RESPONSE_TO_GRAM_POSITIVE_BACTERIUM	Acp5,Adam17,Ang,C5ar1,Camp,Card9,Cd36,Crp,Ctsg,Defb1,Dmbt1,Drosha,Epha2,Fcnb,Fgr,Gbp2,Gbp3,Gbp10,Gbp4,Gbp8,Gbp9,Gbp7,Gsdmd,Havcr2,H2-Q10,H2-Q7,H2-T23,Hmgb2,Il12a,Il27ra,Il6,Il7r,Klrk1,Lbp,Lyz2,Mbl2,Mpeg1,Mr1,Myd88,Nlrp6,Nod1,Nod2,P2rx7,Pglyrp1,Pglyrp2,Pglyrp4,Ppp1r11,Pycard,Rarres2,Ripk2,Ear6,Ear1,Ear2,Rnase2a,Rnase6,Romo1,Rpl39,Seh1l,Ssc5d,Stab2,Tbk1,Tirap,Tlr2,Tnf,Tnfrsf14
GOBP_DEFENSE_RESPONSE_TO_SYMBIONT	Abcc9,Abcf3,Acod1,Adar,Adarb1,Agbl5,Aim2,Akap1,Ankrd17,Apobec3,Armc5,Atad3a,Atg12,Atg16l1,Atg5,Atg7,Bcl2,Bcl2l1,Becn1,Birc2,Birc3,Bnip3,Bnip3l,Bst2,C1qbp,Card9,Ccdc92,Cd207,Cd40,Cgas,Chmp3,Clpb,Cnot7,Crcp,Cxcl10,Cxcl9,Ddit4,Ddx1,Ddx17,Ddx21,Ddx58,Ddx60,Dhx36,Dhx58,Dhx9,Dmbt1,Dnajc3,Dtx3l,Eif2ak2,Eif2ak4,Elmod2,Exoc1,Exosc4,Exosc5,F2rl1,Fadd,Fgl2,Foxp3,G3bp1,Gbp2,Gbp7,Gpam,Gpatch3,Hsp90aa1,Htra1,H…
GOBP_DEMETHYLATION	Alkbh1,Alkbh2,Alkbh3,Alkbh4,Alkbh5,Apex1,Apobec1,Apobec3,Cyp1a1,Cyp1a2,Cyp2d22,Cyp3a11,Cyp3a13,Cyp51,Fbxl19,Fto,Gata3,Hr,Hsf4,Jarid2,Jmjd1c,Jmjd4,Jmjd6,Kdm1a,Kdm1b,Kdm2a,Kdm2b,Kdm3a,Kdm3b,Kdm4a,Kdm4b,Kdm4c,Kdm4d,Kdm5a,Kdm5b,Kdm5c,Kdm6a,Kdm6b,Kdm7a,Kdm8,Mmachc,Otud4,Phf2,Phf8,Por,Ppme1,Riox1,Riox2,Tdg,Tet1,Tet2,Tet3,Tox,Trim28,Ube2b,Usp7,Usp9x
GOBP_DENDRITE_DEVELOPMENT	Abi1,Abi2,Abi3,Abitram,Abl1,Actr2,Anapc2,Ankrd27,Apoe,App,Arc,Arf4,Arf6,Arhgap44,Asap1,Baiap2,Bbs4,Bcl11a,Bhlhb9,Bloc1s6,Bmp5,Bmp7,Btbd3,D16Ertd472e,Camk1,Camk1d,Camk2a,Camk2b,Camsap2,Caprin1,Caprin2,Carm1,Cd3e,Cdc20,Cdc42,Cdk5,Cdk5r1,Cdkl3,Cdkl5,Celsr2,Cfl1,Chrnb2,Cobl,Cpeb3,Crk,Crkl,Crtc1,Cul7,Cux1,Cux2,Cyfip1,Dab1,Dab2ip,Dbn1,Dbnl,Dcdc2a,Dclk1,Dgkg,Dhx36,Dip2a,Dlg4,Dlg5,Dnm3,Dock10,Dtnbp1,Dvl1…
GOBP_DENDRITE_EXTENSION	Auts2,Bcl11a,Cdkl3,Cpne5,Cpne9,Cxcr4,Cyfip1,Cyfip2,Itsn2,Llph,Mul1,Nedd4l,Plaa,Prkn,Rasal1,Rnf157,Slc23a2,Slc9a6,Smurf1,Spag9,Stk11,Syt1,Syt3,Tmem108,Unc13a,Wasf1
GOBP_DENDRITE_MORPHOGENESIS	Abi1,Abi2,Abi3,Abitram,Actr2,Anapc2,Ankrd27,Arc,Arhgap44,Baiap2,Bhlhb9,Bloc1s6,Btbd3,Camk2b,Caprin1,Caprin2,Cdc42,Cdk5,Cdk5r1,Cdkl3,Cdkl5,Celsr2,Cfl1,Chrnb2,Cul7,Cux1,Cux2,Dbn1,Dbnl,Dcdc2a,Dclk1,Dhx36,Dip2a,Dlg4,Dnm3,Dock10,Dtnbp1,Dvl1,Eef2k,Efna1,Epha4,Ephb2,Ephb3,Farp1,Fbxo31,Fbxw8,Fyn,Gorasp1,Gsk3b,Hdac6,Hecw2,Hprt,Id1,Igf2bp1,Itgb1,Itpka,Kidins220,Kif1a,Klf7,Lrp4,Lrp8,Lrrk2,Lzts1,Lzts3,Map2,M…
GOBP_DENDRITIC_CELL_CHEMOTAXIS	Ano6,Arhgef5,C1qbp,Calr,Ccl19,Ccl21a,Ccl5,Ccr1,Ccr2,Ccr5,Ccr7,Cxcr1,Cxcr2,Cxcr4,Gas6,Gpr183,Hmgb1,Il12a,Lgals9,Pik3cg,Slamf1,Slamf8,Spi1,Trpm2,Trpm4
GOBP_DENDRITIC_CELL_DIFFERENTIATION	Ager,Axl,Azi2,Batf,Batf2,Batf3,Blk,Camk4,Ccl19,Ccr7,Cebpb,F2rl1,Fcgr2b,Flt3,Gas6,Gata1,Gm8909,H2-D1,H2-Q10,H2-Q7,H2-M3,Hmgb1,Il4,Irf4,Irf8,Itgb8,Lgals1,Lgals3,Lgals9,Pirb,Ltbr,Lyn,Notch2,Prtn3,Psen1,Rbpj,Relb,Spi1,Tgfbr2,Tmem176a,Tmem176b,Traf6,Trem2,Trpm2,Ubd,Zbtb46
GOBP_DENDRITIC_CELL_MIGRATION	Alox5,Ano6,Arhgef5,Asb2,C1qbp,Calr,Ccl19,Ccl21a,Ccl5,Ccr1,Ccr2,Ccr5,Ccr7,Cdc42,Cxcr1,Cxcr2,Cxcr4,Dock8,Eps8,Ext1,Gas6,Gpr183,Hmgb1,Il12a,Lgals9,Nlrp12,Pik3cg,Slamf1,Slamf8,Spi1,Trpm2,Trpm4
GOBP_DENDRITIC_SPINE_DEVELOPMENT	Abi2,Abi3,Actr2,Apoe,Arc,Arf4,Arf6,Arhgap44,Asap1,Baiap2,Bhlhb9,D16Ertd472e,Camk1,Camk2a,Camk2b,Caprin1,Caprin2,Cdc42,Cdk5,Cdk5r1,Cfl1,Cpeb3,Cux2,Dbn1,Dbnl,Dhx36,Dip2a,Dlg4,Dlg5,Dnm3,Dock10,Dtnbp1,Dvl1,Eef2k,Efna1,Eif4g2,Epha4,Ephb2,Ephb3,Fmr1,Hdac2,Hdac6,Il2,Iqsec1,Itpka,Kif1a,Llph,Lrp8,Lrrk2,Lzts3,Mapk6,Mef2c,Nck2,Neurl1a,Ngef,Nlgn2,Pafah1b1,Pak2,Pak4,Pdlim5,Ppfia2,Prmt3,Psen1,Pten,Ptprs,Reln,S…
GOBP_DENDRITIC_SPINE_MORPHOGENESIS	Abi2,Abi3,Actr2,Arc,Arhgap44,Baiap2,Bhlhb9,Camk2b,Caprin1,Caprin2,Cdc42,Cdk5,Cdk5r1,Cfl1,Cux2,Dbn1,Dbnl,Dhx36,Dip2a,Dlg4,Dnm3,Dock10,Dtnbp1,Dvl1,Eef2k,Efna1,Epha4,Ephb2,Ephb3,Hdac6,Itpka,Kif1a,Lrp8,Lrrk2,Lzts3,Ngef,Pafah1b1,Pdlim5,Ppfia2,Prmt3,Pten,Reln,Shank3,Sipa1l1,Srcin1,Stau2,Tanc2,Ube3a,Wasl,Zdhhc15
GOBP_DEOXYRIBONUCLEOSIDE_MONOPHOSPHATE_METABOLIC_PROCESS	Ada,Adk,Dck,Dctd,Dguok,Dnph1,Dpyd,Dpys,Dut,Gda,Nt5c,Nt5m,Shmt1,Tk1,Tk2,Tyms,Upb1,Upp1,Upp2,Xdh
GOBP_DEOXYRIBOSE_PHOSPHATE_CATABOLIC_PROCESS	Ada,Dctpp1,Dera,Dpyd,Dpys,Dut,Gda,Mbd4,Neil1,Neil2,Nt5c,Nt5m,Nthl1,Nudt15,Nudt16,Nudt18,Ogg1,Pgm2,Samhd1,Smug1,Tdg,Ung,Upb1,Upp1,Upp2,Xdh
GOBP_DEOXYRIBOSE_PHOSPHATE_METABOLIC_PROCESS	Ada,Adk,Cmpk2,Dck,Dctd,Dctpp1,Dera,Dguok,Dpyd,Dpys,Dtymk,Dut,Gda,Guk1,Mbd4,Neil1,Neil2,Nt5c,Nt5m,Nthl1,Nudt15,Nudt16,Nudt18,Ogg1,Pgm2,Rrm1,Rrm2,Rrm2b,Samhd1,Shmt1,Smug1,Tbpl1,Tdg,Tyms,Ung,Upb1,Upp1,Upp2,Xdh
GOBP_DETECTION_OF_ABIOTIC_STIMULUS	Abca4,Adgrv1,Adora1,Ano1,Arrb2,Asic3,Atp8a2,Bace1,Cabp4,Cacna1f,Camkmt,Cav3,Ccdc66,Cdh2,Cds1,Cep250,Cngb1,Csrp3,Ctnnb1,Cxcl12,Cxcr4,Fyn,Gna11,Gnaq,Gnat1,Gnat2,Gngt1,Gngt2,Grk4,Grm6,Guca1a,Hpn,Itga2,Jup,Kcnq1,Kit,Lxn,Mkks,Mmp24,Ngfr,Nmt1,Nmt2,Nr2f6,Opn3,Pde6c,Phf24,Piezo1,Piezo2,Pitpnm1,Pkd1,Pkd2,Pkd2l2,Plekhb1,Ptk2,Reep6,Rgs9bp,Rho,Rom1,Sag,Sema5b,Serpine2,Tcap,Timeless,Tmem120a,Tnf,Trpc3,Trpv1,U…
GOBP_DETECTION_OF_BIOTIC_STIMULUS	Atf2,C4b,Cd1d1,Cdhr2,Clec4n,Crtam,Dach1,Dmbt1,Fap,H2-Q10,H2-Q7,Gm8909,H2-D1,H2-Eb1,Lbp,Ly96,Naip2,Nlrc4,Nlrp3,Nod1,Nod2,Pak1,Pglyrp1,Pglyrp2,Pglyrp4,Ptprj,Scarb1,Smo,Srpx,Ssc5d,Tlr1,Tlr2,Tlr4,Tlr6,Trem2,Tspo,Yap1
GOBP_DETECTION_OF_EXTERNAL_BIOTIC_STIMULUS	C4b,Cd1d1,Clec4n,Dmbt1,H2-Q10,H2-Q7,Gm8909,H2-D1,H2-Eb1,Lbp,Ly96,Naip2,Nlrc4,Nod1,Nod2,Pglyrp1,Pglyrp2,Pglyrp4,Scarb1,Ssc5d,Tlr1,Tlr2,Tlr4,Tlr6,Trem2
GOBP_DETECTION_OF_LIGHT_STIMULUS	Abca4,Atp8a2,Cabp4,Cacna1f,Camkmt,Ccdc66,Cds1,Cep250,Cngb1,Gna11,Gnaq,Gnat1,Gnat2,Gngt1,Gngt2,Grk4,Grm6,Guca1a,Nmt1,Nmt2,Opn3,Pde6c,Pitpnm1,Plekhb1,Reep6,Rgs9bp,Rho,Rom1,Sag,Sema5b,Trpc3,Unc119
GOBP_DETECTION_OF_MECHANICAL_STIMULUS	Adgrv1,Asic3,Bace1,Cav3,Cdh2,Csrp3,Ctnnb1,Cxcl12,Cxcr4,Fyn,Hpn,Itga2,Jup,Kcnq1,Kit,Mkks,Phf24,Piezo1,Piezo2,Pkd1,Pkd2,Pkd2l2,Ptk2,Serpine2,Tcap,Tmem120a,Tnf,Whrn
GOBP_DETECTION_OF_OTHER_ORGANISM	Cd1d1,Clec4n,Dmbt1,H2-Q10,H2-Q7,Gm8909,H2-D1,H2-Eb1,Naip2,Nlrc4,Nod1,Nod2,Pglyrp1,Pglyrp2,Pglyrp4,Ssc5d,Tlr1,Tlr2,Tlr4,Tlr6
GOBP_DETECTION_OF_STIMULUS	Abca4,Adgrv1,Adora1,Ano1,Arrb2,Asic3,Atf2,Atp8a2,Azgp1,Bace1,C4b,Cabp4,Cacna1f,Cadm1,Calm1,Calm2,Calm3,Camkmt,Cav3,Ccdc66,Cd1d1,Cdh2,Cdhr2,Cds1,Cep250,Clec4n,Cngb1,Crtam,Csrp3,Ctnnb1,Cxcl12,Cxcr4,Cyb5r4,Dach1,Dmbt1,Fap,Ffar4,Foxa2,Foxf1,Fyn,Gck,Gna11,Gnaq,Gnat1,Gnat2,Gngt1,Gngt2,Grk4,Grm6,Guca1a,H2-Q10,H2-Q7,Gm8909,H2-D1,H2-Eb1,Hpn,Itga2,Jup,Kcnmb1,Kcnq1,Kit,Lbp,Lxn,Ly96,Mkks,Mmp24,Naip2,Ngfr,Nlr…
GOBP_DETECTION_OF_STIMULUS_INVOLVED_IN_SENSORY_PERCEPTION	Adgrv1,Adora1,Ano1,Arrb2,Asic3,Atp8a2,Azgp1,Bace1,Cacna1f,Ccdc66,Cep250,Cngb1,Cxcl12,Cxcr4,Ffar4,Fyn,Gnat1,Gnat2,Grm6,Hpn,Itga2,Kcnq1,Kit,Lxn,Mkks,Mmp24,Nr2f6,Olfr16,Olfr20,Olfr56,Olfr1396,Olfr1393,Olfr569,Phf24,Piezo2,Pigr,Plcb2,Ppef2,Reep6,Rgs9bp,Rho,Rom1,Rtp3,Rtp4,Sema5b,Serpine2,Tas1r1,Tas1r3,Tmem120a,Tnf,Trpv1,Whrn
GOBP_DETECTION_OF_VISIBLE_LIGHT	Abca4,Atp8a2,Cacna1f,Camkmt,Ccdc66,Cep250,Cngb1,Gna11,Gnaq,Gnat1,Gnat2,Grk4,Grm6,Nmt1,Nmt2,Opn3,Pde6c,Reep6,Rgs9bp,Rho,Rom1,Sag,Sema5b
GOBP_DETOXIFICATION	Abcb1a,Abcb6,Abcg2,Adh4,Adh5,Akr1a1,Akr1b8,Akr7a5,Alb,Aldh1a1,Alox5ap,Apoa4,Apoe,Apom,Atp7b,Bmp7,Cat,Ccs,Cd36,Cygb,Dhfr,Epx,Esd,Fabp1,Fancc,Fbln5,Gch1,Glrx,Gpx1,Gpx2,Gpx3,Gpx4,Gpx6,Gpx7,Gpx8,Gsr,Gsta1,Gstk1,Gstm2,Gstm7,Gstm5,Gsto1,Gsto2,Gstp1,Gstp2,Gstz1,Hba-a1,Hba-a2,Hbb-bt,Hp,Ipcef1,Ltc4s,Mgst1,Mgst2,Mgst3,Mpo,Mt1,Mt2,Nfe2l2,Nos3,Nqo1,Nxn,Oscp1,Park7,Pdzk1,Pim1,Prdx1,Prdx2,Prdx3,Prdx4,Prdx5,Prd…
GOBP_DEVELOPMENTAL_CELL_GROWTH	Abl1,Adnp,Adra1a,Agt,Akap13,Akap6,Alcam,Anapc2,Apoe,App,Arhgap4,Arih2,Aurka,Auts2,Bcl11a,Bdnf,Bmpr2,C9orf72,Cav3,Cdh4,Cdk5,Cdk5r1,Cdkl3,Cdkl5,Cobl,Cpne1,Cpne5,Cpne9,Ctdp1,Ctnnb1,Cttn,Cxcl12,Cxcr4,Cyfip1,Cyfip2,Dbn1,Dbnl,Dclk1,Ddr1,Dip2b,Dnm2,Dpysl2,Draxin,Dvl1,Edn1,Ednra,Efna5,Eif2ak4,Eif4g2,Epha7,Ext1,Flrt1,Fn1,G6pdx,Gata4,Gdi1,Golga4,Gsk3a,Gsk3b,Hamp,Hdac6,Hsp90aa1,Hsp90ab1,Igf1,Impact,Iqgap1,I…
GOBP_DEVELOPMENTAL_GROWTH_INVOLVED_IN_MORPHOGENESIS	Abl1,Adnp,Alcam,Anapc2,Apoe,App,Arhgap4,Aurka,Auts2,Bcl11a,Bdnf,Bin3,Bmp4,Bmpr2,C9orf72,Ccl11,Cdh4,Cdk5,Cdk5r1,Cdkl3,Cdkl5,Cobl,Cpne1,Cpne5,Cpne9,Csf1,Ctnnb1,Cttn,Cxcl12,Cxcr4,Cyfip1,Cyfip2,Dbn1,Dbnl,Dclk1,Ddr1,Dip2b,Dnm2,Dpysl2,Draxin,Dvl1,Edn1,Ednra,Efna5,Eif2ak4,Eif4g2,Epb41l5,Epha7,Esr1,Ext1,Fgf1,Fgfr2,Flrt1,Fmn1,Fn1,Gdi1,Golga4,Gsk3b,Hdac6,Hnf1b,Hsp90aa1,Hsp90ab1,Impact,Iqgap1,Ist1,Itga4,Itg…
GOBP_DEVELOPMENTAL_INDUCTION	Ar,Bmp2,Bmp4,2210016L21Rik,Ctnnb1,Fgf1,Fgf2,Frs2,Fzd5,Gata5,Hipk1,Hipk2,Mesp1,Robo1,Robo2,Sall1,Sox9,Spry1,Wnt2,Wnt4,Wnt5a
GOBP_DEVELOPMENTAL_MATURATION	Abhd2,Acvrl1,Adamts12,Adamts7,Adgrl1,Agrn,Akr1b3,Aldh1a2,Anapc2,Ang,Angptl8,Ankrd17,Ankrd27,Anks1,Ap1g1,Ap1m1,Ap3d1,App,Arcn1,Arhgef15,Atp6ap2,Aurka,Axl,B4galt5,B4galt6,Baiap3,Bcl11a,Bcl2,Bfsp2,Bhlha15,Bloc1s3,Bloc1s5,Bloc1s6,Bmp2,Brca2,Brd1,Btk,C1qa,C3,Cabyr,Camk2b,Catsper2,Catsper3,Catsperd,Cbfb,Ccl19,Ccl21a,Cd63,Cdc20,Cdc25b,Cdh3,Cdh5,Cdk5r1,Cdkn1c,Cebpa,Cend1,Clcn3,Cln5,Clstn1,Cngb1,Cntn2,Ctn…
GOBP_DEVELOPMENTAL_PIGMENTATION	Adamts9,Ankrd27,Ap1g1,Ap1m1,Ap3d1,Atp6ap2,Bax,Bcl2,Bcl2l11,Bloc1s3,Bloc1s5,Bloc1s6,Cd63,Dct,Ednrb,Enpp1,Gli3,Gna11,Hps4,Hps5,Hps6,Ihh,Kit,Kitl,Lrmda,Mef2c,Mitf,Mreg,Rab27a,Rab32,Rab38,Slc24a5,Sod2,Spns2,Vps33a,Zeb2
GOBP_DEVELOPMENT_OF_PRIMARY_FEMALE_SEXUAL_CHARACTERISTICS	A2m,Acsbg1,Adamts1,Adcyap1r1,Afp,Amh,Amhr2,Ang,Arid5b,Arrb2,Atm,Bax,Bcl2,Bcl2l1,Brca2,Casp2,Casp3,Cebpb,Col9a3,Ctnna1,Dach1,Dach2,Dmc1,Dmrta1,Eif2b2,Eif2b4,Eif2b5,Ereg,Esr1,Fanca,Fancg,Foxc1,Foxo3,Fst,Fzd4,Gas2,Gdf9,Gnrh1,Hspa5,Hyal3,Idh1,Immp2l,Inha,Inhba,Inhbb,Insr,Kdr,Kit,Kitl,Lfng,Lhfpl2,Mmp14,Mmp19,Mmp2,Myc,Nos3,Nr2f2,Nrip1,Nup107,Nupr1,Pcyt1b,Pdgfra,Plekha1,Ptprn,Retn,Robo2,Sfrp1,Sgpl1,Sirt…
GOBP_DEVELOPMENT_OF_PRIMARY_SEXUAL_CHARACTERISTICS	A2m,Ace,Acsbg1,Acvr2a,Adam15,Adamts1,Adcyap1r1,Adgrg1,Afp,Ago4,Amh,Amhr2,Ang,Ar,Arid4a,Arid4b,Arid5b,Arrb2,Aspm,Atm,Atrx,Basp1,Bax,Bcl2,Bcl2l1,Bcl2l11,Bcl2l2,Bik,Bok,Brca2,Brip1,Casp2,Casp3,Cbl,Cbx2,Ccnd1,Cebpb,Cited2,Col9a3,Crkl,Csde1,Ctnna1,Cyp1b1,Dach1,Dach2,Dhh,Dhx37,Dmc1,Dmrta1,Eif2b2,Eif2b4,Eif2b5,Eif2s2,Ercc1,Ereg,Esr1,Fanca,Fancg,Fgf9,Fndc3a,Foxc1,Foxo3,Fst,Fzd4,Gas2,Gata1,Gata3,Gata4,Gat…
GOBP_DE_NOVO_PROTEIN_FOLDING	Bag1,Cct2,Cd74,Chchd4,Dnajb1,Dnajb12,Dnajb13,Dnajb14,Dnajb4,Dnajb5,Dnajc18,Dnajc2,Dnajc7,Entpd5,Fkbp1a,Fkbp1b,Gak,Hspa13,Hspa14,Hspa1a,Hspa1b,Hspa1l,Hspa2,Hspa5,Hspa8,Hspa9,Hspd1,Hspe1,Hsph1,Ptges3,Sdf2,Sdf2l1,Selenof,St13,Tor1a,Tor1b,Tor2a,Uggt1
GOBP_DIACYLGLYCEROL_METABOLIC_PROCESS	Ang,Apoa2,Avil,Dagla,Dgat1,Dgat2,Dgka,Dgkd,Dgke,Dgkg,Dgkh,Dgkq,Dgkz,Gpam,Gpat4,Lipe,Mogat1,Mogat2,Pgs1,Pla2g15,Plce1,Pnpla2
GOBP_DICARBOXYLIC_ACID_METABOLIC_PROCESS	Aadat,Aasdhppt,Acly,Acmsd,Acot4,Acot8,Acsf3,Adhfe1,Adss,Aldh18a1,Aldh1l1,Aldh1l2,Aldh4a1,Aldh5a1,Amdhd1,Aspa,Ass1,Atic,Bloc1s6,D2hgdh,Ddo,Dglucy,Dhfr,Dlst,Fh1,Folr1,Fpgs,Ftcd,Gclc,Gclm,Ggt1,Gls,Gls2,Glud1,Glul,Got1,Got2,Gpt2,Grhpr,Haao,Hal,Hoga1,Idh1,Idh2,Idh3b,Kmo,Kyat3,Kynu,L2hgdh,Mdh1,Mdh2,Me1,Me2,Me3,Mrps36,Mthfd1,Mthfd1l,Mthfd2,Mthfd2l,Mthfs,Mtrr,Nags,Nit2,Nr1h4,Oat,Ogdh,Ogdhl,Pck1,Pck2,Phyh…
GOBP_DICARBOXYLIC_ACID_TRANSPORT	Abat,Abcc2,Abcc5,Adora1,Adora2a,Agxt,Apba1,Arl6ip1,Arl6ip5,Atp1a2,Avpr1a,Cln8,Dtnbp1,Folr1,Folr2,Gabbr1,Gfap,Gipc1,Gja1,Itgb1,Kcnj10,Kmo,Lrp2,Lrrc8a,Lrrc8c,Lrrc8d,Lrrc8e,Nf1,Ntrk2,P2rx7,Pdpn,Per2,Praf2,Psen1,Rab3gap1,Slc12a2,Slc13a2,Slc13a3,Slc13a5,Slc17a8,Slc19a1,Slc19a2,Slc1a2,Slc1a3,Slc1a4,Slc1a5,Slc25a10,Slc25a11,Slc25a12,Slc25a13,Slc25a14,Slc25a18,Slc25a21,Slc25a22,Slc25a30,Slc25a32,Slc26a1,…
GOBP_DIENCEPHALON_DEVELOPMENT	Aldh1a2,Bax,Bloc1s6,Bmp2,Bmp4,Bmpr1a,Cdh1,Chrnb2,Creb1,Fgf2,Gata2,Gbx2,Hap1,Hes1,Inhbb,Myc,Nr4a2,Nrp1,Nrp2,Ogdh,Pou4f1,Rab3gap1,Rbpj,Sall1,Sema3a,Sema5a,Shh,Smo,Srd5a1,Srd5a2,Ubb,Uqcrq,Wnt4,Wnt5a
GOBP_DIGESTION	Abcg5,Abcg8,Aco1,Adra2a,Akr1c20,Akr1c6,Akr1d1,Amy1,Apoa1,Apoa2,Apoa4,Apoa5,Aqp1,Asah2,Cd36,Chit1,Chrm1,Chrm3,Copa,Cyp39a1,Cyp8b1,Epb41,Ezr,F11r,Fabp1,Fabp2,Ghrl,Hamp,Hip1r,Hrh2,Ireb2,Kcnn4,Kcnq1,Ldlr,Lima1,Lpcat3,Mdk,Mogat2,Muc13,Muc2,Nod2,Npr3,Nr1h2,Nr1h3,Oxt,Pbld1,Pbld2,Pir,Pls1,Ppargc1a,Ptger3,Rbp4,Scarb1,Sct,Serpina3c,Serpina3k,Serpina3m,Serpina3n,Sgk1,Slc22a5,Slc26a6,Slc2a5,Slc46a1,Slc5a1,Sn…
GOBP_DIGESTIVE_SYSTEM_DEVELOPMENT	Acvr2b,Ada,Ahi1,Aldh1a2,Ass1,Barx1,Bbs7,Bcl2,Bmp4,C1galt1,Cbfa2t2,Ccdc103,Cdkn1c,Cela1,Chd8,Clmp,Cobl,Col3a1,Cps1,Crkl,Ctnnb1,Cyp1a1,Dact1,Dchs1,Ednrb,Egfr,Epb41l5,Ephb3,Ext1,Fgf9,Fgfr2,Foxf1,Gata4,Gata5,Gata6,Gli3,Hes1,Hif1a,Hip1r,Hlx,Hmgcs2,Hnf1b,Hoxa5,Id2,Ift172,Igf2,Ihh,Il6st,Insr,Kcnq1,Kit,Klf5,Lgr4,Megf8,Nipbl,Nodal,Notch1,Nphp3,Npy,Otc,Ovol2,Pcsk5,Pdgfc,Pdgfra,Pkd1,Pkdcc,Prdm1,Ptk6,Rarb,Ra…
GOBP_DIGESTIVE_SYSTEM_PROCESS	Abcg5,Abcg8,Aco1,Adra2a,Akr1c20,Apoa1,Apoa2,Apoa4,Apoa5,Aqp1,Cd36,Chrm1,Chrm3,Copa,Cyp8b1,Epb41,Ezr,F11r,Fabp1,Fabp2,Ghrl,Hamp,Hip1r,Hrh2,Ireb2,Kcnn4,Kcnq1,Ldlr,Lima1,Lpcat3,Mdk,Mogat2,Muc13,Muc2,Nod2,Npr3,Nr1h2,Nr1h3,Oxt,Pbld1,Pbld2,Pls1,Ptger3,Rbp4,Scarb1,Sct,Serpina3c,Serpina3k,Serpina3m,Serpina3n,Sgk1,Slc22a5,Slc26a6,Slc2a5,Slc46a1,Slc5a1,Snx10,Soat2,Sox9,Spink1,Stk39,Strap,Tff2,Tff3,Tifab,Tj…
GOBP_DIGESTIVE_TRACT_MORPHOGENESIS	Acvr2b,Ahi1,Bbs7,Bcl2,Bmp4,Ctnnb1,Dact1,Egfr,Epb41l5,Ephb3,Fgfr2,Foxf1,Gata4,Gli3,Hif1a,Hlx,Hnf1b,Id2,Ihh,Nipbl,Nodal,Notch1,Ovol2,Pdgfra,Rbpms2,Sfrp1,Shh,Six2,Smad2,Smad3,Sox11,Sox17,Tcf21,Wnt5a
GOBP_DIOL_METABOLIC_PROCESS	Abca2,Acer2,Acer3,Asah1,Asah2,Degs2,Dhfr,Gba,Gch1,Naaa,Pcbd1,Pcbd2,Plpp1,Plpp2,Plpp3,Pts,Qdpr,Sgpp1,Sgpp2,Sphk1,Sphk2,Spr,Sptlc1,Sptlc2,Sptssa
GOBP_DNA_BIOSYNTHETIC_PROCESS	Acd,Acvrl1,Adipoq,Ankrd1,Arrb2,Atm,Atr,Aurkb,Bmpr2,Ccn2,Cct2,Cct3,Cct4,Cct5,Cct6a,Cct7,Cct8,Cdkn1a,Cdkn2d,Cenpf,Chek1,Chrac1,Chtf18,Chtf8,Ctc1,Ctnnb1,Cyp1b1,Dach1,Dcp2,Dkc1,Dnajc2,Dntt,Dscc1,Dtl,Ercc4,Exosc10,Faap20,Fbxo4,Fgf2,Fgfr4,Gar1,Gdf2,Gfer,Gins1,Gins2,Gins3,Gins4,Gnl3l,Grhl2,Hgf,Hmbox1,Hnrnpa1,Hnrnpa2b1,Hnrnpc,Hnrnpd,Hnrnpu,Hsp90aa1,Hsp90ab1,Ing4,Ing5,Jade1,Jade2,Jade3,Kat7,Klf4,Lig1,Lig3…
GOBP_DNA_CATABOLIC_PROCESS	Aifm1,Apaf1,Apex1,Atm,Bax,Cecr2,Cidea,Dffa,Dffb,Dicer1,Dnase1,Dnase1l1,Dnase1l2,Dnase1l3,Dnase2b,Endog,Exog,Fbh1,Hsf1,Il6,Isg20,Mus81,Rexo4,Rgn,Setmar,Xrn2
GOBP_DNA_CATABOLIC_PROCESS_ENDONUCLEOLYTIC	Aifm1,Apaf1,Apex1,Bax,Cecr2,Cidea,Dffa,Dffb,Dicer1,Dnase1,Dnase1l1,Dnase1l2,Dnase1l3,Dnase2b,Endog,Exog,Fbh1,Hsf1,Il6,Mus81,Rexo4,Setmar
GOBP_DNA_CONFORMATION_CHANGE	Abl1,Acin1,Aifm1,Akap8,Akap8l,Anp32b,Anxa1,Apobec1,Ascc3,Asf1a,Asf1b,a,Atf7ip,Atrx,Axin1,Bahd1,Banf1,Baz1a,Baz1b,Baz2a,Bend3,Blm,Brd2,Brip1,Cabin1,Cbx3,Cdan1,Cdc45,Cdca5,Cdk1,Cdk2,Cdkn1c,Cenpp,Cenpv,Cenpw,Chaf1a,Chaf1b,Chd1,Chd1l,Chd2,Chd3,Chd4,Chd6,Chd7,Chd8,Chd9,Chmp1a,Chrac1,Chtf18,Chtf8,Ctbp1,Ctcf,Ctr9,Daxx,Ddx1,Ddx11,Ddx3x,Dffb,Dhx36,Dhx9,Dna2,Dnajc9,Dnmt1,Dnmt3a,Dqx1,Dscc1,Ercc2,Ercc3,Ercc6…
GOBP_DNA_DAMAGE_RESPONSE_SIGNAL_TRANSDUCTION_BY_P53_CLASS_MEDIATOR	Acer2,Ankrd1,Atm,Atr,Atrx,Batf,Bcl3,Brca2,Casp2,Cd44,Cd74,Cdkn1a,Cdkn1b,Chek2,Cops3,Cradd,Ddx5,Dyrk1a,Dyrk3,E2f7,Eef1e1,Foxm1,Foxo3,Gtse1,Hic1,Hipk2,Ing4,Kat5,Kdm1a,Kmt5a,Mdm2,Mdm4,Mif,Msx1,Muc1,Myo6,Nbn,Ndrg1,Paxip1,Pidd1,Pla2r1,Plk2,Plk3,Pmaip1,Pml,Ppm1d,Psmd10,Pttg1ip,Ifi205,Mndal,Rpl26,Rps27l,Rps6ka6,Sesn2,Sirt1,Smyd2,Snai1,Snai2,Sox4,Sp100,Spred1,Spred2,Tfap4,Trp53,Triap1,Twist1,Usp10,Yju2,Z…
GOBP_DNA_DEALKYLATION	Alkbh1,Alkbh2,Alkbh3,Alkbh4,Apex1,Apobec1,Apobec3,Ascc3,Fto,Gata3,Mgmt,Mpg,Otud4,Tdg,Tet1,Tet2,Tet3,Tox,Trim28,Usp7,Usp9x
GOBP_DNA_DEPENDENT_DNA_REPLICATION	Alyref,Atad5,Atr,Atrx,Baz1a,Bcl6,Blm,Bod1l,Brca2,Ccne1,Ccne2,Cdc34,Cdc45,Cdc6,Cdc7,Cdk2,Cdk2ap1,Cdk9,Cdt1,Cenps,Cenpx,Chtf18,Chtf8,Ciz1,Cort,Dach1,Dbf4,Ddx11,Ddx21,Ddx23,Dna2,Dnaja3,Donson,Dscc1,E2f7,E2f8,Eme1,Eme2,Endog,Etaa1,Exd2,Fam111a,Fancm,Fbh1,Fbxo5,Fen1,Gen1,Gins1,Gins2,Gins3,Gins4,Gmnn,Helb,Hmga1,Ino80,Kat7,Khdc3,Lig1,Lig3,Lrwd1,Mcm10,Mcm2,Mcm3,Mcm4,Mcm5,Mcm6,Mcm7,Mcm9,Mcmbp,Mettl4,Mgme1…
GOBP_DNA_DEPENDENT_DNA_REPLICATION_MAINTENANCE_OF_FIDELITY	Alyref,Atr,Atrx,Blm,Bod1l,Brca2,Cdk9,Cenps,Cenpx,Cort,Ddx11,Dna2,Donson,Eme1,Eme2,Etaa1,Exd2,Fam111a,Fancm,Fbh1,Gen1,Khdc3,Mcm9,Mms22l,Mre11a,Mus81,Nucks1,Pcna,Pold1,Pole,Primpol,Rad51,Rfwd3,Rtel1,Samhd1,Setmar,Slfn9,Smarcal1,Thoc1,Timeless,Tipin,Tonsl,Traip,Wrn,Zgrf1,Zfp830,Zranb3
GOBP_DNA_GEOMETRIC_CHANGE	Anxa1,Ascc3,Atrx,Blm,Brip1,Cdc45,Chd1,Chd1l,Chd2,Chd3,Chd4,Chd6,Chd7,Chd8,Chd9,Chtf18,Chtf8,Ddx1,Ddx11,Ddx3x,Dhx36,Dhx9,Dna2,Dqx1,Dscc1,Ercc2,Ercc3,Ercc6l,Fancm,Fbh1,G3bp1,Gins1,Gins2,Gins3,Gins4,Gtf2f2,Gtf2h2,Helb,Helq,Hmga1,Hmgb1,Hmgb2,Hmgb3,Hnrnpa2b1,Ighmbp2,Mcm2,Mcm3,Mcm4,Mcm5,Mcm6,Mcm7,Mcm8,Mcm9,Mcmdc2,Mnat1,Mre11a,Mterf1a,Mterf1b,Nav2,Nbn,Pif1,Polq,Pot1a,Pura,Rad50,Rad51,Rad54b,Rad54l,Rad54…
GOBP_DNA_INTEGRITY_CHECKPOINT_SIGNALING	Abraxas1,Atf2,Atm,Atr,Atrip,Babam1,Babam2,Blm,Brca1,Brcc3,Brip1,Brsk1,Casp2,Ccar2,Ccnd1,Ccng1,Cdc14b,Cdc45,Cdc5l,Cdc6,Cdk1,Cdk2,Cdk5rap3,Cdkn1a,Cdkn1b,Cdt1,Cep63,Chek1,Chek2,Clock,Clspn,Cradd,Cry1,Cul4a,Ddx39b,Dna2,Donson,Dot1l,Dtl,E2f1,Eif2ak4,Eme1,Eme2,Ercc6,Etaa1,Fancd2,Fbxo31,Fbxo4,Fbxo6,Fem1b,Foxn3,Foxo4,Fzr1,Gigyf2,Gtse1,Hinfp,Hmga2,Hus1,Ints7,Map3k20,Mapk14,Mdc1,Mdm2,Mre11a,Mrnip,Msh2,Muc1…
GOBP_DNA_METHYLATION	Atf7ip,Atrx,Baz2a,Bend3,Brca1,Ctcf,Cyp1a1,Dmap1,Dnmt1,Dnmt3a,Dnmt3b,Dnmt3l,Ehmt1,Ehmt2,Ezh2,Fos,Gatad2a,Grhl2,Hells,Hemk1,Kdm1b,Kmt2a,Kmt2e,Mael,Mbd2,Mbd3,Mecp2,Mettl4,Mgmt,Mis18a,Mphosph8,Mta2,Mtrr,Myc,N6amt1,Parp1,Pick1,Pik3ca,Piwil2,Pld6,Ppm1d,Prmt5,Prmt7,Rlf,Spi1,Tdrkh,Tet3,Tex15,Trim28,Wt1,Zfp57,Zmpste24
GOBP_DNA_METHYLATION_DEPENDENT_HETEROCHROMATIN_ASSEMBLY	Apobec1,Atf7ip,Dnmt1,Dnmt3a,Hdac1,Hells,Kdm1a,L3mbtl3,Mbd2,Mbd3,Morc2a,Mphosph8,Pphln1,Resf1,Samd1,Setdb1,Setdb2,Sirt1,Tasor,Tet1,Trim28
GOBP_DNA_METHYLATION_OR_DEMETHYLATION	Alkbh1,Alkbh2,Alkbh3,Alkbh4,Apex1,Apobec1,Apobec3,Atf7ip,Atrx,Baz2a,Bend3,Brca1,Ctcf,Cyp1a1,Dmap1,Dnmt1,Dnmt3a,Dnmt3b,Dnmt3l,Ehmt1,Ehmt2,Ezh2,Fos,Fto,Gata3,Gatad2a,Grhl2,Hells,Hemk1,Kdm1b,Kmt2a,Kmt2e,Mael,Mbd2,Mbd3,Mecp2,Mettl4,Mgmt,Mis18a,Mphosph8,Mta2,Mtrr,Myc,N6amt1,Otud4,Parp1,Pick1,Pik3ca,Piwil2,Pld6,Ppm1d,Prmt5,Prmt7,Rlf,Spi1,Tdg,Tdrkh,Tet1,Tet2,Tet3,Tex15,Tox,Trim28,Usp7,Usp9x,Wt1,Zfp57,Zm…
GOBP_DNA_MODIFICATION	Alkbh1,Alkbh2,Alkbh3,Alkbh4,Apex1,Apobec1,Apobec3,Ascc3,Atf7ip,Atrx,Baz2a,Bend3,Brca1,Cdadc1,Ctcf,Cyp1a1,Cyp1b1,Dmap1,Dnmt1,Dnmt3a,Dnmt3b,Dnmt3l,Dntt,Ehmt1,Ehmt2,Exosc3,Exosc4,Exosc5,Ezh2,Fos,Fto,Gata3,Gatad2a,Grhl2,Hells,Hemk1,Kdm1b,Kmt2a,Kmt2e,Mael,Mbd2,Mbd3,Mbd4,Mecp2,Mettl4,Mgmt,Mis18a,Mpg,Mphosph8,Mta2,Mtrr,Mutyh,Myc,N6amt1,Neil1,Neil2,Neil3,Nthl1,Ogg1,Otud4,Parp1,Parp2,Parp3,Pick1,Pik3ca,Pi…
GOBP_DNA_PACKAGING	Acin1,Aifm1,Akap8,Akap8l,Anp32b,Apobec1,Asf1a,Asf1b,a,Atf7ip,Atrx,Axin1,Bahd1,Banf1,Baz1a,Baz1b,Baz2a,Bend3,Brd2,Cabin1,Cbx3,Cdan1,Cdca5,Cdk1,Cdk2,Cdkn1c,Cenpp,Cenpv,Cenpw,Chaf1a,Chaf1b,Chmp1a,Chrac1,Ctbp1,Ctcf,Ctr9,Daxx,Dffb,Dnajc9,Dnmt1,Dnmt3a,Ezh1,Ezh2,Fam172a,Grwd1,H1f0,H3f3a,H3f3b,Hat1,Hdac1,Hdac5,Hells,Hira,Hjurp,Hmga2,Hmgb2,Hp1bp3,Ipo4,Itgb3bp,Kat6a,Kat6b,Kdm1a,Kmt2d,Kmt5a,L3mbtl3,Lin54,Lm…
GOBP_DNA_REPLICATION_INDEPENDENT_CHROMATIN_ORGANIZATION	Asf1a,Asf1b,Atrx,Cabin1,Cenpp,Cenpw,H3f3a,H3f3b,Hat1,Hira,Hjurp,Ipo4,Itgb3bp,Mis18a,Nasp,Oip5,Rbbp4,Supt16,Ubn1,Ubn2
GOBP_DNA_REPLICATION_INITIATION	Ccne1,Ccne2,Cdc34,Cdc45,Cdc6,Cdk2,Cdt1,Ciz1,Gins3,Gmnn,Kat7,Lrwd1,Mcm10,Mcm2,Mcm3,Mcm4,Mcm5,Mcm6,Mcm7,Nbn,Noc3l,Orc1,Orc2,Orc3,Orc4,Orc5,Orc6,Pola1,Pola2,Prim1,Prim2,Pura,Rpa2,Ticrr,Topbp1,Wrnip1
GOBP_DNA_STRAND_ELONGATION	Actl6a,Actr5,Actr8,Dclre1b,Dna2,Gins1,Ino80,Ino80b,Ino80c,Ino80d,Ino80e,Lig1,Lig3,Mcm3,Mcm4,Mcm7,Mcrs1,Mre11a,Nbn,Nfrkb,Nucks1,Pcna,Pola1,Pold2,Pold3,Pole,Pole3,Pot1a,Rad50,Rfc3,Rfc4,Ruvbl1,Ruvbl2,Tert,Tfpt,Uchl5,Yy1
GOBP_DNA_SYNTHESIS_INVOLVED_IN_DNA_REPAIR	Cdkn2d,Dtl,Faap20,Mad2l2,Parp10,Pclaf,Pcna,Pola1,Pold1,Pold2,Pold3,Pold4,Poldip2,Pole,Pole2,Polh,Poli,Polk,Poln,Primpol,Rchy1,Rev1,Rev3l,Rfc3,Sirt1,Sprtn,Tex12,Usp10,Usp43,Vcp,Wrn,Wrnip1,Zbtb1
GOBP_DNA_TEMPLATED_TRANSCRIPTION_ELONGATION	Adrm1,Alyref,Axin1,Brd4,Btbd18,Cbx7,Ccar2,Ccnk,Ccnt1,Ccnt2,Cdc73,Cdk12,Cdk13,Cdk9,Ctdp1,Ctnnb1,Ctr9,Ddx39b,Eaf1,Eaf2,Eapp,Ell,Ell2,Ell3,Eloa,Elob,Elof1,Elp2,Elp4,Eny2,Ercc2,Ercc3,Ercc6,Ezh2,Gtf2f1,Gtf2f2,Gtf2h5,Hexim1,Hmgn1,Hnrnpu,Htatsf1,Kat7,Larp7,Ldb1,Leo1,Nelfa,Nelfb,Nelfcd,Nelfe,Paf1,Pcid2,Polr1e,Polr2i,Recql5,Rnf168,Rnf8,Rtf1,Scaf8,Setd2,Setd5,Shh,Supt16,Supt4a,Supt5,Supt6,Tcea2,Tcerg1,Tefm…
GOBP_DNA_TEMPLATED_TRANSCRIPTION_INITIATION	Atf7ip,Baz2a,Bclaf1,Bdp1,Brf1,Brf2,Cand1,Cavin1,Ccnh,Cdk4,Cdk7,Cdk9,Crcp,Ctnnbip1,Dhx36,Dr1,E2f2,E2f3,Eloa,Elob,Eloc,Ercc1,Ercc3,Ercc6,Esr1,Fosl1,Gtf2a1,Gtf2a2,Gtf2b,Gtf2e1,Gtf2e2,Gtf2f1,Gtf2f2,Gtf2h2,Gtf2h5,Gtf3c1,Gtf3c4,Gtf3c5,Hey2,Hmgb1,Hnf1a,Hnf1b,Jun,Maz,Med1,Med12,Med13,Med14,Med16,Med17,Med23,Med24,Med26,Med27,Med30,Med4,Med7,Mitf,Myc,Nat14,Ncoa6,Paxip1,Pih1d1,Polr1e,Polr2d,Polr2g,Polr2i,P…
GOBP_DNA_TEMPLATED_TRANSCRIPTION_TERMINATION	Cavin1,Dhx9,Maz,Med18,Mterf1a,Mterf1b,Mterf2,Pcf11,Polr2a,Polr3k,Prmt5,Scaf4,Scaf8,Setx,Smn1,Ssu72,Ttf1,Ttf2,Xrn2,Zmpste24
GOBP_DNA_UNWINDING_INVOLVED_IN_DNA_REPLICATION	Blm,Cdc45,Gins1,Gins2,Gins3,Gins4,Hmga1,Mcm2,Mcm3,Mcm4,Mcm5,Mcm6,Mcm7,Pura,Rad51,Recql,Recql4,Recql5,Rpa1,Ssbp1,Twnk,Wrn
GOBP_DOPAMINERGIC_NEURON_DIFFERENTIATION	Cdnf,Csnk1d,Csnk1e,Ctnnb1,Dmrta2,Foxa1,Foxa2,Fzd1,Gsk3b,Hif1a,Lrp6,Manf,Nr4a2,Ryk,Sfrp1,Shh,Tiam1,Vegfa,Vegfd,Wnt2,Wnt5a,Wnt9b
GOBP_DOPAMINE_METABOLIC_PROCESS	Abat,Aldh2,Chrnb2,Comt,Ddc,Gch1,Hprt,Itgam,Itgb2,Tomt,Maoa,Maob,Npr1,Npy,Nr4a2,Park7,Pde1b,Pnkd,Prkn,Snca,Sncaip,Sult1a1,Tgfb2,Vps35
GOBP_DOPAMINE_RECEPTOR_SIGNALING_PATHWAY	Adcy5,Adcy6,Arrb2,Caly,Cav2,Dtnbp1,Flna,Gna11,Gna14,Gna15,Gnai3,Gnal,Gnao1,Gnas,Gnb1,Gnb5,Gng2,Gsk3a,Gsk3b,Klf16,Lrrk2,Ncstn,Nsg1,Nsg2,Palm,Prmt5,Ptger1,Rgs4,Rgs8,Slc9a3r1,Sult1a1,Vps35
GOBP_DOPAMINE_SECRETION	Abat,Chrna4,Chrnb2,Cxcl12,Dtnbp1,Gabbr1,Htr1b,Kcna2,Pink1,Prkn,Rab3a,Snca,Sncg,Syt1,Syt11,Syt12,Syt3,Syt7,Syt8,Syt9
GOBP_DOPAMINE_TRANSPORT	Abat,Chrna4,Chrnb2,Cxcl12,Dtnbp1,Gabbr1,Htr1b,Kcna2,Mapk15,Park7,Pink1,Prkn,Rab3a,Rab3b,Slc18a2,Slc22a1,Slc22a3,Slc29a4,Snca,Sncg,Syt1,Syt11,Syt12,Syt3,Syt7,Syt8,Syt9,Tor1a
GOBP_DORSAL_VENTRAL_NEURAL_TUBE_PATTERNING	Bmp4,Cdk20,Fkbp8,Foxa1,Gli3,Gorab,Gpr161,Mks1,Prkaca,Prkacb,Psen1,Ptch1,Rnf220,Shh,Smo,Sufu,Tbc1d32,Tctn1,Tulp3,Wdr19
GOBP_DORSAL_VENTRAL_PATTERN_FORMATION	Acvr1,Acvrl1,Aida,Arl13b,Axin1,Axin2,Bmp4,Bmpr1a,Cdk20,Chrd,Ctnnb1,Cxxc4,Ddit3,Disp1,Dll4,Dync2h1,Edn1,Fbxl15,Fkbp8,Foxa1,Gli3,Gorab,Gpr161,Grem2,Hhip,Hoxa2,Hoxb2,Ift172,Ift52,Intu,Lhx2,Lrp4,Mdfi,Nbl1,Mks1,Ovol2,Prkaca,Prkacb,Psen1,Ptch1,Rfx4,Rnf220,Sfrp1,Shh,Smad2,Smad6,Smo,Sufu,Tbc1d32,Tbx20,Tctn1,Ttc21b,Tulp3,Wdr19
GOBP_DOUBLE_STRAND_BREAK_REPAIR_VIA_NONHOMOLOGOUS_END_JOINING	Actr2,Aplf,Atm,Atp23,Aunip,Cyren,Dclre1a,Dclre1b,Dclre1c,Dek,Dntt,Dtx3l,Ercc1,Ercc4,Ercc6,Ercc8,Hmces,Hmga2,Hmgb1,Hmgb2,Hsf1,Iffo1,Kdm2a,Kdm4d,Kmt5b,Kmt5c,Lig3,Lig4,Mad2l2,Mlh1,Mre11a,Mrnip,Nhej1,Nsd2,Nsmce2,Nudt16l1,Parp3,Parp9,Paxx,Pnkp,Pola1,Polb,Poll,Polm,Polq,Pot1a,Prkdc,Prpf19,Psmd14,Rif1,Rnf8,Setmar,Shld1,Shld2,Shld3,Sirt7,Smarcal1,Smc5,Smchd1,Tfip11,Trp53bp1,Uvrag,Was,Wrap53,Xrcc1,Xrcc4,X…
GOBP_DSRNA_PROCESSING	Adar,Ago1,Ago2,Ago3,Ago4,Bcdin3d,Bmp4,Ddx3x,Ddx5,Dgcr8,Dicer1,Drosha,Egfr,Esr1,Hnrnpa2b1,Il6,Lin28a,Map2k1,Map2k2,Mettl3,Mycn,Ncor1,Ncor2,Ppp3ca,Prkra,Pum1,Pum2,Pus10,Ripk1,Smad1,Smad2,Smad3,Snip1,Spout1,Srrt,Stat3,Tarbp2,Tert,Tgfb1,Tnf,Trp53,Tsn,Tsnax,Tut4,Tut7,Zc3h10,Zc3h12a,Zc3h7a,Zc3h7b,Zmpste24
GOBP_EAR_DEVELOPMENT	Adam10,Adgrv1,Ahi1,Aldh1a3,Anp32b,Atg4b,Atg5,Atp8a2,Atp8b1,Bcl2,Bcl2l11,Bcr,Bmp2,Bmp4,Bmp5,Bmper,Ccm2,Ccna2,Cdh23,Cdkn1b,Cebpa,Cebpd,Cep290,Chd7,Dchs1,Ddr1,Dll1,Dvl1,Dvl2,Ece1,Edn1,Ednra,Epha4,Ephb2,Esrp1,Esrrb,Eya4,Fgf9,Fgfr2,Frzb,Fzd2,Fzd3,Fzd6,Gata2,Gata3,Gbx2,Gjb2,Gli3,Grhl3,Gsdme,Hes1,Hes5,Hey2,Hoxa1,Hoxa2,Hpca,Hpn,Ift20,Ift27,Ift88,Insig1,Insig2,Itga8,Jag1,Jag2,Kcnk3,Kcnq1,Kcnq4,Lgr5,Lin7a,…
GOBP_EAR_MORPHOGENESIS	Aldh1a3,Atp8a2,Bcr,Cdh23,Cep290,Chd7,Dvl1,Dvl2,Edn1,Ednra,Ephb2,Fgf9,Fgfr2,Frzb,Fzd2,Fzd3,Fzd6,Gata2,Gata3,Gbx2,Grhl3,Hoxa1,Hoxa2,Hpn,Insig1,Insig2,Itga8,Kcnq1,Kcnq4,Lrig1,Lrig3,Mafb,Mapk1,Mapk3,Msx1,Myo6,Myo7a,Naglu,Nipbl,Ntn1,Pls1,Prkra,Prox1,Prrx1,Ptk7,Rpl38,Scrib,Sec24b,Six2,Slc44a4,Slc9a3r1,Sobp,Sod1,Sox9,Spry2,Stox1,Tbx2,Tbx3,Tcap,Tifab,Tmie,Tprn,Triobp,Tshz1,Ttc39c,Twist1,Ush1c,Ush1g,Wdpcp…
GOBP_ELECTRON_TRANSPORT_CHAIN	Adh5,Afg1l,Aifm2,Akr1b3,Akr1c20,Akr1c6,Akr7a5,Aldh2,Aldh4a1,Aoc2,Asph,Bid,Ccnb1,Cdk1,Chchd2,Ciapin1,Coa6,Coq9,Cox11,Cox15,Cox4i1,Cox4i2,Cox5a,Cox5b,Cox6a1,Cox6a2,Cox7a1,Cox7a2l,Cox7a2,Cox7c,Cyb561,Cyb5a,Cyba,Cybb,Cyc1,Cycs,Cyp1a2,Degs1,Dguok,Dhrs3,Dld,Dmgdh,Dnajc15,Enox2,Etfa,Etfb,Etfdh,Etfrf1,Fdx1,Fdx2,Gba,Ghitm,Gldc,Glrx2,Gpd1,Gpd2,Gpx2,Gsr,Haao,Hsd17b6,Idh3b,Immp2l,Iscu,Loxl2,Maob,Me1,Me2,mt-C…
GOBP_EMBRYONIC_APPENDAGE_MORPHOGENESIS	Acd,Aff3,Aldh1a2,B9d1,Bax,Bcl2l11,Bmp4,Bmp7,Bmpr1a,C2cd3,Cacna1c,Chd7,Chst11,Crebbp,Ctnnb1,Cyp26b1,Dync2h1,Ece1,Fbn2,Fbxw4,Fgf9,Flvcr1,Fras1,Fzd6,Gja1,Gli3,Gna12,Gpc3,Grhl2,Hand2,Hdac1,Hdac2,Ift140,Ift52,Ihh,Intu,Lef1,Lmbr1,Lnpk,Lrp4,Lrp5,Map3k20,Mbnl1,Med1,Megf8,Mks1,Msx1,Nipbl,Notch1,Notch2,Pbx1,Pbx2,Prrx1,Psen1,Ptch1,Rarb,Rarg,Rdh10,Reck,Rpgrip1l,Runx2,Sall1,Shh,Ski,Smad4,Tbc1d32,Tbx2,Tbx3,Tgf…
GOBP_EMBRYONIC_AXIS_SPECIFICATION	Basp1,C2cd3,Cobl,Ctnnb1,Cxxc4,Epb41l5,Frs2,Fzd5,Gdf3,Hoxd8,Mesp1,Mesp2,Nrarp,Pcsk6,Pld6,Ptch1,Smad2,Smad4,Smad6,Stil,Tasor,Tbx3,Tbx6,Tdrd7,Tdrkh,Tifab,Tmed2,Wnt5a,Wt1
GOBP_EMBRYONIC_CAMERA_TYPE_EYE_DEVELOPMENT	Aldh1a2,Aldh1a3,Bmp7,Cdk20,Cited2,Frs2,Fzd5,Hipk1,Hipk2,Ift140,Ift172,Ihh,Kdm2b,Nes,Phactr4,Ppp1r13l,Prox1,Rara,Rarg,Rdh10,Sox11,Sp3,Tbx2,Tulp3,Twist1,Wdr19,Wnt5a,Zeb1
GOBP_EMBRYONIC_CRANIAL_SKELETON_MORPHOGENESIS	Bmp4,Chst11,Eif4a3,Fgfr2,Gli3,Grhl2,Hoxa1,Hoxa2,Ift140,Med12,Mmp14,Mthfd1,Mthfd1l,Ndst1,Nipbl,Nodal,Pax5,Pdgfra,Prrx1,Rdh10,Runx2,Setd2,Six2,Slc39a1,Slc39a3,Smad2,Smad3,Tgfb3,Tgfbr1,Tgfbr2,Tulp3,Twist1,Wdr19,Wnt9b
GOBP_EMBRYONIC_DIGESTIVE_TRACT_DEVELOPMENT	Ada,Aldh1a2,Fgf9,Fgfr2,Foxf1,Gli3,Hlx,Hnf1b,Id2,Ihh,Nipbl,Ovol2,Pcsk5,Pdgfra,Pkdcc,Rarb,Rarres2,Rbpms2,Sall1,Sct,Shh,Six2,Sox11,Tcf21,Tgfb2,Tnf,Vps52
GOBP_EMBRYONIC_DIGIT_MORPHOGENESIS	B9d1,Bax,Bcl2l11,Bmp4,Bmpr1a,C2cd3,Chst11,Crebbp,Ctnnb1,Ece1,Flvcr1,Fzd6,Gja1,Gli3,Gna12,Grhl2,Hand2,Hdac1,Hdac2,Ift140,Ift52,Ihh,Intu,Lmbr1,Lnpk,Lrp4,Lrp5,Map3k20,Mks1,Msx1,Notch1,Sall1,Shh,Smad4,Tbc1d32,Tbx2,Tbx3,Tmem107,Tmem231,Tulp3,Twist1,Wdpcp,Wnt5a,Zbtb16
GOBP_EMBRYONIC_EYE_MORPHOGENESIS	Aldh1a3,Bmp7,Cited2,Efemp1,Fbn1,Fbn2,Frs2,Fzd5,Hipk1,Hipk2,Ift172,Ihh,Kdm2b,Mfap2,Phactr4,Prox1,Rarb,Rarg,Sox11,Sp3,Tbx2,Twist1,Wnt5a,Zeb1
GOBP_EMBRYONIC_HEART_TUBE_DEVELOPMENT	Acvr1,Ahi1,Aplnr,Arl13b,Asb2,Bbs4,Bbs5,Bbs7,C2cd3,Ccdc103,Cdc42,Cited2,Ctnnb1,Dll1,Ece1,Edn1,Ednra,Eng,Folr1,Foxc1,Gata4,Gja1,Hand2,Hes1,Hif1a,Ift122,Ift172,Ift52,Ift57,Ihh,Med1,Mef2c,Megf8,Mesp1,Mib1,Mical2,Mkks,Nodal,Notch1,Notch2,Nphp3,Ovol2,Pkd2,Plxna4,Psen1,Setdb2,Shh,Smad3,Smo,Sox17,Sox18,Srf,Stil,Sufu,Tbx2,Tbx20,Tbx3,Tbx6,Tead2,Tgfbr2,Tmed2,Vangl2,Wnt5a,Yap1
GOBP_EMBRYONIC_HEART_TUBE_MORPHOGENESIS	Acvr1,Ahi1,Aplnr,Arl13b,Asb2,Bbs4,Bbs5,Bbs7,C2cd3,Ccdc103,Cited2,Dll1,Eng,Folr1,Gata4,Gja1,Hand2,Hes1,Hif1a,Ift172,Ift52,Ift57,Ihh,Mef2c,Megf8,Mesp1,Mib1,Mical2,Mkks,Nodal,Notch1,Notch2,Nphp3,Ovol2,Pkd2,Psen1,Setdb2,Shh,Smad3,Smo,Sox17,Sox18,Srf,Stil,Sufu,Tbx2,Tbx20,Tbx3,Tbx6,Tead2,Tgfbr2,Tmed2,Vangl2,Wnt5a,Yap1
GOBP_EMBRYONIC_HEMOPOIESIS	Atf4,Bloc1s2,Ccdc134,Flt3l,Gata1,Gata2,Gata3,Hif1a,Kdr,Kit,Kitl,Kmt2a,Med1,Pbx1,Sh2b3,Stk3,Stk4,Tal1,Tgfbr2,Thoc5,Vegfa,Zfpm1
GOBP_EMBRYONIC_ORGAN_MORPHOGENESIS	Acvr1,Ahi1,Aldh1a3,Aplnr,Arl13b,Asb2,Atp8a2,Bbs4,Bbs5,Bbs7,Bcr,Bmp4,Bmp7,C2cd3,Ccdc103,Cdh23,Cep290,Chd7,Chst11,Cited2,Ctnnb1,Dlg1,Dll1,Dvl1,Dvl2,Edn1,Ednra,Efemp1,Efna1,Eif4a3,Eng,Epha2,Ephb2,Fbn1,Fbn2,Fgf9,Fgfr2,Flvcr1,Folr1,Foxf1,Frs2,Frzb,Fuz,Fzd2,Fzd3,Fzd5,Fzd6,Gata2,Gata3,Gata4,Gbx2,Gja1,Gli3,Grhl2,Grhl3,Hand2,Hes1,Hif1a,Hipk1,Hipk2,Hlx,Hnf1b,Hoxa1,Hoxa2,Hoxa3,Hoxa4,Hoxa5,Hoxa7,Hoxa9,Hoxb2,…
GOBP_EMBRYONIC_PATTERN_SPECIFICATION	Basp1,Bmp7,C2cd3,Cobl,Ctnnb1,Cxxc4,Disp1,Dll1,Dop1b,Efnb1,Epb41l5,Erbb4,Fgfr2,Frs2,Fzd5,Gdf3,Hoxd8,Ihh,Meis1,Meis2,Meis3,Meox1,Mesp1,Mesp2,Nodal,Nrarp,Nrp1,Nrp2,Pcsk6,Pgap1,Pld6,Ptch1,Ripply3,Satb2,Sema3a,Sema3f,Shh,Sim2,Smad1,Smad2,Smad3,Smad4,Smad5,Smad6,Stil,Tasor,Tbx3,Tbx6,Tdrd7,Tdrkh,Tifab,Tmed2,Wnt5a,Wt1,Zbtb16
GOBP_EMBRYONIC_PLACENTA_DEVELOPMENT	Adm,Akt1,Arnt,Ascl2,Birc6,Bmp5,Bmp7,Bptf,Casp8,Ccn1,Cdkn1c,Cebpa,Cebpb,Cited2,Dnajb6,E2f7,E2f8,Egfr,Eomes,Epas1,Esrrb,Fbxw8,Fgfr2,Fzd5,Gata2,Ggnbp2,Gjb5,Grb2,Grhl2,Hectd1,Hes1,Hey1,Hey2,Hif1a,Hs6st1,Igf2,Il10,Junb,Krt19,Lef1,Lif,Map2k1,Mapk1,Mdfi,Med1,Ncoa1,Nodal,Nr2f2,Nsdhl,Ovol2,Pcdh12,Pdgfb,Phlda2,Pkd1,Pkd2,Plcd3,Plg,Plk4,Prdm1,Rbpj,Rspo3,Senp2,Setd2,Snai1,Socs3,Sp3,Spint1,Spint2,St14,Stk3,Stk…
GOBP_EMBRYONIC_PLACENTA_MORPHOGENESIS	Adm,Bmp5,Bmp7,Ccn1,Cdkn1c,Dnajb6,Fgfr2,Fzd5,Gjb5,Grb2,Grhl2,Igf2,Il10,Lef1,Ncoa1,Rspo3,Setd2,Socs3,Spint1,Spint2,St14,Tmed2,Trim28,Zfp36l1
GOBP_EMBRYONIC_SKELETAL_SYSTEM_DEVELOPMENT	Acvr2a,Bmp4,Bmp7,Cdk20,Chst11,Col1a1,Ctnnb1,Deaf1,Dlg1,Dmrt2,Ednra,Eif4a3,Ext1,Fgf9,Fgfr2,Flvcr1,Fuz,Gli3,Grhl2,Hand2,Hoxa1,Hoxa2,Hoxa3,Hoxa4,Hoxa5,Hoxa7,Hoxa9,Hoxb2,Hoxb3,Hoxb4,Hoxb5,Hoxb6,Hoxb7,Hoxb8,Hyal1,Ift140,Ihh,Etl4,Mbtd1,Mdfi,Med12,Megf8,Mks1,Mmp14,Mthfd1,Mthfd1l,Ndst1,Nipbl,Nodal,Pax5,Pbx1,Pcgf2,Pcsk5,Pdgfra,Prrx1,Rbp4,Rdh10,Runx2,Satb2,Scx,Setd2,Shh,Six2,Slc2a10,Slc39a1,Slc39a3,Smad2,S…
GOBP_EMBRYONIC_SKELETAL_SYSTEM_MORPHOGENESIS	Bmp4,Bmp7,Chst11,Ctnnb1,Dlg1,Eif4a3,Fgfr2,Flvcr1,Fuz,Gli3,Grhl2,Hoxa1,Hoxa2,Hoxa3,Hoxa4,Hoxa5,Hoxa7,Hoxa9,Hoxb2,Hoxb3,Hoxb4,Hoxb5,Hoxb6,Hoxb7,Hoxb8,Hyal1,Ift140,Mdfi,Med12,Megf8,Mmp14,Mthfd1,Mthfd1l,Ndst1,Nipbl,Nodal,Pax5,Pcgf2,Pdgfra,Prrx1,Rdh10,Runx2,Satb2,Setd2,Six2,Slc39a1,Slc39a3,Smad2,Smad3,Sox11,Tgfb3,Tgfbr1,Tgfbr2,Tulp3,Twist1,Wdr19,Wnt9b,Zeb1
GOBP_EMBRYO_IMPLANTATION	A1cf,Acod1,Acvr1b,Ago2,Arhgdib,Bsg,C1qbp,Calr,Ddr1,Emp2,Fbln1,Fkbp4,Fut7,Gja1,H3f3a,H3f3b,Igfbp7,Il1b,Itgb4,Lif,Mmp2,Mmp9,Nodal,Pcsk5,Polr1b,Ppard,Prlr,Reck,Rpl29,Smurf2,Sod1,Spp1,Stc2,Syde1,Tead4,Tgfbr2,Timp1,Tppp3,Trim28,Tro,Ube2q1,Vegfa,Vmp1,Ythdf3
GOBP_ENDOCARDIAL_CUSHION_DEVELOPMENT	Acvr1,Acvrl1,Aplnr,Bmp2,Bmp4,Bmp5,Bmp7,Bmpr1a,Bmpr2,Cited2,Creld1,Dchs1,Eng,Erbb3,Foxf1,Gata4,Gata5,Hey1,Hey2,Heyl,Jag1,Mdm2,Mdm4,Msx1,Nos3,Notch1,Rbm24,Rbpj,Robo1,Robo2,Smad4,Snai1,Snai2,Sox9,Tbx2,Tbx20,Tbx3,Tgfb1,Tgfb2,Tgfb3,Tgfbr1,Tgfbr2,Tmem100,Twist1
GOBP_ENDOCARDIAL_CUSHION_FORMATION	Acvr1,Aplnr,Bmp2,Bmp4,Bmp5,Bmp7,Bmpr1a,Dchs1,Eng,Hey2,Heyl,Msx1,Notch1,Rbpj,Robo1,Robo2,Smad4,Snai1,Snai2,Tbx2,Tbx20,Tbx3,Tgfb1,Tgfb2,Tgfb3,Tgfbr1,Tgfbr2,Tmem100
GOBP_ENDOCARDIAL_CUSHION_MORPHOGENESIS	Acvr1,Acvrl1,Aplnr,Bmp2,Bmp4,Bmp5,Bmp7,Bmpr1a,Dchs1,Eng,Gata5,Hey1,Hey2,Heyl,Mdm2,Mdm4,Msx1,Nos3,Notch1,Rbpj,Robo1,Robo2,Smad4,Snai1,Snai2,Sox9,Tbx2,Tbx20,Tbx3,Tgfb1,Tgfb2,Tgfb3,Tgfbr1,Tgfbr2,Tmem100,Twist1
GOBP_ENDOCHONDRAL_BONE_MORPHOGENESIS	Alpl,Anxa6,Atf2,Axin2,Bmp4,Bmp6,Bmpr2,Col13a1,Col1a1,Col27a1,Col3a1,Comp,Csgalnact1,Ext1,Ext2,Fgfr3,Foxc1,Ghr,Ift80,Ihh,Inppl1,Mef2c,Mef2d,Mmp13,Mmp14,Nab1,Nab2,Pex7,Por,Rara,Rarb,Rarg,Runx2,Scx,Serpinh1,Smpd3,Sox9,Tgfbr2,Thbs3,Tmem119,Trip11,Trpv4,Tsku,Zmpste24
GOBP_ENDOCRINE_HORMONE_SECRETION	Agt,Agtr1a,Bmp6,C1qtnf1,C1qtnf3,Cga,Cry1,Cry2,Dab2,Fzd4,Gal,Gata3,Gdf9,Ghrl,Gja1,Hcar2,Il1b,Inha,Inhba,Inhbb,Kcnq1,Kiss1,Pomc,Pparg,Ptpn11,Rab11fip1,Rab11fip3,Rab11fip5,Rab8b,Ren1,Retn,Selenom,Smad4,Tbx3,Tmf1
GOBP_ENDOCRINE_PANCREAS_DEVELOPMENT	Akt1,Anxa1,Arntl,Bad,Bak1,Bmp4,Bmp5,Bmp6,Cdh2,Cdk6,Clock,Dll1,Eif2ak3,Foxa2,Gata6,Gsk3a,Gsk3b,Hes1,Hnf4a,Il6,Il6ra,Men1,Onecut1,Onecut2,Pdpk1,Rfx3,Rheb,Sidt2,Smo,Sox4,Sox9,Wnt5a
GOBP_ENDOCRINE_PROCESS	Ace,Ace2,Agt,Agtr1a,Atp6ap2,Avpr1a,Avpr2,Bmp6,C1qtnf1,C1qtnf3,Cga,Cma1,Corin,Cpa3,Cry1,Cry2,Ctsg,Ctsz,Cyba,Dab2,Ece1,Edn1,Ednrb,Enpep,F2r,F2rl1,Fzd4,Gal,Gata3,Gdf9,Ghrl,Gja1,Hcar2,Il1b,Inha,Inhba,Inhbb,Kcnq1,Kiss1,Kras,Nos3,Pcsk5,Pomc,Pparg,Ptpn11,Rab11fip1,Rab11fip3,Rab11fip5,Rab8b,Ren1,Retn,Rhoa,Rps6ka2,Selenom,Serpinf2,Smad4,Sucnr1,Tbx3,Tmf1
GOBP_ENDOCRINE_SYSTEM_DEVELOPMENT	Akt1,Aldh1a2,Anxa1,Apoa1,Arid5b,Armc5,Arntl,Bad,Bak1,Bmp2,Bmp4,Bmp5,Bmp6,Bmpr1a,Cdh1,Cdh2,Cdk6,Cdkn1c,Cga,Cited2,Clock,Creb1,Crkl,Cyp1b1,Dkk3,Dll1,Edn1,Ednra,Eif2ak3,Fgf2,Foxa2,Gata2,Gata3,Gata6,Gsk3a,Gsk3b,Hes1,Hnf4a,Hoxa3,Hoxa5,Hoxb3,Il6,Il6ra,Inhbb,Insr,Ly6e,Map2k1,Mapk1,Mapk3,Mdk,Men1,Nf1,Onecut1,Onecut2,Pbx1,Pdgfra,Pdpk1,Raf1,Rap1gap,Rbpj,Rfx3,Rheb,Sall1,Shh,Sidt2,Smad2,Smad3,Smad4,Smo,Sox4,…
GOBP_ENDOCYTIC_RECYCLING	Acap2,Akap5,Ankrd27,Ankrd50,Arf6,Arhgap1,Arhgap44,Arl4c,Atp6ap1,Atp9a,Ccdc22,Ccdc93,Cmtm6,Dennd1a,Dennd1b,Dennd1c,Ehd1,Ehd2,Ehd3,Ehd4,Eipr1,Entr1,Epg5,Eps15,Gga3,Grip2,Gripap1,Inpp5f,4932438A13Rik,Lmtk2,Micall1,Micall2,Nsg1,Ptpn23,Rab11a,Rab11b,Rab11fip3,Rab11fip4,Rab13,Rab14,Rab17,Rab35,Rab7,Rab8a,Scrib,Snf8,Snx12,Snx17,Snx27,Snx3,Snx4,Sorl1,Stx6,Trarg1,Vps26a,Vps26c,Vps29,Vps35,Vps35l,Vps39,Vps…
GOBP_ENDODERMAL_CELL_DIFFERENTIATION	Cdc73,Col12a1,Col4a2,Col5a1,Col5a2,Col6a1,Col7a1,Col8a1,Ctnnb1,Ctr9,Eomes,Fn1,Gata6,Hmga2,Hnf1b,Hsbp1,Inhba,Itga4,Itga5,Itga7,Itgav,Itgb2,Itgb5,Lama3,Lamb1,Lamb3,Leo1,Mesp1,Mmp14,Mmp15,Mmp2,Mmp8,Mmp9,Nodal,Paf1,Rtf1,Setd2,Sox17,Vtn
GOBP_ENDODERM_DEVELOPMENT	Arc,Bmp4,Bmpr1a,Bptf,Cdc73,Col12a1,Col4a2,Col5a1,Col5a2,Col6a1,Col7a1,Col8a1,Ctnnb1,Ctr9,Dusp1,Dusp2,Dusp4,Dusp5,Eomes,Epb41l5,Ext1,Fn1,Gata4,Gata6,Gdf3,Hdac1,Hmga2,Hnf1b,Hsbp1,Inhba,Itga4,Itga5,Itga7,Itgav,Itgb2,Itgb5,Kif16b,Lama3,Lamb1,Lamb3,Lamc1,Ldb1,Leo1,Med12,Mesp1,Mmp14,Mmp15,Mmp2,Mmp8,Mmp9,Nodal,Notch1,Onecut1,Paf1,Pelo,Rtf1,Setd2,Smad2,Smad3,Smad4,Sox17,Sox7,Tbx20,Vtn,Zfp36l1
GOBP_ENDODERM_FORMATION	Cdc73,Col12a1,Col4a2,Col5a1,Col5a2,Col6a1,Col7a1,Col8a1,Ctnnb1,Ctr9,Dusp1,Dusp2,Dusp4,Dusp5,Eomes,Fn1,Gata6,Hmga2,Hnf1b,Hsbp1,Inhba,Itga4,Itga5,Itga7,Itgav,Itgb2,Itgb5,Lama3,Lamb1,Lamb3,Leo1,Mesp1,Mmp14,Mmp15,Mmp2,Mmp8,Mmp9,Nodal,Paf1,Rtf1,Setd2,Smad2,Sox17,Sox7,Tbx20,Vtn
GOBP_ENDOPLASMIC_RETICULUM_CALCIUM_ION_HOMEOSTASIS	App,Atp2a2,Bak1,Bax,Bcap31,Bcl2,Camk2d,Ccdc47,Fis1,Grina,Herpud1,Itpr1,Kctd17,Pacs2,Pml,Psen1,Rap1gds1,Selenok,Tgm2,Thada,Tmbim6,Tmco1,Tmtc4,Wfs1
GOBP_ENDOPLASMIC_RETICULUM_ORGANIZATION	Arl6ip1,Atl1,Atl2,Atl3,Bag6,Bnip1,Caml,Casq1,Cav2,Ccdc47,Dnm1l,Dop1b,Eif2ak3,Emc1,Emc10,Emc2,Emc3,Emc4,Emc6,Emc7,Emc8,Emc9,Esyt1,Esyt2,Gak,Get4,Gramd2,Jagn1,Lman1,Lman2,Lman2l,Lnpk,Lpcat3,Lrrk2,Mapk15,Mia3,Mmgt1,Mospd3,Pex5,Polr2m,Rab10,Rab18,Rab3gap1,Rab3gap2,Reep1,Reep2,Reep3,Reep4,Reep5,Reep6,Rtn3,Rtn4,Sec16a,Sec16b,Sec31a,Sec31b,Sec61a1,Sgta,Shtn1,Smpd4,Stx18,Tle6,Tmcc1,Tmed2,Tmem170,Tmem33,T…
GOBP_ENDOPLASMIC_RETICULUM_TO_CYTOSOL_TRANSPORT	Aup1,Bcap31,Derl1,Derl2,Derl3,Edem1,Edem2,Erlec1,Faf2,Herpud1,H13,Hsp90b1,Nploc4,Os9,Rhbdd1,Sec61b,Sel1l,Selenos,Svip,Syvn1,Tmem129,Ubac2,Ube2g2,Ube2j1,Ufd1,Vcp,Yod1
GOBP_ENDOPLASMIC_RETICULUM_TO_GOLGI_VESICLE_MEDIATED_TRANSPORT	Ank1,Arcn1,Arf4,Atl2,Atl3,Bcap29,Bcap31,Bet1,Cnih4,Cog3,Copa,Copb1,Copb2,Cope,Copg1,Copg2,Creb3l2,Csnk1d,Mia2,Cul3,Ergic1,Ergic2,Ergic3,Gas1,Gbf1,Golga2,Gopc,Gosr1,Gosr2,Hyou1,Ier3ip1,Insig1,Kdelr1,Kdelr2,Kdelr3,Klhl12,Lman1,Lman2,Lman2l,Lrrk2,Mapk15,Mia3,Mppe1,Nrbp1,Nrbp2,Pdcd6,Pef1,Pgap1,Ppp6c,Preb,Rab1a,Rab1b,Rab29,Rab2a,Rangrf,Rint1,Rnf139,Sar1a,Sar1b,Scap,Scfd1,Sec13,Sec16a,Sec16b,Sec22a,Sec…
GOBP_ENDOPLASMIC_RETICULUM_UNFOLDED_PROTEIN_RESPONSE	Abca7,Amfr,Atf3,Atf4,Atf6,Atf6b,Bak1,Bax,Bcl2l11,Bfar,Bhlha15,Bok,Ccnd1,Cdk5rap3,Cops5,Creb3,Creb3l1,Creb3l2,Creb3l3,Creb3l4,Cth,Dab2ip,Ddit3,Ddrgk1,Derl1,Derl2,Derl3,Dnajb9,Eif2ak2,Eif2ak3,Eif2s1,Ep300,Erlec1,Ermp1,Ern1,Fgf21,Ficd,Herpud1,Herpud2,Hspa5,Mbtps1,Mbtps2,Nck1,Nck2,Nfe2l2,Os9,Parp16,Pik3r1,Ppp1r15a,Ppp1r15b,Ptpn1,Ptpn2,Qrich1,Rack1,Rhbdd2,Selenos,Serp1,Serp2,Stc2,Stub1,Tbl2,Tmed2,Tmem…
GOBP_ENDOSOMAL_TRANSPORT	Abca1,Acap2,Agap2,Akap5,Alms1,Als2,Ankfy1,Ankrd27,Ankrd50,Anxa8,Ap3b1,Ap3d1,Ap5b1,Ap5m1,Ap5s1,Ap5z1,Arf6,Arfip1,Arfrp1,Arhgap1,Arhgap44,Arl1,Arl4c,Arl8b,Atp6ap1,Atp9a,Baiap3,Bet1l,Bloc1s1,Bloc1s2,Bloc1s6,Btbd8,Caly,Ccdc22,Ccdc93,Chmp1a,Chmp1b,Chmp2a,Chmp2b,Chmp3,Chmp4b,Chmp4c,Chmp5,Chmp6,Chmp7,Clec16a,Cln5,Cltc,Cmtm6,Coro1c,Dclk1,Dctn1,Dennd1a,Dennd1b,Dennd1c,Dennd2a,Dennd5a,Dpy30,Eea1,Ehd1,Ehd2,…
GOBP_ENDOSOME_ORGANIZATION	Aktip,Als2,Als2cl,Anxa8,Aqp11,Arfgef2,Bloc1s6,Chmp1a,Chmp1b,Chmp2a,Chmp2b,Chmp3,Chmp4b,Chmp4c,Chmp5,Chmp6,Chmp7,Clcn3,Coro1c,Dnajc13,Dnm1,Eea1,Exoc8,Fasl,Hgs,Hook1,Hook2,Hook3,Ist1,Lamtor1,Laptm4b,Mvb12a,Pdcd6ip,Pheta1,Pheta2,Pi4k2a,Pi4k2b,Pik3c3,Plekhf1,Plekhj1,Prkn,Rab11a,Rab22a,Rab27a,Rab5b,Rab7,Rilp,Rnasek,Rnf26,Scarb2,Snf8,Snx10,Snx3,Snx33,Sqstm1,Stam,Stam2,Stx6,Synj1,Tmcc1,Tmem127,Tmem9,Tsg…
GOBP_ENDOSOME_TO_LYSOSOME_TRANSPORT	Adrb2,Aktip,Ap3d1,Arl8b,Atg14,Bin1,Chmp2b,Chmp3,Clec16a,Dennd3,Dtx3l,Epg5,Gprasp1,Hmgxb4,Hook1,Hook2,Hook3,Kif13a,Lyst,M6pr,Mgrn1,Mtm1,Mvb12a,Rab12,Rab7,Rab7b,Rhob,Rilp,Rnf157,Scyl2,Snapin,Snx16,Snx27,Sort1,Stx8,Tgfbrap1,Tpcn2,Trak1,Tsg101,Ubxn6,Uevld,Vamp7,Vcp,Vipas39,Vps11,Vps16,Vps18,Vps33a,Vps33b,Vps39,Vps41,Vps4b
GOBP_ENDOSOME_TRANSPORT_VIA_MULTIVESICULAR_BODY_SORTING_PATHWAY	Chmp1a,Chmp1b,Chmp2a,Chmp2b,Chmp3,Chmp4b,Chmp4c,Chmp5,Chmp6,Chmp7,Laptm4b,Leprot,Leprotl1,Lyst,Mvb12a,Ptpn23,Rilp,Snf8,Sort1,Stam,Tmem50a,Tmem50b,Ubxn6,Vcp,Vps25,Vps28,Vps36,Vps4b,Vta1
GOBP_ENDOTHELIAL_CELL_APOPTOTIC_PROCESS	Abl1,Angpt1,Angptl4,Ano6,Bmpr2,Ccl12,Ccl2,Cd160,Cd248,Cd40,Cdh5,Dab2ip,Ecscr,Fasl,Fga,Fgb,Fgf21,Fgg,Foxo3,Gas6,Gata2,Gata3,Hipk1,H2-M3,H2-Q10,H2-Q7,Icam1,Il10,Il4,Itga4,Kdr,Krit1,Map3k5,Mapk7,Nfe2l2,Pak4,Pdcd4,Pdpk1,Plcg1,Prkci,Ramp2,Rgcc,Sema5a,Serpine1,Tek,Tert,Thbs1,Tnf,Tnfaip3,Tnip2
GOBP_ENDOTHELIAL_CELL_CHEMOTAXIS	Ccn3,Coro1b,Cxcl13,Egr3,Fgf1,Fgf2,Fgfr1,Hrg,Hspb1,Kdr,Lgmn,Met,Notch1,Nr4a1,Nrp1,P2rx4,Plekhg5,Prkd2,Rab13,Sema5a,Smoc2,Thbs1,Tmsb4x,Vegfa
GOBP_ENDOTHELIAL_CELL_DEVELOPMENT	Add1,Afdn,Arhgef26,Ccm2,Cdh5,Cldn1,Cldn3,Cldn5,Clic4,Col15a1,Col18a1,Col22a1,Ednra,Ednrb,Ezr,F11r,F2rl1,Fasn,Foxp3,Gpx1,Gstm5,Heg1,Hpse,Icam1,Ikbkb,Il1b,Marveld2,Met,Msn,Myadm,Myd88,Notch4,Pde2a,Pde4d,Pecam1,Plcb1,Plod3,Ppp1r12a,Ppp1r16b,Proc,Rab1a,Rab1b,Rap1a,Rap1b,Rap2b,Rap2c,Rapgef1,Rapgef2,Rapgef3,Rapgef6,Rdx,Robo4,Rock1,Rock2,S1pr2,S1pr3,Sox18,Tjp1,Tjp2,Tjp3,Tnf,Tnfrsf1a,Vcl,Vegfa,Vezf1,Zdhh…
GOBP_ENDOTHELIAL_CELL_MIGRATION	Aamp,Abl1,Acvrl1,Adam17,Adamts9,Adgra2,Adtrp,Agt,Akt1,Akt3,Amot,Angpt1,Angpt2,Angpt4,Anxa1,Anxa3,Apoa1,Apoe,Apoh,Atoh8,Atp2b4,Atp5a1,Atp5b,Bcar1,Bcas3,Bmp10,Bmp4,Bmper,Bmpr2,Calr,Card10,Ccbe1,Ccn3,Cd40,Cdh13,Cdh5,Ceacam1,Cib1,Clec14a,Coro1b,Csnk2b,Cxcl13,Cyp1b1,Dab2ip,Dcn,Dll4,Dnaja4,Dpp4,Edn1,Efna1,Efnb2,Egf,Egr3,Emc10,Emp2,Epha2,Ephb4,Ets1,Fap,Fbxw7,Fgf1,Fgf2,Fgfr1,Flt4,Foxp1,Fstl1,Fut1,Gadd45a…
GOBP_ENDOTHELIAL_CELL_PROLIFERATION	Acvrl1,Adam17,Aggf1,Agtr1a,Aimp1,Akt1,Akt3,Aldh1a2,Alox5,Ang,Angpt1,Angpt4,Apln,Aplnr,Apoa1,Apoe,Apoh,Arg1,Arnt,Atoh8,Atp5a1,Atpif1,Bmp2,Bmp4,Bmp6,Bmper,Bmpr2,Cav1,Cav2,Ccl11,Ccl12,Ccl2,Ccl24,Ccr3,Cd34,Cdh13,Cnmd,Cxcl12,Cyba,Dlg1,Dll4,Ecm1,Egf,Egfl7,Egr3,Emc10,Epha2,Ern1,F3,Fgf2,Fgfr1,Flt1,Flt4,Fut1,Gata2,Gdf2,Ghrl,Hif1a,Hmgb1,Hmgb2,Hmox1,Igf2,Il10,Il12a,Itga4,Itgb1bp1,Itgb3,Jcad,Jun,Kdr,Krit1,Lo…
GOBP_ENDOTHELIUM_DEVELOPMENT	Acvr1,Acvr2b,Acvrl1,Adamts12,Add1,Afdn,Apold1,Arhgef26,Atoh8,Bmp4,Bmp6,Bmpr2,Btg1,Ccm2,Cd34,Cdh5,Ceacam1,Cldn1,Cldn3,Cldn5,Clic4,Col15a1,Col18a1,Col22a1,Csnk2b,Ctnnb1,Cxcl10,Cxcr4,Dll1,Dll4,Edf1,Ednra,Ednrb,Ezr,F11r,F2rl1,Fasn,Fgf1,Foxj2,Foxp1,Foxp3,Fstl1,Gdf2,Gja4,Gja5,Gpx1,Gstm5,Heg1,Hey1,Hey2,Hoxb5,Hpse,Icam1,Id1,Ikbkb,Il1b,Itgax,Jag1,Kdm6b,Kdr,Marveld2,Mesp1,Met,Msn,Myadm,Myd88,Notch1,Notch4,…
GOBP_ENERGY_HOMEOSTASIS	Acacb,Ampd2,Cd36,Crtc1,Crtc3,Dll1,Eif4g1,Flcn,Foxo1,Irx3,Lepr,Metrnl,Mex3c,Mfsd2a,Mlxipl,Nr1d2,Nr4a3,Oma1,Pask,Pik3ca,Pm20d1,Ppargc1a,Prcp,Prkaa1,Prkaa2,Rrp8,Sgip1,Sirt1,Slc35d3,Sqstm1,Stat3,Suv39h1,Trpv4,Tsku,Ubb
GOBP_ENERGY_RESERVE_METABOLIC_PROCESS	Acadm,Adgrf5,Adrb3,Agl,Akt1,Akt2,Dyrk2,Enpp1,Epm2aip1,G6pc,Gaa,Gbe1,Gcgr,Gck,Gfpt1,Gfpt2,Gnmt,Gsk3a,Gsk3b,Gyg,Gys1,Gys2,Igf1,Igf2,Il6st,Inpp5k,Insr,Irs1,Irs2,Khk,Lepr,Mtor,Myc,Nhlrc1,Nr1d1,Pask,Pcdh12,Per2,Pfkm,Phka1,Phka2,Phkb,Phkg1,Phkg2,Phlda2,Pid1,Pomc,Ppp1ca,Ppp1cb,Ppp1cc,Ppp1r2,Ppp1r3b,Ppp1r3c,Ppp1r3d,Ppp1r3e,Ppp1r3f,Ppp1r3g,Prkag2,Ptges3,Pygb,Pygl,Pygm,Rb1cc1,Rubcnl,Selenos,Sorbs1,Stbd1,St…
GOBP_ENSHEATHMENT_OF_NEURONS	Abca2,Abcd1,Abcd2,Acer3,Acsbg1,Adgrg6,Afg3l2,Akt1,Akt2,Amigo1,Ank2,Arhgef10,Aspa,Atrn,B4galt5,B4galt6,Bcas1,Cd9,Cldn5,Clu,Cmtm8,Cntn2,Cntnap1,Cst7,Ctnnb1,Ctsc,Cxcr4,Cyfip1,Dag1,Degs1,Dhh,Dicer1,Dlg1,Egr2,Eif2ak3,Eif2b2,Eif2b4,Eif2b5,Epb41l3,Erbb2,Ercc2,Fam126a,Fig4,Gal3st1,Galc,Gjc3,Gnpat,Gpc1,Hes5,Hexb,Hgf,Id4,Ilk,Itgax,Itgb4,Jam2,Jam3,Kcnj10,Kif14,Klk8,Lgi4,Lpin1,Mag,Mal,Mal2,Mall,Marveld1,Mbp,…
GOBP_ENTEROENDOCRINE_CELL_DIFFERENTIATION	Akt1,Arntl,Bad,Bmp4,Bmp5,Bmp6,Cdh2,Cdk6,Clock,Dll1,Gata6,Gsk3a,Gsk3b,Hes1,Hnf4a,Men1,Pdpk1,Rfx3,Rheb,Sidt2,Smo,Wnt5a
GOBP_ENTRAINMENT_OF_CIRCADIAN_CLOCK	Arntl2,Bhlhe40,Crtc1,Cry1,Cry2,Fbxl12,Fbxl17,Fbxl21,Fbxl22,Fbxl3,Fbxl6,Fbxl8,Gna11,Gnaq,Id2,Mta1,Nr2f6,Per1,Per2,Per3,Phlpp1,Pml,Ppp1ca,Ppp1cb,Ppp1cc,Rbm4,Rbm4b,Sik1,Trp53,Usp2
GOBP_ENTRY_INTO_HOST	Ace2,Agtr1a,Anpep,Apcs,Axl,Bsg,Cav1,Cav2,Cbl,Ccr5,Cd209b,Cd4,Cd46,Cd55,Cd74,Cd80,Cd81,Cd86,Cdk1,Ch25h,Ciita,Cldn1,Cldn6,Clec4g,Clec5a,Cr2,Ctsb,Ctsl,Cxadr,Cxcr4,Dag1,Dynlt1b,Efnb2,Efnb3,Egfr,Epha2,Eps15,Exoc2,Exoc7,F11r,Fcnb,Fuca2,Gas6,Grk2,Gsn,Gypa,H2-Eb1,Hspa1a,Hspa1b,Hyal2,Icam1,Ide,Ifitm1,Ifitm2,Ifitm3,Insr,Itch,Itga2,Itga5,Itgav,Itgb1,Itgb3,Itgb5,Itgb7,Kpna3,Lamp1,Ldlr,Lgals1,Lgals9,Ly6e,Mid2…
GOBP_EPHRIN_RECEPTOR_SIGNALING_PATHWAY	Anks1,Arhgef7,Cdk5r1,Crk,Efna1,Efna2,Efna4,Efna5,Efnb1,Efnb2,Efnb3,Epha1,Epha2,Epha3,Epha4,Epha7,Ephb2,Ephb3,Ephb4,Ephb6,Fyn,Git1,Kalrn,Lyn,Mmp2,Mmp9,Nck1,Nck2,Ngef,Ntrk3,Pak1,Ptk2,Ptpn11,Rasa1,Rbpj,Sipa1l1,Src,Ss18,Tiam1,Yes1
GOBP_EPIBOLY	Acvrl1,Adam17,Ajuba,Arhgap24,Arhgap35,Carmil2,Ccn1,Cd151,Cd44,Ceacam1,Clasp1,Clasp2,Col5a1,Ddr1,Fermt1,Fermt2,Flna,Hbegf,Itga5,Lcp1,Megf8,Mmp12,Mrtfa,Mtor,Pdcd10,Pdpn,Phldb2,Plet1,Pten,Rhoa,Rhoc,Rreb1,Tor1a
GOBP_EPIDERMAL_CELL_DIFFERENTIATION	Adam9,Alox8,Anxa1,Asah1,Bcl11b,Bcr,Bmp4,Casp3,Cdh23,Cdh3,Clic4,Ctnnb1,Cyp26b1,Dll1,Dnase1l2,Dsp,Epha2,Ercc2,Ercc3,Ereg,Errfi1,Esrp1,Etv4,Evpl,Exph5,Ezh2,Flnb,Fosl2,Foxc1,Gata6,Gdf3,Grhl1,Grhl2,Hdac1,Hdac2,Hes1,Hes5,Hey2,Hoxa7,Ift74,Il1a,Intu,Irf6,Jag1,Jag2,Kazn,Kcnq1,Kdf1,Keap1,Klf4,Klf7,Krt10,Lats1,Lor,Tomt,Maff,Mafg,Map2k1,Med1,Mycl,Myo6,Myo7a,Ncoa3,Nme2,Notch1,Numa1,Opn3,Ovol2,Ovol3,Pafah1b1,P…
GOBP_EPIDERMIS_DEVELOPMENT	Acvr1b,Adam9,Agpat2,Aldh3a2,Alox8,Anxa1,Ap3b1,Apcdd1,Asah1,Atp2a2,Atp2c1,Bcl11b,Bcl2,Bcr,Bmp4,Casp3,Ccn2,Cdh23,Cdh3,Clic4,Col17a1,Col7a1,Ctnnb1,Cyp26b1,Dct,Dll1,Dnase1l2,Dsp,Eda,Eda2r,Egfr,Emp1,Epha2,Ercc2,Ercc3,Ereg,Errfi1,Esrp1,Etv4,Evpl,Exph5,Ext1,Ezh2,Fabp5,Fermt1,Fgf7,Fgfr2,Flnb,Flot2,Fosl2,Foxc1,Foxq1,Fst,Fuz,Fzd3,Fzd6,Gal,Gata6,Gdf3,Gjb5,Gorab,Grhl1,Grhl2,Grhl3,Hdac1,Hdac2,Hes1,Hes5,Hey2,H…
GOBP_EPIDERMIS_MORPHOGENESIS	Bcl2,Ctnnb1,Ext1,Fgf7,Fgfr2,Foxq1,Fst,Gorab,Igfbp5,Intu,Klf4,Ngfr,Notch1,Plod3,Shh,Smo,Snai1,Tgfb2,Tgm3,Tmem79
GOBP_EPITHELIAL_CELL_APOPTOTIC_PROCESS	Abl1,Angpt1,Angptl4,Ano6,Arf6,Arrb2,Atf2,Bad,Bcl2l1,Bid,Bmpr2,Bok,Capn10,Casp6,Cast,Ccl12,Ccl2,Cd160,Cd248,Cd40,Cdh5,Cflar,Dab2ip,Dnmt3a,E2f1,E2f2,Ecscr,Ednra,Eif2s1,Exoc5,Fasl,Fga,Fgb,Fgf21,Fgg,Foxo3,Gas6,Gata2,Gata3,Gsn,Hipk1,H2-M3,H2-Q10,H2-Q7,Hmox1,Icam1,Igf1r,Il10,Il4,Il6,Itga4,Jag2,Jak2,Kdr,Krit1,Krt18,Map3k5,Mapk7,Mdk,Nfe2l2,Nupr1,Pak4,Pdcd4,Pdpk1,Pias4,Pik3cg,Pkhd1,Pla2r1,Plcg1,Ppara,Prka…
GOBP_EPITHELIAL_CELL_DEVELOPMENT	Abi2,Acta2,Adamtsl4,Add1,Adipoq,Afdn,Akr1b3,Akt1,Ar,Arhgef26,Arid4a,Arid4b,Arntl,Asxl1,Atf4,Atrx,B4galt1,Bad,Bcl11b,Bfsp2,Bmp4,Bmp5,Bmp6,C1galt1,Ccdc88c,Ccm2,Cdh2,Cdh5,Cdk6,Cldn1,Cldn3,Cldn5,Clic4,Clock,Col15a1,Col18a1,Col22a1,Cxcr4,Dact2,Dll1,Dnase1l2,E2f4,Ednra,Ednrb,Epb41l5,Epha2,Esr1,Exph5,Ezr,F11r,F2rl1,Fasn,Fat1,Fem1b,Flnb,Fndc3a,Fosl2,Foxa1,Foxj1,Foxp3,Frmd6,Frs2,Gata1,Gja1,Gpat4,Gpr4,Gpx1…
GOBP_EPITHELIAL_CELL_DIFFERENTIATION_INVOLVED_IN_KIDNEY_DEVELOPMENT	Acta2,Adipoq,Asxl1,Basp1,Bmp4,Cd24a,Cd34,Ctnnb1,Ednra,Ednrb,Ext1,Foxj1,Gata3,Gpr4,Iqgap1,Jag1,Klf15,Lamb2,Lif,Magi2,Mef2c,Mmp9,Mtss1,Myo1e,Notch1,Notch2,Nphs1,Pdgfb,Podxl,Prkx,Prom1,Ptpro,Sall1,Six2,Smo,Stat1,Wnt9b,Wt1,Wwtr1,Yap1
GOBP_EPITHELIAL_CELL_MORPHOGENESIS	Ar,Arhgef26,Bcl11b,Ccdc88c,Cldn3,Clic4,Col15a1,Col18a1,Col22a1,Dact2,Epb41l5,Fat1,Flnb,Frmd6,Grhl2,Heg1,Ihh,Met,Notch4,Palld,Pkhd1,Plod3,Rab25,Rilpl1,Rilpl2,Rock1,Sipa1l3,Spint2,St14
GOBP_EPITHELIAL_STRUCTURE_MAINTENANCE	Crocc,Cxadr,Ildr1,Ldb1,Ldb2,Lsr,Mks1,Muc13,Muc2,Nod2,Pbld1,Pbld2,Rbp4,Serpina3c,Serpina3k,Serpina3m,Serpina3n,Slc22a5,Sox9,Srf,Strap,Tff2,Tff3,Tlr4,Zfp830
GOBP_EPITHELIAL_TO_MESENCHYMAL_TRANSITION	Acvr1,Acvrl1,Adam15,Adipor1,Akna,Axin2,Bambi,Bcl9l,Bmp2,Bmp4,Bmp5,Bmp7,Clasp1,Clasp2,Col1a1,Ctnnb1,Cul7,Dab2,Dab2ip,Dact3,Dag1,Ddx17,Ddx5,Dlg5,Edn1,Ednra,Efna1,Ell3,Eng,Eomes,Epb41l5,Epha3,Epha4,Ezh2,Fam83d,Fermt2,Fgfr1,Fgfr2,Flna,Foxa1,Foxa2,Foxc1,Fuz,Gata3,Gcnt2,Glipr2,Gsk3b,Hdac2,Hey1,Hey2,Heyl,Hgf,Hif1a,Hmga2,Hnrnpab,Hpn,Il17rd,Il1b,Il6,Jag1,Kbtbd8,Klhl12,Ldlrad4,Lef1,Lims1,Loxl2,Loxl3,Lrp6,M…
GOBP_EPITHELIAL_TUBE_BRANCHING_INVOLVED_IN_LUNG_MORPHOGENESIS	Bmp4,Celsr1,Ctnnb1,Ctsh,Ctsz,Dag1,Dlg5,Esrp2,Ext1,Fgfr2,Foxa1,Foxf1,Hhip,Hoxa5,Kras,Lama1,Rdh10,Shh,Sox9,Spry1,Spry2,Tbx2,Tnf,Wnt2,Yap1
GOBP_EPITHELIAL_TUBE_FORMATION	Abl1,Adm,Apaf1,Arhgap35,Bbs4,Bcl10,Bmp4,Bmp5,Bmp7,Brd2,Casp3,Cc2d2a,Cdk20,Celsr1,Cep290,Cited2,Cobl,Ctnnb1,Deaf1,Dlc1,Dvl1,Dvl2,Dvl3,Egf,Fgf2,Fgfr2,Folr1,Fuz,Fzd1,Fzd2,Fzd3,Fzd6,Gata3,Glmn,Grhl2,Grhl3,Hectd1,Hes5,Hif1a,Hnf1b,Ift122,Ift172,Ift52,Ift57,Irx1,Irx3,Kat2a,Kdm2b,Kif20b,Lhx2,Lias,Lmo4,Lrp2,Luzp1,Med12,Mib1,Mks1,Mmrn2,Mthfd1,Mthfd1l,Mthfr,Nodal,Nphp3,Opa1,Ovol2,Pfn1,Phactr4,Pik3cd,Plxnb2,…
GOBP_ERAD_PATHWAY	Amfr,Ankzf1,Aqp11,Atxn3,Aup1,Bag6,Bcap31,Calr,Calr3,Canx,Cav1,Ccdc47,Clgn,Derl1,Derl2,Derl3,Dnajb12,Dnajb14,Dnajb2,Dnajb9,Dnajc10,Dnajc18,Ecpas,Edem1,Edem2,Edem3,Erlec1,Erlin1,Erlin2,Faf1,Faf2,Fam8a1,Fbxo17,Fbxo2,Fbxo27,Fbxo44,Fbxo6,Foxred2,Get4,Herpud1,H13,Hsp90b1,Hspa5,Jkamp,Man1a,Man1b1,Nfe2l2,Ngly1,Nploc4,Os9,Prkn,Psmc6,Rcn3,Rhbdd1,Rhbdd2,Rnf103,Rnf121,Rnf139,Rnf185,Rnf5,Rnft1,Rnft2,Sdf2l1,Se…
GOBP_ERBB_SIGNALING_PATHWAY	Abl1,Adam17,Adora1,Adra2a,Afap1l2,Agt,Akt1,Bcar1,Bcar3,Braf,Btc,Caml,Cbl,Cblb,Cblc,Ccdc88a,Cdh13,Ceacam1,Chmp6,Cnot9,Cpne3,Cul5,Dab2ip,Dgkd,Dusp3,Efemp1,Egf,Egfr,Erbin,Ereg,Errfi1,Fam83a,Fasl,Fbxw7,Fer,Gab1,Garem1,Gprc5a,Grb2,Grb7,Hap1,Hbegf,Hip1,Hip1r,Iqgap1,Itga1,Kif16b,Lgmn,Mapk1,Mmp9,Mvb12a,Mvb12b,Mvp,Myoc,Ncf1,Nck2,Neu3,Neurl1a,Nrg1,Nup62,Pde6g,Pde6h,Pdpk1,Pigr,Pik3c2a,Pik3ca,Plaur,Plce1,Plc…
GOBP_ERYTHROCYTE_DEVELOPMENT	Abcb10,Adgrf5,Alas1,Alas2,Arid4a,Bcl6,Bpgm,Brd1,Cited2,Dmtn,Ercc2,Fam210b,Flvcr1,G6pdx,Gata1,Jmjd6,Klf2,L3mbtl3,Lyar,Maea,Med1,Nckap1l,Ptbp3,Rps6,Sh2b3,Slc11a2,Slc4a1,Srf,Tal1,Tmod3,Zbtb7a
GOBP_ERYTHROCYTE_HOMEOSTASIS	Abcb10,Acin1,Acvr1b,Acvr2a,Adar,Adgrf5,Alas1,Alas2,Ankrd54,Arid4a,Arnt,Atpif1,Axl,B2m,Bcl6,Bmp4,Bpgm,Brd1,Casp3,Cdk5rap3,Cdk6,Cebpg,Cited2,Dmtn,Dyrk3,Epas1,Ercc2,Ets1,Fam210b,Flvcr1,Foxo3,G6pdx,Gata1,Gata2,Gata3,Gpi1,Hcls1,Hif1a,Hipk2,Hmgb2,Hmox1,Hoxa5,Hoxb6,Hspa1a,Hspa1b,Hspa9,Id2,Ikzf1,Inha,Inhba,Inpp5d,Ireb2,Isg15,Jak2,Jak3,Jmjd6,Kat7,Kcnq1,Kit,Klf1,Klf13,Klf2,Kmt2e,L3mbtl3,Ldb1,Lyar,Lyn,Maea,…
GOBP_ER_NUCLEUS_SIGNALING_PATHWAY	Abca7,Amfr,Arhgef10l,Atf4,Atf6,Atf6b,Atg10,Atp2a2,Bcl2l11,Bok,Ccdc47,Ddit3,Eif2a,Eif2ak3,Eif2s1,Erlin1,Erlin2,Fbxw7,Gsk3b,Hspa5,Insig1,Insig2,Lpcat3,Mbtps1,Mbtps2,Nck1,Nck2,Nfe2l2,Ppp1r15a,Ppp1r15b,Ptpn1,Ptpn2,Qrich1,Scap,Selenos,Srebf1,Srebf2,Tmco1,Tmed2,Tmem33,Trp53,Wfs1,Zbtb7b
GOBP_ESTABLISHMENT_OF_CELL_POLARITY	Alpk2,Amot,Amotl1,Amotl2,Arf6,Arfgef1,Arhgef11,Bcas3,Brsk1,Camsap3,Ccl19,Ccl21a,Ccr7,Cdc42,Cdh5,Cdk5rap2,Cenpa,Clasp1,Crk,Crkl,Crtam,Cyp26b1,Cyth1,Cyth3,Dctn1,Dock2,Dock7,Dock8,Dynlt1b,Ezr,Fam89b,Fat1,Fbf1,Fbxw11,Fermt1,Flot2,Foxf1,Foxj1,Frmd4a,Frmd4b,Fscn1,Gata3,Gbf1,Gja1,Golph3,Gpsm2,Gsk3b,Gsn,Hes1,Hes5,Hsp90aa1,Hsp90ab1,Htt,Ift20,Igf1r,Insc,Itgb1,Jam3,Kank1,Kif20b,Kif26b,Krit1,Lama1,Llgl1,Llgl…
GOBP_ESTABLISHMENT_OF_ENDOTHELIAL_BARRIER	Add1,Afdn,Cdh5,Cldn1,Cldn3,Cldn5,Ednra,Ednrb,Ezr,F11r,F2rl1,Fasn,Foxp3,Hpse,Icam1,Ikbkb,Il1b,Marveld2,Msn,Myadm,Myd88,Pde2a,Pde4d,Pecam1,Plcb1,Ppp1r12a,Ppp1r16b,Proc,Rab1a,Rab1b,Rap1a,Rap1b,Rap2b,Rap2c,Rapgef1,Rapgef2,Rapgef3,Rapgef6,Rdx,Robo4,Rock1,Rock2,S1pr2,S1pr3,Sox18,Tjp1,Tjp2,Tjp3,Tnf,Tnfrsf1a,Vcl,Vegfa,Zdhhc21
GOBP_ESTABLISHMENT_OF_EPITHELIAL_CELL_POLARITY	Arf6,Camsap3,Cdc42,Clasp1,Cyth1,Cyth3,Ezr,Fat1,Fbf1,Fermt1,Foxf1,Frmd4a,Frmd4b,Golph3,Hes1,Hes5,Ift20,Lama1,Msn,Myo18a,Myo9a,Ophn1,Pard3,Ptk7,Rap2a,Rhoa,Sh3bp1,Sipa1l3,Slc9a3r1,Syne4,Ttc8,Wnt5a
GOBP_ESTABLISHMENT_OF_MITOCHONDRION_LOCALIZATION	Actr10,Agtpbp1,Armcx3,Hap1,Hdac6,Hif1a,Hsbp1,Lrpprc,Map1b,Map1s,Mapt,Mark1,Myo19,Nectin2,Opa1,Rhot1,Rhot2,Spast,Sybu,Trak1,Trak2,Ubb,Uchl1,Uxt,Wasf1
GOBP_ESTABLISHMENT_OF_MITOTIC_SPINDLE_LOCALIZATION	Cdk5rap2,Cenpa,Clasp1,Clasp2,Dctn1,Dynlt1b,Espl1,Fbxw11,Gja1,Gpsm2,Htt,Insc,Itgb1,Kpnb1,Mad2l1,Mcph1,Misp,Ndc80,Nde1,Ndel1,Nsfl1c,Numa1,Nusap1,Pafah1b1,Pkhd1,Plk1,Sapcd2,Spdl1,Spry1,Spry2,Ubxn2b,Zw10
GOBP_ESTABLISHMENT_OF_PIGMENT_GRANULE_LOCALIZATION	Arl6,a,Bbs2,Bbs4,Bbs5,Bbs7,Bloc1s3,Bloc1s5,Bloc1s6,Cdh3,Dctn2,Mkks,Mlph,Mreg,Myo5a,Myo7a,Rab11a,Rab11b,Rab17,Rab1a,Rab27a,Rab27b,Shroom2
GOBP_ESTABLISHMENT_OF_PROTEIN_LOCALIZATION_TO_CHROMOSOME	Acd,Brca2,Cct2,Cct3,Cct4,Cct5,Cct6a,Cct7,Cct8,Dkc1,Lrwd1,Nabp2,Nipbl,Pih1d1,Pot1a,Ruvbl2,Sgf29,Spidr,Tcp1,Terf1,Tert,Wrap53,Zfp827
GOBP_ESTABLISHMENT_OF_PROTEIN_LOCALIZATION_TO_ENDOPLASMIC_RETICULUM	Bag6,Chmp4b,Edem1,Get4,Herpud1,Hspa5,Man1a,Rab10,Rab3gap1,Rab3gap2,Sec61a1,Sec61a2,Sec61b,Sec61g,Sec62,Sec63,Sgta,Sgtb,Spcs1,Spcs2,Spcs3,Srp14,Srp19,Srp54a,Srp68,Srp72,Srp9,Srpr,Srprb,Ssr3,Tram1,Tram2,Ubl4a,Zfand2a,Zfand2b
GOBP_ESTABLISHMENT_OF_PROTEIN_LOCALIZATION_TO_MEMBRANE	Acsl3,Adora1,Afdn,Agk,Akap5,Akt2,Amn,Ank3,Ap3b1,Aqp11,Arfrp1,Arhgap44,Arl6,Arl6ip1,Atad1,Atg3,Atp13a1,Atp1b1,Atp2c1,Atp6ap1,Bag6,Bax,Bbc3,Bbs1,Bbs2,Bcs1l,Bid,Blzf1,Braf,C2cd5,Calm3,Caml,Ccdc47,Cd24a,Cdk5,Cdk5r1,Chm,Chmp4b,Chp1,Cib1,Cln3,Clstn1,Cnst,Cox18,Csk,Dmtn,Egfr,Emc1,Emc10,Emc2,Emc3,Emc4,Emc6,Emc7,Emc8,Emc9,Erbb2,Fis1,Frmpd1,Fyn,Gcc2,Gdi1,Get4,Gga1,Gga2,Gga3,Golga4,Golga7,Golph3,Golph3l,Gop…
GOBP_ESTABLISHMENT_OF_PROTEIN_LOCALIZATION_TO_MITOCHONDRIAL_MEMBRANE	Agk,Ap3b1,Bax,Bbc3,Bcs1l,Calm3,Cox18,Gzmb,Hsp90aa1,Hspa4,Maip1,Mapk8,Moap1,Ndufa13,Nmt1,Oxa1l,Pdcd5,Romo1,Samm50,Timm10,Timm10b,Timm13,Timm22,Timm29,Timm8a1,Timm8b,Timm9,Tomm22,Tomm70a,Trmt10b
GOBP_ESTABLISHMENT_OF_PROTEIN_LOCALIZATION_TO_PLASMA_MEMBRANE	Acsl3,Afdn,Akap5,Amn,Ank3,Arfrp1,Arhgap44,Atp2c1,Atp6ap1,Bbs1,Bbs2,Blzf1,Cln3,Cnst,Csk,Gcc2,Gga1,Gga2,Gga3,Golga4,Golga7,Golph3,Golph3l,Gopc,Gorasp1,Gorasp2,Grip2,Gripap1,Kif13a,Krt18,Lypla1,Macf1,Nectin3,Nsf,Nsg1,Optn,Pkdcc,Prepl,Rab10,Rab11a,Rab31,Rab34,Rab7,Rab8a,Rack1,Rilpl1,Rilpl2,Scrib,Sec16a,Sptbn1,Sys1,Trarg1,Vamp2,Vamp3,Vamp4,Vamp5,Vps35,Zdhhc2
GOBP_ESTABLISHMENT_OF_PROTEIN_LOCALIZATION_TO_VACUOLE	Ap3b1,Ap3d1,Ap3m1,Ap4m1,Clu,Gcc2,Gga3,Gnptab,Hgs,Hspa8,Lamp2,Laptm5,M6pr,Mon1a,Mon1b,Nagpa,Ncoa4,Nedd4,Pik3r4,Ptpn23,Rab7,Rnf215,Scarb2,Smurf1,Snf8,Snx16,Sorl1,Sort1,Stam,Tnfaip3,Vps13a,Vps13c,Vps13d,Vps25,Vps28,Vps36,Vps37a,Vps37b,Vps37c,Vps37d,Vps41,Vps4a,Zfyve16
GOBP_ESTABLISHMENT_OF_RNA_LOCALIZATION	Aaas,Agfg1,Ahctf1,Akap8l,Alkbh5,Alyref,Arc,Atm,Atr,Atxn2,Bicd2,Cetn2,Cetn3,Chtop,Ckap5,Cpsf6,Ddx19a,Ddx19b,Ddx25,Ddx39b,Dhx9,Eif5a,Eif5a2,Eny2,Flot1,Fmr1,Fyttd1,G3bp2,Gle1,Hhex,Hnrnpa1,Hnrnpa2b1,Hnrnpa3,Hsf1,Igf2bp1,Igf2bp2,Igf2bp3,Iws1,Khdrbs1,Khsrp,Kif5c,Kpnb1,Lrpprc,Mcm3ap,Mrpl18,Mvp,Myo1c,Ncbp1,Ncbp2,Ncbp3,Ndc1,Nol6,Npm1,Nrde2,Nsun2,Nup107,Nup133,Nup153,Nup155,Nup160,Nup188,Nup205,Nup210,Nup2…
GOBP_ESTABLISHMENT_OF_SPINDLE_ORIENTATION	Cdk5rap2,Cenpa,Clasp1,Dctn1,Dynlt1b,Fbxw11,Gja1,Gpsm2,Htt,Insc,Itgb1,Llgl1,Llgl2,Mad2l1,Map4,Mcph1,Misp,Ndc80,Nde1,Ndel1,Nsfl1c,Numa1,Pafah1b1,Pkhd1,Plk1,Sapcd2,Spdl1,Spry1,Spry2,Ubxn2b,Zw10
GOBP_ESTABLISHMENT_OF_TISSUE_POLARITY	Abl1,Ankrd6,Arhgef19,Astn2,Brsk1,Cdc42,Celsr1,Celsr2,Celsr3,Daam1,Dab2,Dact1,Dlg3,Dvl1,Dvl2,Dvl3,Erbb4,Exoc5,Fuz,Fzd1,Fzd2,Fzd3,Fzd6,Fzd7,Gpc3,Gpc4,Gpc6,Grhl3,Ift20,Magi2,Med12,Mks1,Mllt3,Nkd1,Nphp1,Nphp3,Pafah1b1,Pkhd1,Plekha4,Prickle1,Prickle2,Ptk7,Rac1,Rhoa,Ror1,Rpgrip1l,Rspo3,Ryk,Sapcd2,Sec24b,Sfrp1,Smurf1,Smurf2,Spef1,Tiam1,Ttc8,Vangl1,Vangl2,Wdr1,Wnt5a,Wnt9b,Znrf3
GOBP_ESTABLISHMENT_OR_MAINTENANCE_OF_BIPOLAR_CELL_POLARITY	Ank1,Arf4,Camsap3,Cdc42,Clic4,Dlg1,Dlg2,Dlg3,Erbin,Ezr,Fat1,Foxf1,Foxj1,Fscn1,Ift20,Ilk,Lama1,Lhx2,Lin7a,Lin7c,Mark2,Msn,Mtcl1,Myo9a,Ophn1,Pard3,Pard3b,Pard6a,Patj,Pdcd6ip,Pdzd11,Prkci,Ptk7,Rap2a,Rhoa,Scrib,Sh3bp1,Slc9a3r1,Syne4,Synj2bp,Ttc8,Wdr1,Wnt5a
GOBP_ESTABLISHMENT_OR_MAINTENANCE_OF_CELL_POLARITY	Actb,Actr2,Actr3,Alpk2,Amot,Amotl1,Amotl2,Ank1,Aqp1,Arf4,Arf6,Arfgef1,Arhgap35,Arhgef11,Arpc5,Bcas3,Brsk1,Camsap3,Cap1,Cap2,Carmil2,Ccl19,Ccl21a,Ccl4,Ccr7,Cd3g,Cdc42,Cdc42bpb,Cdh5,Cdk5rap2,Cenpa,Ckap5,Clasp1,Clasp2,Clic4,Crk,Crkl,Crtam,Ctnna1,Cyp26b1,Cyth1,Cyth3,Dctn1,Dlg1,Dlg2,Dlg3,Dlg5,Dock2,Dock7,Dock8,Dst,Dynlt1b,Erbin,Ezr,Fam89b,Fat1,Fbf1,Fbxw11,Fermt1,Flot2,Foxf1,Foxj1,Frmd4a,Frmd4b,Fscn1,G…
GOBP_ESTABLISHMENT_OR_MAINTENANCE_OF_MONOPOLAR_CELL_POLARITY	Camsap3,Carmil2,Cdc42,Ezr,Fat1,Foxf1,Foxj1,Fscn1,Gbf1,Ift20,Lama1,Map1b,Msn,Myo9a,Ophn1,Patj,Prkci,Ptk7,Rap2a,Rhoa,Scrib,Sh3bp1,Slc9a3r1,Syne4,Ttc8,Wnt5a
GOBP_ESTROGEN_METABOLIC_PROCESS	Akr1b8,Chst10,Cyp1a1,Cyp1a2,Cyp1b1,Cyp2d22,Cyp3a11,Cyp3a13,Dhrs11,Hsd17b1,Hsd17b10,Hsd17b11,Hsd17b12,Hsd17b2,Hsd17b4,Hsd17b7,H2-Ke6,Hsd3b3,Pdgfra,Plekha1,Sgpl1,Sult1a1,Sult1e1,Tiparp,Ugt1a1,Ugt2b1,Ugt2b34,Ugt2b35,Ugt2b36,Ugt2b37,Ugt2b38
GOBP_ETHER_METABOLIC_PROCESS	Agmo,Agps,Alox12,Alox5,Chpt1,Dhrs7b,Ephx1,Ephx2,Ephx3,Far1,Fasn,Gnpat,Lipe,Lpcat2,Nceh1,Pafah1b1,Pex7,Pla2g4a,Pla2g4c,Pla2g6,Pla2g7,Plaat3,Tmem86b,Txn1,Txn2
GOBP_EXCRETION	Abcg2,Abcg5,Abcg8,Ace,Adora1,Adora2a,Adora2b,Adra1a,Agt,Agtr1a,Amn,Aqp9,Avpr1a,Avpr2,Chrnb2,Clcn5,Cln3,Corin,Edn1,Ednrb,Gnai2,Grhpr,Guca2b,Hmox1,Kcnk5,Kirrel,Mdk,Mllt6,Nedd4l,Nfat5,Nphp1,Nphs1,Npr1,Oxt,Slc22a18,Slc9a3r1,Snx5,Spx,Trpv1
GOBP_EXECUTION_PHASE_OF_APOPTOSIS	Acin1,Aifm1,Aifm3,Akt1,Apaf1,Bax,Bbc3,Bcl2l1,Blcap,Bnip1,Bok,Capn10,Casp2,Casp3,Casp6,Casp7,Casp8,Casp9,Cdk5rap3,Cecr2,Cflar,Cidea,Cideb,Cidec,Colec11,Dedd2,Dffa,Dffb,Dicer1,Dlc1,Dnase1l3,Dnase2b,Endog,Exog,Fap,Fasl,Fzd3,Hsf1,Htra2,Il6,Madd,Pak2,Plscr1,Ptgis,Rffl,Rnf34,Sharpin,Sirt2,Stk24,Taok1,Top2a,Trp53,Trp53bp2,Xkr5,Xkr6,Xkr8,Xkr9,Zc3h12a
GOBP_EXIT_FROM_MITOSIS	Anln,Cdc14a,Cdc14b,Cdc23,Cdca5,Cdkn1b,Cdkn1c,Chmp2a,Chmp4b,Chmp7,Clasp1,Clasp2,Ctdp1,Eps8,Kntc1,Mad2l1bp,Npm2,Phb2,Ppp1r9b,Ppp2r2d,Rgcc,Rpl24,Sirt2,Sirt7,Spast,Ube2c,Ube2s,Zw10
GOBP_EXOCRINE_SYSTEM_DEVELOPMENT	Bmp7,Btbd7,Cdc42,Cela1,Clcn2,Dag1,Eda,Egfr,Esrp2,Fgf7,Fgfr2,Foxc1,Hgf,Igf2,Igsf3,Insr,Lama1,Lama5,Nfib,Nrp1,Ntn4,Pdgfa,Plxna1,Plxnd1,Polb,Sema3a,Sema3c,Shh,Snai2,Sox9,Srp54a,Tfcp2l1,Tgfb1,Tgfb2,Tgfb3,Tgm2,Tnf,Twsg1,Wls
GOBP_EXOCYTIC_PROCESS	Bloc1s6,Btk,Cplx2,Ctbp2,Dmtn,Erc2,Grik5,Kcnb1,Lyn,Napa,Napb,P2rx1,Plek,Psen1,Rab10,Rab12,Rab13,Rab3a,Rab3b,Rab3d,Rab8a,Rab8b,Rabepk,Ralb,Scfd2,Scrib,Snap23,Snap29,Snap47,Snapin,Snca,Snx4,Snx6,Stx11,Stx1a,Stx1b,Stx2,Stx3,Stx4a,Stxbp1,Stxbp2,Stxbp3,Stxbp5,Syk,Synj1,Syt1,Syt9,Sytl2,Trarg1,Unc13a,Unc13b,Vamp2,Vamp3,Vamp7,Vamp8,Vps11,Vps18,Vti1b,Ykt6
GOBP_EXPORT_ACROSS_PLASMA_MEMBRANE	Abca1,Abcb1a,Abcc1,Abcc4,Abcc5,Abcg2,Ano6,Atp1a1,Atp1a2,Atp1a3,Atp1a4,Atp1b1,Atp1b2,Atp1b3,Atp2b1,Atp4a,Atp7b,Calm1,Calm2,Calm3,Dlg1,Fxyd1,Fxyd2,Gja1,Kcna2,Kcnb1,Kcne3,Kcne4,Kcnk5,Kcnq1,Kcnt2,Oscp1,Pdzk1,Ralbp1,Slc15a2,Slc17a3,Slc22a18,Slc22a5,Slc27a1,Slc29a4,Slc35g1,Slc40a1,Slc47a1,Slc4a4,Slc8a1,Slc9a1,Ywhae
GOBP_EXTERNAL_ENCAPSULATING_STRUCTURE_ORGANIZATION	Abi3bp,Abl1,Adam10,Adam15,Adam8,Adamts1,Adamts10,Adamts12,Adamts13,Adamts14,Adamts15,Adamts17,Adamts2,Adamts4,Adamts5,Adamts6,Adamts7,Adamts9,Adamtsl2,Adamtsl3,Adamtsl4,Adamtsl5,Adtrp,Aebp1,Agt,Angptl7,Antxr1,Aplp1,App,Atxn1l,B4galt1,Bcl3,Bmp1,Bmp2,Capg,Carmil2,Cav1,Cav2,Ccdc80,Ccn1,Ccn2,Cflar,Chadl,Clasp1,Clasp2,Cma1,Col11a2,Col12a1,Col13a1,Col14a1,Col15a1,Col16a1,Col17a1,Col18a1,Col1a1,Col1a2,C…
GOBP_EXTRACELLULAR_MATRIX_ASSEMBLY	Agt,Antxr1,Clasp1,Clasp2,Col1a2,Col3a1,Dag1,Efemp2,Emilin1,Fbln5,Fkbp10,Gas6,Gpm6b,Ihh,Lamb1,Lamb2,Lamb3,Lox,Ltbp3,Mfap4,Myh11,Notch1,Ntn4,Phldb1,Phldb2,Plod3,Pxdn,Qsox1,Ramp2,Rgcc,Smad3,Smpd3,Sox9,Tgfb1,Thsd4,Tie1,Tnxb
GOBP_EXTRACELLULAR_MATRIX_DISASSEMBLY	Adam10,Adam15,Adam8,Adamts15,Adamts4,Adamts5,Capg,Carmil2,Clasp1,Clasp2,Cma1,Cst3,Ctsg,Ctsk,Ctss,Ctsl,Ddr1,Ddr2,Dpp4,Elane,Exoc8,Fap,Fgfr4,Flot1,Fscn1,Furin,Gsn,Hpn,Il6,Kif9,Lamc1,Lcp1,Lrp1,Mmp11,Mmp12,Mmp13,Mmp14,Mmp15,Mmp19,Mmp2,Mmp3,Mmp7,Mmp8,Mmp9,Noxo1,Pbxip1,Pdpn,Plg,Sh3pxd2b,Tgfb1,Tmprss6,Washc1
GOBP_EXTRACELLULAR_TRANSPORT	Adcy10,Aqp4,Arrdc1,Cabyr,Ccdc103,Cfap43,Cfap45,Cfap54,Dnaaf2,Dnaaf4,Dnah1,Dnah11,Gas8,Nme5,Nphp3,Ofd1,Rfx3,Ropn1l,Slc9a3r1,Spa17,Spef2,Stk36,Tsg101,Ttll1,Wwp2
GOBP_EXTRACELLULAR_VESICLE_BIOGENESIS	Arrdc1,Arrdc4,Atp13a2,Atp9a,Cd34,Chmp2a,Chmp3,Chmp6,Cops5,Hgs,Ifng,Pdcd6ip,Prkn,Rab11a,Rab27a,Rab7,Sdc1,Sdc4,Sdcbp,Smpd3,Snf8,Stam,Tsg101,Vps4a,Vps4b
GOBP_EXTRINSIC_APOPTOTIC_SIGNALING_PATHWAY	Acvr1,Acvr1b,Agt,Akt1,Ar,Arhgef2,Atf3,Bad,Bag3,Bak1,Bax,Bcl10,Bcl2,Bcl2a1a,Bcl2l1,Bcl2l11,Bcl2l12,Bcl2l14,Bcl2l2,Bex3,Bid,Birc6,Bloc1s2,Bmp4,Bmp5,Bok,Brca1,Casp2,Casp8,Casp8ap2,Cav1,Cd27,Cflar,Cib1,Cradd,Ctnna1,Cttn,Cx3cl1,Cyld,Dab2ip,Dapk1,Daxx,Ddx3x,Ddx47,Dedd,Dedd2,Dele1,Deptor,Diablo,Erbb3,Eya3,Eya4,Fadd,Faf1,Faim,Fas,Fasl,Fem1b,Fga,Fgb,Fgfr1,Fgfr3,Fgg,Foxo3,G0s2,Gabarap,Gata1,Gclc,Gclm,Gpx1,…
GOBP_EXTRINSIC_APOPTOTIC_SIGNALING_PATHWAY_VIA_DEATH_DOMAIN_RECEPTORS	Arhgef2,Atf3,Bad,Bag3,Bax,Bcl2,Bcl2l1,Bex3,Bid,Bloc1s2,Bmp5,Brca1,Casp8,Casp8ap2,Cflar,Cradd,Dab2ip,Dapk1,Daxx,Ddx3x,Ddx47,Dedd,Dedd2,Dele1,Diablo,Fadd,Faf1,Faim,Fasl,Fem1b,Fga,Fgb,Fgg,Gabarap,Gpx1,Gsk3b,Hgf,Hmgb2,Hmox1,Icam1,Itprip,Lgals3,Madd,Mal,Moap1,Nf1,Ngf,Nos3,Park7,Pea15a,Pidd1,Pik3r1,Pmaip1,Pten,Raf1,Rffl,Rnf34,Serpine1,Sfrp1,Skil,Sort1,Sp100,Spi1,Stk3,Stk4,Stx4a,Thbs1,Timp3,Tmbim1,Tmc8,…
GOBP_EYE_MORPHOGENESIS	Abi2,Agtpbp1,Ahi1,Aldh1a3,Atf4,Atp8a2,Bak1,Bax,Bbs4,Bcar3,Bcl2,Bmp4,Bmp7,Grcc10,Cabp4,Cep290,Cited2,Cntf,Col5a1,Col5a2,Col8a1,Col8a2,Ctnnb1,Dio3,Dll1,Dzank1,Efemp1,Epha2,Ephb2,Fasl,Fat1,Fbn1,Fbn2,Fgf2,Fjx1,Frs2,Fzd5,Gdf11,Gli3,Gnat1,Gngt1,Hif1a,Hipk1,Hipk2,Ift122,Ift172,Ihh,Impg2,Jag1,Kdm2b,Kdr,Lrp5,Man2a1,Meis1,Mfap2,Mfn2,Mfsd2a,Myo7a,Naglu,Nectin1,Nectin3,Nf1,Nipbl,Notch2,Ntrk2,Obsl1,Olfm3,Pde6…
GOBP_EYE_PHOTORECEPTOR_CELL_DEVELOPMENT	Bbs4,Cabp4,Cep290,Dio3,Dzank1,Gnat1,Gngt1,Myo7a,Naglu,Ntrk2,Olfm3,Pde6c,Prdm1,Prkci,Rdh13,Rpgrip1,Rpgrip1l,Thrb,Thy1,Topors,Tug1,Ush1c,Vegfa
GOBP_EYE_PHOTORECEPTOR_CELL_DIFFERENTIATION	Agtpbp1,Bbs4,Cabp4,Cep290,Dio3,Dzank1,Gnat1,Gngt1,Ihh,Myo7a,Naglu,Ntrk2,Olfm3,Pde6c,Prdm1,Prkci,Prom1,Rdh13,Rom1,Rpgrip1,Rpgrip1l,Sdk2,Sox9,Stat3,Thrb,Thy1,Topors,Ttc8,Tug1,Ush1c,Vegfa
GOBP_FACE_DEVELOPMENT	Aldh1a2,Aldh1a3,Ankrd11,Arid5b,Asph,Bbs4,Chd7,Cldn5,Col1a1,Crispld2,Csrnp1,Ednra,Ep300,Grhl2,Hoxb3,Lef1,Map2k1,Mapk1,Mapk3,Mkks,Mmp2,Msx1,Nipbl,Pdgfra,Plekha1,Ptpn11,Rab3gap1,Raf1,Rara,Rarg,Rras,Scx,Sgpl1,Ski,Srf,Tgfb3,Tiparp,Wnt5a,Zfand5
GOBP_FACULTATIVE_HETEROCHROMATIN_ASSEMBLY	Apobec1,Atf7ip,Baz2a,Bend3,Dnmt1,Dnmt3a,Hdac1,Hells,Kdm1a,L3mbtl3,Mbd2,Mbd3,Morc2a,Mphosph8,Phf2,Phf8,Pphln1,Resf1,Rrp8,Samd1,Setdb1,Setdb2,Sirt1,Sirt2,Suv39h1,Tasor,Tet1,Trim28
GOBP_FATTY_ACID_BETA_OXIDATION	Abcb11,Abcd1,Abcd2,Abcd3,Abcd4,Acaa1a,Acaa2,Acacb,Acad10,Acad11,Acadl,Acadm,Acads,Acadvl,Acat1,Acat3,Acot8,Acox1,Acox2,Acox3,Adipoq,Akt1,Akt2,Aldh1l2,Amacr,Auh,Bdh2,Cpt1a,Cpt1b,Cpt1c,Cpt2,Crat,Crot,Decr1,Decr2,Ech1,Echdc1,Echdc2,Echs1,Eci1,Eci2,Ehhadh,Etfa,Etfb,Etfbkmt,Etfdh,Fabp1,Gcdh,Hadh,Hadha,Hadhb,Hsd17b10,Hsd17b4,Irs1,Irs2,Ivd,Lonp2,Mcat,Mfsd2a,Mlycd,Mtln,Pex2,Pex5,Pex7,Plin5,Ppara,Ppard,Sc…
GOBP_FATTY_ACID_BIOSYNTHETIC_PROCESS	Abcd1,Abcd2,Abcd3,Abhd2,Abhd3,Acaca,Acacb,Acadl,Acadvl,Acly,Acot4,Acot7,Acsbg1,Acsf3,Acsm1,Acsm2,Acsm3,Acsm5,Acss1,Alox12,Alox15,Alox8,Alox5,Aloxe3,Anxa1,Apoa1,Apoa4,Apoa5,Apoc1,Apoc2,Apoc3,Asah2,Avpr1a,Brca1,Cbr1,Cbr4,Cd74,Ceacam1,Cyp1a1,Cyp1a2,Cyp2d22,Cyp2e1,Cyp3a11,Cyp3a13,Cyp7a1,Daglb,Decr2,Degs1,Edn1,Eif6,Elovl1,Elovl2,Elovl3,Elovl5,Elovl6,Elovl7,Erlin1,Erlin2,Fabp5,Fads1,Fads2,Fads3,Fads6,F…
GOBP_FATTY_ACID_CATABOLIC_PROCESS	Abcb11,Abcd1,Abcd2,Abcd3,Abcd4,Abhd2,Abhd3,Acaa1a,Acaa2,Acacb,Acad10,Acad11,Acadl,Acadm,Acads,Acadvl,Acat1,Acat3,Acot8,Acox1,Acox2,Acox3,Adipoq,Adtrp,Aig1,Akt1,Akt2,Aldh1l2,Amacr,Auh,Bdh2,Cpt1a,Cpt1b,Cpt1c,Cpt2,Crat,Crot,Decr1,Decr2,Ech1,Echdc1,Echdc2,Echs1,Eci1,Eci2,Ehhadh,Etfa,Etfb,Etfbkmt,Etfdh,Faah,Fabp1,Gcdh,Hacl1,Hadh,Hadha,Hadhb,Hao1,Hsd17b10,Hsd17b4,Ilvbl,Irs1,Irs2,Ivd,Lonp2,Lpin1,Lpin2,L…
GOBP_FATTY_ACID_DERIVATIVE_BIOSYNTHETIC_PROCESS	Aacs,Acaca,Acsbg1,Acsf3,Acsl1,Acsl3,Acsl4,Acsl5,Acss3,Alox12,Alox15,Alox8,Alox5,Awat2,Elovl1,Elovl2,Elovl3,Elovl5,Elovl6,Elovl7,Far1,Far2,Gcdh,Ggt1,Ggt5,Ggt6,Ggt7,Hacd1,Hacd2,Hmgcl,Hmgcll1,Hmgcs2,Hsd17b12,Rpp14,Pam,Ppt1,Ppt2,Slc25a1,Slc27a5,Tecr
GOBP_FATTY_ACID_DERIVATIVE_METABOLIC_PROCESS	Aacs,Abcd1,Abhd16a,Acaca,Acat1,Acot7,Acsbg1,Acsf3,Acsl1,Acsl3,Acsl4,Acsl5,Acsm2,Acss3,Alox12,Alox15,Alox8,Alox5,Awat2,Cyp4a31,Cyp4f14,Cyp4f15,Cyp4f18,Dgat1,Dgat2,Elovl1,Elovl2,Elovl3,Elovl5,Elovl6,Elovl7,Far1,Far2,Fitm2,Gcdh,Ggt1,Ggt5,Ggt6,Ggt7,Hacd1,Hacd2,Hmgcl,Hmgcll1,Hmgcs2,Hpgd,Hsd17b12,Hsd17b4,Rpp14,Lypla2,Nudt19,Nudt7,Nudt8,Oxct1,Pam,Ppt1,Ppt2,Ptgr1,Slc25a1,Slc27a5,Tecr
GOBP_FATTY_ACID_TRANSPORT	Abcd1,Abcd2,Abcd3,Abcd4,Ace,Acsl1,Acsl3,Acsl5,Akt1,Akt2,Anxa1,Apoe,Bdkrb2,Cd36,Cpt1a,Cpt1b,Cpt2,Crot,Cyp4a31,Cyp4f14,Cyp4f15,Edn1,Eprs,Erfe,Fabp1,Fabp12,Fabp2,Fabp4,Fabp5,Fabp7,Fis1,Got2,Il1a,Il1b,Irs2,Map2k6,Mfsd2a,Mif,Nmb,Oxt,P2rx4,P2rx7,Pla2g12a,Pla2g12b,Pla2g4a,Pla2g4f,Pla2g5,Pla2g6,Pla2r1,Plin2,Pnpla8,Ppara,Ppard,Pparg,Proca1,Ptges,Rbp1,Rbp7,Rps6kb1,Slc22a26,Slc22a27,Slc22a30,Slc25a17,Slc25a…
GOBP_FATTY_ACYL_COA_BIOSYNTHETIC_PROCESS	Acaca,Acsbg1,Acsf3,Acsl1,Acsl3,Acsl4,Acsl5,Elovl1,Elovl2,Elovl3,Elovl5,Elovl6,Elovl7,Gcdh,Hacd1,Hacd2,Hsd17b12,Rpp14,Ppt1,Ppt2,Slc25a1,Tecr
GOBP_FATTY_ACYL_COA_METABOLIC_PROCESS	Abcd1,Acaca,Acot7,Acsbg1,Acsf3,Acsl1,Acsl3,Acsl4,Acsl5,Acsm2,Dgat1,Dgat2,Elovl1,Elovl2,Elovl3,Elovl5,Elovl6,Elovl7,Far1,Far2,Fitm2,Gcdh,Hacd1,Hacd2,Hsd17b12,Hsd17b4,Rpp14,Nudt19,Nudt7,Nudt8,Ppt1,Ppt2,Slc25a1,Tecr
GOBP_FAT_CELL_DIFFERENTIATION	Aamdc,Adgrf5,Adig,Adipoq,Adrb1,Adrb2,Akt1,Akt2,Aldh6a1,Alox5,Aloxe3,Angptl8,Ankrd26,Arid5b,Arl4a,Arntl,Asxl1,Asxl2,Atat1,Atf2,Atf5,Axin1,Bbs12,Bbs2,Bbs4,Bbs7,Bbs9,Bmp2,Bmp7,Bnip3,Bscl2,C1ql4,C1qtnf3,Carm1,Cby1,Ccdc3,Ccdc71l,Ccdc85b,Ccn4,Ccnd1,Cds1,Cebpa,Cebpb,Cebpd,Clip3,Cmklr1,Cntn2,Creb1,Crebl2,Ctbp1,Ctbp2,Ddit3,Dhrs7b,Dio2,Dkkl1,Dusp10,E2f1,Egr2,Enpp1,Ep300,Erap1,Fabp4,Fam120b,Fbxo9,Fermt2,Ffa…
GOBP_FAT_SOLUBLE_VITAMIN_METABOLIC_PROCESS	Aldh1a2,Bco1,Cbr1,Cyp11a1,Cyp1a1,Cyp26a1,Cyp26b1,Cyp27a1,Cyp2r1,Cyp3a11,Cyp3a13,Cyp4f14,Cyp4f15,Cyp4f18,Gc,Gfi1,Ifng,Lgmn,Lrat,Lrp2,Nfkb1,Pias4,Pltp,Ppard,Rbp1,Snai1,Snai2,Tnf,Ttpa,Ubiad1,Vkorc1,Vkorc1l1
GOBP_FC_EPSILON_RECEPTOR_SIGNALING_PATHWAY	Btk,Fcer1g,Fer,Ikbkb,Lilra6,Pira2,Lyn,Map2k4,Map2k7,Map3k1,Map3k7,Mapk8,Mapk9,Ms4a2,Nr4a3,Plcg1,Plcg2,Prkcq,Sos1,Syk,Traf6,Vav1,Vav2,Vav3
GOBP_FC_GAMMA_RECEPTOR_SIGNALING_PATHWAY	Abl1,Appl1,Appl2,Cd47,Clec4d,Clec4e,Fcer1g,Fcgr2b,Fcgr4,Fgr,Fyn,Hck,Limk1,Lyn,Myo1g,Pak1,Pla2g6,Pld2,Prkcd,Prkce,Ptk2,Ptprc,Ptprj,Src,Syk,Vav1,Vav2,Vav3,Yes1
GOBP_FC_RECEPTOR_MEDIATED_STIMULATORY_SIGNALING_PATHWAY	Abl1,Appl1,Appl2,Blk,Cd226,Cd47,Csk,Fcer1g,Fcgr2b,Fgr,Fyn,Hck,Limk1,Lyn,Myo1g,Nr4a3,Pak1,Pla2g6,Pld2,Plscr1,Prkcd,Prkce,Ptk2,Ptprc,Ptprj,Rabgef1,Src,Syk,Vav1,Vav2,Vav3,Yes1
GOBP_FC_RECEPTOR_SIGNALING_PATHWAY	Abl1,Appl1,Appl2,Btk,Cd200r1,Cd47,Clec4d,Clec4e,Fcer1g,Fcgr1,Fcgr2b,Fcgr4,Fer,Fgr,Fyn,Hck,Ikbkb,Kit,Lilra6,Pira2,Limk1,Lyn,Map2k4,Map2k7,Map3k1,Map3k7,Mapk8,Mapk9,Ms4a2,Myo1g,Nr4a3,Pak1,Pigr,Pla2g6,Plcg1,Plcg2,Pld2,Prkcd,Prkce,Prkcq,Ptk2,Ptprc,Ptprj,Sos1,Src,Syk,Traf6,Vav1,Vav2,Vav3,Yes1
GOBP_FEAR_RESPONSE	Adra2a,Adrb1,Als2,Apoe,Atp1a2,Bcl2,Dpp4,Eif4e,Eif4g1,Ephb2,Ext1,Fbxl20,Mdk,Mecp2,Mef2c,Npas2,Penk,Rag1,Rps6kb1,Usp46
GOBP_FEEDING_BEHAVIOR	Ace,Ace2,Adora2a,Agt,Apln,App,a,Atp8a2,Bbip1,Bbs12,Cfap20,Cntfr,Cntn2,Cpt1a,Dach1,Derl2,Eif2ak4,Fos,Fyn,Gal,Galr2,Gdf15,Ghrl,Gigyf2,Gls,Hand2,Htr1b,Lepr,Mmp17,Npb,Npw,Npy,Nr4a3,Ntrk2,Oxt,P2ry1,Pex13,Pou4f1,Ren1,Retn,Rmi1,Sgip1,Stat3,Ttc21b,Ube2q1,Ubr3,Uchl1,Usp46
GOBP_FEMALE_GAMETE_GENERATION	Adamts1,Afp,Amh,Ang,Aspm,Atm,Aurka,Bcl2,Brca2,Ccnb2,Cdc25b,Ctnnb1,Ddx20,Diaph2,Dmc1,Edn1,Ednra,Ercc1,Ereg,Etv6,Fbxo5,Fmn2,Fosl1,Foxo3,Gas2,Gdf9,H3f3a,H3f3b,Hexb,Hpgd,Hsf2bp,Igf1,Ihh,Il4ra,Immp2l,Inhba,Inhbb,Kmt2d,Lgr5,M1ap,Marf1,Mastl,Mcm8,Mcm9,Mdk,Meiob,Mettl3,Mlh1,Mlh3,Mmp19,Mmp2,Myc,Nanos1,Nanos3,Ncaph,Ncaph2,Ndc80,Nos3,Npm2,Npr2,Nrip1,Panx1,Paqr5,Paqr7,Paqr8,Parn,Pde3a,Pde5a,Piwil2,Plat,Pld6,…
GOBP_FEMALE_MEIOTIC_NUCLEAR_DIVISION	Atm,Aurka,Ccnb2,Cdc25b,Ereg,Fbxo5,Fmn2,Hsf2bp,Marf1,Mastl,Meiob,Mlh1,Mlh3,Ncaph,Ncaph2,Ndc80,Plk1,Ppp2r1a,Rad51c,Spire1,Spire2,Sycp2,Top2a,Trip13,Ttk,Ubb,Washc5
GOBP_FEMALE_SEX_DIFFERENTIATION	A2m,Acsbg1,Adamts1,Adcyap1r1,Afp,Amh,Amhr2,Ang,Arid5b,Arrb2,Atm,Axl,Bak1,Bax,Bcl2,Bcl2l1,Brca2,Casp2,Casp3,Cebpb,Chd7,Col9a3,Ctnna1,Dach1,Dach2,Dmc1,Dmrta1,Eif2b2,Eif2b4,Eif2b5,Ereg,Esr1,Fanca,Fancg,Foxc1,Foxo3,Fst,Fzd4,Gas2,Gdf9,Gnrh1,Hspa5,Hyal3,Idh1,Immp2l,Inha,Inhba,Inhbb,Insr,Kdr,Kit,Kitl,Lfng,Lhfpl2,Lrp2,Mertk,Mmp14,Mmp19,Mmp2,Myc,Nos3,Nr2f2,Nrip1,Nup107,Nupr1,Pcyt1b,Pdgfra,Plekha1,Ptprn,Rb…
GOBP_FERTILIZATION	Aaas,Abhd2,Acrbp,Actl9,Adam2,Adam32,Adcy3,Aldoa,Ap3b1,Apob,Ar,Ash1l,Atp1a4,B4galt1,Bax,Bcl2l1,Catsper2,Ccdc136,Cct2,Cct3,Cct4,Cct5,Cct7,Cct8,Cd46,Cd9,Cdk1,Cecr2,Cfap69,Clgn,Clic4,Crkl,Dkkl1,Ehmt2,Fetub,Fndc3a,Folr1,Folr2,Fut10,Gnpda1,H3f3a,H3f3b,Hexb,Hspa1l,Hyal3,Igsf8,Ints13,Izumo1r,Kdm5b,Klhl10,Lhfpl2,Ly6k,Mael,Meiob,Mfge8,Mst1r,Myh9,Nectin2,Nectin3,Npm2,Nr2f2,Ovgp1,Park7,Pcsk4,Pithd1,Plat,Plcb…
GOBP_FIBRINOLYSIS	Apoh,Cpb2,F11,F12,F2,Fap,Fga,Fgb,Fgg,Gp1ba,Hrg,Klkb1,Plat,Plau,Plg,Pros1,Serpinb2,Serpine1,Serpinf2,Serping1,Thbd,Thbs1,Usf1
GOBP_FIBROBLAST_GROWTH_FACTOR_RECEPTOR_SIGNALING_PATHWAY	Apln,Ccn2,Cep57,Churc1,Creb3l1,Crkl,Ctnnb1,Dstyk,Ext1,Fam20c,Fgf1,Fgf12,Fgf2,Fgf21,Fgf7,Fgf9,Fgfbp3,Fgfr1,Fgfr2,Fgfr3,Fgfr4,Fgfrl1,Fibp,Flrt1,Flrt2,Frs2,Frs3,Fuz,Galnt3,Gata3,Gpc1,Hhip,Iqgap1,Kif16b,Klb,Ndst1,Ngfr,Nptn,Prkd2,Ptpn11,Rab14,Runx2,Setx,Shcbp1,Shisa2,Shoc2,Smoc2,Spry1,Spry2,Spry4,Sulf1,Sulf2,Tbx2,Thbs1,Wnt4,Wnt5a
GOBP_FIBROBLAST_MIGRATION	Acta2,Akap12,Akt1,Appl1,Appl2,Arhgap4,Arhgef7,Arid5b,Bag4,Ccn3,Cln3,Coro1c,Cygb,Ddr2,Dmtn,Fer,Fgf2,Gna12,Hyal2,Ilk,Iqgap1,Itgb1,Itgb1bp1,Lamtor2,Mta2,Pdlim1,Pip5k1a,Plec,Pml,Prkce,Prr5l,Ptk2,Rac1,Rcc2,Rffl,Sdc4,Sgpl1,Slc8a1,Tgfb1,Thbs1,Tmem201,Wdpcp,Zfand5
GOBP_FIBROBLAST_PROLIFERATION	Abl1,Agt,Aqp1,B4galt7,Bax,Bmi1,C1ql4,Ccna2,Ccnb1,Cd300a,Cd74,Cdc6,Cdc73,Cdk4,Cdk6,Cdkn1a,Col3a1,Ctc1,Ctnnb1,Dab2ip,Dach1,Ddr2,Dhx9,E2f1,Egfr,Emd,Ereg,Esr1,Fbxo4,Fn1,Fosl2,Fth1,Gas6,Gstp1,Gstp2,Ifi30,Igf1,Jun,Lig4,Med25,Med31,Mif,Morc3,Myc,Ndufs4,Nf1,Ngfr,Nlrc3,Nupr1,Parp10,Pawr,Pdgfa,Pdgfb,Pdgfc,Pdgfd,Pdgfra,Pdgfrb,Pex2,Pml,Rnaseh2b,S100a6,Sfrp1,Sirt6,Ski,Sod2,Sphk1,Trp53,Trp53inp1,Trim32,Wapl,Wn…
GOBP_FILOPODIUM_ASSEMBLY	Abitram,Agrn,Arap1,Arf6,Arhgap44,Arhgef4,Bcas3,Capzb,Ccl21a,Ccr7,Cdc42,Cln3,Daam2,Dmtn,Dnm3,Dock11,Dpysl3,Ephb2,Ezr,Fgd1,Fgd2,Fgd3,Fgd4,Fgd5,Fgd6,Fmr1,Fnbp1l,Fscn1,Fxr1,Fxr2,Gpm6a,Itgb4,Mien1,Myo10,Neurl1a,Nrp1,Palm,Pik3r1,Ppp1r16b,Ppp1r9b,Prkcd,Rab17,Rab3ip,Rab5a,Rala,Rhoq,Ripor2,S1pr2,Spata13,Spef1,Srf,Srgap2,Stau2,Tgfb3,Tgfbr1,Trpm2,Ttyh1,Vstm5,Wasl
GOBP_FLUID_TRANSPORT	Ahcyl1,Aqp1,Aqp11,Aqp4,Aqp7,Aqp8,Aqp9,Edn1,Ednrb,Ext1,Ext2,Hyal2,Inpp5k,Itpr1,Pdpn,Pdzd3,Slc14a1,Slc26a6,Slc4a11,Slc5a1
GOBP_FOAM_CELL_DIFFERENTIATION	Abca1,Abca5,Abcg1,Adipoq,Agt,Agtr1a,Alox8,Apob,Cd36,Crp,Csf1,Ep300,Il18,Itgav,Itgb3,Lpl,Mapk9,Msr1,Nfkb1,Nfkbia,Nr1h2,Nr1h3,Pf4,Pla2g5,Ppara,Pparg,Prkch,Samd1,Selenok,Soat1,Soat2,Stat1,Tgfb1
GOBP_FOCAL_ADHESION_ASSEMBLY	Abl1,Actg1,Actn1,Acvrl1,Ajuba,Arhgap6,Arhgef7,Bcas3,Bcl2,Bcr,Camsap3,Clasp1,Clasp2,Col16a1,Coro1c,Coro2b,Cttn,Dapk3,Dlc1,Dmtn,Dusp22,Dusp3,Efna5,Epb41l5,Epha3,Fermt2,Fmn1,Gpm6b,Hrg,Itga2,Itgb1bp1,Kdr,Ldb1,Limch1,Lims1,Macf1,Map4k4,Mmp14,Myoc,Nrp1,Peak1,Phldb2,Pip5k1a,Poldip2,Ppm1f,Pten,Ptk2,Ptk2b,Ptpra,Ptprj,Ptprk,Rac1,Rcc2,Rhoa,Rhod,Rock1,Rock2,S100a10,Sdc4,Sfrp1,Slc9a1,Slk,Smad3,Sorbs1,Src,Taok…
GOBP_FOLIC_ACID_CONTAINING_COMPOUND_METABOLIC_PROCESS	Aasdhppt,Aldh1l1,Aldh1l2,Atic,Dhfr,Folr1,Fpgs,Ftcd,Gart,Gch1,Ggh,Mthfd1,Mthfd1l,Mthfd2,Mthfd2l,Mthfr,Mthfs,Mtrr,Pipox,Pm20d2,Shmt1,Shmt2,Slc19a1,Slc25a32,Slc46a1,Tyms
GOBP_FOREBRAIN_CELL_MIGRATION	Adgrg1,Arl13b,Axl,Bmerb1,Ccdc141,Cdk5,Cdk5r1,Cntn2,Ctnnb1,Cxcl12,Cxcr4,Dab1,Dab2ip,Dixdc1,Efhc1,Egfr,Fbxo45,Fut10,Gli3,Lamb1,Lhx6,Lrp8,Lrrk2,Mboat7,Mdga1,Ndel1,Nrg1,Ogdh,P2ry12,Pafah1b1,Pex13,Pex5,Psen1,Reln,Rhoa,Robo1,Rtn4,Slit2,Slit3,Srf,Srgap2,Sun1,Syne2,Tyro3,Zmiz1
GOBP_FOREBRAIN_GENERATION_OF_NEURONS	Aspm,B2m,Bcl11b,Csf1r,Dclk2,Dct,Fgfr2,Gata2,Gbx2,Gli3,Hes1,Hes5,Inhba,Lef1,Lhx6,Mettl14,Mettl3,Nrp1,Nrp2,Ogdh,Plxna3,Prox1,Rapgef2,Rhoa,Satb2,Scyl2,Sema3a,Shank3,Ubb,Uqcrq,Zmiz1,Zswim6
GOBP_FOREBRAIN_NEURON_DIFFERENTIATION	B2m,Bcl11b,Csf1r,Dclk2,Fgfr2,Gata2,Gbx2,Hes1,Hes5,Inhba,Lhx6,Nrp1,Nrp2,Ogdh,Plxna3,Prox1,Rapgef2,Satb2,Scyl2,Sema3a,Shank3,Ubb,Uqcrq,Zmiz1,Zswim6
GOBP_FORMATION_OF_PRIMARY_GERM_LAYER	Acvr1,Armc5,Atoh8,Axin1,Bmp4,Bmp7,Bmpr1a,Bmpr2,Cdc73,Col12a1,Col4a2,Col5a1,Col5a2,Col6a1,Col7a1,Col8a1,Ctnnb1,Ctr9,Dusp1,Dusp2,Dusp4,Dusp5,Eomes,Epb41l5,Epha2,Ets2,Exoc4,Ext2,Fgfr2,Fn1,Foxc1,Foxf1,Fzd7,Gata6,Gja1,Gpi1,Hmga2,Hnf1b,Hsbp1,Inhba,Itga2,Itga3,Itga4,Itga5,Itga7,Itga8,Itgav,Itgb1,Itgb2,Itgb3,Itgb4,Itgb5,Kdm6b,Kif16b,Klf4,Lama3,Lamb1,Lamb3,Lef1,Leo1,Mesp1,Mesp2,Mmp14,Mmp15,Mmp2,Mmp8,Mmp9,…
GOBP_GANGLIOSIDE_METABOLIC_PROCESS	Abca2,B3galt4,B4galnt1,B4galt5,B4galt6,Cln6,Gm2a,Hexa,Hexb,Itgb8,Neu1,Neu2,Neu3,St3gal1,St3gal2,St3gal3,St3gal5,St6galnac3,St6galnac4,St6galnac6,St8sia3,St8sia4
GOBP_GASTRULATION	Acvr1,Acvr2a,Acvr2b,Adipoq,Amot,Apln,Aplnr,Apoa1,Arfrp1,Armc5,Atoh8,Axin1,Bmp4,Bmp7,Bmpr1a,Bmpr2,Cdc73,Clasp1,Clasp2,Col12a1,Col4a2,Col5a1,Col5a2,Col6a1,Col7a1,Col8a1,Ctnnb1,Ctr9,Cul3,Dag1,Dld,Dusp1,Dusp2,Dusp4,Dusp5,Dvl1,Dvl2,Eomes,Epb41l5,Epha2,Ets2,Exoc4,Ext1,Ext2,Fgfr2,Fn1,Foxa2,Foxc1,Foxf1,Frs2,Fzd7,Gata6,Gdf3,Gja1,Gpc3,Gpi1,Hira,Hmga2,Hnf1b,Hnf4a,Hsbp1,Il10,Il1rn,Inhba,Itga2,Itga3,Itga4,Itg…
GOBP_GASTRULATION_WITH_MOUTH_FORMING_SECOND	Acvr1,Acvr2a,Acvr2b,Amot,Ctnnb1,Ets2,Foxa2,Frs2,Gdf3,Ldb1,Lrp5,Megf8,Nat8,Nat8f1,Nodal,Rnf2,Smad4,Srf,Tenm4,Ugdh,Wnt5a,Zbtb17
GOBP_GENE_SILENCING_BY_RNA	Adar,Ago1,Ago2,Ago3,Ago4,Ajuba,Bcdin3d,Bmp4,Celf1,Clp1,Cnot1,Cnot10,Cnot11,Cnot2,Cnot3,Cnot6,Cnot6l,Cnot7,Cnot8,Cnot9,Ddx17,Ddx3x,Ddx5,Ddx6,Dgcr8,Dhx9,Dicer1,Dnd1,Drosha,Egfr,Eif4e2,Eif4enif1,Eif4g1,Eif6,Elavl1,Eri1,Esr1,Exd1,Fmr1,Fxr1,Helz,Hnrnpa2b1,Il6,Limd1,Lin28a,Mael,Map2k1,Map2k2,Mettl3,Mov10,Mycn,Ncor1,Ncor2,Nrde2,Pabpc1,Piwil2,Pparg,Ppp3ca,Prkra,Pum1,Pum2,Pus10,Ran,Rbm4,Ripk1,Smad1,Smad2,…
GOBP_GENITALIA_DEVELOPMENT	Ar,Asb1,Axl,Bak1,Bax,Bmp5,Bmp6,Chd7,Ctnnb1,Dhcr24,Dnajc19,Esr1,Greb1l,Hsd17b3,Klhl10,Lgr4,Lrp2,Mertk,Nipbl,Pdgfra,Pkd1,Ptpn11,Rbp4,Shh,Srd5a1,Srd5a2,Sycp2,Tbx3,Tifab,Tyro3,Wnt5a,Wnt9b,Wt1
GOBP_GERM_CELL_DEVELOPMENT	Abhd2,Acrbp,Actl9,Acvr1,Aff4,Akt1,Amh,Ang,Angpt2,Armc2,Aspm,Atm,Aurka,Bax,Bbs2,Bbs4,Bcl2,Bcl2l1,Bmp4,Brca2,Brip1,Cabyr,Catsper2,Catsper3,Catsperd,Ccdc136,Ccdc63,Ccnb1ip1,Cdc25b,Cdyl,Celf1,Celf4,Cep131,Cep57,Cfap43,Cfap69,Cib1,Ctnnb1,Ddx20,Ddx25,Deaf1,Defb1,Dhh,Diaph2,Dld,Dmc1,Dmrta1,Dmrtb1,Dnah1,Dnd1,Drc7,Dzip1,Edn1,Ednra,Efcab9,Ehmt2,Ercc1,Ereg,Fancc,Fancg,Fbxo5,Fbxw11,Fmn2,Fndc3a,Foxo3,Gmcl1,H3…
GOBP_GLANDULAR_EPITHELIAL_CELL_DEVELOPMENT	Akt1,Arntl,Bad,Bmp4,Bmp5,Bmp6,Cdh2,Cdk6,Clock,Dll1,Fasn,Gpat4,Gsk3a,Gsk3b,Hnf4a,Pdpk1,Rara,Rarb,Rarg,Rfx3,Rheb,Sidt2,Smo,Wnt5a
GOBP_GLANDULAR_EPITHELIAL_CELL_DIFFERENTIATION	Akt1,Arntl,Bad,Bmp2,Bmp4,Bmp5,Bmp6,Cdh2,Cdk6,Clock,Dll1,Ext1,Fasn,Fgf2,Fgfr2,Foxa1,Gata6,Gpat4,Gsk3a,Gsk3b,Hes1,Hnf4a,Hoxa5,Men1,Notch1,Pdpk1,Prox1,Rara,Rarb,Rarg,Rfx3,Rheb,Sidt2,Smo,Spdef,Wnt4,Wnt5a
GOBP_GLAND_MORPHOGENESIS	Ar,Arg1,Bax,Bcl2,Bmp4,Bmp7,Btbd7,Btrc,Capn1,Cav1,Cav3,Ccl11,Cdc42,Ceacam1,Cebpb,Cflar,Cpb2,Crip1,Csf1,Csf1r,Cul3,Cyp7b1,Dag1,Ddr1,Eda,Egfr,Elf3,Epha2,Esr1,Esrp2,Ezr,Fbxw7,Fem1b,Fgf1,Fgf7,Fgfr2,Fgl1,Foxa1,Frs2,Gli3,Hgf,Hpn,Id4,Igfbp5,Il6,Kdm5b,Lama1,Lama5,Lims2,Lrp5,Mdk,Med1,Mmp2,Msn,Nfib,Notch1,Notch2,Nrp1,Ntn1,Ntn4,Pdgfa,Phb2,Plxna1,Plxnd1,Pml,Polb,Prox1,Ptch1,Rarg,Rps6ka1,Scrib,Sema3a,Sema3c,Sf…
GOBP_GLIAL_CELL_DEVELOPMENT	Abca2,Adgrg6,Adora2a,Ager,Akt1,Akt2,App,Arhgef10,Aspa,B4galt5,B4galt6,C1qa,C5ar1,Cdk5,Cdk6,Clu,Cntf,Cntn2,Cntnap1,Cspg5,Dag1,Dicer1,Dll1,Eif2b1,Eif2b2,Eif2b3,Eif2b4,Eif2b5,Ercc2,Fpr2,Gfap,Grn,Hdac11,Hes5,Id4,Ifng,Ifngr1,Il1b,Il6,Ilk,Itgb4,Kcnj10,Kras,Lamb2,Lamc3,Ldlr,Lgi4,Lrp1,Lyn,Mag,Mal,Mapt,Mdk,Med12,Mxra8,Myoc,Myrf,Ncmap,Ncstn,Ndrg1,Nf1,Nr1d1,Nrg1,Nrros,Nsun5,Ntrk2,Olig1,Pard3,Phgdh,Pick1,Ple…
GOBP_GLIAL_CELL_DIFFERENTIATION	Abca2,Abl1,Adgrg6,Adora2a,Ager,Akt1,Akt2,App,Arhgef10,Aspa,B4galt5,B4galt6,Bin1,Bmp2,Bnip3,Bok,C1qa,C5ar1,Cdh2,Cdk1,Cdk5,Cdk6,Cdkn2c,Clcf1,Clu,Cnp,Cntf,Cntn2,Cntnap1,Csk,Cspg5,Ctnnb1,Cxcr4,Daam2,Dab1,Dag1,Dicer1,Dll1,Dusp10,Egr2,Eif2b1,Eif2b2,Eif2b3,Eif2b4,Eif2b5,Epha4,Erbb2,Erbb3,Ercc2,F2,Fgf2,Fpr2,Gba,Gfap,Gli3,Gpc1,Gpr157,Grn,Hdac1,Hdac11,Hdac2,Hes1,Hes5,Id2,Id4,Ifng,Ifngr1,Il1b,Il34,Il6,Il6st…
GOBP_GLIAL_CELL_MIGRATION	Adgrg1,Apcdd1,Atp1b2,Bmerb1,Ccl12,Ccl2,Ccl3,Ccr2,Cd9,Cdk5,Cdk5r1,Cers2,Crkl,Csf1,Ctnnb1,Cx3cl1,Cx3cr1,Dab1,Dab2ip,Epha4,Gli3,Gpr183,Hexb,Lamb1,Lrp8,Mboat7,Mmp14,Ndn,P2rx4,P2ry1,P2ry12,Pafah1b1,Reln,Rtn4,Scrib,Srgap2,Stap1,Sun1,Syne2,Tgfb2,Trem2,Tspo,Zmiz1
GOBP_GLIAL_CELL_PROLIFERATION	Ascl2,Cdkn2b,Cers2,Chrm1,Clu,Csf1,Csf1r,Cx3cl1,Dicer1,E2f1,Gba,Gfap,Hes1,Il1b,Il34,Il6,Lepr,Lgi4,Lyn,Myc,Nf2,Notch1,Penk,Ppp1cc,Prkch,Prkci,Ptk2b,Rnf10,Ski,Sox11,Sox4,Tnf,Trem2,Tspo,Ufl1
GOBP_GLIOGENESIS	Abca2,Abl1,Adgrg1,Adgrg6,Adora2a,Ager,Akt1,Akt2,Anxa1,Apcdd1,App,Arhgef10,Ascl2,Aspa,Atp1b2,B4galt5,B4galt6,Bin1,Bmerb1,Bmp2,Bnip3,Bok,C1qa,C5ar1,Ccl12,Ccl2,Ccl3,Ccr2,Cd9,Cdh2,Cdk1,Cdk5,Cdk5r1,Cdk6,Cdkn2b,Cdkn2c,Cers2,Chrm1,Clcf1,Clu,Cnp,Cntf,Cntn2,Cntnap1,Crkl,Csf1,Csf1r,Csk,Cspg5,Ctnnb1,Cx3cl1,Cx3cr1,Cxcr4,Daam2,Dab1,Dab2ip,Dag1,Dicer1,Dll1,Dusp10,E2f1,Egr2,Eif2b1,Eif2b2,Eif2b3,Eif2b4,Eif2b5,Ep…
GOBP_GLOMERULAR_EPITHELIAL_CELL_DIFFERENTIATION	Adipoq,Asxl1,Basp1,Bmp4,Cd24a,Ednra,Ednrb,Ext1,Foxj1,Iqgap1,Jag1,Klf15,Lamb2,Magi2,Myo1e,Notch2,Nphs1,Podxl,Prom1,Ptpro,Wt1
GOBP_GLOMERULAR_EPITHELIUM_DEVELOPMENT	Adipoq,Asxl1,Basp1,Bmp4,Cd24a,Cd34,Ednra,Ednrb,Ext1,Foxc1,Foxj1,Iqgap1,Jag1,Klf15,Lamb2,Magi2,Myo1e,Notch2,Nphs1,Pecam1,Podxl,Prom1,Ptpro,Wt1
GOBP_GLOMERULUS_DEVELOPMENT	Acta2,Adipoq,Angpt1,Angpt2,Asxl1,Basp1,Bcl2,Bmp4,Bmp7,Cd24a,Cd34,Cflar,Col4a4,Ednra,Ednrb,Egr1,Enpep,Ext1,Foxc1,Foxj1,Gpr4,Hes1,Heyl,Il6ra,Iqgap1,Jag1,Klf15,Lamb2,Lgr4,Magi2,Mef2c,Mpv17,Mtss1,Myo1e,Nid1,Notch1,Notch2,Notch3,Nphs1,Pdgfa,Pdgfb,Pdgfd,Pdgfra,Pdgfrb,Pecam1,Plce1,Podxl,Prom1,Ptpro,Sulf1,Sulf2,Tcf21,Tek,Wt1,Wwtr1
GOBP_GLUCAN_BIOSYNTHETIC_PROCESS	Acadm,Agl,Akt1,Akt2,Dyrk2,Enpp1,Epm2aip1,Gbe1,Gck,Gsk3a,Gsk3b,Gyg,Gys1,Gys2,Igf1,Igf2,Inpp5k,Insr,Irs1,Irs2,Nhlrc1,Nr1d1,Pask,Per2,Phkg1,Phkg2,Ppp1ca,Ppp1cb,Ppp1r3b,Ppp1r3c,Ppp1r3d,Ppp1r3e,Ppp1r3f,Ppp1r3g,Ptges3,Selenos,Sorbs1,Ugp2
GOBP_GLUCOSE_6_PHOSPHATE_METABOLIC_PROCESS	Dera,G6pc,G6pc3,G6pdx,Gck,Gpi1,H6pd,Hk1,Hk2,Hk3,Hkdc1,Pgam1,Pgd,Pgls,Rbks,Rpe,Rpia,Shpk,Taldo1,Tigar,Tkt,Trp53
GOBP_GLUCOSE_IMPORT	Ace,Adipoq,Akt1,Akt2,Appl1,Appl2,Arpp19,Aspscr1,C1qtnf12,Capn10,Crebl2,Enpp1,Erfe,Fgf21,Gpc3,Grb10,Gsk3a,Hk2,Hnf1a,Igf1,Insr,Irs1,Irs2,Itln1,Klf15,Mapk14,Mef2a,Myc,Nfe2l2,Ocln,Opn3,Osbpl8,Pea15a,Pid1,Pik3r1,Prkag2,Prkci,Ptpn11,Rab4b,Rhoq,Rnasel,Rps6kb1,Rtn2,Selenos,Sesn2,Sirt6,Slc1a2,Slc27a1,Slc27a4,Slc2a1,Slc2a10,Slc2a3,Slc2a2,Slc2a4,Slc5a1,Sorbs1,Sort1,Stxbp3,Tert,Tnf,Trarg1,Tsc1,Zdhhc7
GOBP_GLUCOSE_METABOLIC_PROCESS	Acacb,Acadm,Adipoq,Adipor1,Adpgk,Akt1,Akt2,Arpp19,Atf3,Atf4,Bad,Bckdk,Brat1,C1qtnf1,C1qtnf12,C1qtnf3,Clk2,Cox11,Cpt1a,Crtc2,Cry1,Dcxr,Ddb1,Dgat2,Dgkq,Dlat,Dusp12,Dyrk2,Eno1,Eno2,Enpp1,Ep300,Epm2aip1,Erfe,Fabp5,Fam3a,Fam3c,Fbp1,Fbp2,Foxa2,Foxk1,Foxk2,Foxo1,G6pc,G6pc3,G6pdx,Gaa,Galm,Gapdh,Gapdhs,Gcgr,Gck,Gckr,Gdpgp1,Ghrl,Gnmt,Gpd1,Gpi1,Gpld1,Gpt,Gsk3a,Gsk3b,H6pd,Hectd4,Hk1,Hk2,Hk3,Igf1,Igf2,Igfbp4,…
GOBP_GLUTAMATE_METABOLIC_PROCESS	Aadat,Adhfe1,Aldh18a1,Aldh4a1,Aldh5a1,Amdhd1,Bloc1s6,Dglucy,Fpgs,Ftcd,Gclc,Gclm,Ggt1,Gls,Gls2,Glud1,Glul,Got1,Got2,Hal,Mthfs,Nags,Nr1h4,Oat,Prodh,Prodh2,Slc25a12,Slc7a11,Tat,Uroc1
GOBP_GLUTAMATE_RECEPTOR_SIGNALING_PATHWAY	App,Cdk5r1,Cln3,Cpeb4,Cx3cl1,Dagla,Daglb,Fmr1,Fyn,Gnaq,Gria3,Gria4,Grid1,Grik4,Grik5,Grin2c,Grin3b,Grm6,Homer1,Homer2,Homer3,Kcnb1,Ncstn,Necab2,Plcb1,Plp1,Prnp,Ptk2b,Shank3,Sult1a1,Trpm1
GOBP_GLUTAMINE_FAMILY_AMINO_ACID_CATABOLIC_PROCESS	Adhfe1,Aldh4a1,Arg1,Arg2,Asrgl1,Atp2b4,Ddah1,Ddah2,Fah,Gls,Gls2,Glud1,Glul,Got1,Got2,Nos2,Nos3,Oat,Prodh,Prodh2
GOBP_GLUTAMINE_FAMILY_AMINO_ACID_METABOLIC_PROCESS	Aadat,Adhfe1,Agmat,Aldh18a1,Aldh4a1,Aldh5a1,Amdhd1,Arg1,Arg2,Art4,Asl,Asns,Asnsd1,Asrgl1,Ass1,Atp2b4,Bloc1s6,Cad,Cln3,Cps1,Ctps,Ctps2,Ddah1,Ddah2,Dglucy,Fah,Fpgs,Ftcd,Gclc,Gclm,Gfpt1,Gfpt2,Ggt1,Gls,Gls2,Glud1,Glul,Gmps,Got1,Got2,Hal,Mecp2,Mthfs,Nags,Nit2,Nos2,Nos3,Noxred1,Nr1h4,Oat,Otc,Pfas,Phgdh,Ppat,Prodh,Prodh2,Pycr1,Pycr2,Pycrl,Rimklb,Sirt4,Slc25a12,Slc39a8,Slc7a11,Slc7a7,Tat,Uroc1
GOBP_GLUTAMINE_METABOLIC_PROCESS	Asns,Asnsd1,Bloc1s6,Cad,Cps1,Ctps,Ctps2,Gfpt1,Gfpt2,Gls,Gls2,Glud1,Glul,Gmps,Mecp2,Nit2,Nr1h4,Pfas,Phgdh,Ppat,Sirt4
GOBP_GLUTATHIONE_METABOLIC_PROCESS	Arl6ip5,Chac1,Chac2,Clic1,Clic3,Clic5,Ctns,Dpep1,Eef1g,Ethe1,G6pdx,Gclc,Gclm,Ggt1,Ggt5,Ggt6,Ggt7,Glo1,Glrx2,Gpx1,Gpx4,Gsr,Gss,Gsta1,Gsta3,Gstk1,Gstm2,Gstm7,Gstm5,Gstm4,Gstm1,Gsto1,Gsto2,Gstp1,Gstp2,Gstt2,Gstz1,Hagh,Hpgds,Idh1,Mgst2,Mmachc,Nat8,Nfe2l2,Oplah,Park7,Ptges2,Slc1a2,Slc7a11,Sod1,Sod2
GOBP_GLYCEROLIPID_BIOSYNTHETIC_PROCESS	Abhd3,Abhd4,Abhd5,Abhd8,Acp6,Acsl1,Acsl3,Agmo,Agpat1,Agpat2,Agpat3,Agpat4,Agpat5,Ajuba,Alox15,Ang,Apoa1,Apoa2,Atg14,Atm,Avil,Awat2,Becn1,Bmx,Bpnt1,C3,Capn2,Cdipt,Cds1,Cds2,Cept1,Chka,Chkb,Chpt1,Cish,Cln3,Cnep1r1,Crls1,Ctdnep1,Dgat1,Dgat2,Dgka,Dgkd,Dgke,Dgkg,Dgkh,Dgkq,Dgkz,Dhrs7b,Dpm1,Dpm2,Dpm3,Efr3a,Efr3b,Etnk1,Etnk2,Fabp5,Fam126a,Fam126b,Far1,Fbxw7,Fgf2,Fig4,Fitm2,Gk,Gnpat,Gpaa1,Gpam,Gpat2,Gpat3…
GOBP_GLYCEROLIPID_CATABOLIC_PROCESS	Aadac,Abhd12,Abhd16a,Abhd2,Abhd5,Abhd6,Apoa1,Apoa2,Apoa4,Apoa5,Apob,Apoc1,Apoc2,Apoc3,Cps1,Dagla,Daglb,Ddhd2,Enpp2,Enpp6,Faah,Fgf21,Gde1,Gdpd1,Gdpd3,Gpcpd1,Gpihbp1,Gpld1,Inpp5f,Ldlr,Lipc,Lipe,Lipg,Liph,Lpl,Lypla2,Mgll,Pik3cg,Pla2g15,Pla2g4a,Pla2g4b,Pla2g4c,Pla2g4f,Pla2g5,Pla2g6,Pla2g7,Plcb1,Plin5,Pnpla1,Pnpla2,Pnpla3,Pnpla5,Pnpla6,Pnpla7,Pnpla8,Prdx6,Scarb1,Smpd4,Sorl1
GOBP_GLYCEROL_ETHER_METABOLIC_PROCESS	Agmo,Agps,Chpt1,Dhrs7b,Far1,Fasn,Gnpat,Lipe,Lpcat2,Nceh1,Pafah1b1,Pex7,Pla2g4a,Pla2g4c,Pla2g6,Pla2g7,Plaat3,Tmem86b,Txn1,Txn2
GOBP_GLYCEROPHOSPHOLIPID_BIOSYNTHETIC_PROCESS	Abhd3,Abhd4,Abhd5,Abhd8,Acp6,Acsl3,Agpat1,Agpat2,Agpat3,Agpat4,Agpat5,Ajuba,Alox15,Apoa1,Apoa2,Atg14,Atm,Becn1,Bmx,Bpnt1,Capn2,Cdipt,Cds1,Cds2,Cept1,Chka,Chkb,Chpt1,Cish,Cln3,Crls1,Dgka,Dgkd,Dgke,Dgkg,Dgkh,Dgkq,Dgkz,Dhrs7b,Dpm1,Dpm2,Dpm3,Efr3a,Efr3b,Etnk1,Etnk2,Fabp5,Fam126a,Fam126b,Far1,Fgf2,Fig4,Gnpat,Gpaa1,Gpam,Gpat2,Gpat3,Gpat4,Hdhd5,Impa1,Impa2,Inpp1,Inpp4a,Inpp4b,Inpp5d,Inpp5e,Inpp5f,Inpp5j…
GOBP_GLYCEROPHOSPHOLIPID_CATABOLIC_PROCESS	Abhd12,Abhd16a,Apoc1,Enpp2,Enpp6,Gde1,Gdpd1,Gdpd3,Gpcpd1,Inpp5f,Ldlr,Lipc,Pla2g15,Pla2g4a,Pla2g4b,Pla2g4c,Pla2g4f,Pla2g5,Pla2g6,Pla2g7,Plcb1,Pnpla6,Pnpla7,Pnpla8,Prdx6,Scarb1,Smpd4
GOBP_GLYCOLIPID_BIOSYNTHETIC_PROCESS	A4galt,B3galt1,B3galt4,B3gnt5,B4galnt1,B4galt3,B4galt4,B4galt5,B4galt6,Dpm1,Dpm2,Dpm3,Gal3st1,Gpaa1,Large1,Mppe1,Pgap1,Pgap2,Pgap3,Piga,Pigb,Pigc,Pigf,Pigg,Pigh,Pigk,Pigl,Pigm,Pign,Pigo,Pigp,Pigq,Pigs,Pigt,Pigu,Pigv,Pigw,Pigx,Pigyl,Pigz,Prkaa1,Sccpdh,St3gal1,St3gal2,St3gal3,St3gal4,St3gal5,St6galnac3,St6galnac4,St6galnac6,St8sia1,St8sia3,St8sia4,Tm9sf2,Ugcg,Ugt8a
GOBP_GLYCOPROTEIN_CATABOLIC_PROCESS	Adamts12,Adamts9,Cela1,Cst3,Ctsl,Edem1,Edem2,Edem3,Fbxo17,Fbxo2,Fbxo27,Fbxo44,Fbxo6,Gpc1,Hpse,Man1a,Man1b1,Manba,Mmp12,Neu2,Ngly1,Oga,Sgsh,Stt3b
GOBP_GLYCOSPHINGOLIPID_BIOSYNTHETIC_PROCESS	A4galt,B3galt1,B3galt4,B4galnt1,B4galt3,B4galt4,B4galt5,B4galt6,Gal3st1,Large1,Prkaa1,St3gal1,St3gal2,St3gal3,St3gal5,St6galnac3,St6galnac4,St6galnac6,St8sia1,St8sia3,St8sia4,Tm9sf2,Ugcg,Ugt8a
GOBP_GLYCOSPHINGOLIPID_METABOLIC_PROCESS	A4galt,Abca2,B3galnt1,B3galt1,B3galt4,B4galnt1,B4galt3,B4galt4,B4galt5,B4galt6,Bax,Cerk,Cln6,Cptp,Gal3st1,Galc,Gba,Gba2,Gla,Glb1,Gltp,Gm2a,Hexa,Hexb,Itgb8,Kit,Large1,Naga,Neu1,Neu2,Neu3,Prkaa1,Prkcd,Smpd1,St3gal1,St3gal2,St3gal3,St3gal5,St6galnac3,St6galnac4,St6galnac6,St8sia1,St8sia3,St8sia4,Sumf1,Tm9sf2,Ugcg,Ugt8a
GOBP_GLYCOSYLATION	Abca2,Acer2,Alg1,Alg10b,Alg11,Alg12,Alg14,Alg2,Alg3,Alg5,Alg6,Alg8,Alg9,Aqp11,Arfgef1,B3galnt1,B3galnt2,B3galt1,B3galt4,B3galt6,B3gat2,B3gat3,B3glct,B3gnt2,B3gnt3,B3gnt5,B3gnt6,B3gnt7,B3gnt8,B3gnt9,B4galnt1,B4galt1,B4galt2,B4galt3,B4galt4,B4galt5,B4galt6,B4galt7,B4gat1,C1galt1,C1galt1c1,Chp1,Cln5,Cog1,Cog2,Cog3,Cog4,Cog5,Cog6,Cog7,Cog8,Crppa,Dad1,Ddost,Derl3,Dhdds,Dolk,Dolpp1,Dpagt1,Dpm1,Dpm2,Dpm…
GOBP_GLYCOSYL_COMPOUND_CATABOLIC_PROCESS	Abhd10,Ada,Adal,Apobec1,Apobec3,Cda,Cdadc1,Dera,Dpyd,Enpp4,Fuca1,Fuca2,Gba,Gba2,Gda,Gla,Gusb,Mtap,Naga,Nudt1,Upb1,Upp1,Upp2,Xdh
GOBP_GLYCOSYL_COMPOUND_METABOLIC_PROCESS	Abhd10,Acpp,Ada,Adal,Adk,Akr1a1,Akr1b3,Akr1b8,Akr1c20,Akr1c6,Akr7a5,Amd1,Apobec1,Apobec3,Aprt,Atic,Bloc1s6,Cbr4,Cda,Cdadc1,Dera,Dguok,Dhfr,Dnph1,Dpyd,Dtymk,Enpp4,Erh,Fuca1,Fuca2,Gba,Gba2,Gda,Gla,Gnmt,Gusb,Hprt,Icmt,Lcmt2,Macrod1,Macrod2,Mtap,Naga,Nme4,Nme5,Nt5c2,Nt5c3,Nt5e,Nudt1,Oard1,Ppat,Prps1,Prps1l1,Prps2,Prpsap2,Tk1,Tk2,Tyw1,Tyw5,Uckl1,Umps,Upb1,Upp1,Upp2,Uprt,Xdh
GOBP_GMP_METABOLIC_PROCESS	Ada,Adk,Adsl,Aprt,Atic,Card11,Cask,Dlg1,Dlg2,Gart,Gda,Gmpr2,Gmps,Guk1,Hprt,Impdh1,Impdh2,Magi3,Mpp1,Paics,Pfas,Ppat,Tjp2,Xdh
GOBP_GOLGI_ORGANIZATION	Akap9,Arfgef1,Arhgap21,Arhgef7,Arl1,Armh3,Atl2,Atl3,Atp8b1,Atp8b2,Atp8b4,Bag5,Bcas3,Bet1,Bhlha15,Blzf1,Camsap2,Camsap3,Cdc42,Cdk1,Cit,Clasp1,Clasp2,Cog1,Cog2,Cog3,Cog4,Cog5,Cog6,Cog7,Cog8,Csnk1a1,Csnk1d,Cul7,Dnajc28,Dnm2,Dym,Dync2h1,Ehd3,Fam174b,Fbxw8,Fhdc1,Gak,Gbf1,Gcc2,Golga2,Golga5,Golgb1,Golph3,Golph3l,Gorasp1,Gorasp2,Hace1,Hikeshi,Hook1,Htt,Huwe1,Kifc3,Lman1,Lman2,Lman2l,Lrrk2,Lysmd3,Map2k1,…
GOBP_GOLGI_TO_PLASMA_MEMBRANE_PROTEIN_TRANSPORT	Acsl3,Amn,Ank3,Arfrp1,Atp2c1,Bbs1,Bbs2,Blzf1,Cln3,Cnst,Csk,Gcc2,Gga1,Gga2,Gga3,Golga4,Golga7,Golph3,Golph3l,Gopc,Kif13a,Krt18,Lypla1,Macf1,Nsf,Optn,Pkdcc,Prepl,Rab10,Rab31,Rab34,Rack1,Sec16a,Sptbn1,Sys1,Vamp2,Vamp3,Vamp4,Vamp5
GOBP_GOLGI_TO_PLASMA_MEMBRANE_TRANSPORT	Acsl3,Amn,Ank3,Arfgef2,Arfrp1,Arl3,Atp2c1,Bbs1,Bbs2,Blzf1,Ccdc22,Ccdc93,Cln3,Cnst,Commd1,Csk,Dnm2,Exoc1,Exoc2,Exoc4,Exoc5,Exoc6,Exoc6b,Exoc8,Gcc2,Gga1,Gga2,Gga3,Golga4,Golga7,Golph3,Golph3l,Gopc,Kif13a,Krt18,Llgl1,Lypla1,Macf1,Nsf,Optn,Osbpl5,Pkdcc,Prepl,Rab10,Rab31,Rab34,Rabep1,Rack1,Sec16a,Sptbn1,Steap2,Stxbp6,Sys1,Vamp2,Vamp3,Vamp4,Vamp5,Vps35l
GOBP_GOLGI_TO_VACUOLE_TRANSPORT	Ankfy1,Ap1g1,Ap1g2,Ap3d1,Ap3s1,Ap3s2,Ap4m1,Ccdc91,Cln3,Ehd3,Gak,Lamp1,Laptm5,Rbsn,Rnf215,Sort1,Vps52,Vps54,Vti1a,Vti1b
GOBP_GPI_ANCHOR_METABOLIC_PROCESS	Dpm1,Dpm2,Dpm3,Gpaa1,Gpld1,Mppe1,Pgap1,Pgap2,Pgap3,Piga,Pigb,Pigc,Pigf,Pigg,Pigh,Pigk,Pigl,Pigm,Pign,Pigo,Pigp,Pigq,Pigs,Pigt,Pigu,Pigv,Pigw,Pigx,Pigyl,Pigz
GOBP_GRANULOCYTE_ACTIVATION	Anxa1,Anxa3,Bcr,Camp,Ccl3,Ccl5,Ccr2,Cd177,Cd300a,Ctsg,Cxcl5,Cxcr2,Dnase1,Dnase1l3,Enpp3,F2rl1,Fcer1g,Fcgr2b,Grn,Il15,Il18,Itgam,Itgb2,Kars,Kmt2e,Lilra6,Pira2,Myd88,Plpp6,Pram1,Prex1,Prg3,Prkcd,Ptafr,Spi1,Stx4a,Stxbp2,Stxbp3,Syk,Tnf,Traf3ip2,Tyrobp,Vamp2,Vamp7,Vamp8
GOBP_GRANULOCYTE_CHEMOTAXIS	Adgre5,Akirin1,Anxa1,Bsg,Bst1,C1qbp,C3ar1,C5ar1,C5ar2,Camk1d,Ccl11,Ccl6,Ccl9,Ccl17,Ccl3,Ccl19,Ccl12,Ccl2,Ccl21a,Ccl22,Ccl24,Ccl25,Ccl4,Ccl5,Ccl7,Ccr7,Cd74,Cklf,Cmklr1,Csf1,Csf1r,Csf3r,Cx3cl1,Cxadr,Cxcl1,Cxcl2,Cxcl10,Cxcl13,Cxcl5,Cxcl9,Cxcr1,Cxcr2,Dapk2,Dnm1l,Dpp4,Edn1,Fcer1g,Gbf1,Hrh1,Il17ra,Il1b,Il23a,Il34,Il4,Itga1,Itga9,Itgb2,Jam3,Jaml,Lbp,Lgals3,Mapk1,Mapk3,Mcu,Mdk,Mospd2,Mpp1,Nckap1l,Nod2,Pd…
GOBP_GRANULOCYTE_DIFFERENTIATION	Adipoq,Ap3b1,C1qc,Cbfa2t3,Ceacam1,Cebpa,Cebpe,Cited2,Cul4a,Dhrs7b,Fasn,Gata1,Gata2,Hax1,Hcls1,Inpp5d,Jagn1,L3mbtl3,Lbr,Lef1,Nkap,Rara,Runx1,Sp3,Spi1,Srp54a,Tal1,Tesc,Trib1,Zbtb46,Zfpm1
GOBP_GRANULOCYTE_MIGRATION	Adam8,Adgre5,Akirin1,Anxa1,Bsg,Bst1,C1qbp,C3ar1,C5ar1,C5ar2,Camk1d,Ccl11,Ccl6,Ccl9,Ccl17,Ccl3,Ccl19,Ccl12,Ccl2,Ccl21a,Ccl22,Ccl24,Ccl25,Ccl4,Ccl5,Ccl7,Ccr7,Cd177,Cd300a,Cd74,Cd99l2,Cklf,Cmklr1,Csf1,Csf1r,Csf3r,Cx3cl1,Cxadr,Cxcl1,Cxcl2,Cxcl10,Cxcl13,Cxcl5,Cxcl9,Cxcr1,Cxcr2,Dapk2,Dnm1l,Dpp4,Edn1,Epx,Fcer1g,Fut4,Fut7,Gbf1,Hrh1,Il17ra,Il1a,Il1b,Il1r1,Il23a,Il34,Il4,Irak4,Itga1,Itga9,Itgb2,Jagn1,Jam3,…
GOBP_GTP_METABOLIC_PROCESS	Ak3,Ak4,Efl1,Entpd7,Gimap7,Gnai3,Gtpbp1,Impdh1,Impdh2,Lrrk2,Mfn1,Nme1,Nme2,Nme3,Nme4,Nme5,Nme6,Nme7,Nme9,Opa1,Rab23,Ran,Rhoa,Rhoq
GOBP_G_PROTEIN_COUPLED_RECEPTOR_SIGNALING_PATHWAY_COUPLED_TO_CYCLIC_NUCLEOTIDE_SECOND_MESSENGER	Adrb3,Agt,Anxa1,Calcrl,Ccl12,Ccl2,Ccr1,Chrm1,Chrm3,Cnr2,Hrh1,Hrh2,Htr1b,Htr7,Lpar3,Mc5r,Mtnr1a,Npy,Olfr16,Ptgir,Pth1r,Sstr2,Tshr,Vipr1,Xcr1
GOBP_HAIR_CELL_DIFFERENTIATION	Cdh23,Ctnnb1,Dll1,Ercc2,Ercc3,Esrp1,Hes1,Hes5,Hey2,Jag1,Jag2,Kcnq1,Tomt,Mycl,Myo6,Myo7a,Notch1,Pafah1b1,Pls1,Rbpj,Scrib,Sec24b,Slc44a4,Slc4a7,Slc9a3r1,Sod1,Spink5,Tmem132e,Tprn,Triobp,Ush1c,Wdpcp,Whrn
GOBP_HEAD_MORPHOGENESIS	Ankrd11,Arid5b,Asph,Atp6ap2,Cldn5,Col1a1,Crispld2,Csrnp1,Ep300,Flvcr1,Ihh,Lef1,Mmp2,Msx1,Nipbl,Pdgfra,Plekha1,Ptpn11,Rab3gap1,Rras,Scx,Sgpl1,Ski,Tgfb3,Tiparp
GOBP_HEART_FORMATION	Axin2,Bmp2,Bmp4,Bmpr1a,Ctnnb1,Ext1,Folr1,Gata5,Hand2,Hes1,Lemd2,Lrp2,Mef2c,Mesp1,Mks1,Notch1,Pim1,Rbpj,Robo1,Robo2,Smarcd3,Sox17,Wnt5a
GOBP_HEART_GROWTH	Acacb,Adra1a,Agt,Akap13,Akap6,Arid2,Basp1,Bmp10,Bmpr1a,Cav3,Cdk1,Cited2,Ctdp1,Dipk2a,Dusp6,Dusp9,Edn1,Erbb4,Fgf2,Fgf9,Fgfr2,Foxc1,G6pdx,Gata4,Gata6,Gsk3a,Hamp,Heg1,Hey2,Igf1,Jarid2,Mapk11,Mapk14,Mef2c,Mesp1,Notch1,Parp2,Pdlim5,Pi16,Pim1,Ppara,Prkar1a,Prox1,Pten,Rbp4,Rbpj,Rgs2,Rgs4,Runx1,S1pr1,Sav1,Smad1,Sorbs2,Tbx2,Tbx20,Tenm4,Tgfb2,Tgfbr1,Tgfbr2,Tgfbr3,Tomm70a,Vgll4,Wnt2,Wt1,Yap1,Yy1,Zfpm2
GOBP_HEART_MORPHOGENESIS	Acvr1,Acvrl1,Adam15,Adamts1,Adgrg6,Ahi1,Aldh1a2,Alpk2,Ankrd1,Aplnr,Arid2,Arl13b,Asb2,Asxl1,Atf2,Axin2,Bbs4,Bbs5,Bbs7,Bmp10,Bmp2,Bmp4,Bmp5,Bmp7,Bmpr1a,Bmpr2,C2cd3,Cav3,Ccdc103,Ccm2l,Ccn1,Cdc42,Chd7,Cited2,Cldn5,Col5a1,Cpe,Crkl,Ctnnb1,Dchs1,Dhrs3,Dlc1,Dll1,Dll4,Dnah11,Dsp,Dvl2,Edn1,Ednra,Efna1,Eln,Eng,Ephb4,Ext1,Fgfr2,Fgfrl1,Fhl2,Fkbp1a,Flna,Flrt2,Folr1,Foxc1,Foxf1,Fzd1,Fzd2,Gaa,Gata3,Gata4,Gata5,G…
GOBP_HEART_PROCESS	Abcc9,Ace,Ace2,Ada,Adm,Adora1,Adora3,Adra1a,Adra1b,Adrb1,Agt,Akap13,Akap9,Ank2,Apln,Asb3,Atg5,Atp1a1,Atp1a2,Atp1a3,Atp1b1,Atp1b2,Atp2a2,Atp2a3,Atp2b1,Atp2b2,Atp2b4,Avpr1a,Bin1,Bmp10,Cacna1c,Cacna1d,Cacna2d1,Cacnb2,Calm1,Calm2,Calm3,Camk2d,Cav1,Cav3,Ccn2,Cdc42,Celf2,Corin,Csrp3,Cxadr,Cxcr4,Cyp2j9,Des,Dlg1,Dmd,Dmpk,Dnm1l,Dsc2,Dsg2,Dsp,Edn1,Ednra,Ednrb,Ehd3,Epas1,Ext1,Ext2,Fgf12,Fkbp1b,Flna,Fxyd1,Fy…
GOBP_HEART_TRABECULA_MORPHOGENESIS	Adamts1,Adgrg6,Bmp10,Bmp5,Bmp7,Bmpr1a,Cav3,Chd7,Dll4,Eng,Fhl2,Fkbp1a,Heg1,Hey1,Hey2,Med1,Notch1,Nrg1,Ovol2,Rbp4,Rbpj,S1pr1,Sos1,Srf,Tek,Tgfb2,Tgfbr1,Tgfbr3
GOBP_HEART_VALVE_DEVELOPMENT	Acvr1,Adamts9,Aplnr,Bmp2,Bmp4,Bmpr1a,Bmpr2,Ccn1,Dchs1,Dll4,Efna1,Eln,Emilin1,Fgfrl1,Gata3,Gata4,Gata5,Gja5,Hectd1,Hey1,Hey2,Heyl,Jag1,Matr3,Mdm2,Mdm4,Mef2c,Mtor,Nfatc1,Nos3,Notch1,Notch2,Olfm1,Pde2a,Prdm1,Rb1,Rbpj,Robo1,Robo2,Rock1,Rock2,Scx,Slit2,Slit3,Smad4,Smad6,Snai1,Snai2,Sox4,Sox9,Tbx20,Tgfb1,Tgfb2,Tgfbr2,Tie1,Tnfrsf1a,Tnfrsf1b,Twist1,Zbtb14,Zfpm1
GOBP_HEART_VALVE_MORPHOGENESIS	Acvr1,Adamts9,Bmp2,Bmp4,Bmpr1a,Bmpr2,Ccn1,Dchs1,Dll4,Efna1,Eln,Emilin1,Fgfrl1,Gata3,Gata4,Gata5,Gja5,Hey1,Hey2,Heyl,Jag1,Mdm2,Mdm4,Mef2c,Mtor,Nfatc1,Nos3,Notch1,Notch2,Olfm1,Rb1,Robo1,Robo2,Rock1,Rock2,Scx,Slit2,Slit3,Smad4,Smad6,Snai1,Snai2,Sox4,Sox9,Tbx20,Tgfb1,Tgfb2,Tgfbr2,Tie1,Twist1,Zfpm1
GOBP_HEMATOPOIETIC_PROGENITOR_CELL_DIFFERENTIATION	Abl1,Ace,Acp6,Adar,Agpat5,Ankle1,Anln,Ap3b1,Arl11,Armc6,Atf2,Batf,Bcl2,Bloc1s2,Bmp4,4930430F08Rik,Cdk6,Cebpd,Ciao3,Cited2,Csf1r,Dact2,Dhtkd1,Dhx36,Dpf2,Eef2,Eif2ak2,Eml1,Ercc2,Esco2,Ext1,Flcn,Flt1,Flt3,Flt4,Fnip1,Foxc1,Fst,Fstl3,Gata3,Herc6,Hes1,Hes5,Hoxb3,Hoxb4,Hspa9,Hyal2,Inhba,Itch,Jam3,Kdr,Kit,Kitl,Lig4,Lmbr1l,Meox1,Mettl14,Mettl3,Mlf1,Mllt3,Myb,N4bp2l2,Nfe2l2,Notch1,Nudt21,Osm,Pdcd2,Pdgfra,P…
GOBP_HEMATOPOIETIC_STEM_CELL_DIFFERENTIATION	Abl1,Ace,Batf,Cdk6,Eif2ak2,Ercc2,Ext1,Foxc1,Hoxb4,Hspa9,Itch,Lmbr1l,Meox1,Mettl3,Mllt3,N4bp2l2,Nfe2l2,Osm,Prkdc,Pus7,Setd1a,Sfrp1,Srf,Tal1,Trp53,Ufl1,Xrcc5,Ythdf2
GOBP_HEMATOPOIETIC_STEM_CELL_PROLIFERATION	Ace,Arih2,Atxn1l,Cd34,Ctc1,Eif2ak2,Etv6,Gba,Kat7,Kitl,Mecom,N4bp2l2,Nkap,Pdcd2,Pim1,Runx1,Sart3,Thpo,Wnt5a,Yjefn3,Ythdf2
GOBP_HEMOSTASIS	Abat,Actb,Actg1,Actn1,Adamts13,Adora2a,Adra2a,Adra2b,Adtrp,Ak3,Alox12,Ano6,Anxa5,Anxa8,Ap3b1,Apoe,Apoh,Avpr2,Axl,Blk,Bloc1s3,Bloc1s4,Bloc1s6,C1galt1c1,C1qtnf1,Cav1,Cd34,Cd36,Cd40,Cd59b,Cd9,Ceacam1,Clic1,Col3a1,Comp,Cpb2,Csrp1,Ctsg,Cyp4f14,Cyp4f15,Dgka,Dgkd,Dgke,Dgkg,Dgkh,Dgkq,Dgkz,Dmtn,Dtnbp1,Edn1,Emilin2,Enpp4,Entpd1,Entpd2,Ephb2,F10,F11,F11r,F12,F13a1,F13b,F2,F2r,F2rl1,F2rl2,F2rl3,F3,F5,F7,F8,F…
GOBP_HEPARAN_SULFATE_PROTEOGLYCAN_BIOSYNTHETIC_PROCESS	B3galt6,B3gat3,Csgalnact1,Ctnnb1,Dse,Ext1,Ext2,Extl2,Extl3,Glce,Hs2st1,Hs3st3b1,Hs6st1,Ndst1,Ndst2,Ndst3,Pxylp1,Tcf7l2,Tm9sf2,Ugdh,Xylt1,Xylt2
GOBP_HEPARAN_SULFATE_PROTEOGLYCAN_METABOLIC_PROCESS	B3galt6,B3gat3,Csgalnact1,Ctnnb1,Dse,Ext1,Ext2,Extl2,Extl3,Glce,Gpc1,Hpse,Hs2st1,Hs3st3b1,Hs6st1,Ndst1,Ndst2,Ndst3,Pxylp1,Sgsh,Sulf1,Sulf2,Tcf7l2,Tm9sf2,Ugdh,Xylt1,Xylt2
GOBP_HEPATICOBILIARY_SYSTEM_DEVELOPMENT	Acadm,Acat1,Aco2,Ada,Aldh1a2,Anxa1,Arf6,Arg1,Arid5b,Ass1,Atf2,Aurka,Baat,Cadm1,Ccnd1,Cdk5rap3,Cdkn2b,Ceacam1,Cebpa,Cebpb,Cebpg,Cflar,Cit,Cited2,Cldn1,Cobl,Cpb2,Cps1,Cpt1a,Csnk2a2,Cul3,Cyp1a1,E2f7,E2f8,Elk1,Ezh2,Fbxw7,Fgf1,Fgl1,Fpgs,Frzb,Gata6,Gfer,Gli3,Hamp,Hes1,Hgf,Hlx,Hmgcs2,Hmox1,Hnf1a,Hnf1b,Hnf4a,Hnrnpd,Hpn,Igf2r,Ihh,Il10,Il6,Itga2,Jarid2,Jun,Lims2,Lsr,Man2a1,Mdk,Med1,Mesp1,Met,Mks1,Mpst,Myc,…
GOBP_HETEROCHROMATIN_ORGANIZATION	Apobec1,a,Atf7ip,Axin1,Bahd1,Baz2a,Bend3,Cbx3,Cdk2,Cdkn1c,Cenpv,Ctbp1,Ctcf,Ctr9,Dnmt1,Dnmt3a,Ezh1,Ezh2,Fam172a,H1f0,H3f3a,H3f3b,Hdac1,Hdac2,Hdac5,Hells,Hmga2,Hp1bp3,Kdm1a,Kmt2d,L3mbtl3,Loxl2,Mbd2,Mbd3,Mecom,Mecp2,Morc2a,Mphosph8,Mthfr,Ndn,Nrde2,Phf2,Phf8,Pik3ca,Pole3,Pphln1,Ppm1d,Rb1,Resf1,Rif1,Rrp8,Samd1,Scmh1,Setd7,Setdb1,Setdb2,Sin3a,Sirt1,Sirt2,Sirt6,Smchd1,Snai1,Suv39h1,Tasor,Tet1,Tpr,Trim28…
GOBP_HETEROPHILIC_CELL_CELL_ADHESION_VIA_PLASMA_MEMBRANE_CELL_ADHESION_MOLECULES	Adgrl1,Alcam,Amigo1,Amigo2,Amigo3,Cadm1,Cadm3,Cd164,Cd209b,Cd6,Cdh2,Cdh4,Crtam,Cxadr,Dchs1,Fat4,Hmcn1,Icam1,Igsf21,Itga5,Itgal,Jaml,Lgals7,Nectin1,Nectin3,Nectin4,Ptprd,Pvr,Scarf2,Sele,Selp,Tenm3,Tenm4,Vcam1
GOBP_HETEROTYPIC_CELL_CELL_ADHESION	Adipoq,Ager,Apoa1,Bmp7,Cd1d1,Cd2,Cd200,Cd200r1,Cd44,Cd47,Cxadr,Dsc2,Dsg2,Dsp,Fga,Fgb,Fgg,Flot1,Flot2,Gcnt2,Il10,Il1b,Il1rn,Itga4,Itga5,Itga7,Itgad,Itgav,Itgax,Itgb1,Itgb2,Itgb3,Itgb7,Jam3,Jup,Klf4,Lck,Pirb,Map2k5,Mapk7,Mbp,Myadm,Ninj1,Nrcam,Parva,Perp,Pkp2,Ptprc,Sirpa,Skap1,Thy1,Tnf,Vcam1,Wnk1
GOBP_HINDBRAIN_DEVELOPMENT	Aars,Abat,Abl1,Agtpbp1,Ahi1,Aif1,Aldh1a2,Arcn1,Arl13b,Atf2,Atf5,Atic,Atp1b2,Atrn,B4galt2,Bcl2,Bmp5,Bmp7,Cd3e,Cdk5,Cdk5r1,Cend1,Cep290,Ckb,Clp1,Coq8b,Crk,Crkl,Ctnnb1,Dab1,Dixdc1,Dlc1,Dll1,Egf,Egr2,Ephb2,Ezh2,Fcgr2b,Fgf2,Foxc1,Fzd4,Gart,Gata2,Gba,Gbx2,Gdf10,Gnpat,Hap1,Herc1,Hes1,Hnf1b,Hnrnpd,Hoxa2,Hoxb2,Hoxb3,Hspa5,Igf1r,Itgb1,Kat2a,Kdm2b,Kif14,Ldb1,Lef1,Mafb,Map2k1,Mdk,Mecp2,mt-Co1,mt-Nd4,Mtpn,Nag…
GOBP_HINDBRAIN_MORPHOGENESIS	Abl1,Agtpbp1,Cdk5,Cend1,Coq8b,Dab1,Dlc1,Dll1,Gba,Gnpat,Herc1,Hes1,Hspa5,Kif14,Ldb1,Map2k1,Mtpn,Ophn1,Prox1,Ptpn11,Rora,Serpine2,Slc25a46,Smo,Sptbn2,Ttc21b,Ttll1,Whrn,Xrcc1
GOBP_HIPPOCAMPUS_DEVELOPMENT	Anxa3,Atat1,Atp2b4,Bbs2,Bbs4,Bloc1s6,Btg2,Casp3,Cdk5,Cdk5r1,Cdk6,Crk,Crkl,Dab1,Dclk2,Eif2b5,Ezh1,Ezh2,Gli3,Gsk3b,Hdac1,Hsd3b3,Hsd3b1,Id4,Igf1r,Kif14,Lef1,Lrp8,Mas1,Mdk,Mfsd2a,Mkks,Nf2,Ogdh,Pafah1b1,Phlpp2,Plxna3,Ppp1r9b,Prox1,Pten,Ran,Rara,Reln,Sct,Sema6b,Slc32a1,Smo,Srd5a1,Srd5a2,Srf,Tent2,Tmem108,Tsc1,Tsku,Uba6,Uqcrq,Xrcc1,Xrn2,Ywhae
GOBP_HIPPO_SIGNALING	Ajuba,Amot,Amotl1,Amotl2,Cit,Dchs1,Dlg5,Fat4,Schip1,Lats1,Lats2,Limd1,Map2k3,Mapk14,Mark3,Mob1a,Mob1b,Mob3b,Nek8,Nf2,Pja2,Sav1,Shank2,Sox11,Stk3,Stk4,Tead1,Tead2,Tead3,Tead4,Tial1,Vgll4,Wtip,Wwc1,Wwc2,Wwtr1,Yap1
GOBP_HISTONE_DEACETYLATION	Akap8,Akap8l,Aplnr,Baz2a,Bcl6,Brms1,Brms1l,BC004004,Camk2d,Chd3,Chd4,Ctbp1,Dr1,Elk4,Foxp3,Gatad2a,Gatad2b,Hdac1,Hdac10,Hdac11,Hdac2,Hdac4,Hdac5,Hdac6,Hdac7,Hdac9,Hopx,Ing2,Jdp2,Kat14,Kat2a,Kdm5a,Lrrk2,Mapk8,Mbd2,Mbd3,Mbip,Mier1,Mier2,Mier3,Morf4l1,Morf4l2,Msl3,Mta1,Mta2,Mta3,Ncapg2,Nipbl,Per1,Per2,Phb,Pink1,Prdm5,Prkd2,Prmt6,Rbbp4,Rbbp7,Rbm14,Rcor1,Rcor2,Rcor3,Rest,Rrp8,Sap30bp,Sfpq,Sgf29,Sin3a,S…
GOBP_HISTONE_DEUBIQUITINATION	Asxl1,Atxn7,Atxn7l3,Bap1,Brcc3,Eny2,Epop,Kat2a,Mysm1,Sart3,Sf3b3,Sf3b5,Sgf29,Supt20,Supt3,Supt7l,Tada1,Tada2b,Tada3,Taf10,Taf12,Taf2,Taf4,Taf5,Taf5l,Taf6,Taf6l,Taf7,Taf9,Trrap,Uimc1,Usp15,Usp16,Usp21,Usp22,Usp3,Usp36,Usp49,Usp7
GOBP_HISTONE_H2A_ACETYLATION	Actb,Actl6a,Brd8,Dmap1,Ep400,Epc1,Epc2,Ing3,Kat5,Mbtd1,Meaf6,Morf4l1,Morf4l2,Mrgbp,Msl3,Naa40,Ruvbl1,Ruvbl2,Sphk2,Trrap,Vps72,Yeats4
GOBP_HISTONE_H2A_UBIQUITINATION	Bcor,Bmi1,Cul4b,Ddb1,Ddb2,Dtx3l,Kdm2b,Otub1,Otub2,Pcgf1,Pcgf2,Pcgf3,Pcgf5,Pcgf6,Ring1,Rnf168,Rnf2,Rnf8,Rybp,Trim37,Trip12,Ube2a,Ube2b,Ubr2,Ubr5
GOBP_HISTONE_H3_ACETYLATION	Atxn7,Atxn7l3,Brca1,Brca2,Brd1,Brpf1,Brpf3,Camk1,Chek1,Crtc2,Dr1,Eny2,Ep300,Gata3,Hdac5,Ing4,Ing5,Irf4,Jade1,Jade2,Jade3,Kat14,Kat2a,Kat2b,Kat6a,Kat6b,Kat7,Kat8,Kmt2a,Ldb1,Lef1,Lif,Map3k7,Mbip,Mcm3ap,Meaf6,Naa60,Pbxip1,Per1,Pih1d1,Piwil2,Pole3,Rapgef3,Sgf29,Sin3a,Sirt1,Smad4,Smarcb1,Sphk2,Spi1,Supt3,Supt7l,Tada1,Tada2a,Tada3,Taf10,Taf12,Taf2,Taf4,Taf5,Taf5l,Taf6,Taf6l,Taf7,Taf9,Trim16,Trrap,Usp22…
GOBP_HISTONE_H3_K14_ACETYLATION	Brd1,Brpf1,Brpf3,Dr1,Gata3,Ing5,Kat14,Kat2a,Kat7,Kmt2a,Mbip,Meaf6,Piwil2,Sgf29,Sirt1,Tada2a,Tada3,Wbp2,Wdr5,Yeats2,Zzz3
GOBP_HISTONE_H3_K4_METHYLATION	Arid4a,Ash1l,Ash2l,Auts2,Bcor,Bend3,Brca1,Ctnnb1,Ctr9,Cxxc1,Dnmt1,Dnmt3b,Dpy30,Ehmt2,Gata3,Gfi1,Hcfc1,Kansl1,Kansl2,Kansl3,Kat8,Kdm1a,Kdm6a,Kmt2a,Kmt2b,Kmt2c,Kmt2d,Kmt2e,Mcrs1,Men1,Myb,Nelfa,Nelfe,Nfya,Nfyb,Nfyc,Nnmt,Ogt,Pagr1a,Paxip1,Phf20,Pih1d1,Prdm9,Prmt6,Pygo2,Rbbp5,Rlf,Rtf1,Setd1a,Setd1b,Setd3,Setd4,Setmar,Smad4,Snw1,Tet2,Tet3,Wdr5,Wdr5b,Wdr61,Wdr82,Zfp335
GOBP_HISTONE_H3_K9_METHYLATION	Arid4a,Arid4b,Ash1l,Atrx,Bend3,Brca1,Dnmt1,Dnmt3b,Ehmt1,Ehmt2,Jarid2,Kdm1a,Kdm3a,Kdm4a,Kdm4c,Kdm4d,Lmna,Mecom,Mecp2,Myb,Pax5,Pih1d1,Prdm5,Prdm9,Rif1,Setd5,Setd7,Setdb1,Setdb2,Sirt1,Smarcb1,Suv39h1,Suv39h2,Zfp110,Zfp369
GOBP_HISTONE_H3_K9_MODIFICATION	Arid4a,Arid4b,Ash1l,Atrx,Bend3,Brca1,Camk1,Chek1,Crtc2,Dnmt1,Dnmt3b,Ehmt1,Ehmt2,Gata3,Hdac5,Jarid2,Kat2b,Kdm1a,Kdm3a,Kdm4a,Kdm4c,Kdm4d,Kmt2a,Lmna,Mecom,Mecp2,Myb,Pax5,Pih1d1,Piwil2,Prdm5,Prdm9,Rapgef3,Rif1,Setd5,Setd7,Setdb1,Setdb2,Sirt1,Sirt6,Smad4,Smarcb1,Sphk2,Suv39h1,Suv39h2,Zfp110,Zfp369,Zfp451
GOBP_HISTONE_H4_ACETYLATION	Actb,Actl6a,Apbb1,Arrb1,Atf2,Atg5,Auts2,Bend3,Brca1,Brca2,Brd8,Ctbp1,Dmap1,Ep300,Ep400,Epc1,Epc2,Hat1,Hcfc1,Ing3,Ing4,Ing5,Irf4,Iws1,Jade1,Jade2,Jade3,Kansl1,Kansl2,Kansl3,Kat2a,Kat5,Kat6a,Kat7,Kat8,Kmt2a,Lef1,Mbtd1,Mcrs1,Meaf6,Morf4l1,Morf4l2,Mrgbp,Msl1,Msl2,Msl3,Muc1,Naa40,Naa50,Naa60,Ncoa1,Ogt,Per1,Phf20,Pih1d1,Ruvbl1,Ruvbl2,Sirt1,Smarcb1,Spi1,Taf7,Trim16,Trrap,Usp22,Vps72,Wdr5,Yeats4,Zmpste24…
GOBP_HISTONE_H4_K16_ACETYLATION	Atg5,Auts2,Brca1,Hcfc1,Ing4,Jade1,Jade2,Jade3,Kansl1,Kansl2,Kansl3,Kat7,Kat8,Kmt2a,Mcrs1,Meaf6,Msl1,Msl2,Msl3,Ogt,Phf20,Pih1d1,Sirt1,Smarcb1,Wdr5,Zmpste24
GOBP_HISTONE_LYSINE_DEMETHYLATION	Hr,Hsf4,Jmjd1c,Kdm1a,Kdm1b,Kdm2a,Kdm2b,Kdm3a,Kdm3b,Kdm4a,Kdm4b,Kdm4c,Kdm4d,Kdm5a,Kdm5b,Kdm5c,Kdm6a,Kdm6b,Kdm7a,Kdm8,Phf2,Phf8,Riox1,Riox2,Ube2b
GOBP_HISTONE_METHYLATION	Aass,Arid4a,Arid4b,Ash1l,Ash2l,Atrx,Auts2,Bcor,Bend3,Brca1,Brd4,Carm1,Chtop,Coprs,Crebbp,Ctcf,Ctnnb1,Ctr9,Cxxc1,Dnmt1,Dnmt3b,Dot1l,Dpy30,Eed,Ehmt1,Ehmt2,Ezh1,Ezh2,Fam47e,Fbl,Gata3,Gfi1,Hcfc1,Iws1,Jarid2,Jmjd4,Kansl1,Kansl2,Kansl3,Kat8,Kdm1a,Kdm3a,Kdm4a,Kdm4c,Kdm4d,Kdm6a,Kmt2a,Kmt2b,Kmt2c,Kmt2d,Kmt2e,Kmt5a,Kmt5b,Kmt5c,Lmna,Mcrs1,Mecom,Mecp2,Men1,Mllt6,Mtf2,Mthfr,Myb,N6amt1,Nelfa,Nelfe,Nfya,Nfyb,Nf…
GOBP_HISTONE_MONOUBIQUITINATION	Atxn7l3,Bcor,Bmi1,Cdc73,Ctr9,Cul4b,Ddb1,Ddb2,Dtx3l,Kdm2b,Leo1,Paf1,Pcgf1,Pcgf2,Pcgf3,Pcgf5,Pcgf6,Rag1,Ring1,Rnf168,Rnf2,Rnf20,Rnf40,Rybp,Trim37,Ube2e1,Uhrf1,Wac
GOBP_HISTONE_MRNA_METABOLIC_PROCESS	Atm,Cpsf2,Cpsf3,Dcp2,Eri1,Exosc10,Exosc4,Lsm1,Lsm10,Lsm11,Mblac1,Mtpap,Ncbp1,Ncbp2,Slbp,Ssb,Tent2,Tent4b,Tut1,Tut4,Tut7,Upf1,Xrn1,Zfp473
GOBP_HISTONE_PHOSPHORYLATION	Akap8,Akap8l,Atm,Aurka,Aurkb,Baz1b,Ccna2,Cdk1,Cdk2,Cdk5,Cdk9,Chek1,Dcaf1,Fmr1,Haspin,Hmga2,Il1b,Incenp,Jak2,Map3k12,Mapk3,Mst1,Pkn1,Ppp4c,Ppp4r2,Ppp4r3b,Prkaa1,Prkaa2,Prkca,Prkcb,Prkcd,Rps6ka5,Smarca5,Twist1,Ube2b,Vrk1,Vrk2,Vrk3,Zmpste24
GOBP_HISTONE_UBIQUITINATION	Atxn7l3,Bcor,Bmi1,Cbx8,Cdc73,Cdk9,Ctr9,Cul4b,Ddb1,Ddb2,Dtx3l,Huwe1,Kdm1a,Kdm2b,Leo1,Otub1,Otub2,Paf1,Park7,Pcgf1,Pcgf2,Pcgf3,Pcgf5,Pcgf6,Phc1,Rag1,Ring1,Rnf168,Rnf2,Rnf20,Rnf40,Rnf8,Rybp,Suz12,Trim37,Trip12,Ube2a,Ube2b,Ube2e1,Ube2n,Ubr2,Ubr5,Uhrf1,Usp22,Wac,Wdr70
GOBP_HOMEOSTASIS_OF_NUMBER_OF_CELLS_WITHIN_A_TISSUE	Akt3,Bax,Bcl2,Ccr2,Coro1a,Csf1,F2r,Fh1,Gata1,Gata2,Gigyf2,Il20rb,Il7,Ildr2,Klhl10,Kras,Lipa,Nos3,Notch1,P2rx7,Ptpn11,Rac3,Sash3,Smo,Sox9,Vps54
GOBP_HOMOLOGOUS_CHROMOSOME_PAIRING_AT_MEIOSIS	Ago4,Bag6,Brip1,Ccnb1ip1,Ccne1,Ccne2,Dmc1,Ehmt2,Fancd2,Mael,Meiob,Mlh1,Mlh3,Mre11a,Msh5,Ndc1,P3h4,Prdm9,Psmc3ip,Rad21,Rec8,Sirt7,Stag3,Sun1,Syce2,Syce3,Sycp2,Tex12,Tex15,Trip13,Ube2b,Zcwpw1
GOBP_HOMOLOGOUS_CHROMOSOME_SEGREGATION	Ago4,Atm,Bag6,Brip1,Ccnb1ip1,Ccne1,Ccne2,Cenpc1,Dmc1,Ehmt2,Espl1,Fancd2,Fmn2,Mael,Meiob,Mlh1,Mlh3,Mre11a,Msh5,Ndc1,P3h4,Plk1,Prdm9,Psmc3ip,Pttg1,Rad21,Rec8,Sgo1,Sgo2a,Sirt7,Stag3,Sun1,Syce2,Syce3,Sycp2,Terf1,Tex12,Tex15,Trip13,Ube2b,Zcwpw1
GOBP_HOMOLOGOUS_RECOMBINATION	Atm,Brip1,Gm960,Ccnb1ip1,Cenps,Cenpx,Cntd1,Cort,Dmc1,Eme1,Eme2,Ercc4,Fancd2,Fancm,Hdac10,Hsf2bp,Klhdc3,Meiob,Mlh1,Mlh3,Mnd1,Mre11a,Msh5,Mus81,Nucks1,Prdm9,Psmc3ip,Rad21,Rad50,Rad51,Rad51ap1,Rad51b,Rad51c,Rad51d,Rad54b,Rad54l,Rec8,Rmi1,Slx4,Syce3,Top2a,Top2b,Trip13,Ube2b,Ubr2
GOBP_HOMOPHILIC_CELL_ADHESION_VIA_PLASMA_MEMBRANE_ADHESION_MOLECULES	Amigo1,Amigo2,Bsg,Cadm1,Cadm3,Cd84,Cdh1,Cdh11,Cdh13,Cdh2,Cdh23,Cdh24,Cdh3,Cdh4,Cdh5,Cdhr2,Cdhr4,Cdhr5,Ceacam1,Celsr1,Celsr2,Celsr3,Clstn1,Clstn2,Clstn3,Cntn2,Dchs1,Dchs2,Dsc2,Dsg2,Emb,Esam,Fat1,Fat4,Hmcn1,Igsf11,Igsf21,Igsf9,Itgb1,L1cam,Mpzl2,Nectin1,Nectin2,Nectin3,Nectin4,Nexn,Nptn,Obsl1,Palld,Pcdh1,Pcdh12,Pcdh18,Pcdh7,Pcdhb18,Pcdhb16,Pcdhb20,Pcdhb22,Pcdhb17,Pcdhb3,Pcdhb5,Pcdhb10,Pcdhb4,Pcdhb13…
GOBP_HOMOTYPIC_CELL_CELL_ADHESION	Abat,Actb,Actg1,Actn1,Alox12,Ank3,Blk,Bloc1s4,C1qtnf1,Ccl5,Cd9,Ceacam1,Clic1,Comp,Csrp1,Ctsg,Cxadr,Dmtn,Dsc2,Dsg2,Dsp,Emilin2,F11r,Fermt3,Fga,Fgb,Fgg,Fibp,Flna,Fn1,Gata1,Gnas,Gp1ba,Gp6,Hbb-bt,Hspb1,Il6,Il6st,Ilk,Itgb3,Jak1,Jak2,Jup,Lyn,Metap1,Mmrn1,Mpl,Myh9,Myl12a,Myl9,P2ry12,Pdgfra,Pdpn,Pear1,Pik3cb,Pik3cg,Pkp2,Plaur,Plek,Plpp3,Ppia,Prkca,Prkcd,Prkcq,Prkg1,Ptpn6,Ptpru,Rap2b,Rdx,Serpine2,Sh2b3,Sl…
GOBP_HORMONE_BIOSYNTHETIC_PROCESS	Adm,Akr1b3,Akr1b8,Arnt,Atp1a1,Bmp2,Bmp5,Bmp6,Chst8,Clcn2,Cyp11a1,Cyp17a1,Cyp21a1,Dab2,Dgkq,Dhcr7,Dhrs11,Dio1,Dio2,Dio3,Dkk3,Egr1,Fdx1,Gfi1,H6pd,Hfe,Hif1a,Hsd17b1,Hsd17b11,Hsd17b12,Hsd17b2,Hsd17b3,Hsd17b6,Hsd17b7,H2-Ke6,Hsd3b3,Hsd3b1,Igf1r,Med1,Nfkb1,Por,Rest,Srd5a1,Srd5a2,Srd5a3,Stard3,Stc2,Tg,Tspo,Wnt4
GOBP_HORMONE_MEDIATED_SIGNALING_PATHWAY	Abhd2,Acsl1,Adipor1,Adipor2,Appl1,Appl2,Ar,Arid1a,Arntl,a,Bmp4,Bmp7,Brca1,Calcoco1,Calr,Carm1,Clock,Cnot1,Cnot2,Cnot9,Crhr2,Cry1,Cry2,Csnk2b,Cyp7b1,Dab2,Daxx,Ddrgk1,Ddx17,Ddx5,Ddx54,Dnaaf4,Egln2,Ep300,Esr1,Esrra,Esrrb,Esrrg,Fkbp4,Foxa1,Foxp1,Gcgr,Ghr,Ghrl,Gtf2h1,Hdac1,Hdac6,Heyl,Jak2,Kank2,Kdm1a,Kdm3a,Kdm4c,Kmt2d,Lancl2,Lats1,Lats2,Lbh,Lgr4,Lgr5,Med1,Ncoa1,Ncoa4,Ncor1,Ncor2,Nedd4,Nodal,Nr1d1,Nr1d…
GOBP_HORMONE_METABOLIC_PROCESS	Ace,Ace2,Adh1,Adh4,Adh7,Adm,Afp,Akr1b3,Akr1b8,Akr1c20,Akr1c6,Akr1d1,Aldh1a1,Aldh1a2,Aldh1a3,Aldh8a1,Aldh9a1,Arnt,Atp1a1,Atp6ap2,Awat2,Bace2,Bche,Bco1,Bco2,Bmp2,Bmp5,Bmp6,Cga,Chst10,Chst8,Clcn2,Cma1,Corin,Cpa3,Cpe,Cpq,Crym,Ctsb,Ctsg,Ctsk,Ctsl,Ctsz,Cyp11a1,Cyp17a1,Cyp1a1,Cyp1a2,Cyp1b1,Cyp21a1,Cyp26a1,Cyp26b1,Cyp2c55,Cyp2d22,Cyp2s1,Cyp3a11,Cyp3a13,Cyp46a1,Dab2,Ddo,Dgat1,Dgat2,Dgkq,Dhcr7,Dhrs11,Dhrs1…
GOBP_HORMONE_TRANSPORT	Aacs,Abat,Acsl4,Acvr2b,Adcy5,Adipoq,Adm,Adora1,Adra2a,Agt,Agtr1a,Aimp1,Alox5,Ano1,Anxa1,Arntl,Bad,Baiap3,Blk,Bmp6,Btk,C1qtnf1,C1qtnf12,C1qtnf3,C2cd2l,Camk2g,Capn10,Ccdc186,Ccl5,Ccn3,Cd38,Cdk16,Cga,Chd7,Clock,Cltrn,Cpe,Cpt1a,Creb1,Cry1,Cry2,Crym,Cyb5r4,Dab2,Edn1,Efna5,Eipr1,Ensa,Exoc3l,Ffar2,Ffar4,Fga,Fgb,Fgg,Fkbp1b,Foxa2,Fzd4,Gabbr1,Gal,Gata3,Gck,Gdf9,Ghrl,Gja1,Glud1,Glul,Gpld1,Gpr27,Gpr68,Hadh,H…
GOBP_HUMORAL_IMMUNE_RESPONSE	A2m,Acod1,Alox5,Ang,Apcs,Bcl2,Bcl3,Blnk,Bst1,C1qa,C1qb,C1qbp,C1qc,C1rb,C1rl,C1s1,C2,C3,C4b,C4bp,Hc,C6,C8a,C8b,C8g,C9,Camp,Ccl12,Ccl2,Ccr2,Ccr7,Cd28,Cd46,Cd55,Cd59b,Cd5l,Cd81,Cd83,Cfb,Cfd,Cfh,Cfhr1,Cfi,Cfp,Clu,Colec10,Colec11,Cr1l,Cr2,Crp,Ctsg,Cxcl1,Cxcl2,Cxcl10,Cxcl13,Cxcl14,Cxcl5,Cxcl9,Defb1,Dmbt1,Ebi3,Elane,Exo1,F2,Fam3a,Fcer2a,Fcgr2b,Fcnb,Fga,Fgb,Foxj1,Gapdh,Gata3,Gata6,Gpi1,Gpr183,H2-Q10,H2-Q…
GOBP_HUMORAL_IMMUNE_RESPONSE_MEDIATED_BY_CIRCULATING_IMMUNOGLOBULIN	Apcs,Bcl3,C1qa,C1qb,C1qbp,C1qc,C1rb,C1rl,C1s1,C2,C3,C4b,C4bp,Hc,C6,C8a,C8b,C8g,C9,Cd46,Cd55,Cd81,Cfi,Clu,Cr1l,Cr2,Crp,Exo1,Fcer2a,Fcgr2b,Foxj1,Hpx,Igha,Ighg1,Ighg2b,Ighg2c,Ighg3,Ighm,Ighv1-77,Igkc,Iglc1,Iglc2,Iglc3,Igll1,Masp2,Mbl2,Nod2,Ptpn6,Ptprc,Serping1,Susd4,Tnf,Trbc1,Trbc2,Trdc,Trem2
GOBP_HYALURONAN_METABOLIC_PROCESS	Abcc5,Ap2a1,Cd44,Cemip2,Cltc,Egf,Fgf2,Hyal1,Hyal2,Hyal3,Il15,Il1b,Itih1,Itih2,Itih3,Itih4,Itih5,Nfkb1,Pdgfb,Smpd3,Tgfb1,Tnfaip6
GOBP_HYDROGEN_PEROXIDE_METABOLIC_PROCESS	Acox1,Apoa4,Cat,Ctns,Cyba,Cybb,Cyp1a1,Cyp1a2,Epx,Fyn,Gpx1,Gpx3,Hba-a1,Hba-a2,Hbb-bt,Hdac6,Hp,Maob,Mmp3,Mpo,Mpv17l,mt-Co2,Noxa1,Noxo1,Park7,Pink1,Prdx1,Prdx2,Prdx3,Prdx4,Prdx5,Pxdn,Rac1,Rac2,Snca,Sod1,Sod2,Zfp13
GOBP_HYPEROSMOTIC_RESPONSE	Akr1b3,Aqp1,Aqp4,Arhgef2,Cldn1,Efhd1,Errfi1,Icosl,Letm1,Micu1,Oxt,Pdpk1,Pkn1,Rcsd1,Slc12a2,Slc25a23,Slc2a1,Tlr3,Trpv4,Xrcc5,Ybx3
GOBP_ICOSANOID_BIOSYNTHETIC_PROCESS	Alox5,Alox5ap,Anxa1,Avpr1a,Cbr1,Cd74,Cyp4a31,Daglb,Edn1,Fabp5,Fads1,Ggt1,Ggt5,Ggt6,Ggt7,Hpgds,Il1b,Lta4h,Ltc4s,Mgst2,Mgst3,Mif,Pibf1,Pla2g4a,Pla2g4f,Pla2g5,Pnpla8,Prg3,Prxl2b,Ptgds,Ptges,Ptges2,Ptges3,Ptgis,Ptgs1,Sirt1,Syk,Tbxas1
GOBP_ICOSANOID_METABOLIC_PROCESS	Abcc1,Abcc10,Abhd12,Abhd6,Acox1,Akr1b3,Akr1c20,Akr1c6,Alox12,Alox15,Alox8,Alox5,Alox5ap,Aloxe3,Anxa1,Avpr1a,Cbr1,Cd74,Ces2h,Cyp1a1,Cyp1a2,Cyp1b1,Cyp2a5,Cyp2a4,Cyp2b10,Cyp2c55,Cyp2d22,Cyp2e1,Cyp2f2,Cyp2j9,Cyp2s1,Cyp2u1,Cyp4a31,Cyp4f14,Cyp4f15,Cyp4f18,Cyp4f16,Dagla,Daglb,Edn1,Ephx1,Faah,Fabp5,Fads1,Ggt1,Ggt5,Ggt6,Ggt7,Gpx1,Gpx4,Gsta1,Gstm2,Gstp1,Gstp2,Hpgd,Hpgds,Il1b,Lta4h,Ltc4s,Mapkapk2,Mgll,Mgst2…
GOBP_ICOSANOID_TRANSPORT	Abcc1,Abcc10,Abcc2,Abcc3,Abcc4,Abcc6,Ace,Anxa1,Bdkrb2,Cyp4a31,Cyp4f14,Cyp4f15,Edn1,Il1a,Il1b,Map2k6,Mif,Nmb,Nos2,Oxt,P2rx4,P2rx7,Pla2g12a,Pla2g12b,Pla2g4a,Pla2g4f,Pla2g5,Pla2g6,Pla2r1,Pnpla8,Proca1,Ptges,Slco2a1,Slco3a1,Syk,Tnfrsf11a
GOBP_IMMUNE_RESPONSE_REGULATING_CELL_SURFACE_RECEPTOR_SIGNALING_PATHWAY	Abl1,Ada,Appl1,Appl2,Bag6,Bank1,Bax,Bcar1,Bcl10,Bcl2,Blk,Blnk,Bmx,Btk,Btla,Btnl2,Btnl9,C3ar1,C5ar1,C5ar2,Cacnb3,Card11,Cblb,Ccr7,Cd160,Cd19,Cd200r1,Cd22,Cd226,Cd24a,Cd247,Cd276,Cd28,Cd300a,Cd38,Cd40,Cd47,Cd79a,Cd79b,Cd81,Cd8a,Cd8b1,Ceacam1,Clec12b,Clec4d,Clec4e,Clec4n,Cmklr1,Cmtm3,Cr2,Crebbp,Crkl,Csk,Ctla4,Dennd1b,Dgkz,Dusp22,Dusp3,Eif2b1,Eif2b2,Eif2b3,Eif2b4,Eif2b5,Elf1,Ep300,Ermap,Ezr,Fcer1g,Fc…
GOBP_IMMUNE_RESPONSE_TO_TUMOR_CELL	Adam15,Ahr,Cd160,Cd226,Cd274,Ceacam1,Crtam,Fbxo38,Havcr2,H2-Q10,H2-Q7,H2-Eb1,Hmgb1,Hrg,Hspd1,Il12a,Il4i1,Mill2,Mr1,Nectin2,Nkg7,Prf1,Pvr,Slc22a13
GOBP_IMMUNOGLOBULIN_PRODUCTION	Aplf,Atad5,B2m,Batf,Bcl6,Btk,Cd22,Cd28,Cd40,Cd86,Cgas,Clcf1,Ctnnbl1,Cyren,Dnajb9,Ephb2,Ercc1,Exo1,Exosc3,Fcgr2b,Foxp3,Gapt,Gpi1,H2-DMa,H2-DMb1,H2-Oa,H2-Ob,H2-Aa,H2-Ab1,H2-Eb1,H2-T23,Hmces,Hpx,Hspd1,Igkc,Il10,Il13ra2,Il2,Il27ra,Il4,Il4ra,Il6,Kmt5b,Kmt5c,Lig4,Mad2l2,Mcm3ap,Mlh1,Msh2,Msh3,Msh6,Mzb1,Nbn,Ndfip1,Nhej1,Nsd2,Parp3,Paxip1,Phb,Phb2,Pkn1,Pms2,Polb,Poll,Polq,Prkdc,Ptprc,Rbp4,Rif1,Rnf168,Rnf8…
GOBP_IMMUNOGLOBULIN_PRODUCTION_INVOLVED_IN_IMMUNOGLOBULIN_MEDIATED_IMMUNE_RESPONSE	Aplf,Atad5,B2m,Batf,Bcl6,Btk,Cd28,Cd40,Clcf1,Ercc1,Exo1,Exosc3,Foxp3,Gapt,H2-DMa,H2-DMb1,H2-Oa,H2-Ob,H2-Aa,H2-Ab1,H2-Eb1,Hmces,Hspd1,Il10,Il2,Il27ra,Il4,Kmt5b,Kmt5c,Lig4,Mad2l2,Mlh1,Msh2,Msh6,Nbn,Ndfip1,Nsd2,Parp3,Paxip1,Ptprc,Rif1,Rnf168,Rnf8,Shld1,Shld2,Shld3,Slc15a4,Stat6,Supt6,Swap70,Tbx21,Tfrc,Tgfb1,Thoc1,Tnfsf13,Trp53bp1,Traf3ip2,Ung,Xcl1
GOBP_IMPORT_ACROSS_PLASMA_MEMBRANE	Abcc9,Ace2,Acsl1,Acsl5,Agt,Akt1,Akt2,Arl6ip1,Arl6ip5,Atp1a1,Atp1a2,Atp1a3,Atp1a4,Atp1b1,Atp1b2,Atp1b3,Atp2b4,Atp4a,Cacna2d1,Cd36,Cln8,Cltrn,Dlg1,Folr1,Folr2,Fxyd2,Fyn,Gfap,Hcn2,Hfe,Ifng,Irs2,Iscu,Itgb1,Kcnj10,Kcnj14,Kcnj15,Kcnj16,Kcnj2,Kcnj5,Kcnj8,Kcnj9,Kcnk5,Kcnq1,Lrp2,Lrrc8a,Lrrc8c,Lrrc8d,Lrrc8e,P2rx1,Per2,Prnp,Psen1,Ramp3,Rgs2,Rgs4,Scnn1a,Slc12a2,Slc12a3,Slc12a4,Slc12a5,Slc12a6,Slc12a7,Slc12a8…
GOBP_IMPORT_INTO_CELL	Abcc9,Ace2,Acsl1,Acsl3,Acsl5,Actb,Agt,Akt1,Akt2,Arl6ip1,Arl6ip5,Atp1a1,Atp1a2,Atp1a3,Atp1a4,Atp1b1,Atp1b2,Atp1b3,Atp2b4,Atp4a,Cacna2d1,Cd36,Cln8,Cltrn,Dlg1,Eprs,Flot1,Folr1,Folr2,Fxyd2,Fyn,Gfap,Gpm6b,Hcn2,Hfe,Ifng,Il10ra,Irs2,Iscu,Itga4,Itgb1,Itgb3,Kcnj10,Kcnj14,Kcnj15,Kcnj16,Kcnj2,Kcnj5,Kcnj8,Kcnj9,Kcnk5,Kcnq1,Lrp2,Lrrc8a,Lrrc8c,Lrrc8d,Lrrc8e,Lrsam1,Mapk15,Neurl1b,P2rx1,Park7,Per2,Prkn,Prnp,Psen…
GOBP_IMPORT_INTO_NUCLEUS	Agt,Akt1,Angpt1,Appl1,Appl2,Atf2,Bach2,Bag3,Bcl3,Bmp4,Cabp1,Cblb,Cd36,Cdh1,Cdk1,Cdkn1a,Chp1,Chp2,Cry2,Cse1l,Dmap1,E2f3,Ect2,Efcab7,Eif4enif1,Elavl1,Fam53a,Fam53b,Fam53c,Fermt1,Fgf9,Flna,Gckr,Gli3,Hcls1,Hdac3,Heatr3,Hikeshi,Hnrnpa1,Hsp90ab1,Htatip2,Hyal2,Ifng,Ing1,Ipo11,Ipo13,Ipo4,Ipo5,Ipo7,Ipo8,Ipo9,Jak2,Jup,Kpna1,Kpna2,Kpna3,Kpna4,Kpna6,Kpnb1,Lmna,Lrrk2,Mapk14,Mavs,Mdfic,Med1,Mmp12,Nf1,Nfkbia,No…
GOBP_INCLUSION_BODY_ASSEMBLY	Bag3,Bag5,Cdc34,Clu,Dnaja4,Dnajb1,Dnajb2,Dnajb6,Hdac6,Hsf1,Hspa1a,Hspa1b,Hspa2,Mapt,Prkn,Psmc5,Psmc6,Sacs,Sncaip,Sorl1,Trim37,Ubd,Vcp
GOBP_INFLAMMASOME_COMPLEX_ASSEMBLY	Aim2,Atat1,Cd36,Cptp,Ddx3x,Dhx33,Eif2ak2,Gbp5,Mefv,Myd88,Nek7,Nlrc3,Nlrp3,Plcg2,Sirt2,1810058I24Rik,Tlr4,Tlr6,Trem2,Usp50
GOBP_INFLAMMATORY_CELL_APOPTOTIC_PROCESS	Anxa1,Ccr5,Cdkn2a,Ctsl,Fasl,Hcar2,Il6,Irf3,Irf7,Itpkb,Mef2c,Nod2,Pik3cb,Pik3cd,Plekho2,Selenos,Sirt1,Slc7a11,St6gal1,Tcp1,Zmpste24
GOBP_INFLAMMATORY_RESPONSE_TO_ANTIGENIC_STIMULUS	A2m,Btk,C3,Ccr7,Cd28,Cd6,Cd68,Cd81,Cysltr1,Elane,Ext1,Fcgr1,Fcgr2b,Fcgr4,Fgr,Furin,Fut7,Fyn,Gata3,Gpx1,Hck,H2-Eb1,H2-T23,Hmgb1,Hmgb2,Ighg1,Ighg2b,Ighg2c,Ighg3,Il10,Il1rn,Il20rb,Il2ra,Kars,Lyn,Mapk14,Mkrn2,Nlrp6,Nod2,Notch1,Notch2,Npy,Park7,Plcg1,Plk2,Psma1,Psmb4,Rasgrp1,Rbpj,Rhbdf2,Selenos,Src,Syk,Tnf,Trem2,Yes1
GOBP_INNATE_IMMUNE_RESPONSE_ACTIVATING_SIGNAL_TRANSDUCTION	Clec4n,Crebbp,Ep300,Fcnb,Ffar2,Fyn,Hck,Ikbkb,Klrc1,Klrd1,Klrk1,Lilra6,Pira2,Lyn,Map3k7,Mbl2,Pak1,Pak2,Plcg2,Src,Syk,Traf6,Tyrobp
GOBP_INNER_EAR_AUDITORY_RECEPTOR_CELL_DIFFERENTIATION	Cdh23,Dll1,Esrp1,Hes1,Hes5,Hey2,Jag1,Jag2,Kcnq1,Tomt,Mycl,Myo6,Myo7a,Notch1,Pafah1b1,Pls1,Rbpj,Scrib,Sec24b,Slc4a7,Slc9a3r1,Sod1,Tprn,Triobp,Ush1c,Wdpcp,Whrn
GOBP_INNER_EAR_MORPHOGENESIS	Aldh1a3,Atp8a2,Bcr,Cdh23,Cep290,Chd7,Dvl1,Dvl2,Ephb2,Fgf9,Fgfr2,Frzb,Fzd2,Fzd3,Fzd6,Gata2,Gata3,Gbx2,Grhl3,Hoxa1,Hpn,Insig1,Insig2,Itga8,Kcnq1,Kcnq4,Lrig1,Lrig3,Mafb,Myo6,Myo7a,Ntn1,Pls1,Prox1,Prrx1,Ptk7,Scrib,Sec24b,Slc44a4,Slc9a3r1,Sobp,Sod1,Sox9,Spry2,Stox1,Tbx2,Tbx3,Tcap,Tifab,Tmie,Tprn,Triobp,Ttc39c,Ush1c,Ush1g,Wdpcp,Whrn,Wnt5a,Zeb1
GOBP_INNER_EAR_RECEPTOR_CELL_DEVELOPMENT	Adgrv1,Atp8b1,Cdh23,Fzd2,Hes1,Hes5,Ift20,Ift27,Ift88,Kcnq1,Tomt,Mks1,Myo7a,Naglu,Pafah1b1,Pls1,Scrib,Sdc4,Sec24b,Slc4a7,Slc9a3r1,Sod1,Tprn,Triobp,Trip11,Tsku,Ttc8,Ush1c,Ush1g,Wdpcp,Whrn
GOBP_INNER_EAR_RECEPTOR_CELL_STEREOCILIUM_ORGANIZATION	Adgrv1,Cdh23,Hes1,Hes5,Ift20,Ift27,Ift88,Mks1,Myo7a,Pls1,Scrib,Sdc4,Sec24b,Slc9a3r1,Sod1,Tprn,Triobp,Trip11,Tsku,Ttc8,Ush1c,Ush1g,Whrn
GOBP_INNER_MITOCHONDRIAL_MEMBRANE_ORGANIZATION	Adck1,Afg3l2,Agk,Apoo,Apool,Chchd10,Chchd3,Chchd6,Dnajc11,Ghitm,Hspa9,Immt,Letm1,Maip1,Micos10,Micos13,Mtx1,Mtx2,Mtx3,Myc,Ndufa13,Oma1,Opa1,Pink1,Romo1,Samm50,Timm10,Timm10b,Timm13,Timm22,Timm29,Timm8a1,Timm8b,Timm9,Tmem11,Tomm70a,Trmt10b,Uqcc3
GOBP_INORGANIC_ANION_TRANSMEMBRANE_TRANSPORT	Ank,Ano1,Ano2,Ano5,Ano6,Apol9a,Clcn3,Clcn6,Clcn7,Gabra3,Gabrb3,Gabrd,Gabre,Gabrr2,Lrrc8a,Pcyox1,Prnp,Ptafr,Slc12a2,Slc12a3,Slc12a4,Slc12a5,Slc12a6,Slc12a7,Slc12a8,Slc12a9,Slc13a4,Slc17a1,Slc1a3,Slc20a1,Slc20a2,Slc25a10,Slc25a11,Slc25a14,Slc25a3,Slc25a30,Slc26a1,Slc26a10,Slc26a11,Slc26a2,Slc26a4,Slc26a6,Slc26a8,Slc37a1,Slc37a2,Slc37a3,Slc37a4,Slc4a1,Slc4a11,Slc4a8,Slc5a1,Slc5a6,Xpr1
GOBP_INORGANIC_ANION_TRANSPORT	Abcb1a,Abcc1,Abcc10,Abcc2,Abcc3,Abcc4,Abcc5,Abcc6,Abcc9,Ank,Ano1,Ano10,Ano2,Ano5,Ano6,Ano8,Apol9a,Atf4,Atp8b1,Car2,Car7,Cebpb,Clcc1,Clcn2,Clcn3,Clcn4,Clcn5,Clcn6,Clcn7,Cldn4,Clic1,Clic3,Clic4,Clic5,Clic6,Clns1a,Cry2,Enpp1,Enpp3,Fxyd1,Fxyd3,Gabra3,Gabrb3,Gabrd,Gabre,Gabrr2,Gpr89,Ip6k2,Kcnq1,Lrrc8a,Lrrc8b,Lrrc8c,Lrrc8d,Lrrc8e,Mfsd5,Ostm1,P2ry4,P2ry6,Pacc1,Pcyox1,Prnp,Ptafr,Racgap1,Slc11a1,Slc12a2,S…
GOBP_INORGANIC_ION_IMPORT_ACROSS_PLASMA_MEMBRANE	Abcc9,Atp1a1,Atp1a2,Atp1a3,Atp1a4,Atp1b1,Atp1b2,Atp1b3,Atp2b4,Atp4a,Cacna2d1,Dlg1,Fxyd2,Fyn,Hcn2,Hfe,Ifng,Iscu,Kcnj10,Kcnj14,Kcnj15,Kcnj16,Kcnj2,Kcnj5,Kcnj8,Kcnj9,Kcnk5,Kcnq1,P2rx1,Prnp,Ramp3,Scnn1a,Slc12a2,Slc12a3,Slc12a4,Slc12a5,Slc12a6,Slc12a7,Slc12a8,Slc12a9,Slc30a1,Slc39a10,Slc39a12,Slc39a14,Slc39a4,Slc39a5,Slc39a6,Slc39a8,Slc5a1,Slc6a9,Slc8a1,Slc9a1,Slc9a5,Slc9a6,Slc9a7,Slc9a9,Steap2,Trpm2,…
GOBP_INOSITOL_LIPID_MEDIATED_SIGNALING	Adap2,Agt,Akt1,Angpt1,Becn1,C1qbp,Car8,Cat,Cbl,Ccl5,Cd160,Cd28,Ceacam1,Cep55,Csf1r,Dab2ip,Dcn,Dipk2a,Edn1,Egf,Egfr,Entpd5,Erbb2,Erbb3,Erbb4,Exoc1,Ezr,F2,F2r,F2rl1,Fbxl2,Fgf2,Fgfr1,Fgr,Flt1,Flt3,Fn1,Gab2,Gata3,Hax1,Hcls1,Hcst,Hgf,Igf1,Igf1r,Il18,Inpp5e,Inpp5f,Insr,Irs1,Jak2,Kbtbd2,Kdr,Kit,Ltk,Maz,Mydgf,Myoc,Ncf1,Nedd4,Nf1,Nlrc3,Nop53,Npr3,Ntrk2,Ntrk3,Nyap1,Ogt,Osm,Pdgfa,Pdgfb,Pdgfc,Pdgfd,Pdgfra,Pd…
GOBP_INOSITOL_PHOSPHATE_BIOSYNTHETIC_PROCESS	Adcyap1r1,Cd244a,Fgf2,Hrh1,Ip6k1,Ip6k2,Ipmk,Ippk,Itpka,Itpkb,Itpkc,Mas1,P2ry1,P2ry6,Plcg2,Plek,Ppip5k1,Ppip5k2,Ptafr,Pth1r,Ptk2b,Snca
GOBP_INOSITOL_PHOSPHATE_MEDIATED_SIGNALING	Akap6,Atp2b4,Camta1,Cherp,Chp1,Chp2,Cib1,Dyrk2,Edn1,Erbb3,Fhl2,Gsk3b,Homer2,Homer3,Hrh1,Igf1,Inpp5a,Itpr1,Itpr2,Itpr3,Lmcd1,Mapk7,Mtor,Myoz1,Nfat5,Nfatc1,Nfatc2,Nfatc3,Nfatc4,Nrg1,Plce1,Plcg2,Ppp3ca,Ppp3cb,Ppp3cc,Ppp3r1,Prnp,Ptbp1,Rcan1,Slc9a1,Sppl3,Stimate,Tbc1d10c,Tnf
GOBP_INOSITOL_PHOSPHATE_METABOLIC_PROCESS	Adcyap1r1,Bpnt1,Cd244a,Fgf2,Galr2,Hrh1,Impa1,Impa2,Inpp1,Inpp4a,Inpp4b,Inpp5a,Inpp5b,Inpp5e,Inpp5j,Inpp5k,Ip6k1,Ip6k2,Ipmk,Ippk,Itpk1,Itpka,Itpkb,Itpkc,Mas1,Minpp1,Mtmr2,Mtmr7,Nudt3,Nudt4,Ocrl,P2ry1,P2ry6,Plcb1,Plcg2,Plek,Ppip5k1,Ppip5k2,Ptafr,Pten,Pth1r,Ptk2b,Snca,Synj1,Synj2
GOBP_INSULIN_LIKE_GROWTH_FACTOR_RECEPTOR_SIGNALING_PATHWAY	Akt1,Ar,Bmp2,Bmp5,Cdh3,Cilp,Crim1,Eif2ak3,Ghr,Gigyf1,Gigyf2,Grb10,Igf1,Igf1r,Igf2r,Igfbp1,Igfbp2,Igfbp3,Igfbp4,Igfbp5,Igfbp6,Irs1,Myorg,Phip,Pik3r1,Plcb1,Tsc2,Zfand2b
GOBP_INSULIN_RECEPTOR_SIGNALING_PATHWAY	Adipor1,Agt,Ahsg,Akt1,Akt2,Ap3s1,Apc,Appl1,Baiap2,Baiap2l1,Bcar1,Bcar3,C1qtnf12,C2cd5,Cav2,Ccnd3,Cdk4,Csrp3,Eif4ebp2,Enpp1,Erfe,Fer,Foxo1,Foxo4,Fut7,Gab1,Gkap1,Gnai2,Gpld1,Grb10,Grb14,Grb2,Grb7,Gsk3a,Gsk3b,Ide,Igf1r,Igf2,Igfbp1,Il1b,Inpp5k,Insr,Irs1,Irs2,Kank1,Mzb1,Nampt,Nck1,Ncoa5,Ndel1,Nr1h4,Nucks1,Ogt,Osbpl8,Pdk2,Pdk4,Phip,Pid1,Pik3c2a,Pik3ca,Pik3r1,Pik3r2,Pik3r3,Pip4k2a,Pip4k2b,Pip4k2c,Prkaa1…
GOBP_INSULIN_SECRETION	Aacs,Abat,Acsl4,Acvr2b,Adcy5,Adra2a,Alox5,Ano1,Anxa1,Arntl,Bad,Baiap3,Blk,C1qtnf12,C2cd2l,Camk2g,Capn10,Ccdc186,Ccl5,Ccn3,Cd38,Cdk16,Clock,Cltrn,Cpt1a,Cyb5r4,Efna5,Eipr1,Ensa,Fkbp1b,Foxa2,Gal,Gck,Ghrl,Glud1,Glul,Gpld1,Gpr27,Gpr68,Hadh,Hif1a,H2-Eb1,Hmgn3,Hnf1a,Hnf1b,Hnf4a,Ica1,Ifng,Il1b,Il1rn,Il6,Ildr2,Inhbb,Irs1,Irs2,Jagn1,Jak2,Kcnb1,Klf7,Lrp5,Lrrc8a,Mcu,Midn,Mpc2,Ndufaf2,Nlgn2,Nos2,Nr0b2,Nr1d1,N…
GOBP_INSULIN_SECRETION_INVOLVED_IN_CELLULAR_RESPONSE_TO_GLUCOSE_STIMULUS	Adcy5,Adra2a,Ano1,Bad,Baiap3,C1qtnf12,C2cd2l,Ccdc186,Cdk16,Cltrn,Efna5,Fkbp1b,Foxa2,Ghrl,Gpld1,Gpr27,Gpr68,Hif1a,H2-Eb1,Hmgn3,Jagn1,Klf7,Lrp5,Mpc2,Ndufaf2,Nr1d1,Nr1h4,Osbp,Oxct1,Pim3,Pla2g6,Ppard,Ppp3cb,Prkce,Ptprn,Ptprn2,Rab11b,Rab11fip2,Rab11fip5,Raf1,Selenot,Sidt2,Slc9b2,Sri,Stx4a,Stxbp4,Trpm4,Ucp2
GOBP_INTEGRATED_STRESS_RESPONSE_SIGNALING	Abca7,Atf4,Bok,Ddit3,Eif2ak1,Eif2ak3,Eif2ak4,Eif2s1,Hspa5,Impact,Nck1,Nck2,Nfe2l2,Oma1,Ppp1r15a,Ppp1r15b,Ptpn1,Ptpn2,Qrich1,Tmed2,Tmem33
GOBP_INTEGRIN_ACTIVATION	Col16a1,Cx3cl1,Cxcl12,Cxcl13,Farp2,Fblim1,Fermt1,Fermt2,Fermt3,Fn1,Itgb1bp1,Jam3,Kif14,Krit1,Mzb1,P2ry12,Piezo1,Plek,Ptger4,Rap1b,Rasip1,Selp,Skap1,Src,Tln1
GOBP_INTEGRIN_MEDIATED_SIGNALING_PATHWAY	Abl1,Adam10,Adam11,Adam15,Adam9,Adamts1,Adamts13,Angptl3,Apoa1,Bcar1,Bst1,Ccm2,Ccn2,Cd177,Cd47,Cd63,Cdc42,Ceacam1,Col16a1,Col3a1,Ctnna1,Cul3,Dab2,Dmtn,Dock1,Dst,Emp2,Erbin,Fbln1,Fermt1,Fermt2,Fermt3,Fgr,Flna,Fn1,Fut8,Fyb,Fyb2,Hck,Ilk,Isg15,Itga1,Itga10,Itga11,Itga2,Itga2b,Itga3,Itga4,Itga5,Itga6,Itga7,Itga8,Itga9,Itgad,Itgae,Itgal,Itgam,Itgav,Itgax,Itgb1,Itgb1bp1,Itgb2,Itgb3,Itgb4,Itgb5,Itgb7,Itg…
GOBP_INTERFERON_ALPHA_PRODUCTION	Chuk,Ddx3x,Ddx58,Dhx36,Dhx9,Havcr2,Hspd1,Ifih1,Il10,Irf3,Irf5,Irf7,Lilra6,Pira2,Mavs,Mmp12,Nlrc3,Nmi,Ptprs,Ripk2,Setd2,Stat1,Tbk1,Tlr3,Tlr4,Tlr7
GOBP_INTERFERON_BETA_PRODUCTION	Cactin,Ddx3x,Ddx58,Dhx58,Dhx9,Flot1,Hmgb2,Hsp90aa1,Ifih1,Irf1,Irf3,Irf5,Irf7,Isg15,Pirb,Mavs,Nlrc3,Nlrx1,Nmi,Oas1a,Oas1g,Oas2,Oas3,Polr3a,Polr3b,Polr3c,Polr3d,Polr3f,Polr3g,Ppm1b,Ptpn11,Ptprs,Pycard,Rel,Relb,Riok3,Ripk2,Rnf135,Rnf216,Sirpa,Tbk1,Ticam1,Tirap,Tlr2,Tlr3,Tlr4,Tlr7,Tomm70a,Traf3,Traip,Trim56,Yy1,Zbtb20
GOBP_INTERFERON_GAMMA_MEDIATED_SIGNALING_PATHWAY	Arg1,Cdc37,Hck,Hpx,Hsp90ab1,Ifng,Irf1,Irgm1,Irgm2,Jak1,Jak2,Med1,Nlrc5,Nmi,Nr1h2,Nr1h3,Parp14,Parp9,Pparg,Ptpn2,Socs1,Sp100,Stat1,Trp53,Txk
GOBP_INTERFERON_GAMMA_PRODUCTION	Abl1,Arid5a,Axl,Bcl3,C1qbp,Ccr2,Ccr7,Cd14,Cd160,Cd2,Cd226,Cd244a,Cd274,Cd276,Cd3e,Cd47,Cd96,Cebpg,Crtam,Ddit3,Ebi3,F2rl1,Fadd,Foxp3,Fzd5,Gas6,Gata3,Havcr2,H2-Q10,H2-Q7,H2-Eb1,Hmgb1,Hras,Hspd1,Il10,Il12a,Il12rb1,Il12rb2,Il18,Il18r1,Il1b,Il1r1,Il1rl1,Il2,Il20rb,Il23a,Il27,Il27ra,Inha,Inhba,Irf8,Isg15,Jak2,Klrk1,Laptm5,Lgals7,Lgals9,Pirb,Nlrp6,Nod2,Nr1h4,Pdcd1lg2,Pde4b,Pde4d,Pglyrp1,Pglyrp2,Prnp,Ptp…
GOBP_INTERLEUKIN_10_PRODUCTION	Ager,Bcl3,Cd274,Cd28,Cd34,Cd46,Cd47,Cd83,Dll1,Epx,F2rl1,Fcgr2b,Foxp3,Hgf,H2-Eb1,Hmgb1,Hspd1,Il20rb,Il23a,Il4,Il6,Irf4,Isg15,Jak3,Lgals9,Lilra5,Pirb,Mmp8,Nod2,Pdcd1lg2,Pibf1,Plcg2,Prkcz,Pycard,Sash3,Stat3,Syk,Tlr2,Tlr4,Tnfrsf21,Trem2,Trib2,Tslp,Tusc2,Tyrobp,Vsir,Xcl1
GOBP_INTERLEUKIN_12_PRODUCTION	Acp5,Ager,Arrb2,C1qbp,Ccl19,Ccr7,Cd36,Cd40,Cd47,Cmklr1,Foxp1,Gm8909,H2-D1,H2-Q10,H2-Q7,H2-M3,Hmgb1,Hspd1,Ifng,Il10,Il16,Il23a,Irak3,Irf1,Irf5,Irf8,Jak3,Laptm5,Lgals9,Lilra5,Pirb,Ltb,Mapk11,Mapk14,Mast2,Mdk,Mefv,Nfkb1,Nod2,Pibf1,Plcb1,Plcg2,Rela,Ripk2,Scimp,Slamf1,Syk,Thbs1,Tirap,Tlr2,Tlr3,Tlr4,Traf6
GOBP_INTERLEUKIN_17_PRODUCTION	Arg2,Arid5a,Card9,Ddit3,Foxp3,Ifng,Il12a,Il15,Il18,Il2,Il23a,Il27ra,Il6,Ly9,Myd88,Nckap1l,Nod2,Nr1h4,Osm,Phb,Prkcq,Prnp,Rftn1,Slamf6,Slc7a5,Sphk1,Tgfb1,Tlr4,Tusc2,Vsir,Zbtb7b
GOBP_INTERLEUKIN_1_MEDIATED_SIGNALING_PATHWAY	Egr1,Ikbkb,Il1b,Il1r1,Il1r2,Il1rl2,Il1rn,Il6,Irak1,Irak2,Irak3,Irak4,Map3k7,Mapk3,Myd88,Otud4,Plcb1,Rela,Rps6ka5,Tnip2,Tollip,Traf6,Vrk2,Zbp1,Zfp458
GOBP_INTERLEUKIN_1_PRODUCTION	Acp5,Ager,Aim2,Anxa1,Apoa1,App,Aqp4,Arg2,Arrb2,Casp1,Casp8,Ccl19,Ccl3,Ccr7,Cd33,Cd36,Ceacam1,Cptp,Cx3cl1,Cx3cr1,Egr1,Errfi1,F2r,F2rl1,Ffar4,Foxp1,Fzd5,Gas6,Gbp5,Ghrl,Git1,Gsdmd,Gstp1,Gstp2,Havcr2,Hdac2,Hk1,Hmgb1,Hspb1,Ifi205,Ifng,Igf1,Il10,Il16,Il1r2,Il6,Jak2,Lgals9,Lilra6,Pira2,Lilra5,Lpl,Malt1,Mefv,Ifi204,Myd88,Nlrc4,Nlrp10,Nlrp12,Nlrp3,Nod1,Nod2,Nr1h4,Orm1,Orm2,P2rx7,Panx1,Pml,Pycard,Mndal,Rip…
GOBP_INTERLEUKIN_2_PRODUCTION	Abl1,Anxa1,Card11,Card9,Ccr2,Cd28,Cd34,Cd3e,Cd4,Cd80,Cd83,Cd86,Ezr,Foxp3,Gata3,Glmn,Havcr2,Hdac7,Homer2,Homer3,Il1a,Il1b,Il20rb,Irf4,Kat5,Lag3,Laptm5,Malt1,Map3k7,Nod2,Nr1h4,Pde4b,Pde4d,Plcg2,Prkcq,Prkd2,Prnp,Ptprc,Ripk2,Rps3,Runx1,Sash3,Sftpd,Sptbn1,Stat5b,Stoml2,Tbx21,Tnfaip3,Traf2,Traf6,Trim27,Vsig4,Vtcn1,Xcl1,Zfp36
GOBP_INTERLEUKIN_4_PRODUCTION	Cd28,Cd3e,Cd83,Cd86,Cebpb,Ddit3,Epx,Fcer1g,Foxp3,Gata3,Havcr2,H2-Eb1,H2-T23,Il1rap,Il20rb,Irf4,Lef1,Lgals9,Ndfip1,Nlrp3,Prkcq,Prkcz,Rara,Sash3,Slc7a5,Syk,Zfpm1
GOBP_INTERLEUKIN_6_PRODUCTION	Adora2b,Afap1l2,Ager,Aif1,Akirin2,App,Aqp4,Arhgef2,Arid5a,Arrb1,Arrb2,Bank1,Bcl10,C1qtnf3,C1qtnf4,C5ar2,Capn2,Card9,Cd200,Cd200r1,Cd36,Cd47,Cd74,Cd84,Cebpb,Csk,Cx3cl1,Cyba,Ddx58,Dhx9,Ereg,F2r,F2rl1,Foxj1,Foxp3,Gas6,Gba,Ghrl,Havcr2,Hgf,Gm8909,H2-D1,H2-Q10,H2-Q7,Hmgb1,Hspd1,Hyal2,Ifih1,Ifng,Il10,Il16,Il17ra,Il1a,Il1b,Il1rap,Il1rl2,Il27ra,Il33,Il6,Il6ra,Inpp5d,Irak3,Klf2,Lbp,Lgals9,Lilra6,Pira2,Lilr…
GOBP_INTERLEUKIN_8_PRODUCTION	Adipoq,Afap1l2,Anxa1,Anxa4,Apoa2,Arrb1,Bcl10,Bcl3,C5ar2,Cactin,Cd14,Cd2,Cd244a,Cd33,Cd74,Chil1,Crp,Ddit3,Ddx58,Elane,F2r,F2rl1,F3,Fadd,Fcnb,Ffar2,Gdf2,Hmgb1,Hspa1a,Hspa1b,Hyal2,Il10,Il1b,Il6,Klf4,Lamtor5,Lbp,Lgals9,Lilra6,Pira2,Lrrc19,Map2k5,Mapkbp1,Mavs,Myd88,Nlrp10,Nod1,Nod2,Nos2,Otud7b,Park7,Prg3,Prkd2,Ptpn22,Ptprc,Pycard,Rab1a,Rela,Ripk1,Serpine1,Ssc5d,Stat3,Syk,Tirap,Tlr1,Tlr2,Tlr3,Tlr4,Tlr5…
GOBP_INTERMEDIATE_FILAMENT_BASED_PROCESS	Atf2,Atp8a2,Atxn3,Bfsp2,Cln8,Csnk1a1,Des,Dnajb6,Dsp,Dst,Eppk1,Erbin,Evpl,Fam83h,Gfap,Klhl24,Krt18,Krt19,Krt23,Macf1,Mtm1,Ndel1,Nefh,Nes,Pkp1,Pkp2,Plec,Ppl,Raf1,Shh,Sod1,Synm,Tchh,Tor1a,Vim,Vps54
GOBP_INTERMEMBRANE_LIPID_TRANSFER	Abca1,Abca3,Abcg1,Abcg5,Abcg8,Apoa1,Apoa2,Apoa4,Apob,Apoe,Atg2a,Atg2b,C2cd2l,Cptp,Gltp,Gltpd2,Gramd1a,Gramd1b,Gramd1c,Mttp,Npc2,Osbp,Osbpl2,Osbpl5,Osbpl8,Pitpna,Pitpnb,Pitpnc1,Pitpnm1,Pitpnm2,Plekha3,Plekha8,Pltp,Prelid1,Prelid2,Prelid3b,Star,Stard3,Stard4,Stard5,Tnfaip8l3,Triap1,Tspo,Ttpa
GOBP_INTERSTRAND_CROSS_LINK_REPAIR	Atr,Cenps,Cenpx,Dclre1a,Dclre1b,Dclre1c,Ercc1,Ercc4,Ercc6l2,Exo5,Faap20,Faap24,Fan1,Fancd2,Fancm,Mcm8,Mcm9,Neil3,Nucks1,Poln,Rad51,Rad51ap1,Rad51d,Rfwd3,Rnf168,Rnf8,Slx4,Vcp,Xpa,Xrcc3
GOBP_INTESTINAL_ABSORPTION	Abcg5,Abcg8,Aco1,Adra2a,Akr1c20,Apoa1,Apoa2,Apoa4,Apoa5,Cd36,Cyp8b1,Epb41,Ezr,F11r,Fabp1,Fabp2,Hamp,Ireb2,Kcnq1,Ldlr,Lima1,Lpcat3,Mogat2,Pls1,Scarb1,Slc26a6,Slc2a5,Slc46a1,Slc5a1,Soat2,Tjp2,Ugcg,Vdr,Vil1
GOBP_INTRACELLULAR_ESTROGEN_RECEPTOR_SIGNALING_PATHWAY	Ar,Arid1a,Brca1,Carm1,Cnot1,Cnot2,Cnot9,Cyp7b1,Ddrgk1,Ddx17,Ddx5,Ddx54,Dnaaf4,Egln2,Esr1,Foxa1,Kank2,Kmt2d,Lats1,Lbh,Med1,Ncoa4,Padi2,Pagr1a,Pak1,Parp1,Phb2,Ppargc1b,Rbfox2,Safb,Skp2,Src,Strn3,Tada3,Taf7,Trip4,Uba5,Ufl1,Ufm1,Ufsp2,Vps11,Vps18,Wbp2,Yap1,Zfp366
GOBP_INTRACELLULAR_LIPID_TRANSPORT	Abca1,Abca2,Abcd1,Abcd2,Abcd3,Abcd4,Abcg1,Anxa2,Arl8b,Arv1,Ces1d,Cpt1a,Cpt1b,Cpt2,Gramd1a,Gramd1b,Gramd1c,Ldlr,Ldlrap1,Lrp6,Npc1,Npc2,Nus1,Osbp,Osbpl2,Pcsk9,Pip4k2a,Plekha8,Relch,Scp2,Serac1,Sgpp1,Slc25a20,Star,Stard4,Syt7,Tmem41b,Tpcn2,Vps4a
GOBP_INTRACELLULAR_PROTEIN_TRANSMEMBRANE_TRANSPORT	Aifm1,Akt2,Bcr,C2cd5,Chchd4,Dnajc15,Dnajc19,Dnlz,Grpel1,Grpel2,Hspa5,Hspd1,Lonp2,Pam16,Pex1,Pex10,Pex12,Pex13,Pex14,Pex16,Pex2,Pex26,Pex5,Pex5l,Pex6,Pex7,Romo1,Rtn2,Sec61a1,Sec61a2,Sec61b,Sec61g,Sec62,Sec63,Srp54a,Timm17a,Timm17b,Timm21,Timm23,Timm44,Timm50,Tomm20,Tomm40,Tomm40l,Tomm7,Tomm70a,Tram1,Tram2,Zfand2b
GOBP_INTRACELLULAR_RECEPTOR_SIGNALING_PATHWAY	Actn4,Ahr,Ahrr,Aldh1a2,Alox15,Alox8,Aloxe3,Alpk1,Ankrd17,Ar,Arid1a,Arnt,Arntl,Asxl1,Asxl2,Birc2,Birc3,Bmp2,Brca1,C1qbp,Calcoco1,Calr,Carm1,Cited2,Clock,Clpb,Cnot1,Cnot2,Cnot9,Crkl,Cry1,Cry2,Ctbp2,Cyld,Cyp26a1,Cyp26b1,Cyp7b1,Dab2,Daxx,Dcbld2,Ddrgk1,Ddx17,Ddx5,Ddx54,Ddx58,Ddx60,Dhrs3,Dhx58,Dnaaf4,Egln2,Ep300,Erbin,Esr1,Esrra,Esrrb,Esrrg,Ezh2,Fabp5,Fam120b,Fkbp4,Foxa1,Foxp1,Gpatch3,Gps2,Hdac1,Hdac6,…
GOBP_INTRACELLULAR_STEROL_TRANSPORT	Abca1,Abca2,Abcg1,Anxa2,Arl8b,Arv1,Ces1d,Gramd1a,Gramd1b,Gramd1c,Ldlr,Ldlrap1,Lrp6,Npc1,Npc2,Nus1,Osbp,Osbpl2,Pcsk9,Pip4k2a,Relch,Scp2,Serac1,Star,Stard4,Syt7,Tpcn2,Vps4a
GOBP_INTRACILIARY_TRANSPORT	Arl3,Bbs12,Cep131,Dync2h1,Dync2li1,Ift122,Ift140,Ift172,Ift20,Ift27,Ift43,Ift46,Ift52,Ift57,Ift74,Ift81,Ift88,Kif3b,Lca5,Lca5l,Mak,Pcm1,Rabl2,Rpgr,Ssna1,Ssx2ip,Traf3ip1,Ttc21b,Ttc26,Ttc30a1,Ttc30b,Wdr19,Wdr35
GOBP_INTRA_GOLGI_VESICLE_MEDIATED_TRANSPORT	Cog1,Cog2,Cog3,Cog4,Cog5,Cog6,Cog7,Cog8,Copa,Copb1,Copb2,Cope,Copg1,Copg2,Copz1,Copz2,Gabarapl2,Golga5,Gosr1,Gosr2,Napa,Napg,Nsf,Rab33b,Rab6a,Trappc10,Trappc3,Vti1a,Vti1b
GOBP_INTRINSIC_APOPTOTIC_SIGNALING_PATHWAY_BY_P53_CLASS_MEDIATOR	Aen,Armc10,Atad5,Bag6,Bax,Bcl2,Bcl3,Bdkrb2,Bok,Brca2,Casp6,Cd44,Cd74,Cdip1,Cdkn1a,Chek2,Ddit4,Ddx5,Dyrk2,E2f1,E2f2,Eda2r,Eif5a,Ell3,Ep300,Fhit,Hint1,Hipk1,Hipk2,Hnrnpk,Ifi205,Ing2,Jmy,Kdm1a,Mdm2,Mif,Msx1,Muc1,Mybbp1a,Myc,Nupr1,Pdk2,Perp,Phlda3,Pmaip1,Pml,Pou4f1,Ppp1r13b,Prkn,Pttg1ip,Pycard,Rpl26,Rps27l,Rps7,Rrm2b,Rrn3,Rrp8,Shisa5,Sirt1,Snw1,Stk11,Taf9,Taf9b,Tmem109,Topors,Trp53,Trp53bp2,Triap1,Ub…
GOBP_INTRINSIC_APOPTOTIC_SIGNALING_PATHWAY_IN_RESPONSE_TO_DNA_DAMAGE	Abl1,Ackr3,Aen,Atad5,Atm,Bad,Bag6,Bak1,Bax,Bcl2,Bcl2a1a,Bcl2l1,Bcl2l11,Bcl2l2,Bcl3,Bid,Bok,Brca1,Brca2,Casp2,Casp9,Ccar2,Cd44,Cd74,Cdip1,Cdkn1a,Cdkn2d,Chek2,Cideb,Clu,Crip1,Cxcl12,Ddias,Ddit4,Dyrk2,E2f1,Ell3,Ep300,Epha2,Ercc6,Fbh1,Fnip2,Hic1,Hipk1,Hipk2,Hmox1,Hnrnpk,Htra2,Ifi205,Ikbke,Ing2,Kdm1a,Mael,Mcl1,Mif,Mlh1,Moap1,Msh6,Muc1,Nacc2,Nfatc4,Nupr1,Phlda3,Pias4,Pik3r1,Pml,Polb,Prkdc,Pycard,Rad9a,…
GOBP_INTRINSIC_APOPTOTIC_SIGNALING_PATHWAY_IN_RESPONSE_TO_DNA_DAMAGE_BY_P53_CLASS_MEDIATOR	Aen,Atad5,Bag6,Bcl2,Bcl3,Brca2,Cd44,Cd74,Cdip1,Cdkn1a,Chek2,Ddit4,Dyrk2,Ell3,Ep300,Hipk1,Hipk2,Hnrnpk,Ifi205,Ing2,Kdm1a,Mif,Muc1,Nupr1,Phlda3,Pml,Pycard,Rpl26,Rps27l,Shisa5,Sirt1,Snw1,Taf9,Taf9b,Tmem109,Topors,Trp53,Triap1,Usp28,Zfp385a
GOBP_INTRINSIC_APOPTOTIC_SIGNALING_PATHWAY_IN_RESPONSE_TO_ENDOPLASMIC_RETICULUM_STRESS	Aifm1,Apaf1,Atf4,Atp2a3,Bag6,Bak1,Bax,Bbc3,Bcl2,Bcl2l1,Bcl2l11,Bok,Casp4,Cebpb,Chac1,Creb3,Creb3l1,Dab2ip,Ddit3,Dnajc10,Eif2ak3,Ern1,Erp29,Grina,Herpud1,Hspa1a,Hyou1,Itpr1,Lrrk2,Map3k5,Nck1,Nck2,Opa1,Park7,Pmaip1,Pml,Ppp1r15a,Prkn,Ptpn1,Ptpn2,Qrich1,Rnf186,Selenok,Selenos,Serinc3,Sirt1,Syvn1,Tmbim6,Tmem117,Tnfrsf10b,Trp53,Traf2,Trib3,Txndc12,Wfs1,Xbp1
GOBP_INTRINSIC_APOPTOTIC_SIGNALING_PATHWAY_IN_RESPONSE_TO_OXIDATIVE_STRESS	Akt1,Arl6ip5,Bag5,Bcl2,Cyp1b1,Diablo,Fbxw7,Gpx1,Gskip,Hif1a,Hspb1,Htra2,Jak2,Map3k5,Mapk7,Mcl1,Melk,Nfe2l2,Nme5,Nol3,Nono,P4hb,Park7,Parp1,Pdcd10,Pdk1,Pink1,Pml,Ppia,Prkcd,Prkn,Prodh,Sfpq,Sirt1,Sod1,Sod2,Stk24,Stk25,Trap1,Trem2,Ubqln1,Vnn1,Zfp622
GOBP_IRON_ION_HOMEOSTASIS	Abcb6,Abcb7,Aco1,Alas2,Atp13a2,Atp6ap1,Atp6v0a2,Atp6v0d1,Atp6v1a,Atp6v1g1,B2m,Bdh2,Bmp6,Bola2,Btbd9,Ccdc115,Cp,Cyb561,Cyb561a3,Eif2ak1,Epas1,Erfe,Fbxl5,Flvcr1,Frrs1,Fth1,Ftl1,Fxn,Gdf2,Glrx3,Hamp,Heph,Hfe,Hif1a,Hjv,Hmox1,Hmox2,Hpx,Hyal2,Ifng,Ireb2,Iscu,Lcn2,Ltf,Myc,Ncoa4,Ndfip1,Neo1,Nubp1,Picalm,Scara5,Slc11a1,Slc11a2,Slc22a17,Slc25a28,Slc25a37,Slc39a14,Slc39a8,Slc40a1,Slc46a1,Slc6a9,Smad4,Sod1,So…
GOBP_IRON_ION_TRANSMEMBRANE_TRANSPORT	Abcb6,Abcb7,Abcc5,Hamp,Hfe,Ifng,Iscu,Mcoln1,Mmgt1,Scara5,Slc11a1,Slc11a2,Slc25a28,Slc25a37,Slc39a14,Slc39a8,Slc40a1,Slc6a9,Steap2,Ttyh1
GOBP_IRON_ION_TRANSPORT	Abcb6,Abcb7,Abcc5,Arhgap1,Asic3,B2m,Cltc,Cp,Dnm2,Flvcr1,Flvcr2,Fth1,Ftl1,Hamp,Heph,Hfe,Hpx,Hrg,Ifng,Ireb2,Iscu,Lcn2,Lmtk2,Ltf,Mcoln1,Mmgt1,Nectin1,Pgrmc2,Rab11b,Rep15,Scara5,Sfxn1,Slc11a1,Slc11a2,Slc22a17,Slc25a28,Slc25a37,Slc39a14,Slc39a8,Slc40a1,Slc46a1,Slc48a1,Slc6a9,Steap2,Steap3,Steap4,Trf,Tfr2,Tfrc,Ttyh1
GOBP_IRON_SULFUR_CLUSTER_ASSEMBLY	Abcb7,Bola2,Ciao1,Ciao2a,Ciao2b,Ciao3,Ciapin1,Fxn,Glrx3,Glrx5,Hscb,Hspa9,Iba57,Isca1,Isca2,Iscu,Lyrm4,Mms19,Ndor1,Nfs1,Nfu1,Nubp1,Nubp2,Nubpl,Xdh
GOBP_ISOPRENOID_BIOSYNTHETIC_PROCESS	Aldh1a2,Aldh1a3,Aldh8a1,Bco1,Coq2,Crppa,Cyp1a1,Dhdds,Dhrs9,Fdps,Ggps1,Hmgcr,Hmgcs1,Hmgcs2,Idi1,Lss,Mvd,Mvk,Nus1,Pdss1,Pdss2,Pmvk,Prmt3,Rbp1,Rdh10,Srd5a3
GOBP_ISOPRENOID_METABOLIC_PROCESS	Abca4,Adh1,Adh4,Adh5,Adh7,Akr1b3,Akr1b8,Akr1c20,Akr1c6,Aldh1a1,Aldh1a2,Aldh1a3,Aldh3a2,Aldh8a1,Awat2,Bco1,Bco2,Coq2,Crppa,Cyp1a1,Cyp1a2,Cyp1b1,Cyp26a1,Cyp26b1,Cyp2c55,Cyp2d22,Cyp2e1,Cyp2s1,Cyp3a11,Cyp3a13,Cyp4v3,Dgat1,Dgat2,Dhdds,Dhrs13,Dhrs3,Dhrs4,Dhrs7,Dhrs9,Dpagt1,Dpm1,Dpm2,Fdft1,Fdps,Ggps1,Hmgcr,Hmgcs1,Hmgcs2,Htra2,Idi1,Lipe,Lrat,Lrp1,Lrp2,Lrp8,Lss,Mvd,Mvk,Napepld,Npc2,Nus1,Pdss1,Pdss2,Pecr,P…
GOBP_JNK_CASCADE	Adora2b,Ager,Aida,Ambp,Ankrd6,App,Arhgef6,Atf2,Axin1,Card9,Ccl19,Ccl21a,Ccn2,Ccr7,Cd27,Cdc42,Cdc42ep5,Cops5,Cracr2a,Crkl,Cyld,Dab2ip,Dact1,Daxx,Dixdc1,Dnaja1,Dusp10,Dusp16,Dusp19,Dusp22,Dusp3,Dusp9,Eda2r,Egfr,Ercc6,F2rl1,Fcgr2b,Fktn,Flt4,Fzd7,Gadd45a,Gadd45b,Gadd45g,Gps1,Gps2,Gstp1,Gstp2,Hacd3,Hdac3,Hipk2,Hipk3,Hmgb1,Hras,Igf1r,Il1a,Il1b,Irak1,Irak4,Itch,Lrrk2,Ltbr,Magi3,Map2k4,Map2k7,Map3k10,Map…
GOBP_KERATINOCYTE_DIFFERENTIATION	Adam9,Alox8,Anxa1,Asah1,Bcl11b,Bcr,Casp3,Cdh3,Clic4,Cyp26b1,Dnase1l2,Dsp,Epha2,Ereg,Errfi1,Etv4,Evpl,Exph5,Flnb,Fosl2,Foxc1,Grhl1,Grhl2,Hoxa7,Ift74,Il1a,Intu,Irf6,Jag1,Kazn,Kdf1,Krt10,Lats1,Lor,Map2k1,Med1,Ncoa3,Nme2,Notch1,Numa1,Opn3,Ovol2,Palld,Pip5k1a,Plec,Pphln1,Ppl,Prkch,Rbpj,Rock1,Rock2,Sav1,Sfn,Sgpp1,Sharpin,Srsf6,St14,Stk4,Tchh,Tgm1,Tgm3,Tmem79,Trim16,Tsg101,Txnip,Ugcg,Vdr,Wnt5a,Yap1,Zfp3…
GOBP_KERATINOCYTE_PROLIFERATION	Bcl11b,Cask,Cdh13,Cdh3,Efnb2,Epb41l4b,Eppk1,Ereg,Fermt1,Fgf7,Fgfr2,Fst,Intu,Irf6,Kdf1,Klf9,Klk8,Mdk,Med1,Notch2,Ovol2,Ppard,Ptch1,Ptprk,Sfn,Snai2,Srsf6,Stxbp4,Tgm1,Vdr,Yap1,Zfp36,Zfp36l1
GOBP_KETONE_BIOSYNTHETIC_PROCESS	Adm,Bmp2,Bmp5,Bmp6,Clcn2,Coq10a,Coq10b,Coq2,Coq3,Coq4,Coq5,Coq6,Coq7,Coq8a,Coq8b,Coq9,Dab2,Dgkq,Dkk3,Dkkl1,Egr1,Fdxr,H6pd,Hsd17b1,Hsd17b3,Ndufa9,Pdss1,Pdss2,Pptc7,Rest,Sirt5,Srd5a2,Stard3,Tpi1,Ubiad1,Wnt4
GOBP_KIDNEY_EPITHELIUM_DEVELOPMENT	Acat1,Adipoq,Agt,Ahi1,Aqp11,Arg2,Asxl1,Basp1,Bcl2,Bmp2,Bmp4,Bmp7,Bmper,Cat,Cd24a,Cd34,Ctnnb1,Ctnnbip1,Dchs1,Dlg1,Dll1,Ednra,Ednrb,Efnb2,Epcam,Epha4,Epha7,Ext1,Fgf1,Fgf2,Fgfr2,Fmn1,Foxc1,Foxj1,Gata3,Gdf11,Gli3,Gpc3,Greb1l,Gzf1,Hes1,Hes5,Heyl,Hnf1b,Hoxb7,Ilk,Iqgap1,Irx1,Irx3,Jag1,Kank2,Kif26b,Klf15,Klhl3,Lama5,Lamb2,Lgr4,Lif,Lzts2,Maged1,Magi2,Mef2c,Mtss1,Myc,Myo1e,Notch1,Notch2,Nphs1,Npnt,Pbx1,Pec…
GOBP_KIDNEY_MORPHOGENESIS	Agt,Ahi1,Asxl1,Basp1,Bcl2,Bmp2,Bmp4,Bmp7,Ctnnb1,Ctnnbip1,Dchs1,Dlg1,Erbb4,Fgf1,Fgf2,Fmn1,Foxj1,Fras1,Gata3,Gcnt1,Gcnt4,Gli3,Gpc3,Greb1l,Gzf1,Hes1,Hes5,Hnf1a,Hnf1b,Hoxb7,Ilk,Irx1,Irx3,Kif26b,Klhl3,Lama5,Lgr4,Lif,Lrrk2,Lzts2,Maged1,Myc,Nphp3,Npnt,Pbx1,Pdgfrb,Pkd1,Pkd2,Prkx,Ptch1,Sall1,Shh,Six2,Smad4,Smo,Sox4,Sox9,Stat1,Tacstd2,Tcf21,Vegfa,Wnk4,Wnt4,Wnt9b,Wt1,Wwtr1,Zmpste24
GOBP_KINETOCHORE_ORGANIZATION	Cdt1,Cenpa,Cenpc1,Cenpe,Cenpf,Cenph,Cenpk,Cenpn,Cenps,Cenpt,Cenpw,Cenpx,Dlgap5,Kntc1,Mis12,Ndc80,Nuf2,Pogz,Rnf4,Senp6,Smc2,Smc4,Trappc12
GOBP_LABYRINTHINE_LAYER_DEVELOPMENT	Adm,Akt1,Birc6,Bmp5,Bmp7,Casp8,Ccn1,Dnajb6,Fbxw8,Fgfr2,Fzd5,Ggnbp2,Gjb5,Grb2,Grhl2,Hes1,Hey1,Hey2,Hs6st1,Il10,Junb,Lef1,Map2k1,Mapk1,Ncoa1,Nsdhl,Ovol2,Pcdh12,Plcd3,Plg,Rbpj,Rspo3,Senp2,Socs3,Spint1,Spint2,St14,Tmed2,Vash1,Wnt2,Zfp36l1
GOBP_LABYRINTHINE_LAYER_MORPHOGENESIS	Adm,Bmp5,Bmp7,Ccn1,Dnajb6,Fgfr2,Fzd5,Gjb5,Grb2,Grhl2,Il10,Lef1,Ncoa1,Rspo3,Socs3,Spint1,Spint2,St14,Tmed2,Zfp36l1
GOBP_LACTATION	Apln,Aprt,Atp7b,Cav1,Ccnd1,Cdo1,Creb1,Ddr1,Erbb4,Gja1,Gpat4,Hif1a,Hk2,Med1,mt-Co2,Mtx1,Ncor2,Neurl1a,Nme1,Oas2,Pam,Prlr,Slc29a1,Slc29a2,Socs2,Stat5a,Stat5b,Umps,Uprt,Usf2,Vdr,Vegfa,Xbp1,Xdh,Zbtb7b
GOBP_LAMELLIPODIUM_ASSEMBLY	Abi2,Abi3,Ablim1,Ablim2,Ablim3,Actr2,Actr3,Ajuba,Akirin1,Arfip2,Arhgef4,Arhgef6,Arhgef7,Arpc2,Auts2,Avil,Bin3,Brk1,Capzb,Carmil1,Carmil2,Ccdc88a,Cdc42,Cdh13,Cyfip1,Dmtn,Dnm2,Epha2,Fer,Fscn1,Golph3,Hrg,Itgb1,Kit,Mtor,Nck1,Nck2,Nckap1,Nup85,Ocln,P2ry12,Parvb,Pik3ca,Pik3r1,Plce1,Plxnb3,Ptpro,Rac1,Rac2,Rhod,S1pr1,Slit2,Spata13,Spef1,Srgap2,Twf1,Twf2,Vav2,Vav3,Vcl,Was,Wasf2,Whamm
GOBP_LAMELLIPODIUM_ORGANIZATION	Abi1,Abi2,Abi3,Ablim1,Ablim2,Ablim3,Actr2,Actr3,Ajuba,Akirin1,Arfip2,Arhgef4,Arhgef6,Arhgef7,Arpc2,Arpc5,Arpin,Auts2,Avil,Bin3,Brk1,Capzb,Carmil1,Carmil2,Ccdc88a,Cd44,Cdc42,Cdh13,Coro1b,Coro1c,Cttn,Cyfip1,Dmtn,Dnm2,Enpp2,Epha2,Fer,Fscn1,Golph3,Hrg,Itgb1,Kank1,Kit,Mtor,Mtss2,Nck1,Nck2,Nckap1,Nup85,Ocln,P2ry12,Parvb,Pdpn,Pik3ca,Pik3r1,Plce1,Plekho1,Plxnb3,Ptpro,Rac1,Rac2,Rhod,Rreb1,S1pr1,Slit2,Snx1…
GOBP_LATE_ENDOSOME_TO_VACUOLE_TRANSPORT	Becn1,Chmp1a,Chmp1b,Chmp2a,Chmp2b,Chmp3,Chmp4b,Chmp4c,Chmp5,Chmp6,Chmp7,Leprot,Leprotl1,Pik3r4,Ptpn23,Snf8,Stam,Tmem50a,Tmem50b,Vps25,Vps28,Vps36,Vta1
GOBP_LEARNING	Aaas,Abca7,Abl1,Actr2,Adam2,Adcy3,Agt,App,Arc,Arf4,Atad1,Atp1a2,Atp8a1,Atxn1,Atxn1l,B4galt2,Bche,Brsk1,Btg2,Cdk5,Chrnb2,Chst10,Cic,Cldn5,Cln3,Cln8,Cntn2,Ctns,Ddhd2,Dlg4,Eif2ak4,Eif4a3,Ephb2,Fos,Fosl1,Fyn,Git1,Hif1a,Hmgcr,Hrh1,Htt,Ift20,Insr,Itgb1,Kit,Kras,Lgmn,Map1a,Mecp2,Meis2,Neto1,Nf1,Nlgn3,Nptn,Nrgn,Nrxn1,Nrxn2,Nrxn3,Ntrk2,Pak6,Pde1b,Pgrmc1,Plcb1,Ppp1r1b,Ppp1r9b,Ppp3cb,Ppt1,Prkar2b,Prkn,Rag1,…
GOBP_LENS_DEVELOPMENT_IN_CAMERA_TYPE_EYE	Abi2,Atf4,Bcar3,Bfsp2,Bmp4,Cdkn1b,Cdkn1c,Cited2,Cryab,Cryba4,Crybb1,Crybb3,Crybg3,Crygn,Ctnnb1,Ctns,Dlg1,Epha2,Fat1,Fgf2,Frs2,Fzr1,Gata3,Gja1,Hipk1,Hipk2,Hsf4,Kdm5b,Lim2,Maf,Med1,Meis1,Nectin1,Nectin3,Nf2,Nhs,Plaat3,Prox1,Pygo2,Shroom2,Six5,Ski,Skil,Slc7a11,Smad3,Sox11,Spred1,Spred2,Spred3,Spry1,Spry2,Tbc1d20,Tbc1d32,Tdrd7,Tgfbr1,Tgfbr2,Tmod1,Unc45b,Vim,Wnt2,Wnt5a,Wnt5b
GOBP_LENS_FIBER_CELL_DIFFERENTIATION	Abi2,Atf4,Bfsp2,Cdkn1b,Cdkn1c,Epha2,Fgf2,Frs2,Fzr1,Hsf4,Kdm5b,Maf,Nf2,Plaat3,Prox1,Skil,Slc7a11,Smad3,Spred1,Spred2,Spred3,Spry1,Spry2,Tbc1d20,Tdrd7,Tmod1,Vim,Wnt5b
GOBP_LEUKOCYTE_ADHESION_TO_VASCULAR_ENDOTHELIAL_CELL	Alox5,Ccl21a,Ccl25,Ccl28,Ccr2,Chst2,Cx3cr1,Cxcl12,Elane,Ets1,Ext1,Fut4,Fut7,Gcnt1,Golph3,Il6,Irak1,Itga4,Itgb1,Itgb2,Itgb7,Jam2,Klf4,Mdk,Nfat5,Podxl2,Ptafr,Rela,Rhoa,Rock1,Sele,Sell,Selp,Selplg,Slc39a8,Spn,St3gal4,Tnf,Traf6,Vcam1,Zdhhc21
GOBP_LEUKOCYTE_APOPTOTIC_PROCESS	Ada,Adam17,Adam8,Akt1,Anxa1,Arg2,Aurkb,Axl,Bak1,Bax,Bcl10,Bcl2l11,Bcl6,Blk,Bmp4,Btk,Casp3,Casp9,Ccl19,Ccl21a,Ccl5,Ccr5,Ccr7,Cd27,Cd274,Cd3g,Cd74,Cdkn2a,Crkl,Ctsl,Cxcl12,Dffa,Dnaja3,Dock8,Efna1,Fadd,Fas,Fasl,Fnip1,Foxp1,Gas6,Gimap8,Gli3,Gpam,Hcar2,Hcls1,Hif1a,Hsh2d,Il10,Il2,Il2ra,Il6,Il7r,Irf3,Irf7,Irs2,Itpkb,Jak3,Kdelr1,Kitl,Lgals3,Lgals9,Pirb,Lmbr1l,Lyn,Mef2c,Mertk,Mif,Noc2l,Nod2,Ormdl3,P2rx7,Pd…
GOBP_LEUKOCYTE_CHEMOTAXIS	Adam10,Adam17,Adam8,Adgre5,Aif1,Akirin1,Alox5,Ano6,Anxa1,Arhgef5,Bsg,Bst1,C1qbp,C3ar1,Hc,C5ar1,C5ar2,Calr,Camk1d,Ccl11,Ccl6,Ccl9,Ccl17,Ccl3,Ccl19,Ccl12,Ccl2,Ccl21a,Ccl22,Ccl24,Ccl25,Ccl27a,Ccl4,Ccl5,Ccl7,Ccn3,Ccr1,Ccr2,Ccr5,Ccr7,Cd74,Ch25h,Cklf,Cmklr1,Cnr2,Coro1a,Creb3,Csf1,Csf1r,Csf3r,Ctsg,Cx3cl1,Cx3cr1,Cxadr,Cxcl1,Cxcl2,Cxcl10,Cxcl12,Cxcl13,Cxcl16,Cxcl5,Cxcl9,Cxcr1,Cxcr2,Cxcr4,Cxcr5,Cyp7b1,Dapk…
GOBP_LEUKOCYTE_DEGRANULATION	Adgre5,Adora2b,Anxa3,Ap1g1,Bcr,Blk,Btk,D6Wsu163e,Cbl,Ccl3,Ccr2,Cd177,Cd300a,Cd84,Ceacam1,Clnk,Coro1a,Cplx2,F2rl1,Fcgr2b,Fer,Fes,Fgr,Foxf1,Gab2,Gata1,Gata2,Hck,H2-M3,H2-Q1,Hmox1,Il13ra2,Il4,Il4ra,Itgam,Itgb2,Kit,Klrc1,Lamp1,Lat,Lat2,Lgals9,Lyn,Milr1,Nckap1l,Nkg7,Nr4a3,Pdpk1,Pik3cd,Pik3cg,Pram1,Ptafr,Ptgds,Rab27a,Rabgef1,Rac2,Rasgrp1,S100a13,Snap23,Snx4,Snx6,Sphk2,Spi1,Stx4a,Stxbp1,Stxbp2,Stxbp3,Sy…
GOBP_LEUKOCYTE_HOMEOSTASIS	Abl1,Ada,Adam17,Akt1,Anxa1,Axl,Bak1,Bap1,Bax,Bcl10,Bcl2,Bcl2l11,Caml,Casp3,Ccnb2,Ccr2,Cd74,Coro1a,Cxcl5,Dnaja3,Dock10,Dock11,Fadd,Fas,Flt3,Foxp3,Gapt,Gpam,Gpr174,Gpr183,Hcar2,Hif1a,Hmgb1,Il2,Il2ra,Il6,Itpkb,Jak3,Jam3,Kitl,Lat,Lgals2,Lgals9,Lmo1,Lyn,Mef2c,Mertk,Mif,Mpl,Nckap1l,P2rx7,Pde4b,Pik3cb,Pik3cd,Pkn1,Pmaip1,Ppp2r3c,Ppp3cb,Rag1,Rc3h1,Rc3h2,Ripk3,Rps6,Sh2b3,Sit1,Skil,Slc15a4,Slc39a3,Slc40a1,S…
GOBP_LEUKOCYTE_MEDIATED_CYTOTOXICITY	Ager,Ap1g1,Arg1,Arl8b,Arrb2,Azgp1,B2m,Cadm1,Cd160,Cd1d1,Cd226,Ceacam1,Cebpg,Clec12b,Coro1a,Crk,Crtam,Ctsc,Ctsg,Ctsh,Cx3cr1,Cxcl5,Dnase1,Dnase1l3,Elane,Emp2,F2,F2rl1,Fadd,Fcgr1,Fcgr2b,Fcgr4,Gfer,Gzmb,Gzmm,Havcr2,H2-Q10,H2-Q7,Gm8909,H2-D1,H2-Eb1,H2-T23,H2-M3,H2-Q1,Hprt,Icam1,Ighg1,Ighg2b,Ighg2c,Ighg3,Il12a,Il12rb1,Il18,Il23a,Il7r,Itgam,Kif5b,Klrc1,Klrd1,Klrk1,Lag3,Lamp1,Lgals9,Pirb,Lyst,Mill2,Mr1,M…
GOBP_LEUKOCYTE_TETHERING_OR_ROLLING	Ccl21a,Ccl25,Ccl28,Ccr2,Chst2,Cx3cr1,Cxcl12,Elane,Ext1,Fut4,Fut7,Gcnt1,Golph3,Itga4,Itgb1,Itgb7,Jam2,Podxl2,Ptafr,Rock1,Sele,Sell,Selp,Selplg,Spn,St3gal4,Tnf,Vcam1
GOBP_LEUKOTRIENE_METABOLIC_PROCESS	Abcc1,Abcc10,Alox12,Alox5,Alox5ap,Cyp4a31,Cyp4f14,Cyp4f15,Cyp4f18,Ggt1,Ggt5,Ggt6,Ggt7,Lta4h,Ltc4s,Mapkapk2,Mgst2,Mgst3,Pla2g4a,Pla2g5,Prg3,Ptgr1,Syk,Tlr2
GOBP_LIMBIC_SYSTEM_DEVELOPMENT	Aldh1a3,Anxa3,Arpc5,Atat1,Atp1a2,Atp2b4,Bax,Bbs2,Bbs4,Bloc1s6,Btg2,Casp3,Cdk5,Cdk5r1,Cdk6,Crk,Crkl,Dab1,Dclk2,Eif2b5,Ezh1,Ezh2,Fgfr2,Gli3,Gsk3b,Hap1,Hdac1,Hsd3b3,Hsd3b1,Id4,Igf1r,Kif14,Lef1,Lrp8,Mas1,Mdk,Mfsd2a,Mkks,Myc,Nf1,Nf2,Nrp1,Nrp2,Ogdh,Pafah1b1,Phlpp2,Plxna3,Ppp1r9b,Prox1,Pten,Rab3gap1,Ran,Rara,Reln,Sct,Sema3a,Sema6b,Slc32a1,Smo,Srd5a1,Srd5a2,Srf,Tbx3,Tent2,Tmem108,Tsc1,Tsku,Uba6,Ubb,Uqcrq…
GOBP_LIPID_DROPLET_ORGANIZATION	Aup1,Bscl2,Cds1,Cds2,Cidec,Ddhd2,Faf2,Fitm1,Fitm2,Tmem159,Pla2g4c,Plin5,Pnpla2,Pnpla3,Ppia,Ppid,Ptgfrn,Rab18,Rab3gap1,Rnf213,Smim22,Spg20,Sqle,Tbc1d20,Zfyve1
GOBP_LIPID_EXPORT_FROM_CELL	Abcc4,Agt,Agtr1a,Bmp6,C1qtnf1,Cry1,Cry2,Dab2,Edn1,Fzd4,Gal,Gdf9,Ghrl,Il1a,Il1b,Inhba,Kcnq1,Kdm5b,Map2k6,Mif,Nos2,Oxt,P2rx4,P2rx7,Pla2g4a,Pomc,Ptges,Ptpn11,Ren1,Retn,Selenom,Spp1,Tmf1,Tnfrsf11a
GOBP_LIPID_HOMEOSTASIS	Abca1,Abca2,Abca3,Abca5,Abcb11,Abcb4,Abcd1,Abcg1,Abcg5,Abcg8,Abhd4,Abhd5,Abhd8,Acaca,Acox1,Acox2,Acox3,Acsm1,Acsm2,Acsm3,Adck1,Adora1,Akr1c20,Angptl3,Angptl4,Angptl8,Apoa1,Apoa2,Apoa4,Apoa5,Apob,Apoc2,Apoc3,Apoc4,Apoe,Apom,Atp13a2,Bloc1s6,C1qtnf3,Cav1,Cav3,Cd24a,Cebpa,Ces1d,Cln8,Cnbp,Commd9,Cyp39a1,Cyp7a1,Cyp7b1,Ddx3x,Dgat1,Dgat2,Ehd1,Ephx2,Fabp4,Fbxw7,Fgfr4,Fitm2,Fundc2,G6pc,Gckr,Got1,Gpam,Gpihb…
GOBP_LIPID_MODIFICATION	Abca2,Abcb11,Abcd1,Abcd2,Abcd3,Abcd4,Abcg1,Acaa1a,Acaa2,Acacb,Acad10,Acad11,Acadl,Acadm,Acads,Acadvl,Acat1,Acat3,Acot8,Acox1,Acox2,Acox3,Acsm1,Adh4,Adh5,Adh7,Adipoq,Adipor1,Adipor2,Agk,Agt,Agtr1a,Akt1,Akt2,Aldh1l2,Alox12,Alox15,Alox8,Alox5,Amacr,Apoa1,Apoa2,Apoa4,Apoa5,Apoc1,Apoe,Appl2,Auh,B3galt1,B4galnt1,Bdh2,Cerk,Cerkl,Cpt1a,Cpt1b,Cpt1c,Cpt2,Crat,Crot,Cygb,Cyp1a1,Cyp2e1,Cyp3a11,Cyp3a13,Cyp4a31…
GOBP_LIPID_OXIDATION	Abcb11,Abcd1,Abcd2,Abcd3,Abcd4,Acaa1a,Acaa2,Acacb,Acad10,Acad11,Acadl,Acadm,Acads,Acadvl,Acat1,Acat3,Acot8,Acox1,Acox2,Acox3,Acsm1,Adh4,Adh5,Adh7,Adipoq,Adipor1,Adipor2,Akt1,Akt2,Aldh1l2,Alox12,Alox15,Alox8,Alox5,Amacr,Appl2,Auh,Bdh2,Cpt1a,Cpt1b,Cpt1c,Cpt2,Crat,Crot,Cygb,Cyp4f14,Cyp4f15,Cyp4v3,Decr1,Decr2,Dgat2,Ech1,Echdc1,Echdc2,Echs1,Eci1,Eci2,Ehhadh,Etfa,Etfb,Etfbkmt,Etfdh,Fabp1,Gcdh,Hacl1,Had…
GOBP_LIPID_STORAGE	Abca1,Abcg1,Abhd5,Acacb,Alkbh7,Angptl3,Apoa1,Apob,Apoc4,Apoe,Aup1,B4galnt1,Bscl2,C3,Cav1,Cd36,Cds1,Cds2,Ces1d,Cidea,Cpt1a,Crp,Cry1,Cry2,Dgat1,Dgat2,Ehd1,Enpp1,Fbxw7,Ffar2,Fitm1,Fitm2,Fto,Gba,Gm2a,Hexb,Hilpda,Ikbke,Il1b,Il6,Itgav,Itgb3,Tmem159,Ldah,Lpl,Mest,Msr1,Nfkb1,Nfkbia,Nr1h2,Nr1h3,Nrip1,Osbpl11,Osbpl8,Pla2g4c,Plin2,Plin3,Plin5,Pnpla2,Ppara,Ppard,Pparg,Ptpn2,Rnf213,Scarb1,Sirt1,Smim22,Soat1,S…
GOBP_LIPID_TRANSLOCATION	Abca1,Abca2,Abca3,Abca4,Abca7,Abcb1a,Abcb4,Abcc1,Abcg1,Ano6,Atg9a,Atg9b,Atp10a,Atp11a,Atp11b,Atp11c,Atp8a1,Atp8a2,Atp8b1,Atp8b2,Atp8b4,Atp9a,Atp9b,Fasl,Kcnn4,Mfsd2a,P2rx7,Plscr1,Plscr2,Plscr3,Plscr4,Prkcd,Rft1,Slc4a1,Tmem30a,Tmem30b,Tmem41b,Vmp1,Xkr5,Xkr6,Xkr8,Xkr9
GOBP_LIPOPOLYSACCHARIDE_MEDIATED_SIGNALING_PATHWAY	Acod1,Akt1,Bcl10,Bmp6,Cactin,Ccl12,Ccl2,Ccl3,Ccl5,Cd14,Cd180,Cd36,Cd55,Cd6,Cx3cl1,Hck,Il18,Il1b,Irak1,Irak2,Irf3,Lbp,Lilra6,Pira2,Ltf,Ly86,Ly96,Lyn,Malt1,Mapk1,Mapk14,Mapk3,Mif,Mtdh,Myd88,Nfkbia,Nfkbil1,Nos3,Plcg2,Prdx2,Prkca,Prkce,Ptafr,Ptpn22,Ripk2,Sash1,Scarb1,Scimp,Sigirr,Spi1,Tgfb1,Ticam1,Tlr2,Tlr4,Tnf,Tnfaip3,Traf6,Trib1,Trim12c
GOBP_LIPOPROTEIN_BIOSYNTHETIC_PROCESS	Abca1,Apoa1,Apob,Apobec1,Apoe,Atg10,Atg101,Atg12,Atg13,Atg16l1,Atg16l2,Atg5,Atg7,Clip3,Dbi,Dpm1,Dpm2,Dpm3,Gba,Glul,Golga7,Gpaa1,Gpld1,Hhat,Irgm1,Irgm2,Lcat,Mboat4,Mppe1,Mttp,Nmt1,Nmt2,Pgap1,Pgap2,Pgap3,Piga,Pigb,Pigc,Pigf,Pigg,Pigh,Pigk,Pigl,Pigm,Pign,Pigo,Pigp,Pigq,Pigs,Pigt,Pigu,Pigv,Pigw,Pigx,Pigyl,Pigz,Pik3c3,Porcn,Ppm1a,Ppm1b,Rab3gap1,Rab3gap2,Rabl3,Rb1cc1,Selenok,Svip,Ugcg,Ulk1,Wdr45,Wdr45b…
GOBP_LIPOPROTEIN_METABOLIC_PROCESS	Abca1,Abhd10,Abhd12,Abhd13,Abhd17a,Abhd17b,Abhd17c,Angptl8,Apoa1,Apoa2,Apoa4,Apoa5,Apob,Apobec1,Apoc1,Apoc3,Apoe,Apol9a,Apol7a,Apol7c,Apold1,Apom,Atg10,Atg101,Atg12,Atg13,Atg16l1,Atg16l2,Atg5,Atg7,Atm,Clip3,Ctsd,Dbi,Dgat2,Dpm1,Dpm2,Dpm3,Gba,Glul,Golga7,Gpaa1,Gpld1,Hhat,Irgm1,Irgm2,Itgav,Itgb3,Lcat,Ldlr,Lipg,Lypla1,Lypla2,Lyplal1,Mboat4,Mppe1,Mttp,Nmt1,Nmt2,Notum,Olr1,Pcsk9,Pgap1,Pgap2,Pgap3,Piga,…
GOBP_LIPOSACCHARIDE_METABOLIC_PROCESS	A4galt,Abca2,Aoah,B3galnt1,B3galt1,B3galt4,B3gnt5,B4galnt1,B4galt3,B4galt4,B4galt5,B4galt6,Bax,Cerk,Cln6,Cptp,Dpm1,Dpm2,Dpm3,Fuca1,Gal3st1,Galc,Gba,Gba2,Gla,Glb1,Gltp,Gm2a,Gpaa1,Gpld1,Hexa,Hexb,Itgb8,Kit,Large1,Mppe1,Naga,Neu1,Neu2,Neu3,Pgap1,Pgap2,Pgap3,Piga,Pigb,Pigc,Pigf,Pigg,Pigh,Pigk,Pigl,Pigm,Pign,Pigo,Pigp,Pigq,Pigs,Pigt,Pigu,Pigv,Pigw,Pigx,Pigyl,Pigz,Prkaa1,Prkcd,Sccpdh,Smpd1,St3gal1,St3g…
GOBP_LIVER_MORPHOGENESIS	Ceacam1,Cebpb,Cflar,Cpb2,Cul3,Fbxw7,Fgf1,Fgl1,Hpn,Il6,Lims2,Mdk,Med1,Notch2,Prox1,Rps6ka1,Tgfa,Tnf,Tnfaip3,Xbp1
GOBP_LIVER_REGENERATION	Aurka,Ccnd1,Cebpb,Cldn1,Cpb2,Cpt1a,Csnk2a2,Ezh2,Gfer,Gli3,Hamp,Hmox1,Ihh,Il10,Il6,Myc,Pcna,Pnpt1,Prmt5,Ptch1,Ptpn3,Rgn,Rps15,Serpina10,Srsf5,Tnf,Tyms,Ucp2
GOBP_LOCOMOTORY_BEHAVIOR	Abat,Abca2,Abhd12,Adcy5,Adora2a,Agtpbp1,Aldh1a3,Als2,Ank,Apba1,Apoe,App,Arcn1,Arrb2,Arrdc3,Atp1a2,B4galt2,Bloc1s6,Btbd9,Cdh23,Cend1,Chd7,Chrnb2,Ciart,Clcn3,Cln6,Cln8,Cnp,Cntn2,Crbn,Cstb,Ctns,Cxcl12,Dab1,Ddhd2,Dlg4,Dpp4,Efnb3,Egr1,Epha4,Eps8,Fgf12,Fig4,Foxa2,Fxn,Fzd4,Gaa,Gigyf2,Git1,Grin2d,Grm6,Hexb,Hipk2,Hoxb8,Hpgds,Hprt,Htra2,Id2,Inpp5f,Kcnj10,Lgi4,Lrrk2,Mecp2,Meis1,Mta1,Mtor,Myg1,Naglu,Nav2,Nco…
GOBP_LONG_CHAIN_FATTY_ACID_BIOSYNTHETIC_PROCESS	Acot7,Acsbg1,Alox12,Alox15,Alox8,Alox5,Aloxe3,Asah2,Cyp1a1,Cyp1a2,Cyp2d22,Cyp2e1,Cyp3a11,Cyp3a13,Elovl6,Fads1,Gpx4,Gstm2,Gstm7,Gstm4,Gstp1,Gstp2,Ltc4s,Plp1,Qk
GOBP_LONG_CHAIN_FATTY_ACID_METABOLIC_PROCESS	Abcd1,Abcd3,Abhd12,Abhd6,Acaa1a,Acad9,Acadl,Acot1,Acot2,Acot3,Acot4,Acot7,Acot8,Acsbg1,Acsf2,Acsl1,Acsl3,Acsl4,Acsl5,Acsm1,Adtrp,Aig1,Alox12,Alox15,Alox8,Alox5,Aloxe3,Asah2,Cbr1,Cpt1a,Cpt2,Cyp1a1,Cyp1a2,Cyp1b1,Cyp2a5,Cyp2a4,Cyp2b10,Cyp2c55,Cyp2d22,Cyp2e1,Cyp2f2,Cyp2j9,Cyp2s1,Cyp2u1,Cyp3a11,Cyp3a13,Cyp4a31,Cyp4f14,Cyp4f15,Cyp4f18,Dagla,Daglb,Elovl1,Elovl2,Elovl3,Elovl5,Elovl6,Ephx1,Faah,Fads1,Fads…
GOBP_LONG_CHAIN_FATTY_ACID_TRANSPORT	Abcd1,Abcd2,Abcd3,Abcd4,Ace,Acsl1,Acsl3,Acsl5,Akt1,Akt2,Anxa1,Apoe,Bdkrb2,Cd36,Cpt1a,Cpt1b,Cpt2,Eprs,Fabp1,Fabp2,Fabp4,Fabp5,Irs2,Mfsd2a,Mif,Nmb,Pla2g12a,Pla2g12b,Pla2g4a,Pla2g4f,Pla2g5,Pla2g6,Pla2r1,Plin2,Pnpla8,Pparg,Proca1,Rps6kb1,Slc25a20,Slc27a1,Slc27a2,Slc27a3,Slc27a4,Slc27a5,Slc27a6,Slc2a1,Spx,Syk,Thbs1
GOBP_LONG_CHAIN_FATTY_ACYL_COA_METABOLIC_PROCESS	Acot7,Acsbg1,Acsf3,Acsl1,Acsl3,Acsl4,Acsl5,Dgat1,Dgat2,Elovl1,Elovl2,Elovl3,Elovl5,Elovl6,Elovl7,Far1,Far2,Hacd1,Hacd2,Hsd17b12,Tecr
GOBP_LONG_TERM_MEMORY	Adcy1,Apoe,Arc,Btbd9,Camk2n1,Camk4,Chst10,Cpeb3,Ctns,Ehmt2,Eif2ak4,Kat2a,Ldlr,Mecp2,Nfatc4,Pja2,Prkcz,Prnp,Reln,Rgs14,Rps6kb1,Sgk1,Slc2a4,Srf
GOBP_LONG_TERM_SYNAPTIC_DEPRESSION	Abhd6,Adora1,Ager,Arc,Arf1,Cd38,Fmr1,Kcnb1,Pirb,Mapt,Pick1,Plk2,Prrt1,Ptk2b,Shank2,Shank3,Sorcs3,Srf,Stau2,Stxbp1
GOBP_LONG_TERM_SYNAPTIC_POTENTIATION	Abl1,Adcy1,Adora1,Adora2a,Ager,Akap5,Apoe,App,Arc,Crhr2,Crtc1,Cx3cr1,Cyp46a1,Eif2ak4,Epha4,Ephb2,Gfap,Grin2c,Grin2d,Gsk3b,Igsf11,Itpr3,Lgmn,Pirb,Mapk1,Mecp2,Mme,Mpp2,Ncstn,Nf1,Nfatc4,Nptn,Nrgn,Nsg1,Ntrk2,Paip2,Plk2,Prkcg,Prkcz,Prnp,Prrt1,Pten,Ptk2b,Rasgrf2,Reln,Rgs14,Serpine2,Shank2,Shank3,Snca,Sqstm1,Stau1,Stx3,Stx4a,Syt12,Tshz3,Tyrobp,Vamp2,Ythdf1,Zdhhc2
GOBP_LOW_DENSITY_LIPOPROTEIN_PARTICLE_CLEARANCE	Adipoq,Anxa2,Apob,Apoc3,Cd36,Ces3a,Ces3b,Cnpy2,Csk,Dgat2,Ehd1,Fgf21,Hmox1,Hnrnpk,Khsrp,Ldlr,Ldlrap1,Lipa,Mylip,Nceh1,Nr1h4,Pcsk9,Scarb1,Soat1,Soat2,Trem2
GOBP_LUNG_ALVEOLUS_DEVELOPMENT	Ace,Ada,Asxl1,Atxn1l,Bmp4,Bmpr2,Creb1,Errfi1,Fgfr2,Flt4,Foxa1,Foxf1,Gata6,Hopx,Hoxa5,Hs6st1,Igfbp5,Kdr,Lif,Ltbp3,Man1a2,Man2a1,Mmp12,Nkiras1,Nkiras2,Pdgfa,Pkdcc,Ptges3,Rc3h2,Sftpd,Slc7a11,Smpd3,Stk40,Tcf21,Tgfb3,Tmem38b
GOBP_LUNG_EPITHELIUM_DEVELOPMENT	Adamtsl2,Aimp2,Bmp4,Cdc42,Creb1,Errfi1,Fgf7,Fgfr2,Foxa1,Foxj1,Gata6,Grhl2,Hoxa5,Klf2,Lta4h,Map2k1,Nfib,Pkd1,Rbpj,Rcn3,Sav1,Shh,Sox9,Spdef,Srsf6,Thra,Thrb,Tmem38b,Wnt2,Yap1
GOBP_LUNG_MORPHOGENESIS	Ap3b1,Bmp4,Cdc42,Celsr1,Ctnnb1,Ctsh,Ctsz,Dag1,Dlg5,Esrp2,Ext1,Fgf7,Fgfr2,Foxa1,Foxf1,Grhl2,Hhip,Hoxa5,Kras,Lama1,Lif,Map2k1,Mapk1,Mapk3,Nfib,Nodal,Plod3,Rdh10,Sec24b,Shh,Sox11,Sox9,Spry1,Spry2,Srf,Srsf6,Stk40,Tbx2,Tcf21,Tgfbr2,Tnf,Wnt2,Yap1
GOBP_LYMPHOCYTE_ACTIVATION_INVOLVED_IN_IMMUNE_RESPONSE	Abl1,Ada,Anxa1,Ap1g1,Apbb1ip,Aplf,Atad5,Batf,Bcl3,Bcl6,Ccl19,Cd180,Cd19,Cd244a,Cd28,Cd40,Cd46,Cd74,Cd80,Cd81,Cd86,Ceacam1,Clcf1,Clec4d,Clec4e,Coro1a,Cracr2a,Dll1,Dock10,Dock11,Eif2ak4,Entpd7,Eomes,Ercc1,Exo1,Exosc3,F2rl1,Fcer1g,Fcgr2b,Fgl2,Foxp1,Foxp3,Gapt,Gata3,Gpr183,Havcr2,H2-DMb1,H2-Eb1,H2-M3,H2-Q1,Hlx,Hmces,Hmgb1,Hspd1,Icam1,Ifng,Il10,Il12rb1,Il18,Il18r1,Il2,Il23a,Il27,Il27ra,Il4,Il4ra,Il6,I…
GOBP_LYMPHOCYTE_APOPTOTIC_PROCESS	Ada,Adam8,Akt1,Arg2,Aurkb,Bak1,Bax,Bcl10,Bcl2l11,Bcl6,Blk,Bmp4,Btk,Ccl5,Cd27,Cd274,Cd3g,Cd74,Crkl,Dffa,Dnaja3,Dock8,Efna1,Fadd,Fas,Fasl,Fnip1,Foxp1,Gimap8,Gli3,Gpam,Hif1a,Hsh2d,Il10,Il2,Il2ra,Il7r,Irs2,Jak3,Kdelr1,Lgals3,Lgals9,Lmbr1l,Lyn,Mif,Noc2l,Ormdl3,P2rx7,Pdcd1,Pkn1,Prelid1,Prkcq,Ptcra,Pten,Rag1,Ripk1,Ripk3,Rps6,Slc39a10,St3gal1,Tnfrsf21,Trp53,Traf3ip2,Tsc22d3,Wnt5a,Zc3h8
GOBP_LYMPHOCYTE_CHEMOTAXIS	Adam10,Adam17,Adam8,Ccl11,Ccl6,Ccl9,Ccl17,Ccl3,Ccl19,Ccl12,Ccl2,Ccl21a,Ccl22,Ccl24,Ccl25,Ccl27a,Ccl4,Ccl5,Ccl7,Ccr2,Ch25h,Cklf,Cx3cl1,Cxcl10,Cxcl13,Cxcl16,Cyp7b1,Gas6,Gpr183,Hsd3b7,Klrk1,Msmp,Oxsr1,Padi2,Pik3cd,Pik3cg,Plec,Ptk2b,Saa1,Saa2,Slc12a2,Slc8b1,Stk39,Tmem102,Tnfsf14,Wnk1,Wnt5a,Xcl1
GOBP_LYMPHOCYTE_COSTIMULATION	Akt1,Card11,Cav1,Ccl19,Ccl21a,Ccr7,Cd160,Cd24a,Cd274,Cd28,Cd320,Cd3e,Cd5,Cd80,Cd81,Cd86,Csk,Dpp4,Efnb1,Efnb2,Efnb3,Fyn,Icos,Il4,Klrk1,Lck,Lgals1,Pirb,Lyn,Map3k8,Pdcd1lg2,Pik3ca,Ptpn11,Ptpn6,Src,Tnfrsf13c,Tnfrsf14,Tnfsf13b,Tnfsf14,Vav1,Yes1
GOBP_LYMPHOCYTE_HOMEOSTASIS	Abl1,Ada,Akt1,Bak1,Bax,Bcl10,Bcl2,Bcl2l11,Caml,Casp3,Ccnb2,Cd74,Coro1a,Dnaja3,Dock10,Dock11,Fadd,Fas,Foxp3,Gapt,Gpam,Gpr174,Hif1a,Il2,Il2ra,Jak3,Lat,Lgals2,Lgals9,Lmo1,Lyn,Mef2c,Mif,Nckap1l,P2rx7,Pkn1,Pmaip1,Ppp2r3c,Ppp3cb,Rag1,Rc3h1,Rc3h2,Ripk3,Rps6,Sit1,Skil,Slc39a3,Slc40a1,Sos1,Sos2,Spns2,Stat5b,Tcirg1,Tnfaip3,Tnfrsf13b,Tnfsf13b,Tnfsf14,Traf3ip2,Tsc22d3,Zc3h8
GOBP_LYMPHOCYTE_MEDIATED_IMMUNITY	Ager,Ahr,Ap1g1,Apcs,Aplf,Arg1,Arid5a,Arl8b,Arrb2,Atad5,Azgp1,B2m,Batf,Bcl10,Bcl3,Bcl6,Btk,C1qa,C1qb,C1qbp,C1qc,C1rb,C1rl,C1s1,C2,C3,C4b,C4bp,Hc,C6,C8a,C8b,C8g,C9,Cadm1,Card9,Ccr2,Cd160,Cd19,Cd1d1,Cd226,Cd27,Cd28,Cd40,Cd46,Cd55,Cd74,Cd81,Cd8a,Cd96,Ceacam1,Cebpg,Cfi,Clcf1,Clec12b,Clec4g,Clnk,Clu,Coro1a,Cr1l,Cr2,Crk,Crp,Crtam,Csf2rb2,Ctsc,Ctsh,Dennd1b,Dusp22,Emp2,Ercc1,Exo1,Exosc3,Fadd,Fbxo38,Fcer1g…
GOBP_LYMPHOCYTE_MIGRATION	Adam10,Adam17,Adam8,Adtrp,Aif1,Akt1,App,Ccl11,Ccl6,Ccl9,Ccl17,Ccl3,Ccl19,Ccl12,Ccl2,Ccl21a,Ccl22,Ccl24,Ccl25,Ccl27a,Ccl4,Ccl5,Ccl7,Ccr2,Ccr7,Cd200,Cd200r1,Cd99l2,Ch25h,Cklf,Crk,Crkl,Crtam,Cx3cl1,Cxcl10,Cxcl12,Cxcl13,Cxcl16,Cyp7b1,Dock8,Ecm1,Ext1,F11r,Fadd,Fut4,Fut7,Gas6,Gata3,Gba,Gcsam,Gpr183,Hsd3b7,Icam1,Il27ra,Itga4,Itgal,Itgb7,Jam2,Klrk1,Lrch1,Mia3,Msmp,Msn,Myo1g,Oxsr1,Padi2,Pik3cd,Pik3cg,Plec…
GOBP_LYMPHOID_PROGENITOR_CELL_DIFFERENTIATION	Ankle1,Batf,Bcl2,Bmp4,Flcn,Flt3,Fnip1,Gata3,Hes1,Hes5,Kit,Lig4,Notch1,Nudt21,Prkdc,Shh,Sos1,Sos2,Sox4,Spi1,Zbtb1
GOBP_LYMPH_VESSEL_DEVELOPMENT	Acvr2b,Acvrl1,Bmpr2,Ccbe1,Clec14a,Efnb2,Epha2,Flt4,Foxc1,Heg1,Kdr,Lgals8,Nr2f2,Pdpn,Pkd1,Ppp3cb,Prox1,Ptpn14,Sox18,Svep1,Syk,Tie1,Tmem204,Vash1,Vegfa,Vegfc
GOBP_LYMPH_VESSEL_MORPHOGENESIS	Acvr2b,Acvrl1,Bmpr2,Ccbe1,Clec14a,Epha2,Flt4,Foxc1,Lgals8,Pdpn,Pkd1,Ppp3cb,Prox1,Ptpn14,Sox18,Svep1,Tie1,Vash1,Vegfa,Vegfc
GOBP_LYSOSOMAL_TRANSPORT	Adrb2,Aktip,Als2,Ankfy1,Ap1g1,Ap3b1,Ap3d1,Ap3m1,Ap4m1,Arl8b,Arsb,Atg14,Atp13a2,Bin1,C9orf72,Ccdc91,Chmp1a,Chmp1b,Chmp2a,Chmp2b,Chmp3,Chmp4b,Chmp4c,Chmp5,Chmp6,Chmp7,Clec16a,Cln3,Clu,Dennd3,Dtx3l,Ehd3,Epg5,Gak,Gcc2,Gga3,Gnptab,Gprasp1,Grn,Hgs,Hgsnat,Hmgxb4,Hook1,Hook2,Hook3,Hspa1a,Hspa8,Igf2r,Kif13a,Lamp1,Lamp2,Laptm5,Lrp1,Lrrk2,Lyst,M6pr,Mgrn1,Mtm1,Mvb12a,Nagpa,Ncoa4,Nedd4,Npc1,Pcsk9,Pink1,Plekhm…
GOBP_LYTIC_VACUOLE_ORGANIZATION	Abca1,Acp2,Acpp,Aktip,Ap3b1,Arl8b,Arsb,Atp6ap2,Becn1,Ccdc115,Chmp2b,Chmp3,Cln3,Cln5,Cln6,Cln8,Coro1a,Gaa,Gba,Gnptab,Grn,Hexb,Hook1,Hook2,Hook3,Hps1,Hps4,Lamtor1,Laptm4b,Laptm5,Lrrk2,Lyst,Mbtps1,Mfsd8,Mtor,Myo7a,Naglu,Nagpa,P2rx7,Pikfyve,Pla2g5,Ppt1,Rab14,Rab20,Rab34,Rab39,Rab7,Rab7b,Scarb2,Snapin,Spg11,Srpx,Syt7,Tfeb,Tmem106b,Tmem165,Tmem175,Tmem199,Tmem9,Tpcn2,Tpp1,Vps18,Vps33a,Vps35,Washc5,Zksc…
GOBP_L_ALPHA_AMINO_ACID_TRANSMEMBRANE_TRANSPORT	Ace2,Agt,Arl6ip1,Arl6ip5,Atp1a2,Cln3,Cln8,Cltrn,Itgb1,Kcnj10,Per2,Praf2,Psen1,Rgs2,Rgs4,Slc15a4,Slc17a8,Slc1a2,Slc1a3,Slc1a4,Slc1a5,Slc25a12,Slc25a13,Slc25a15,Slc25a18,Slc25a2,Slc25a22,Slc25a29,Slc25a38,Slc36a4,Slc38a1,Slc38a3,Slc38a5,Slc38a7,Slc38a9,Slc3a1,Slc3a2,Slc43a1,Slc43a2,Slc47a1,Slc6a9,Slc7a1,Slc7a11,Slc7a2,Slc7a5,Slc7a6,Slc7a7,Slc7a8,Tnf
GOBP_L_AMINO_ACID_TRANSPORT	Ace2,Agt,Arl6ip1,Arl6ip5,Atp1a2,Cln3,Cln8,Cltrn,Ctns,Itgb1,Kcnj10,Per2,Praf2,Psen1,Serinc3,Serinc5,Sfxn1,Slc17a8,Slc1a2,Slc1a3,Slc1a4,Slc1a5,Slc25a12,Slc25a13,Slc25a15,Slc25a18,Slc25a2,Slc25a22,Slc25a29,Slc36a1,Slc36a4,Slc38a1,Slc38a2,Slc38a3,Slc38a5,Slc38a7,Slc38a9,Slc3a1,Slc3a2,Slc43a1,Slc43a2,Slc47a1,Slc7a1,Slc7a11,Slc7a2,Slc7a5,Slc7a6,Slc7a7,Slc7a8,Tnf
GOBP_L_GLUTAMATE_TRANSMEMBRANE_TRANSPORT	Arl6ip1,Arl6ip5,Atp1a2,Cln8,Itgb1,Kcnj10,Per2,Praf2,Psen1,Slc17a8,Slc1a2,Slc1a3,Slc1a4,Slc25a12,Slc25a13,Slc25a18,Slc25a22,Slc38a7,Slc3a1,Slc7a11,Tnf
GOBP_MACROMOLECULE_DEACYLATION	Abhd10,Abhd12,Abhd13,Abhd16a,Abhd17a,Abhd17b,Abhd17c,Akap8,Akap8l,Aplnr,Baz2a,Bcl6,Bex4,Brms1,Brms1l,BC004004,Camk2d,Ccar2,Chd3,Chd4,Ctbp1,Dr1,Dyrk1a,Elk4,Ep300,Flna,Fnta,Foxp3,Fry,Gatad2a,Gatad2b,Hdac1,Hdac10,Hdac11,Hdac2,Hdac3,Hdac4,Hdac5,Hdac6,Hdac7,Hdac9,Hopx,Ifng,Ing2,Jdp2,Kat14,Kat2a,Kdm5a,Lrrk2,Lypla1,Lypla2,Lyplal1,Mapk8,Mapt,Mbd2,Mbd3,Mbip,Mier1,Mier2,Mier3,Morf4l1,Morf4l2,Msl3,Mta1,Mta2…
GOBP_MACROPHAGE_ACTIVATION	Adgrf5,Ager,Aif1,App,Atm,C1qa,C5ar1,Ccl3,Cd200,Cd74,Cd84,Cd93,Cebpa,Clu,Crtc3,Cst7,Ctsc,Cx3cl1,Cx3cr1,Dysf,Fcgr2b,Foxp1,Fpr2,Gpr137b,Grn,Hamp,Havcr2,Hspd1,Ifi35,Ifng,Ifngr1,Ifngr2,Il10,Il1rl1,Il33,Il4,Il4ra,Il6,Itgam,Itgb2,Jak2,Jmjd6,Jun,Jund,Kars,Lbp,Ldlr,Lrrk2,Mapt,Mfhas1,Mif,Mmp8,Myo18a,Nmi,Nr1d1,Nr1h3,Pja2,Pla2g4a,Plcg2,Prkce,Ptprc,Rora,Sbno2,Shpk,Slc11a1,Snca,Sphk1,Stap1,Sucnr1,Syk,Syt11,Thb…
GOBP_MACROPHAGE_CHEMOTAXIS	Akirin1,C3ar1,Hc,C5ar1,Ccl12,Ccl2,Ccl3,Ccl5,Cklf,Cmklr1,Csf1,Csf1r,Ddt,Ednrb,Il34,Lgals3,Mapk1,Mapk3,Mdk,Mif,Mtus1,Nup85,Ptk2,Ptk2b,Rarres2,Saa1,Saa2,Sftpd,Slamf1,Slamf8,Stap1,Thbs1,Trpv4
GOBP_MACROPHAGE_DIFFERENTIATION	Adipoq,App,Bmp4,C1qc,Casp8,Cd4,Cdc42,Cebpa,Cebpe,Csf1,Csf1r,Eif2ak1,Fadd,Gab3,Gata2,Gba,Hcls1,H2-Eb1,Hsf1,Id2,Ifng,Il15,Il34,Inha,Inhba,L3mbtl3,Lif,Mmp9,Nrros,Parp1,Pf4,Prkca,Ptpn2,Rb1,Ripk1,Sirt1,Spi1,Tgfb1,Tlr2,Trib1,Tspan2,Vegfa,Zbtb46
GOBP_MACROPHAGE_MIGRATION	Akirin1,C3ar1,Hc,C5ar1,Ccl12,Ccl2,Ccl3,Ccl5,Ccr2,Cd200,Cd200r1,Cd81,Cd9,Cklf,Cmklr1,Csf1,Csf1r,Cx3cl1,Cx3cr1,Ddt,Ednrb,Emilin1,Il34,Lgals3,Mapk1,Mapk3,Mcoln2,Mdk,Mif,Mmp14,Mtus1,Nup85,P2rx4,P2ry12,Ptk2,Ptk2b,Rarres2,Saa1,Saa2,Sftpd,Slamf1,Slamf8,Stap1,Thbs1,Trem2,Trpv4
GOBP_MAINTENANCE_OF_BLOOD_BRAIN_BARRIER	Actb,Actg1,Angpt1,Cdh5,Cldn1,Cldn12,Cldn3,Cldn5,Dmd,Esam,F11r,Gja1,Il6,Itgb1,Jam2,Jam3,Lama2,Lamc1,Lsr,Mbp,Mfsd2a,Ocln,Pecam1,Slc12a2,Tjp1,Tjp2,Tjp3,Vcl,Vegfa
GOBP_MAINTENANCE_OF_CELL_NUMBER	Ascl2,Aspm,Bcl9,Bmp7,Bmpr1a,Cdc73,Cdh2,Cnot1,Cnot2,Cnot3,Ctnnb1,Ctr9,Cul4a,Ddx6,Dis3l2,Dll1,Eif4e,Eif4enif1,Elavl1,Eomes,Esrrb,Ezh2,Fancc,Fancd2,Foxo1,Foxo3,Fut10,Fzd7,Gata2,Gnl3,Hes1,Hes5,Hmga2,Hnf1b,Hook3,Igf1,Igf2bp1,Jag1,Kat2a,Kdm2b,Kdm3a,Kdm4c,Kit,Klf10,Klf4,Lbh,Ldb1,Ldb2,Leo1,Lif,Lig4,Lin28a,Loxl2,Lrp5,Lsm1,Mcph1,Med12,Med14,Med15,Med21,Med27,Med28,Med30,Med6,Med7,Mettl14,Mettl3,Mmp24,Mtf2,…
GOBP_MAINTENANCE_OF_LOCATION_IN_CELL	Abl1,Akap6,Akap9,Akt1,Alb,Ank2,Ank3,Ankrd13c,Anxa6,Ap3d1,Aplnr,Apoe,Arhgap21,Arl2,Arl2bp,Aspm,Atg5,Atp1a2,Atp7b,Bard1,Bax,Bbs4,Cacna1c,Calm1,Calm2,Calm3,Calr,Camk2d,Capn3,Casq1,Cav1,Ccdc88a,Ccl19,Ccl21a,Ccl3,Ccr5,Ccr7,Cd19,Cd4,Cdk5,Chchd10,Chd7,Cherp,Ciz1,Coro1a,Cx3cl1,Cxcl10,Cxcl9,Cyba,Dbn1,Ddit3,Diaph1,Dmd,F2,F2r,F2rl3,Fasl,Fgf2,Fkbp1a,Fkbp1b,Fth1,Ftl1,Gaa,Golph3,Gp1ba,Gp1bb,Gp5,Gp9,Gpaa1,Gpsm2…
GOBP_MAINTENANCE_OF_PROTEIN_LOCALIZATION_IN_ORGANELLE	Akt1,Ankrd13c,Arl2,Arl2bp,Bard1,Bbs4,Cdk5,Chchd10,Ciz1,Gpaa1,Grik5,Hk1,Hk2,Hnrnpu,Hspa5,Insig1,Insig2,Kdelr1,Kdelr2,Kdelr3,Morc3,Os9,Park7,Pink1,Pml,Rangap1,Rer1,Sp100,Sun1,Sun2,Supt7l,Syne1,Taf3,Taf8,Tapt1,Topors,Tspo,Txn1
GOBP_MAINTENANCE_OF_PROTEIN_LOCATION	Akt1,Ank3,Ankrd13c,Arl2,Arl2bp,Bard1,Bbs4,Cav1,Ccdc22,Ccdc88a,Cd4,Cdk5,Chchd10,Ciz1,Dand5,Dbn1,Dzip1,Faf1,Fbn1,Fbn2,Flna,G3bp2,Get4,Golph3,Gopc,Gpaa1,Grik5,Gsn,Hk1,Hk2,Hnrnpu,Hspa5,Igsf11,Il10,Insig1,Insig2,Kdelr1,Kdelr2,Kdelr3,Keap1,Lats1,Ltbp1,Mdfi,Nbl1,Morc3,Nfkbia,Nfkbib,Nfkbie,Nrros,Os9,Park7,Pfn4,Pink1,Pkd1,Pkd2,Pml,Psmd10,Rangap1,Rer1,Scin,Sorl1,Sp100,Srgn,Sri,Sufu,Sun1,Sun2,Supt7l,Syne1,T…
GOBP_MAINTENANCE_OF_PROTEIN_LOCATION_IN_CELL	Akt1,Ank3,Ankrd13c,Arl2,Arl2bp,Bard1,Bbs4,Cav1,Ccdc88a,Cd4,Cdk5,Chchd10,Ciz1,Dbn1,Golph3,Gpaa1,Grik5,Gsn,Hk1,Hk2,Hnrnpu,Hspa5,Insig1,Insig2,Kdelr1,Kdelr2,Kdelr3,Morc3,Os9,Park7,Pfn4,Pink1,Pml,Rangap1,Rer1,Scin,Sorl1,Sp100,Srgn,Sun1,Sun2,Supt7l,Syne1,Taf3,Taf8,Tapt1,Tmsb10,Tmsb15b1,Tmsb15b2,Tmsb4x,Topors,Tspo,Twf1,Twf2,Txn1,Vps13a,Vps13c,Vps13d
GOBP_MAINTENANCE_OF_PROTEIN_LOCATION_IN_NUCLEUS	Arl2,Arl2bp,Bard1,Bbs4,Cdk5,Chchd10,Ciz1,Hnrnpu,Morc3,Park7,Pml,Rangap1,Sp100,Sun1,Sun2,Supt7l,Syne1,Taf3,Taf8,Topors,Txn1
GOBP_MALE_MEIOSIS_I	Brca2,Brdt,Btbd18,Dmc1,Dnmt3l,Foxj2,Foxj3,Hsf2bp,Hspa2,Ing2,Meiob,Mybl1,Rad51c,Rec8,Slc25a31,Slc2a8,Sycp3,Trip13,Ubb,Ubr2,Zscan21
GOBP_MALE_MEIOTIC_NUCLEAR_DIVISION	Ago4,Atm,Brca2,Brdt,Btbd18,Cyp26b1,Dmc1,Dnmt3l,Fanca,Fignl1,Foxj2,Foxj3,Hsf2bp,Hspa2,Ing2,Kif18a,M1ap,Mael,Meiob,Mlh1,Mlh3,Mybl1,Rad51c,Rec8,Shcbp1l,Slc25a31,Slc2a8,Spdya,Sycp2,Sycp3,Taf1,Tdrkh,Tex14,Tex15,Trip13,Ubb,Ubr2,Zscan21
GOBP_MALE_SEX_DIFFERENTIATION	Ace,Acvr2a,Adam15,Adgrg1,Ago4,Amh,Amhr2,Ar,Arid4a,Arid4b,Arid5b,Asb1,Aspm,Atrx,Bax,Bcl2,Bcl2l1,Bcl2l11,Bcl2l2,Bik,Bmp5,Bmp6,Bmpr1a,Bok,Brip1,Cbl,Ccnd1,Cited2,Col9a3,Crkl,Csde1,Ctnna1,Ctnnb1,Cyp1b1,Dhcr24,Dhh,Dhx37,Eif2s2,Ercc1,Esr1,Fanca,Fgf9,Fkbp4,Fndc3a,Gata1,Gata3,Gata4,Gata6,Gfra1,Gja1,Greb1l,H3f3a,H3f3b,Hmgb2,Hsd17b3,Hsd17b4,Il1a,Ing2,Inha,Inhba,Inhbb,Insr,Kif18a,Kit,Kitl,Klhl10,Lgr4,Lhfpl2,…
GOBP_MAMMARY_GLAND_DEVELOPMENT	Akt1,Akt2,Apln,Aprt,Ar,Arg1,Arhgap35,Arhgap5,Atp2c2,Atp7b,Bax,Bcl2l11,Bmp4,Brca2,Btrc,Capn1,Cav1,Cav3,Ccl11,Ccnd1,Cdo1,Cebpb,Creb1,Csf1,Csf1r,Ddr1,Deaf1,Egf,Elf3,Epha2,Erbb4,Esr1,Fasn,Fgf2,Fgfr2,Foxf1,Gata3,Gja1,Gli3,Gpat4,Gpx1,Hif1a,Hk2,Hoxa5,Id2,Igfbp5,Iqgap3,Irf6,Irs2,Itga2,Jak2,Kdm5b,Lats1,Lbh,Lef1,Lrp5,Mapk1,Med1,Mgmt,Msx1,mt-Co2,Mtx1,Ncor2,Neurl1a,Nme1,Notch4,Nrg1,Ntn1,Oas2,Orai1,Pam,Phb2,P…
GOBP_MAMMARY_GLAND_DUCT_MORPHOGENESIS	Ar,Btrc,Cav3,Ccl11,Csf1,Csf1r,Ddr1,Epha2,Esr1,Fgfr2,Kdm5b,Lrp5,Med1,Ntn1,Phb2,Pml,Ptch1,Scrib,Src,Tbx3,Vdr,Wnt4,Wnt5a
GOBP_MAMMARY_GLAND_EPITHELIAL_CELL_PROLIFERATION	Bax,Brca2,Btrc,Ccnd1,Cebpb,Deaf1,Epha2,Esr1,Gata3,Gpx1,Hoxa5,Id2,Iqgap3,Kdm5b,Mapk1,Med1,Phb2,Pygo2,Robo1,Rreb1,Rtn4,Stat6,Wnt5a,Zfp703
GOBP_MAMMARY_GLAND_EPITHELIUM_DEVELOPMENT	Akt1,Akt2,Ar,Atp2c2,Bax,Brca2,Btrc,Cav3,Ccl11,Ccnd1,Cebpb,Csf1,Csf1r,Ddr1,Deaf1,Epha2,Erbb4,Esr1,Fgf2,Fgfr2,Foxf1,Gata3,Gpx1,Hif1a,Hoxa5,Id2,Iqgap3,Irf6,Jak2,Kdm5b,Lats1,Lbh,Lrp5,Mapk1,Med1,Mgmt,Msx1,Ntn1,Orai1,Phb2,Pml,Prlr,Ptch1,Pygo2,Robo1,Rreb1,Rtn4,Scrib,Smo,Src,Stat6,Tbx3,Vdr,Wnt2,Wnt4,Wnt5a,Zfp703
GOBP_MAMMARY_GLAND_MORPHOGENESIS	Ar,Arg1,Bax,Bmp4,Btrc,Capn1,Cav1,Cav3,Ccl11,Csf1,Csf1r,Ddr1,Elf3,Epha2,Esr1,Fgfr2,Gli3,Igfbp5,Kdm5b,Lrp5,Med1,Ntn1,Phb2,Pml,Ptch1,Scrib,Src,Stat6,Tbx2,Tbx3,Tgfbr2,Vdr,Wnt4,Wnt5a
GOBP_MANNOSYLATION	Alg1,Alg11,Alg12,Alg2,Alg3,Alg8,Alg9,B4gat1,Crppa,Dpm1,Dpm2,Dpm3,Dpy19l1,Dpy19l3,Dpy19l4,Fkrp,Fktn,Large1,Large2,Nus1,Pigb,Pigm,Pigv,Pigz,Pomgnt2,Pomt1,Pomt2,Rxylt1,Tmtc1,Tmtc2,Tmtc3,Tmtc4
GOBP_MAST_CELL_ACTIVATION	Adgre5,Adora2b,Blk,Btk,D6Wsu163e,Cbl,Cd226,Cd300a,Cd300lf,Cd84,Clnk,Cnr2,Cplx2,Crlf2,Enpp3,Fcgr2b,Fer,Fes,Fgr,Foxf1,Gab2,Gata1,Gata2,Hmox1,Il13ra2,Il4,Il4ra,Kit,Lat,Lat2,Lcp2,Lgals9,Lyn,Milr1,Ndrg1,Nectin2,Nr4a3,Pdpk1,Pik3cd,Pik3cg,Plscr1,Ptgds,Ptpn6,Rabgef1,Rac2,Rasgrp1,Rhoh,S100a13,Snap23,Snx4,Snx6,Sphk2,Stxbp1,Stxbp2,Syk,Tslp,Unc13d,Vamp2,Vamp3,Vamp7,Vamp8
GOBP_MAST_CELL_ACTIVATION_INVOLVED_IN_IMMUNE_RESPONSE	Adgre5,Adora2b,Blk,Btk,D6Wsu163e,Cbl,Cd300a,Cd84,Clnk,Cplx2,Enpp3,Fer,Fes,Fgr,Foxf1,Gab2,Gata1,Gata2,Hmox1,Il13ra2,Il4,Il4ra,Kit,Lat,Lat2,Lgals9,Lyn,Milr1,Nr4a3,Pdpk1,Pik3cd,Pik3cg,Ptgds,Ptpn6,Rabgef1,Rac2,Rasgrp1,S100a13,Snap23,Snx4,Snx6,Sphk2,Stxbp1,Stxbp2,Syk,Unc13d,Vamp2,Vamp3,Vamp7,Vamp8
GOBP_MATERNAL_PLACENTA_DEVELOPMENT	Akt1,Ash1l,Bmpr2,Bsg,Cited2,Ctsb,Dazap1,Dedd,Epor,Ghrl,Gjb2,Junb,Lif,Men1,Nodal,Nr2f2,Ppard,Prdm1,Prdx3,Spp1,Stc2,Stox2,Tcf23,Tmed2,Tppp3,Vdr
GOBP_MATERNAL_PROCESS_INVOLVED_IN_FEMALE_PREGNANCY	Ace2,Adcy7,Akt1,Angpt2,Ar,Arg1,Ash1l,Bmpr2,Bsg,Cited2,Ctsb,Dazap1,Dedd,Epor,Esr1,Ghrl,Gjb2,Havcr2,Ihh,Itga3,Junb,Klf1,Kpna6,Lgals9,Lif,Med1,Men1,Nodal,Nr2f2,Pam,Pla2g6,Ppard,Prdm1,Prdx3,Rgs2,Spp1,Stc2,Stox2,Tcf23,Tmed2,Tppp3,Ube2a,Vdr,Wnt4
GOBP_MATING	Abat,Acvr2a,Ada,App,Avpr1a,Ddo,Dmrta1,Ednrb,Hdac2,Hexb,Mtnr1a,Oxt,P2rx1,P2ry1,Ppp1r1b,Ppp1r9b,Pten,Serpine2,Slc6a4,Thra,Thrb,Ube2q1
GOBP_MATURATION_OF_5_8S_RRNA	Abt1,Bop1,C1d,Eif6,Eri1,Eri2,Eri3,Exosc10,Exosc2,Exosc3,Exosc4,Exosc7,Exosc8,Exosc9,Ftsj3,Kri1,Las1l,Mak16,Mphosph6,Mtrex,Nol9,Nop14,Nop9,Nsa2,Pes1,Prkdc,Rcl1,Rpf1,Rpp40,Rps21,Rrp15,Rrs1,Urb1,Utp20,Wdr12
GOBP_MATURATION_OF_5_8S_RRNA_FROM_TRICISTRONIC_RRNA_TRANSCRIPT_SSU_RRNA_5_8S_RRNA_LSU_RRNA	Abt1,Bop1,Eri1,Eri2,Eri3,Exosc10,Exosc2,Exosc3,Exosc7,Exosc8,Exosc9,Ftsj3,Kri1,Nol9,Nop14,Nop9,Pes1,Rcl1,Rpp40,Rps21,Rrs1,Urb1,Utp20,Wdr12
GOBP_MATURATION_OF_LSU_RRNA	Bop1,Ddx18,Eif6,Ftsj3,Gtpbp4,Las1l,Mak16,Mrpl1,Nhp2,Nifk,Nol9,Nop2,Nsa2,Pes1,Rpf1,Rpf2,Rpl10a,Rpl35,Rpl7,Rpl7a,Rpl7l1,Rrp15,Rsl1d1,Snu13,Urb1,Wdr12,Znhit3,Znhit6
GOBP_MATURATION_OF_SSU_RRNA	Abt1,Bms1,Bysl,Dcaf13,Ddx52,Dhx37,Pwp2,Ercc2,Gtf2h5,Heatr1,Helb,Kri1,Lsm6,Mrps11,Nat10,Ngdn,Nob1,Nol10,Nol11,Nop14,Nop9,Rcl1,Riok1,Riok2,Riok3,Rpp40,Rps14,Rps16,Rps19,Rps21,Rps28,Rps8,Rrp36,Rrs1,Fam207a,Snu13,Srfbp1,Tbl3,Tsr1,Tsr2,Tsr3,Utp20,Utp23,Utp25,Utp3,Utp4,Utp6,Wdr3,Wdr46
GOBP_MATURATION_OF_SSU_RRNA_FROM_TRICISTRONIC_RRNA_TRANSCRIPT_SSU_RRNA_5_8S_RRNA_LSU_RRNA	Abt1,Bms1,Bysl,Dcaf13,Dhx37,Pwp2,Ercc2,Gtf2h5,Heatr1,Helb,Kri1,Mrps11,Ngdn,Nol10,Nop14,Nop9,Rcl1,Rpp40,Rps14,Rps16,Rps19,Rps21,Rps8,Rrp36,Rrs1,Fam207a,Tbl3,Tsr1,Tsr2,Utp20,Utp23,Utp25,Utp3,Utp4,Utp6,Wdr46
GOBP_MATURE_B_CELL_DIFFERENTIATION	Ada,Bcl3,Cd19,Cmtm7,Dll1,Dock10,Dock11,Fcgr2b,Gpr183,Il10,Il2,Il6,Irf8,Itfg2,Itm2a,Lfng,Lgals1,Malt1,Mfng,Notch2,Plcg2,Plcl2,Pou2af1,Ptk2b,Rag2,Slamf8,Spi1,St3gal1,Xbp1
GOBP_MECHANORECEPTOR_DIFFERENTIATION	Adgrv1,Atp8b1,Bmp4,Cdh23,Dll1,Esrp1,Fzd2,Gsdme,Hes1,Hes5,Hey2,Ift20,Ift27,Ift88,Jag1,Jag2,Kcnq1,Tomt,Mks1,Mycl,Myo6,Myo7a,Naglu,Notch1,Ntrk2,Pafah1b1,Pls1,Rbpj,Scrib,Sdc4,Sec24b,Slc44a4,Slc4a7,Slc9a3r1,Sod1,Tmem132e,Tprn,Triobp,Trip11,Tsku,Ttc8,Ush1c,Ush1g,Wdpcp,Whrn
GOBP_MEGAKARYOCYTE_DIFFERENTIATION	Abi1,Cdkn2b,Cib1,Cnot4,Eif6,Ep300,Gm12248,Fli1,Gabpa,Gata1,Gata2,Hmgb2,Kit,Lox,Med1,Mef2c,Meis1,Mpig6b,Mturn,Pf4,Pip4k2a,Pithd1,Prmt1,Prmt6,Ptpn11,Ptpn6,Rab7b,Rbm15,Rcor1,Scin,Sh2b3,Sp3,Srf,Tal1,Tesc,Thpo,Uba5,Wasf2,Zfpm1,Zfp385a
GOBP_MEIOSIS_I_CELL_CYCLE_PROCESS	Ago4,Atm,Aurka,Bag6,Bcl2l11,Brca2,Brdt,Brip1,Btbd18,Gm960,Ccnb1ip1,Ccnb2,Ccne1,Ccne2,Cdc25a,Cdc25b,Cdc25c,Cenpc1,Cenps,Cenpx,Cks2,Cntd1,Cort,Dmc1,Dnmt3l,Ehmt2,Eme1,Eme2,Ercc1,Ercc4,Espl1,Fancd2,Fancm,Fbxo5,Fmn2,Foxj2,Foxj3,Hsf2bp,Hspa2,Ing2,Klhdc3,M1ap,Mael,Mapk15,Meiob,Mlh1,Mlh3,Mnd1,Mre11a,Msh5,Msh6,Mus81,Mybl1,Ndc1,Ndc80,P3h4,Piwil2,Plk1,Prdm9,Psma8,Psmc3ip,Psmd13,Pttg1,Rad21,Rad50,Rad51,Rad51…
GOBP_MEIOTIC_CELL_CYCLE	Actr2,Actr3,Ago4,Aspm,Atm,Atrx,Aurka,Bag6,Bcl2l11,Brca2,Brdt,Brip1,Btbd18,Bub1,Bub1b,Bub3,Gm960,Calr,Ccnb1ip1,Ccnb2,Ccne1,Ccne2,Cdc20,Cdc25a,Cdc25b,Cdc25c,Cdk2,Cenpc1,Cenps,Cenpx,Chfr,Cks2,Cntd1,Cort,Cyp26b1,Dmc1,Dnmt3l,Dusp1,Dusp13,Edn1,Ednra,Ehmt2,Eme1,Eme2,Ercc1,Ercc4,Ereg,Espl1,Exd1,Exo1,Fanca,Fancd2,Fancm,Fbxo5,Fignl1,Fmn2,Foxj2,Foxj3,Fzr1,Golga2,Hormad2,Hsf2bp,Hspa2,Hus1,Incenp,Ing2,Insr,Ki…
GOBP_MEIOTIC_CELL_CYCLE_PROCESS	Actr2,Actr3,Ago4,Aspm,Atm,Atrx,Aurka,Bag6,Bcl2l11,Brca2,Brdt,Brip1,Btbd18,Bub1,Bub1b,Gm960,Calr,Ccnb1ip1,Ccnb2,Ccne1,Ccne2,Cdc20,Cdc25a,Cdc25b,Cdc25c,Cenpc1,Cenps,Cenpx,Chfr,Cks2,Cntd1,Cort,Cyp26b1,Dmc1,Dnmt3l,Edn1,Ednra,Ehmt2,Eme1,Eme2,Ercc1,Ercc4,Ereg,Espl1,Fanca,Fancd2,Fancm,Fbxo5,Fignl1,Fmn2,Foxj2,Foxj3,Fzr1,Golga2,Hormad2,Hsf2bp,Hspa2,Hus1,Incenp,Ing2,Kif18a,Klhdc3,Lif,M1ap,Mael,Mapk15,Marf1…
GOBP_MEIOTIC_CHROMOSOME_SEGREGATION	Actr2,Actr3,Ago4,Atm,Bag6,Brip1,Bub1,Bub1b,Ccnb1ip1,Ccne1,Ccne2,Cenpc1,Cenps,Cenpx,Chfr,Cort,Dmc1,Ehmt2,Eme1,Eme2,Ercc4,Espl1,Fancd2,Fancm,Fmn2,Hormad2,M1ap,Mael,Mapk15,Meiob,Mlh1,Mlh3,Mre11a,Msh5,Mus81,Ncaph,Ncaph2,Ndc1,Nuf2,P3h4,Plk1,Ppp2r1a,Prdm9,Psmc3ip,Pttg1,Rad21,Rad51c,Rec8,Rmi1,Sgo1,Sgo2a,Sirt7,Slx4,Smc2,Smc4,Stag3,Sun1,Syce2,Syce3,Sycp2,Terf1,Tex12,Tex15,Top2a,Top2b,Trip13,Ttk,Ube2b,Zcwp…
GOBP_MEIOTIC_CHROMOSOME_SEPARATION	Cenps,Cenpx,Chfr,Cort,Eme1,Eme2,Ercc4,Espl1,Fancm,M1ap,Mapk15,Meiob,Mlh1,Mus81,Ncaph,Ncaph2,Rmi1,Slx4,Top2a,Top2b,Ttk
GOBP_MEMBRANE_BIOGENESIS	Ank3,Ankle2,Anxa2,Banf1,Cav1,Cav2,Cav3,Cdh2,Chmp1a,Chmp1b,Chmp2a,Chmp2b,Chmp3,Chmp4b,Chmp4c,Chmp5,Chmp6,Chmp7,Clip3,Dmkn,Emp2,Ephb2,Flot1,Flot2,Gak,Lrp4,Nlgn2,Nlgn3,Nrxn1,Nrxn2,Nsfl1c,Pacsin2,Pex11a,Pex16,Picalm,Pten,Ptprd,Rcc1,Reep3,Reep4,Rftn1,S100a10,Serinc1,Sirt2,Spast,Sptbn1,Stx2,Stx4a,Tlcd1,Tlcd2,Ube2i,Ubxn2a,Ubxn2b,Ugcg,Vps4a
GOBP_MEMBRANE_DEPOLARIZATION	Abcd1,Abl1,Adora2a,Ank2,Ank3,Atp1a2,Atpif1,Bcl2,Bok,Cacna1c,Cacna1d,Cacna2d1,Cacnb2,Camk2d,Cav1,Cav3,Chrna4,Chrnb2,Cngb1,Dcn,Edn1,Fhl1,Fzd9,Gclc,Gclm,Gja1,Gja5,Gpd1l,Hcn2,Hcn3,Hsh2d,Kcnj2,Kdr,Lrrk2,Mllt11,Myoc,Nedd4l,P2rx4,P2rx7,Park7,Parp1,Ppp2r3c,Prkcz,Ptpn3,Rack1,Rangrf,Scn1b,Scn2b,Scn3a,Scn4b,Scn5a,Scn7a,Scn8a,Slc8a1,Slmap,Smad7,Src,Trpm4,Tspo,Ywhah
GOBP_MEMBRANE_DEPOLARIZATION_DURING_ACTION_POTENTIAL	Ank2,Ank3,Atp1a2,Cacna1c,Cacna1d,Cacna2d1,Cacnb2,Cav3,Hcn2,Kcnj2,Ptpn3,Rangrf,Scn1b,Scn2b,Scn3a,Scn4b,Scn5a,Scn7a,Scn8a,Slc8a1,Slmap,Trpm4,Ywhah
GOBP_MEMBRANE_DOCKING	Ahcyl1,Atg14,Atp2a2,Bloc1s6,Calm1,Cav2,Cep290,Cep83,Chp1,Cln3,Cplx2,Ctbp2,Esyt1,Esyt2,Ezr,Gramd2,Icam1,Kcnb1,Mospd3,Msn,Pacs2,Pdzd8,Pex16,Plek,Psen2,Rab10,Rab12,Rab13,Rab3a,Rab3b,Rab3d,Rab3ip,Rab7,Rab8a,Rab8b,Rabepk,Ralb,Rock1,Scfd2,Snap29,Snx3,Stx11,Stx12,Stx16,Stx17,Stx1a,Stx1b,Stx2,Stx3,Stx4a,Stx5a,Stx6,Stx7,Stx8,Stxbp1,Stxbp2,Stxbp3,Syt1,Sytl2,Unc13a,Unc13b,Uso1,Vamp3,Vamp8,Vapb,Vcam1,Vmp1,Vp…
GOBP_MEMBRANE_FUSION	Adam2,Akt2,Ankfy1,Ankrd27,Anxa1,Anxa2,Arl8b,Atp13a2,Bet1,Bet1l,Bloc1s6,Bnip1,C2cd5,Cav2,Cd9,Ch25h,Chmp2b,Chmp3,Chp1,Cln3,Cltrn,Coro1a,Cplx2,Ctsl,Dnm1l,Dysf,Eea1,Folr1,Folr2,Gas6,Gca,Gnai3,Gosr1,Gosr2,Grik5,Hace1,Huwe1,Hyal2,Izumo1r,Mfn1,Myof,Napa,Napg,Nectin2,Nkd2,Nsf,Nsfl1c,Pikfyve,Pip4k2a,Pip4k2b,Pla2g5,Plekhm1,Rab13,Rab20,Rab34,Rab39,Rab3a,Rab7,Rab7b,Rab8a,Rab8b,Rabep1,Rabif,Rcc1l,Rubcnl,Sec22…
GOBP_MEMBRANE_INVAGINATION	Abca1,Abca7,Aif1,Alkbh4,Alox15,Ano6,Appl2,Arf1,Arhgap12,Arhgap25,Aurkb,Becn1,Bin2,C3,Cd300a,Cd36,Cdc42,Chmp2a,Clcn3,Dock1,Elmo1,F2rl1,Fcgr1,Fcgr2b,Fcho2,Fnbp1l,Gata2,Gsn,Gulp1,Hgs,Igha,Ighg1,Ighg2b,Ighg2c,Ighg3,Ighm,Ighv1-77,Igkc,Iglc1,Iglc2,Iglc3,Igll1,Itga2,Itgam,Itgb2,Marco,Mfge8,Msr1,Myh9,Nckap1l,Plcg2,Rab31,Rac1,Rac2,Rhoa,Rhobtb1,Rhobtb2,Rhog,Rhoh,Sh3bp1,Smurf1,Snx18,Snx3,Snx33,Snx9,Spire1,S…
GOBP_MEMBRANE_LIPID_BIOSYNTHETIC_PROCESS	A4galt,Abca2,Abca8b,Acer2,Acer3,Agk,Aldh3b1,Aldh3b3,Aloxe3,Asah1,Asah2,B3galt1,B3galt4,B3gnt5,B4galnt1,B4galt3,B4galt4,B4galt5,B4galt6,Ccn1,Cerkl,Cers2,Cers4,Cers5,Cers6,Cln8,Csnk1g2,Degs1,Degs2,Dpm1,Dpm2,Dpm3,Elovl1,Elovl2,Elovl3,Elovl5,Elovl6,Elovl7,Gal3st1,Gba,Gpaa1,Hacd1,Hacd2,Hacd3,Hacd4,Kdsr,Large1,Mppe1,Ormdl1,Ormdl2,Ormdl3,Osbp,P2rx1,P2rx7,Pemt,Pgap1,Pgap2,Pgap3,Piga,Pigb,Pigc,Pigf,Pigg,P…
GOBP_MEMBRANE_LIPID_CATABOLIC_PROCESS	Acer2,Acer3,Asah1,Asah2,Cyp1b1,Enpp2,Fuca1,Galc,Gba,Gba2,Gla,Gm2a,Hexa,Hexb,Mgst2,Naga,Neu1,Neu2,Neu3,Ppt1,Prkcd,Sgpl1,Smpd1,Smpd2,Smpd3,Smpd4,Smpdl3a,Smpdl3b,Sphk1,Zpbp2
GOBP_MEMBRANE_LIPID_METABOLIC_PROCESS	A4galt,Abca2,Abca8b,Acer2,Acer3,Agk,Agmo,Aldh3b1,Aldh3b3,Aloxe3,Arv1,Asah1,Asah2,B3galnt1,B3galt1,B3galt4,B3gnt5,B4galnt1,B4galt3,B4galt4,B4galt5,B4galt6,Bax,Ccn1,Cerk,Cerkl,Cers2,Cers4,Cers5,Cers6,Cln6,Cln8,Cptp,Csnk1g2,Cyp1b1,Degs1,Degs2,Dpm1,Dpm2,Dpm3,Elovl1,Elovl2,Elovl3,Elovl5,Elovl6,Elovl7,Enpp2,Fads3,Fuca1,Fut7,Gal3st1,Galc,Gba,Gba2,Gla,Glb1,Gltp,Gm2a,Gpaa1,Gpld1,Hacd1,Hacd2,Hacd3,Hacd4,He…
GOBP_MEMBRANE_PROTEIN_ECTODOMAIN_PROTEOLYSIS	Adam10,Adam17,Adam19,Adam8,Adam9,Adra2a,Aph1a,Apoe,Bace1,Bace2,Dag1,Erap1,Furin,Gpld1,H13,Ifng,Il10,Il1b,Lrig2,Mmp7,Myh9,Ncstn,Nrd1,P2rx7,Pacsin3,Prkcq,Prtn3,Psen1,Psen2,Psenen,Ptpn3,Rbmx,Rgma,Rock1,Sh3d19,Snx33,Snx9,Sppl2a,Sppl2b,Sppl3,Timp1,Timp2,Timp3,Tnf,Tnfrsf1b
GOBP_MEMBRANE_PROTEIN_PROTEOLYSIS	Adam10,Adam17,Adam19,Adam8,Adam9,Adra2a,Afg3l2,Aph1a,Apoe,Bace1,Bace2,Clpp,Ctsh,Dag1,Erap1,Furin,Gpld1,H13,Ifng,Il10,Il1b,Lrig2,Mbtps1,Mbtps2,Mmp7,Myh9,Napsa,Ncstn,Nrd1,P2rx7,Pacsin3,Parl,Prkcq,Prtn3,Psen1,Psen2,Psenen,Ptpn3,Rbmx,Rgma,Rhbdd1,Rock1,Sh3d19,Snx33,Snx9,Sppl2a,Sppl2b,Sppl3,Tgfb1,Timp1,Timp2,Timp3,Tmprss6,Tnf,Tnfrsf1b
GOBP_MEMBRANE_RAFT_ORGANIZATION	Abca7,Anxa2,Cav1,Cav2,Cav3,Cd2,Cln3,Dlg1,Dock2,Emp2,Flot1,Flot2,Gsn,Mal,Myadm,Naxe,Npc1,Pacsin2,Ppt1,Ptprc,Rftn1,S100a10,Yjefn3
GOBP_MEMBRANE_REPOLARIZATION	Akap6,Akap9,Ank2,Atp1a1,Atp1a2,Atp1b1,Atp1b2,Atp1b3,Cacna1d,Cacna2d1,Cacnb3,Cav1,Cav3,Flna,Gja1,Gja5,Kcne3,Kcne4,Kcnj2,Kcnj5,Kcnj8,Kcnn2,Kcnq1,Nedd4l,Nos1ap,Scn1b,Scn4b,Scn5a,Snta1,Wdr1,Ywhae,Zmpste24
GOBP_MEMORY	Abca7,Adcy1,Adgrf1,Adnp,Apoe,Arc,Atad1,Atxn1,Atxn1l,B4galt2,Bdnf,Bloc1s6,Btbd9,Camk2n1,Camk4,Cebpb,Chrnb2,Chst10,Cic,Cpeb3,Creb1,Crtc1,Ctns,Cux2,Cx3cr1,Dtnbp1,Ehmt2,Eif2ak4,Eif4ebp2,Fen1,Hrh1,Insr,Itga3,Itga5,Itga8,Itpr3,Kat2a,Kcnk10,Klk8,Ldlr,Lgmn,Map1a,Mapt,Mdk,Mecp2,Neto1,Nfatc4,Ngf,Ntan1,Ntf3,Oxt,Paip2,Pak6,Pgrmc1,Pja2,Pla2g6,Plcb1,Plk2,Ppp3cb,Prkcz,Prnp,Psen1,Rcan1,Reln,Rgs14,Rps6kb1,Serpinf…
GOBP_MESENCHYMAL_CELL_DEVELOPMENT	Acvr1,Aldh1a2,Anxa6,Bcl2,Bmp4,Bmp7,Bmpr1a,Cdc42,Cdh2,Cited2,Coro1c,Edn1,Ednra,Ednrb,Efnb1,Eng,Erbb4,Fam172a,Fn1,Folr1,Foxc1,Gbx2,Hand2,Hes1,Hey2,Heyl,Hif1a,Jag1,Kbtbd8,Kitl,Klhl12,Lama5,Mapk1,Mapk3,Nolc1,Notch1,Nrg1,Nrp1,Nrp2,Nrtn,Ovol2,Pdcd6,Pef1,Phactr4,Rdh10,Sema3a,Sema3b,Sema3c,Sema3d,Sema3f,Sema4a,Sema4b,Sema4c,Sema4d,Sema4f,Sema4g,Sema5a,Sema5b,Sema6a,Sema6b,Sema6c,Sema6d,Sema7a,Shh,Smo,Sna…
GOBP_MESENCHYMAL_CELL_DIFFERENTIATION	Acvr1,Acvrl1,Adam15,Adipor1,Akna,Aldh1a2,Amer1,Anxa6,Axin2,Bambi,Bcl2,Bcl9l,Bmp2,Bmp4,Bmp5,Bmp7,Bmpr1a,Cdc42,Cdh2,Cited2,Clasp1,Clasp2,Col1a1,Coro1c,Ctnnb1,Cul7,Dab2,Dab2ip,Dact3,Dag1,Ddx17,Ddx5,Dlg5,Edn1,Ednra,Ednrb,Efna1,Efnb1,Ell3,Eng,Eomes,Epb41l5,Epha3,Epha4,Erbb4,Ext1,Ezh2,Fam172a,Fam83d,Fbxl17,Fermt2,Fgfr1,Fgfr2,Flna,Fn1,Folr1,Foxa1,Foxa2,Foxc1,Frzb,Fuz,Gata3,Gata5,Gbx2,Gcnt2,Glipr2,Gsk3b,…
GOBP_MESENCHYMAL_CELL_PROLIFERATION	Bmp2,Bmp4,Bmp7,Bmpr1a,Chrd,Ctnnb1,Ctnnbip1,Dchs1,Dchs2,Fgf7,Fgf9,Fgfr2,Foxf1,Gpc3,Hand2,Ihh,Irs2,Kdr,Lmna,Lrp5,Msx1,Myc,Nfib,Pdgfa,Prrx1,Shh,Six2,Smo,Sox9,Stat1,Tbx2,Tgfbr2,Wnt2,Wnt5a,Zeb1
GOBP_MESENCHYME_DEVELOPMENT	Acta2,Actg2,Acvr1,Acvrl1,Adam15,Adipor1,Akna,Aldh1a2,Amer1,Amh,Anxa6,Aplnr,Axin2,Bambi,Basp1,Bcl2,Bcl9l,Bmp2,Bmp4,Bmp5,Bmp7,Bmpr1a,Bmpr2,Cdc42,Cdh2,Cited2,Clasp1,Clasp2,Col1a1,Coro1c,Creld1,Ctnnb1,Cul7,Dab2,Dab2ip,Dact3,Dag1,Dand5,Dchs1,Ddx17,Ddx5,Dlg5,Edn1,Ednra,Ednrb,Efna1,Efnb1,Ell3,Eng,Eomes,Epb41l5,Epha3,Epha4,Erbb3,Erbb4,Exoc4,Ext1,Ezh2,Fam172a,Fam83d,Fbxl17,Fermt2,Fgf9,Fgfr1,Fgfr2,Flna,Fn1…
GOBP_MESENCHYME_MORPHOGENESIS	Acta2,Actg2,Acvr1,Acvrl1,Aplnr,Bmp2,Bmp4,Bmp5,Bmp7,Bmpr1a,Dchs1,Eng,Exoc4,Foxc1,Foxf1,Gata5,Hey1,Hey2,Heyl,Lef1,Mdm2,Mdm4,Msx1,Myc,Nos3,Notch1,Rbpj,Robo1,Robo2,Smad2,Smad3,Smad4,Snai1,Snai2,Sox9,Tbx2,Tbx20,Tbx3,Tgfb1,Tgfb2,Tgfb3,Tgfbr1,Tgfbr2,Tmem100,Twist1,Wnt5a
GOBP_MESODERMAL_CELL_DIFFERENTIATION	Bmp4,Bmpr1a,Fgfr2,Foxf1,Gja1,Hmga2,Inhba,Itga2,Itga3,Itga8,Itgb1,Itgb3,Itgb4,Kdm6b,Klf4,Mesp1,Nodal,Six2,Smad1,Tal1
GOBP_MESODERM_DEVELOPMENT	Acvr1,Acvr2a,Acvr2b,Amh,Armc5,Axin1,Bmp4,Bmp7,Bmpr1a,Bmpr2,Bmx,Btk,Cited2,Ctdnep1,Dand5,Eomes,Epb41l5,Epha2,Ets2,Exoc4,Ext1,Ext2,Fgfr2,Foxc1,Foxf1,Gdf11,Gdf3,Gja1,Gpi1,Hck,Hes7,Hmga2,Ikzf1,Ikzf3,Inhba,Irx3,Itga2,Itga3,Itga8,Itgb1,Itgb3,Itgb4,Jak2,Kdm6b,Klf4,Ldb1,Lef1,Lhx2,Mesd,Mesp1,Mesp2,Mest,Nf2,Nodal,Nup133,Palb2,Pofut2,Poglut1,Pou4f1,Ppp2ca,Prkaca,Prkar1a,Pus7,Rpl38,Rps6ka6,Scx,Sectm1a,Setd2,…
GOBP_MESODERM_MORPHOGENESIS	Acvr1,Armc5,Axin1,Bmp4,Bmp7,Bmpr1a,Bmpr2,Eomes,Epb41l5,Epha2,Exoc4,Ext2,Fgfr2,Foxc1,Foxf1,Gja1,Gpi1,Hmga2,Inhba,Itga2,Itga3,Itga8,Itgb1,Itgb3,Itgb4,Kdm6b,Klf4,Lef1,Mesp1,Mesp2,Nf2,Nodal,Pofut2,Prkaca,Prkar1a,Scx,Setd2,Six2,Smad1,Smad2,Smad3,Snai1,Srf,Tal1,Tbx20,Tbx3,Tbx6,Twsg1,Txnrd1,Wls,Wnt5a
GOBP_MESONEPHRIC_TUBULE_MORPHOGENESIS	Agt,Bcl2,Bmp2,Bmp4,Ctnnb1,Ctnnbip1,Dchs1,Dlg1,Fgf1,Fgf2,Fmn1,Gata3,Gli3,Gpc3,Greb1l,Gzf1,Hes1,Hnf1b,Hoxb7,Ilk,Kif26b,Lama5,Lgr4,Lzts2,Maged1,Myc,Npnt,Pbx1,Pkd2,Ptch1,Sall1,Shh,Six2,Smad4,Smo,Sox9,Tacstd2,Tcf21,Vegfa,Wnt4,Wnt9b,Wt1
GOBP_MESONEPHROS_DEVELOPMENT	Agt,Arg2,Basp1,Bcl2,Bmp2,Bmp4,Bmp7,Bmper,Cat,Ctnnb1,Ctnnbip1,Dchs1,Dlg1,Epcam,Fgf1,Fgf2,Fgfr2,Fmn1,Foxc1,Foxj1,Gata3,Gdf11,Gli3,Gpc3,Greb1l,Gzf1,Hes1,Hnf1b,Hoxb7,Ilk,Kif26b,Lama5,Lgr4,Lzts2,Maged1,Myc,Npnt,Pbx1,Pkd1,Pkd2,Ptch1,Rara,Rarb,Ren1,Robo2,Sall1,Sdc1,Sdc4,Sfrp1,Shh,Six2,Slit2,Smad1,Smad2,Smad3,Smad4,Smad5,Smad6,Smad7,Smo,Sox9,Spry1,Tacstd2,Tcf21,Vegfa,Wnt4,Wnt9b,Wt1,Zbtb16
GOBP_METAL_ION_EXPORT	Ano6,Atp1a1,Atp1a2,Atp1a3,Atp1a4,Atp1b1,Atp1b2,Atp1b3,Atp2b1,Atp2b4,Atp4a,Atp7b,Calm1,Calm2,Calm3,Dlg1,Fxyd1,Fxyd2,Kcna2,Kcnb1,Kcne3,Kcne4,Kcnk5,Kcnq1,Kcnt2,Letm1,Slc11a1,Slc35g1,Slc40a1,Slc4a4,Slc8a1,Slc8b1,Slc9a1,Ywhae
GOBP_METANEPHRIC_NEPHRON_DEVELOPMENT	Adipoq,Bmp4,Cd34,Ctnnb1,Egr1,Fmn1,Hes1,Hes5,Irx1,Kif26b,Lamb2,Lgr4,Lif,Pdgfb,Pdgfra,Pdgfrb,Pkd1,Pkd2,Sall1,Six2,Smo,Sox9,Stat1,Tcf21,Wnt4,Wnt9b,Wt1
GOBP_METANEPHROS_DEVELOPMENT	Acat1,Adipoq,Akr1b3,Aph1a,Basp1,Bcl2,Bmp4,Bmp7,Cd34,Ctnnb1,Ctsh,Dlg5,Egr1,Fbn1,Fmn1,Foxj1,Fras1,Gata3,Gdf11,Gdf6,Gli3,Gpc3,Greb1l,Hes1,Hes5,Hnf1b,Id3,Irx1,Irx3,Itga8,Kif26b,Lamb2,Lgr4,Lif,Myc,Nf1,Nipbl,Pdgfa,Pdgfb,Pdgfra,Pdgfrb,Pkd1,Pkd2,Ptch1,Rdh10,Robo2,Sall1,Shh,Six2,Smad4,Smo,Sox17,Sox9,Spry1,Stat1,Tcf21,Wnt4,Wnt9b,Wt1,Wwtr1,Yap1
GOBP_METANEPHROS_MORPHOGENESIS	Basp1,Bmp4,Ctnnb1,Fmn1,Foxj1,Fras1,Hes1,Hes5,Kif26b,Lgr4,Lif,Pdgfrb,Pkd1,Pkd2,Sall1,Six2,Smo,Sox9,Stat1,Wnt4,Wnt9b,Wt1
GOBP_METAPHASE_ANAPHASE_TRANSITION_OF_CELL_CYCLE	Anapc1,Anapc11,Anapc15,Anapc4,Anapc5,Anapc7,Apc,Atm,Aurkb,Bub1,Bub1b,Bub3,Ccnb1,Cdc16,Cdc23,Cdc26,Cdc27,Cdc6,Cdk5rap2,Cdt1,Cenpe,Cenpf,Chfr,Cul3,Dlgap5,Dusp1,Dync1li1,Espl1,Fbxo5,Gen1,Hecw2,Ik,Klhl22,Kntc1,Lcmt1,Mad1l1,Mad2l1,Mad2l1bp,Mad2l2,Mapk15,Ndc80,Nek6,Nsmce2,Pcid2,Plk1,Psmg2,Rad21,Rb1,Riok2,Spdl1,Tacc3,Tex14,Tpr,Trip13,Ttk,Ube2c,Xrcc3,Zfp207,Zw10,Zwilch,Zwint
GOBP_METAPHASE_PLATE_CONGRESSION	Aurkb,Becn1,Bod1,Ccnb1,Cdc23,Cdca5,Cdca8,Cdt1,Cenpc1,Cenpe,Cenpf,Cenpq,Cep55,Champ1,Chmp1a,Chmp1b,Chmp2a,Chmp2b,Chmp3,Chmp4b,Chmp4c,Chmp5,Chmp6,Chmp7,Cul3,Dctn2,Dync1h1,Eml3,Eml4,Fam83d,Gem,Hnrnpu,Incenp,Kif14,Kif18a,Kif22,Kif2c,Kifc1,Kifc5b,Kpnb1,Mad1l1,Mis12,Mlh1,Ndc80,Nudc,Nuf2,Numa1,Nup62,Pdcd6ip,Pibf1,Pinx1,Sox7,Psrc1,Rab11a,Rmdn1,Rrs1,Seh1l,Spag5,Spdl1,Spice1,Trappc12,Ttl,Vps4a,Vps4b,Zw10
GOBP_METENCEPHALON_DEVELOPMENT	Aars,Abat,Abl1,Agtpbp1,Aif1,Arcn1,Atf2,Atic,Atrn,B4galt2,Bcl2,Cd3e,Cdk5,Cdk5r1,Cend1,Ckb,Clp1,Coq8b,Crk,Crkl,Dab1,Dixdc1,Dll1,Ezh2,Fcgr2b,Foxc1,Fzd4,Gart,Gba,Gbx2,Gdf10,Gnpat,Hap1,Herc1,Hnrnpd,Hspa5,Igf1r,Kat2a,Kif14,Ldb1,Map2k1,Mdk,Mecp2,mt-Co1,mt-Nd4,Mtpn,Naglu,Nanos1,Ncstn,Ogdh,Ophn1,Pdss2,Prox1,Psen1,Ptbp2,Ptpn11,Rere,Rora,Rpgrip1l,Scn5a,Scrib,Sdf4,Sec24b,Sema4c,Serpine2,Slc25a46,Smo,Sptbn2,S…
GOBP_MICROGLIAL_CELL_ACTIVATION	Ager,Aif1,App,Atm,C1qa,C5ar1,Ccl3,Clu,Cst7,Ctsc,Cx3cl1,Cx3cr1,Fpr2,Grn,Ifng,Ifngr1,Ifngr2,Il4,Il6,Itgam,Itgb2,Jak2,Jun,Ldlr,Lrrk2,Mapt,Mmp8,Nr1d1,Ptprc,Snca,Sphk1,Stap1,Syt11,Tlr2,Tlr3,Tlr6,Tnf,Trem2,Trpv1,Ttbk1,Tyrobp
GOBP_MICROTUBULE_ANCHORING	Bbs4,Bccip,Bicd1,Bicd2,Camsap3,Ccdc120,Ccdc68,Cep19,Cep350,Cep57,Clasp1,Clasp2,Dag1,Dctn1,Gcc2,Gsk3b,Hook3,Kif3a,Nin,Ninl,Pcm1,Pex14,Saxo2
GOBP_MICROTUBULE_BASED_TRANSPORT	Actr10,Adcy10,Agtpbp1,Ap3b1,Ap3d1,Ap3m1,Ap3m2,Ap3s1,Ap3s2,Apba1,App,Aqp4,Arhgap21,Arl3,Arl8a,Arl8b,Armcx3,Bag3,Bbs12,Bicd1,Bicd2,Bicdl1,Bicdl2,Bloc1s1,Bloc1s2,Bloc1s3,Bloc1s4,Bloc1s5,Bloc1s6,Borcs5,Cabyr,Caly,Camsap3,Ccdc103,Cdc42,Cep131,Cfap43,Cfap45,Cfap54,Clip3,Cln3,Cnih2,Copg1,Copg2,Dctn1,Dlg2,Dnaaf2,Dnaaf4,Dnah1,Dnah11,Dst,Dtnbp1,Dync1h1,Dync1i2,Dync2h1,Dync2li1,Fbxw11,Flot2,Fyco1,Gas8,Hap1,…
GOBP_MICROTUBULE_BUNDLE_FORMATION	Aaas,Armc2,Bbs2,Capn6,Cc2d2a,Ccdc103,Ccdc63,Ccdc66,Ccser2,Cdk5rap2,Cep131,Cfap100,Cfap43,Cfap69,Chp1,Clasp1,Clip1,Dcx,Dnaaf2,Dnaaf3,Dnaaf4,Dnaaf5,Dnah1,Dnah2,Dnah8,Dnajb13,Dnal1,Drc1,Drc7,Fes,Foxj1,Gas2l1,Gas8,Iqcg,Kif20a,Lrrc49,Map1b,Map1s,Map2,Mapre1,Mark4,Meig1,Mns1,Mtcl1,Nav1,Nckap5,Nckap5l,Neurl1a,Numa1,Plk1,Prc1,Psrc1,Rsph1,Rsph4a,Rsph9,Spag1,Spast,Spef1,Spef2,Tekt2,Togaram1,Tpgs1,Tppp,Tppp…
GOBP_MICROTUBULE_CYTOSKELETON_ORGANIZATION_INVOLVED_IN_MITOSIS	Aaas,Abraxas1,Abraxas2,Arhgef10,Aurka,Aurkb,Bccip,Bora,Ccdc61,Ccnb1,Ccsap,Cdc20,Cdk5rap2,Cenpa,Cenpe,Cenph,Cep126,Cep192,Cep97,Chek2,Chmp1a,Chmp1b,Chmp2a,Chmp2b,Chmp3,Chmp4b,Chmp4c,Chmp5,Chmp6,Chmp7,Ckap5,Clasp1,Clasp2,Cltc,Dctn1,Dctn2,Dctn6,Dlgap5,Drg1,Dync1h1,Dynlt1b,Efhc1,Eml1,Eml3,Espl1,Fbxw11,Flna,Gja1,Gnai1,Golga2,Gpsm2,Hnrnpu,Hspa1a,Hspa1b,Htt,Insc,Ints13,Itgb1,Kif11,Kif15,Kif23,Kif2a,Kif3…
GOBP_MICROTUBULE_DEPOLYMERIZATION	Apc,Apc2,Arhgef2,Atxn7,Bmerb1,Camsap1,Camsap2,Camsap3,Ccsap,Cib1,Ckap2,Ckap5,Clasp1,Clasp2,Hdac6,Hdgfl3,Katnb1,Kif14,Kif18a,Kif18b,Kif19a,Kif24,Kif2a,Kif2c,Map1a,Map1b,Map1s,Mid1,Mid1ip1,Nckap5,Nckap5l,Spast,Spef1,Stmn1,Stmnd1,Taok1,Tpx2,Trpv4,Ttbk2
GOBP_MICROTUBULE_NUCLEATION	Akap9,Arhgef7,Ccdc57,Cenpj,Cep192,Ckap5,Clasp1,Clasp2,Csnk1d,Dctn1,Eml2,Git1,Golga2,Haus2,Hspa1a,Hspa1b,Mecp2,Mzt1,Nde1,Ndel1,Nin,Pak1,Ranbp9,Rangrf,Slain1,Slain2,Tppp,Tpx2,Tubg1,Tubg2,Tubgcp2,Tubgcp3,Tubgcp4,Tubgcp5,Tubgcp6
GOBP_MICROTUBULE_ORGANIZING_CENTER_LOCALIZATION	Akap9,Arpc5,Aspm,Aurka,Bicd2,Ccdc141,Cep83,Dlg1,Dlgap5,Dync1li2,Ezr,Fhod1,Gpsm2,Ift20,Ints13,Kif5b,Mad2l1,Misp,Nde1,Ndel1,Nin,Nubp1,Pafah1b1,Pard3,Pard3b,Pkhd1,Plxna2,Ranbp2,Spout1,Sun1,Sun2,Syne2,Tbccd1
GOBP_MICROTUBULE_ORGANIZING_CENTER_ORGANIZATION	Alms1,Arhgef10,Arl2,Atf5,Aurka,Bbs4,Bcas3,Brca1,Brca2,Brsk1,C2cd3,Ccdc57,Ccdc61,Ccdc78,Ccnf,Ccp110,Cdk1,Cdk2,Cdk5rap2,Ccdc84,Cenpj,Cep120,Cep131,Cep135,Cep152,Cep192,Cep250,Cep295,Cep44,Cep63,Cep68,Cep72,Cep76,Cep85,Cetn2,Cetn3,Chd3,Chek1,Chmp1a,Chmp1b,Chmp2a,Chmp2b,Chmp3,Chmp4b,Chmp4c,Chmp5,Chordc1,Ckap5,Clasp1,Clasp2,Cntln,Cntrob,Crocc,Ctnnb1,Dctn1,Deup1,Dzip1,E2f4,Fbxw11,Fbxw5,Fes,Foxj1,Gadd45…
GOBP_MICROTUBULE_POLYMERIZATION	Abl1,Akap9,Arhgef7,Arl2,Arl3,Camsap1,Camsap2,Camsap3,Cav3,Ccdc57,Cdh5,Cdk5r1,Cdk5rap2,Cdkn1b,Cenpj,Cep192,Ckap5,Clasp1,Clasp2,Clip1,Clip3,Csnk1d,Dctn1,Drg1,Dyrk1a,Eml2,Fbxo5,Fes,Fkbp4,Gba2,Git1,Golga2,Haus2,Hdgfl3,Hspa1a,Hspa1b,Inpp5j,Map1b,Map2,Map7d3,Mapre1,Mapre3,Mapt,Mecp2,Met,Mzt1,Nde1,Ndel1,Nin,Numa1,Ocln,Pak1,Pin1,Prune1,Psrc1,Rac1,Ranbp9,Rangrf,Rps3,Slain1,Slain2,Slc39a12,Snca,Stmn1,Tbcd,…
GOBP_MICROTUBULE_POLYMERIZATION_OR_DEPOLYMERIZATION	Abl1,Akap9,Apc,Apc2,Arhgef2,Arhgef7,Arl2,Arl3,Atxn7,Bmerb1,Camsap1,Camsap2,Camsap3,Cav3,Ccdc57,Ccsap,Cdh5,Cdk5r1,Cdk5rap2,Cdkn1b,Cenpj,Cep192,Cib1,Ckap2,Ckap5,Clasp1,Clasp2,Clip1,Clip3,Cryab,Csnk1d,Dctn1,Drg1,Dyrk1a,Eml2,Fbxo5,Fes,Fkbp4,Gas2l1,Gba2,Git1,Golga2,Haus2,Hdac6,Hdgfl3,Hspa1a,Hspa1b,Inpp5j,Katnb1,Kif14,Kif18a,Kif18b,Kif19a,Kif24,Kif2a,Kif2c,Map1a,Map1b,Map1s,Map2,Map7d3,Mapre1,Mapre2,Ma…
GOBP_MICROVILLUS_ASSEMBLY	Atp8b1,Espn,Ezr,Fscn1,Fxyd5,Klf5,Map4k4,Mink1,Myo1a,Pld1,Podxl,Rap1a,Rap1b,Rap1gap,Rap2a,Rap2b,Rap2c,Rapgef2,Rapgef6,Slc9a3r1,Stk26,Tnik
GOBP_MICROVILLUS_ORGANIZATION	Atp8b1,Cdhr2,Cdhr5,Espn,Ezr,Fscn1,Fxyd5,Klf5,Map4k4,Mink1,Myo1a,Pld1,Pls1,Podxl,Ptpn11,Rap1a,Rap1b,Rap1gap,Rap2a,Rap2b,Rap2c,Rapgef2,Rapgef6,Slc9a3r1,Stk26,Tnik,Twf2,Ush1c,Vil1
GOBP_MIDBRAIN_DEVELOPMENT	Actb,Atp5j,Barhl1,Basp1,Calm1,Calm2,Calm3,Casp4,Ccdc14,Cdc42,Ckb,Cma1,Cnp,Cox6b1,Csnk1d,Csnk1e,Ctnnb1,Dlg5,Dynll1,Fgf2,Fgf9,Fgfr2,Fzd1,Fzd3,Fzd6,G6pdx,Glud1,Gnb4,Hes1,Hspa5,Kat2a,Kdm2b,Kdm7a,Lrp6,Maob,Mapkap1,Mbp,Msx1,Ndrg2,Ndst1,Ndufs3,Nr4a2,Padi2,Plp1,Rad1,Rhoa,Ryk,S100a1,Sec16a,Sfrp1,Shh,Sirt2,Smad1,Sos1,Suds3,Syngr3,Taf1,Ttbk1,Uchl5,Uqcrq,Wls,Wnt2,Wnt5a,Wnt9b,Ywhae,Ywhah,Ywhaq,Zfp148,Zfp458
GOBP_MIRNA_METABOLIC_PROCESS	Ago2,Ago4,Bcdin3d,Ddx17,Dicer1,Dis3l2,Drosha,Hras,Khsrp,Lin28a,Nfkb1,Parn,Pnpt1,Rc3h1,Rc3h2,Rela,Snd1,Tent2,Tent4b,Tut4,Tut7,Xpo5,Zc3h12a,Zswim8
GOBP_MISMATCH_REPAIR	Abl1,Axin2,Ercc1,Exo1,Hdac10,Hmgb1,Lig1,Mcm9,Mlh1,Mlh3,Msh2,Msh3,Msh6,Mutyh,Pcna,Pms1,Pms2,Pold3,Prkcg,Rnaseh2a,Rpa1,Rpa2,Rpa3,Setd2,Tdg,Xpc
GOBP_MITOCHONDRIAL_CALCIUM_ION_HOMEOSTASIS	Afg3l2,Anxa6,Bcap31,Bnip3,1600014C10Rik,Fis1,Immt,Letm1,Maip1,Mcu,Mcub,Mcur1,Micu1,Micu2,Micu3,Pdzd8,Rap1gds1,Slc25a23,Slc8b1,Smdt1,Tgm2
GOBP_MITOCHONDRIAL_DEPOLARIZATION	Abcd1,Abl1,Atpif1,Bcl2,Bok,Dcn,Fzd9,Gclc,Gclm,Hsh2d,Kdr,Lrrk2,Mllt11,Myoc,P2rx7,Parp1,Ppp2r3c,Rack1,Src,Tspo
GOBP_MITOCHONDRIAL_ELECTRON_TRANSPORT_NADH_TO_UBIQUINONE	Coq9,Dld,Dnajc15,Iscu,mt-Nd1,mt-Nd2,mt-Nd3,mt-Nd4,mt-Nd4l,mt-Nd5,mt-Nd6,Ndufa1,Ndufa10,Ndufa2,Ndufa3,Ndufa4,Ndufa5,Ndufa6,Ndufa7,Ndufa8,Ndufa9,Ndufab1,Ndufaf1,Ndufb10,Ndufb2,Ndufb3,Ndufb4,Ndufb5,Ndufb6,Ndufb7,Ndufb8,Ndufb9,Ndufc1,Ndufc2,Ndufs1,Ndufs2,Ndufs3,Ndufs4,Ndufs5,Ndufs6,Ndufs7,Ndufs8,Ndufv1,Ndufv2,Ndufv3,Park7,Pink1,Snca
GOBP_MITOCHONDRIAL_FISSION	Ap3b1,Aurka,Bnip3,Cox10,Dcn,Ddhd1,Ddhd2,Dnm1l,Fis1,Inf2,Kdr,Lrrk2,Mapt,Mcu,Mff,Mief1,Mief2,Mtfp1,Mtfr1,Mtfr1l,Mtfr2,Mul1,Myo19,Opa1,Pgam5,Pink1,Pparg,Prkn,Rala,Ralbp1,Slc25a46,Spire1,Stat2,Tmem135,Vps35
GOBP_MITOCHONDRIAL_FUSION	Adck1,Afg3l2,Bak1,Bax,Bnip3,Chchd3,Fis1,Huwe1,Mff,Mfn1,Mfn2,Mief1,Mief2,Miga1,Miga2,Mtch2,Mul1,Oma1,Opa1,Parl,Pid1,Pld6,Prkn,Stoml2,Tfrc,Thg1l,Usp30,Vat1,Zdhhc6
GOBP_MITOCHONDRIAL_GENE_EXPRESSION	Aars2,Alkbh1,C1qbp,Cdk5rap1,Chchd10,Coa3,Dars2,Ears2,Elac2,Fastk,Fastkd1,Fastkd2,Fastkd3,Fastkd5,Foxo3,Gars,Gatb,Gatc,Gfm1,Gfm2,Hars,Hsd17b10,Iars2,Lars2,Lrpprc,Malsu1,Mettl4,Mpv17l2,Mrpl12,Mrpl16,Mrpl2,Mrpl23,Mrpl44,Mrpl47,Mrpl51,Mrpl57,Mrpl58,Mrps11,Mrps12,Mrps14,Mrps15,Mrps16,Mrps17,Mrps18a,Mrps18b,Mrps2,Mrps21,Mrps24,Mrps27,Mrps28,Mrps34,Mrps6,Mrps7,Mterf1a,Mterf1b,Mterf2,Mterf4,Mtg1,Mtg2,Mti…
GOBP_MITOCHONDRIAL_GENOME_MAINTENANCE	Akt3,Dna2,Endog,Flcn,Lig3,Lonp1,Mef2a,Mgme1,Mpv17,Opa1,Parp1,Pif1,Polg2,Ppargc1a,Primpol,Sesn2,Slc25a33,Slc25a36,Slc25a4,Stox1,Top3a,Trp53
GOBP_MITOCHONDRIAL_MEMBRANE_ORGANIZATION	Acaa2,Adck1,Afg3l2,Agk,Alkbh7,Ap3b1,Apoo,Apool,Atf2,Atpif1,Bad,Bak1,Bax,Bbc3,Bcl2,Bcl2l1,Bcl2l11,Bcl2l2,Bcs1l,Bid,Bloc1s2,Bnip3,Bnip3l,Bok,Calm3,Camk2a,Chchd10,Chchd3,Chchd6,Cln8,Cnp,Cox18,Dnajc11,Fzd9,Gclc,Ghitm,Gsk3a,Gsk3b,Gzmb,Hebp2,Hip1r,Hk2,Hsp90aa1,Hspa1a,Hspa4,Hspa9,Immt,Letm1,Maip1,Mapk8,Mfn1,Mfn2,Micos10,Micos13,Moap1,Mpv17l,Mtx1,Mtx2,Mtx3,Mul1,Myc,Naif1,Ndufa13,Nmt1,Nol3,Oma1,Opa1,Oxa1l…
GOBP_MITOCHONDRIAL_OUTER_MEMBRANE_PERMEABILIZATION	Acaa2,Atpif1,Bax,Bbc3,Bid,Bloc1s2,Bnip3,Bnip3l,Bok,Chchd10,Fzd9,Gclc,Gsk3a,Gsk3b,Gzmb,Hip1r,Hspa1a,Mapk8,Moap1,Mpv17l,Mul1,Nmt1,Rhot1,Rhot2,Slc25a5,Slc35f6,Tmem102,Tmem14a,Vdac2,Zfp13
GOBP_MITOCHONDRIAL_OUTER_MEMBRANE_PERMEABILIZATION_INVOLVED_IN_PROGRAMMED_CELL_DEATH	Acaa2,Atf2,Atpif1,Bax,Bbc3,Bcl2l11,Bid,Bloc1s2,Bnip3,Bnip3l,Bok,Chchd10,Fzd9,Gclc,Gsk3a,Gsk3b,Gzmb,Hip1r,Hspa1a,Mapk8,Moap1,Mpv17l,Mul1,Nmt1,Ppif,Rhot1,Rhot2,Slc25a5,Slc35f6,Spg7,Tmem102,Tmem14a,Vdac2,Zfp13
GOBP_MITOCHONDRIAL_RESPIRATORY_CHAIN_COMPLEX_ASSEMBLY	Acad9,Aifm1,Bcs1l,1190007I07Rik,Chchd4,Coa3,Coa4,Coa5,Cox14,Cox16,Cox17,Cox18,Cox19,Cox20,Dmac1,Dmac2,Fastkd3,Foxred1,Immp2l,Lyrm7,mt-Nd1,mt-Nd2,mt-Nd4,mt-Nd5,mt-Nd6,Ndufa1,Ndufa10,Ndufa11,Ndufa12,Ndufa13,Ndufa2,Ndufa3,Ndufa5,Ndufa6,Ndufa8,Ndufa9,Ndufab1,Ndufaf1,Ndufaf2,Ndufaf3,Ndufaf4,Ndufaf5,Ndufaf6,Ndufaf7,Ndufaf8,Ndufb10,Ndufb11,Ndufb2,Ndufb3,Ndufb4,Ndufb5,Ndufb6,Ndufb7,Ndufb8,Ndufb9,Ndufc1,N…
GOBP_MITOCHONDRIAL_RNA_METABOLIC_PROCESS	Aars2,Cdk5rap1,Chchd10,Dars2,Ears2,Elac2,Fastk,Fastkd1,Fastkd2,Fastkd3,Fastkd5,Foxo3,Gars,Grsf1,Hsd17b10,Lrpprc,Mettl4,Mrpl12,Mterf1a,Mterf1b,Mterf2,Mterf4,Mto1,Pde12,Pnpt1,Polrmt,Ppargc1b,Prkaa1,Prorp,Pus1,Rpusd4,Sars2,Slc25a33,Slirp,Supv3l1,Tars2,Tbrg4,Tefm,Tfam,Tfb1m,Tfb2m,Trit1,Trmt10c,Trmt5,Trnt1,Twnk,Wars2,Yars2
GOBP_MITOCHONDRIAL_TRANSLATION	Aars2,Alkbh1,C1qbp,Cdk5rap1,Coa3,Dars2,Ears2,Fastkd2,Fastkd3,Gars,Gatb,Gatc,Gfm1,Gfm2,Hars,Iars2,Lars2,Lrpprc,Malsu1,Mpv17l2,Mrpl16,Mrpl2,Mrpl23,Mrpl44,Mrpl47,Mrpl51,Mrpl57,Mrpl58,Mrps11,Mrps12,Mrps14,Mrps15,Mrps16,Mrps17,Mrps18a,Mrps18b,Mrps2,Mrps21,Mrps24,Mrps27,Mrps28,Mrps34,Mrps6,Mrps7,Mtg1,Mtg2,Mtif2,Mtif3,Mtrf1,Mtrf1l,Ndufa7,Ngrn,Noa1,Nsun3,Ptcd3,Qrsl1,Rars2,Rcc1l,Rmnd1,Rpusd3,Rpusd4,Sars2,…
GOBP_MITOCHONDRIAL_TRANSMEMBRANE_TRANSPORT	Abcb7,Abcb8,Afg3l2,Aifm1,Atp5a1,Atp5b,Atp5c1,Atp5d,Atp5e,Atp5k,Atp5j2,Atp5l,Atp5h,Atp5j,Atp5o,Atpsckmt,Bhlha15,Ccdc51,Chchd4,Cpt1a,Cpt1b,Cpt2,Dnajc15,Dnajc19,Dnajc30,Dnlz,Grpel1,Grpel2,Hspd1,Letm1,Maip1,Mcu,Mcub,Mcur1,Micu1,Micu2,Micu3,Mpc1,Mpc2,Mrpl18,Mrs2,mt-Atp6,mt-Atp8,Pam16,Pmpcb,Pnpt1,Psen2,Romo1,Sfxn1,Sfxn2,Sfxn3,Sfxn4,Sfxn5,Slc25a1,Slc25a12,Slc25a13,Slc25a15,Slc25a18,Slc25a2,Slc25a20,Slc2…
GOBP_MITOCHONDRIAL_TRANSPORT	Abcb10,Ablim3,Acaa2,Agk,Aifm1,Aip,Alkbh7,Arih2,Atf2,Atg13,Atp5a1,Atp5b,Atp5c1,Atp5d,Atp5e,Atpif1,Atp5k,Atp5j2,Atp5l,Atp5h,Atp5j,Atp5o,Atpsckmt,Bad,Bag3,Bag4,Bak1,Bap1,Bax,Bbc3,Bcap31,Bcl2,Bcl2l1,Bcl2l11,Bcl2l2,Bcs1l,Bid,Bloc1s2,Bnip3,Bnip3l,Bok,Camk2a,Chchd10,Chchd4,Cnp,Cox18,Cpt1a,Cpt1b,Cpt2,Csnk2a2,Dnajc15,Dnajc19,Dnajc30,Dnlz,Fbxo7,Fbxw7,Fis1,Flvcr1,Fzd5,Fzd9,Gclc,Grpel1,Grpel2,Gsk3a,Gsk3b,Gzm…
GOBP_MITOCHONDRION_LOCALIZATION	Actr10,Agtpbp1,Alb,Armc1,Armcx3,Bhlha15,Brat1,Cluh,Dnm1l,Hap1,Hdac6,Hif1a,Hsbp1,Kat2a,Lrpprc,Lrrk2,Map1b,Map1s,Mapt,Mark1,Mark2,Mef2a,Mfn1,Mfn2,Msto1,Mtm1,Mul1,Myo19,Nectin2,Opa1,Plin5,Rhot1,Rhot2,Slc4a5,Spast,Sybu,Tle6,Trak1,Trak2,Ubb,Uchl1,Uxt,Wasf1,Zbed3
GOBP_MITOPHAGY	Ambra1,Arfip2,Atg13,Atg14,Atg4b,Atg4d,Becn1,Cdc37,Hdac6,Htra2,Huwe1,Lrba,Map1lc3b,Mfn2,Optn,Phb2,Pink1,Prkn,Retreg1,Rnf41,Slc25a4,Slc25a5,Sqstm1,Tigar,Tomm7,Trp53,Tsc2,Usp30,Vdac1,Vps13c,Vps13d
GOBP_MITOTIC_CELL_CYCLE_CHECKPOINT_SIGNALING	Abraxas1,Anapc15,Apc,Atf2,Atm,Aurkb,Babam1,Babam2,Blm,Brca1,Brcc3,Brsk1,Bub1,Bub1b,Bub3,Casp2,Ccnb1,Ccnd1,Ccng1,Cdc14b,Cdc6,Cdk1,Cdk2,Cdk5rap2,Cdk5rap3,Cdkn1a,Cdkn1b,Cdt1,Cenpf,Chek1,Chek2,Chfr,Chmp4c,Clspn,Cradd,Donson,Dtl,Dusp1,Dync1li1,Eme1,Eme2,Fancd2,Fbxo31,Foxn3,Foxo4,Fzr1,Gen1,Gigyf2,Gtse1,Hmga2,Hus1,Ik,Inip,Ints3,Klhl22,Kntc1,Lcmt1,Mad1l1,Mad2l1,Mad2l1bp,Mad2l2,Map3k20,Mdc1,Mdm2,Mre11a,Mr…
GOBP_MITOTIC_CYTOKINESIS	Ank3,Anln,Apc,Arf1,Arl3,Bbs4,Cenpa,Cep55,Chmp1a,Chmp1b,Chmp2a,Chmp2b,Chmp3,Chmp4b,Chmp4c,Chmp5,Chmp6,Chmp7,Cit,Ckap2,Cntrob,Cul7,Ect2,Efhc1,Espl1,Incenp,Jtb,Kif20a,Kif20b,Kif23,Kif4,Klhdc8b,Lzts2,Map9,Mitd1,Myh10,Nup62,Nusap1,Pdcd6ip,Plk1,Poldip2,Rab35,Racgap1,Rasa1,Rhoa,Rhob,Rhoc,Rock1,Rock2,Rtkn,Snx18,Snx33,Snx9,Son,Spast,Sptbn1,Stambp,Stmn1,Trim36,Ttc19,Unc119,Usp8,Vps4a,Vps4b,Zfyve26
GOBP_MITOTIC_CYTOKINETIC_PROCESS	Arf1,Cep55,Chmp1a,Chmp1b,Chmp2a,Chmp2b,Chmp3,Chmp4b,Chmp4c,Chmp5,Chmp6,Chmp7,Cntrob,Kif20a,Kif20b,Klhdc8b,Mitd1,Nup62,Pdcd6ip,Rhoa,Vps4a,Vps4b
GOBP_MITOTIC_DNA_INTEGRITY_CHECKPOINT_SIGNALING	Abraxas1,Atf2,Atm,Babam1,Babam2,Blm,Brca1,Brcc3,Brsk1,Casp2,Ccnd1,Ccng1,Cdc14b,Cdc6,Cdk1,Cdk2,Cdk5rap3,Cdkn1a,Cdkn1b,Chek1,Chek2,Clspn,Cradd,Donson,Dtl,Eme1,Eme2,Fancd2,Fbxo31,Foxn3,Foxo4,Fzr1,Gigyf2,Gtse1,Hmga2,Hus1,Map3k20,Mdc1,Mdm2,Mre11a,Mrnip,Msh2,Muc1,Mus81,Nae1,Nbn,Nop53,Orc1,Pidd1,Plk1,Plk2,Plk3,Pml,Ppp1r10,Prkdc,Rad17,Rad9a,Rad9b,Rfwd3,Rint1,Rpa2,Rpl26,Rps27l,Sde2,Setmar,Syf2,Taok1,Taok2…
GOBP_MITOTIC_G1_S_TRANSITION_CHECKPOINT_SIGNALING	Atm,Casp2,Ccnd1,Cdk2,Cdkn1a,Cdkn1b,Chek2,Cradd,Fbxo31,Gigyf2,Gtse1,Mdm2,Muc1,Pidd1,Plk2,Plk3,Plk5,Pml,Prkdc,Rfwd3,Rpa2,Rpl26,Rps27l,Sde2,Trp53,Triap1,Wac
GOBP_MITOTIC_G2_DNA_DAMAGE_CHECKPOINT_SIGNALING	Abraxas1,Atm,Babam1,Babam2,Blm,Brca1,Brcc3,Brsk1,Ccng1,Cdc14b,Cdk1,Cdk5rap3,Cdkn1a,Chek1,Clspn,Donson,Dtl,Foxn3,Foxo4,Fzr1,Hmga2,Mre11a,Mrnip,Nbn,Nop53,Plk1,Rint1,Syf2,Taok1,Taok2,Taok3,Ticrr,Topbp1,Trim39,Uimc1
GOBP_MITOTIC_G2_M_TRANSITION_CHECKPOINT	Abraxas1,Atm,Babam1,Babam2,Blm,Brca1,Brcc3,Brsk1,Ccng1,Cdc14b,Cdc6,Cdk1,Cdk5rap3,Cdkn1a,Chek1,Chfr,Clspn,Donson,Dtl,Foxn3,Foxo4,Fzr1,Hmga2,Hus1,Inip,Ints3,Mre11a,Mrnip,Nabp1,Nabp2,Nae1,Nbn,Nop53,Orc1,Fam122a,Plk1,Rad17,Rint1,Syf2,Taok1,Taok2,Taok3,Ticrr,Topbp1,Trim39,Uimc1,Zfp830
GOBP_MITOTIC_METAPHASE_PLATE_CONGRESSION	Aurkb,Becn1,Bod1,Ccnb1,Cdc23,Cdca5,Cdca8,Cdt1,Cenpc1,Cenpe,Cep55,Champ1,Chmp1a,Chmp1b,Chmp2a,Chmp2b,Chmp3,Chmp4b,Chmp4c,Chmp5,Chmp6,Chmp7,Cul3,Dctn2,Eml3,Eml4,Hnrnpu,Kif14,Kif18a,Kif22,Kif2c,Kifc1,Kifc5b,Kpnb1,Mad1l1,Mis12,Ndc80,Nudc,Nuf2,Nup62,Pdcd6ip,Pibf1,Pinx1,Sox7,Psrc1,Rab11a,Rmdn1,Rrs1,Seh1l,Spdl1,Vps4a,Vps4b,Zw10
GOBP_MITOTIC_RECOMBINATION	Ankle1,Brca2,Dmc1,Ercc1,Ercc2,Ercc4,Gen1,Mlh1,Mre11a,Msh2,Msh3,Nsmce2,Rad50,Rad51,Rad51c,Rad51d,Rad52,Rad54b,Smc5,Smc6,Tep1,Terf2,Tprkb,Xrcc1,Xrcc3
GOBP_MITOTIC_SISTER_CHROMATID_COHESION	Atrx,Bod1,Cdc20,Cdca5,Chtf8,Dscc1,Haspin,Mau2,Naa10,Naa50,Nipbl,Nsmce2,Pds5a,Pds5b,Pogz,Rad21,Rb1,Rec8,Sgo1,Slf1,Slf2,Smc1a,Smc1b,Smc3,Smc5,Tnks
GOBP_MITOTIC_SISTER_CHROMATID_SEGREGATION	Akap8,Akap8l,Anapc1,Anapc11,Anapc15,Anapc4,Anapc5,Anapc7,Apc,Atm,Atrx,Aurkb,Baz1b,Becn1,Bod1,Bub1,Bub1b,Bub3,Ccnb1,Cdc16,Cdc20,Cdc23,Cdc26,Cdc27,Cdc6,Cdca5,Cdca8,Cdk5rap2,Cdt1,Cenpc1,Cenpe,Cenpf,Cenpk,Cep55,Champ1,Chmp1a,Chmp1b,Chmp2a,Chmp2b,Chmp3,Chmp4b,Chmp4c,Chmp5,Chmp6,Chmp7,Chtf8,Cul3,Dctn2,Dis3l2,Dlgap5,Dscc1,Dsn1,Dusp1,Dync1li1,Eml3,Eml4,Espl1,Fbxo5,Gen1,Haspin,Hecw2,Hnrnpu,Ik,Ino80,Katnb1…
GOBP_MITOTIC_SPINDLE_ASSEMBLY	Aaas,Abraxas1,Abraxas2,Arhgef10,Aurkb,Bccip,Ccdc61,Ccsap,Cdc20,Cep192,Cep97,Chek2,Chmp1a,Chmp1b,Chmp2a,Chmp2b,Chmp3,Chmp4b,Chmp4c,Chmp5,Chmp6,Chmp7,Clasp1,Clasp2,Drg1,Eml3,Flna,Golga2,Hnrnpu,Hspa1a,Hspa1b,Kif11,Kif15,Kif23,Kif2a,Kif3b,Kif4,Kifc1,Kifc5b,Kifc2,Kpnb1,Lsm14a,Map10,Map9,Misp,Mybl2,Mzt1,Nek2,Ofd1,Pdcd6ip,Pibf1,Plk1,Poldip2,Prc1,Rab11a,Racgap1,Rhoa,Smc1a,Smc3,Spice1,Stag1,Stag2,Togaram1…
GOBP_MITOTIC_SPINDLE_ORGANIZATION	Aaas,Abraxas1,Abraxas2,Arhgef10,Aurka,Aurkb,Bccip,Bora,Ccdc61,Ccnb1,Ccsap,Cdc20,Cenpe,Cenph,Cep126,Cep192,Cep97,Chek2,Chmp1a,Chmp1b,Chmp2a,Chmp2b,Chmp3,Chmp4b,Chmp4c,Chmp5,Chmp6,Chmp7,Ckap5,Clasp1,Clasp2,Cltc,Dctn1,Dctn2,Dctn6,Dlgap5,Drg1,Dync1h1,Efhc1,Eml1,Eml3,Flna,Gnai1,Golga2,Gpsm2,Hnrnpu,Hspa1a,Hspa1b,Ints13,Kif11,Kif15,Kif23,Kif2a,Kif3b,Kif4,Kifc1,Kifc5b,Kifc2,Kpnb1,Lsm14a,Map10,Map4,Map9,M…
GOBP_MODIFIED_AMINO_ACID_TRANSPORT	Abcc1,Abcc4,Abcc5,Ctns,Folr1,Folr2,Gja1,Lrp2,Mgst1,Pdpn,Pdzk1,Slc13a3,Slc16a12,Slc19a1,Slc19a2,Slc1a4,Slc22a4,Slc22a5,Slc25a20,Slc25a29,Slc25a32,Slc38a2,Slc3a1,Slc46a1,Slc5a6,Slc6a13,Slc6a8,Slc7a11,Slc9a3r1
GOBP_MODULATION_BY_HOST_OF_SYMBIONT_PROCESS	Apcs,Apoe,Card9,Cav2,Ccl3,Ccl4,Ccl5,Ccl12,Ccnk,Ccnt1,Cdk9,Cfl1,Chd1,Crp,Csf1r,Ctdp1,Cx3cr1,Eif2ak4,Ep300,Fbxl2,Fmr1,Hdac1,Hmga2,Hpn,Hspa8,Ifi27,Ifi27l2b,Igf2r,Inpp5k,Jun,Lef1,Lrrc19,Ltf,Napepld,Nucks1,Pcx,Phb,Ppib,Prkn,Psmc3,Rab9,Rest,Rrp1b,Sap30,Sap30bp,Sftpd,Smarca4,Smarcb1,Snw1,Sp1,Stom,Taf11,Tardbp,Tbc1d20,Tfap4,Tmem41b,Vapa,Ythdc2,Zc3h12a,Zfp639
GOBP_MODULATION_BY_HOST_OF_VIRAL_PROCESS	Apcs,Apoe,Cav2,Ccl12,Ccnk,Cfl1,Crp,Csf1r,Eif2ak4,Fbxl2,Fmr1,Hspa8,Ifi27,Ifi27l2b,Igf2r,Ltf,Nucks1,Pcx,Phb,Ppib,Prkn,Psmc3,Stom,Tbc1d20,Tmem41b,Vapa,Ythdc2,Zc3h12a
GOBP_MODULATION_OF_EXCITATORY_POSTSYNAPTIC_POTENTIAL	Adrb2,App,Baiap2,Celf4,Cux2,Dlg4,Dmpk,Dvl1,Eif4a3,Igsf11,Lrrk2,Mtmr2,Neto1,Nlgn2,Nlgn3,Nrxn1,Prkcz,Pten,Ptk2b,Reln,Rgs4,S1pr2,Shank3,Stx1a,Stx1b,Tmem108,Tmem25
GOBP_MOLTING_CYCLE	Acvr1b,Apcdd1,Arntl,Bcl2,Cdh3,Clock,Ctnnb1,Dnase1l2,Eda,Egfr,Ercc2,Ext1,Farp2,Fermt1,Fgf7,Fgfr2,Foxq1,Fst,Fuz,Fzd3,Fzd6,Gal,Gorab,Hdac1,Hdac2,Hpse,Igfbp5,Inhba,Intu,Krt83,Lama5,Ldb1,Ldb2,Lgr4,Lgr5,Lhx2,Lrig1,Lrp4,Mpzl3,Mysm1,Nf1,Ngfr,Nipbl,Nom1,Notch1,Nsdhl,Nsun2,Numa1,Pdgfa,Per1,Pias4,Ppp1r13l,Ptch2,Rbpj,Rela,Sav1,Shh,Smad4,Smo,Snai1,Sos1,Sox18,Sox9,Spink5,Tert,Tgfb2,Tgm3,Tmem79,Tnf,Tnfrsf19,Tra…
GOBP_MONOAMINE_TRANSPORT	Abat,Actb,Adora2a,Adora3,Adra2a,Adra2b,Agt,Chrna4,Chrnb2,Cxcl12,Dtnbp1,Gabbr1,Gpm6b,Grk2,Htr1b,Itgb3,Kcna2,Kcnb1,Pirb,Ly6e,Maob,Mapk15,Oxt,P2rx1,P2ry1,Park7,Pick1,Pink1,Prkn,Rab3a,Rab3b,Slc18a1,Slc18a2,Slc22a1,Slc22a3,Slc29a4,Slc6a4,Snca,Sncg,Stx1a,Syk,Syt1,Syt11,Syt12,Syt3,Syt7,Syt8,Syt9,Tor1a
GOBP_MONOCARBOXYLIC_ACID_BIOSYNTHETIC_PROCESS	Abcb11,Abcd1,Abcd2,Abcd3,Abhd2,Abhd3,Acaca,Acacb,Acadl,Acadvl,Acly,Acmsd,Acot4,Acot7,Acot8,Acsbg1,Acsf3,Acsm1,Acsm2,Acsm3,Acsm5,Acss1,Akr1c20,Akr1c6,Akr1d1,Aldh1a2,Aldh1a3,Aldh8a1,Alox12,Alox15,Alox8,Alox5,Aloxe3,Amacr,Anxa1,Apoa1,Apoa4,Apoa5,Apoc1,Apoc2,Apoc3,Asah2,Avpr1a,Baat,Brca1,Cbr1,Cbr4,Cd74,Ceacam1,Ces1d,Cyp1a1,Cyp1a2,Cyp27a1,Cyp2d22,Cyp2e1,Cyp39a1,Cyp3a11,Cyp3a13,Cyp46a1,Cyp7a1,Cyp7b1,Cy…
GOBP_MONOCARBOXYLIC_ACID_CATABOLIC_PROCESS	Abcb11,Abcd1,Abcd2,Abcd3,Abcd4,Abhd2,Abhd3,Acaa1a,Acaa2,Acacb,Acad10,Acad11,Acadl,Acadm,Acads,Acadvl,Acat1,Acat3,Acot8,Acox1,Acox2,Acox3,Adipoq,Adtrp,Agxt,Agxt2,Aig1,Akr1a1,Akr1d1,Akt1,Akt2,Aldh1l2,Amacr,Auh,Bdh2,Cpt1a,Cpt1b,Cpt1c,Cpt2,Crat,Crot,Cyp26a1,Cyp26b1,Cyp4a31,Cyp4f14,Cyp4f15,Cyp4f18,Decr1,Decr2,Ech1,Echdc1,Echdc2,Echs1,Eci1,Eci2,Ehhadh,Etfa,Etfb,Etfbkmt,Etfdh,Faah,Fabp1,Fah,Gcdh,Hacl1,H…
GOBP_MONOCARBOXYLIC_ACID_TRANSPORT	Abcb11,Abcb4,Abcc2,Abcc3,Abcc4,Abcd3,Abcg2,Ace,Akr1c20,Akr1c6,Anxa1,Aqp9,Atp8b1,Bdkrb2,Cd36,Ceacam1,Ces1d,Cyp7a1,Edn1,Emb,Il1a,Il1b,Map2k6,Mif,Mpc1,Mpc2,Myc,Nmb,Nos2,Nr0b2,Oxt,P2rx4,P2rx7,Pla2g12a,Pla2g12b,Pla2g4a,Pla2g4f,Pla2g5,Pla2g6,Pla2r1,Pnpla8,Prkaa1,Proca1,Ptges,Slc10a1,Slc10a2,Slc10a3,Slc10a5,Slc10a7,Slc16a1,Slc16a11,Slc16a12,Slc16a13,Slc16a2,Slc16a3,Slc16a5,Slc16a6,Slc16a7,Slc16a9,Slc22a…
GOBP_MONOCYTE_CHEMOTACTIC_PROTEIN_1_PRODUCTION	Adipoq,Ager,C1qtnf3,Cd84,Erbin,Gstp1,Gstp2,Il1b,Lgals9,Mcoln2,Nod2,Nr1h4,Oas1a,Oas1g,Oas3,Selenok,Socs5,Syk,Trpv4,Twist1
GOBP_MONOCYTE_CHEMOTAXIS	Aif1,Ano6,Anxa1,Ccl11,Ccl6,Ccl9,Ccl17,Ccl3,Ccl19,Ccl12,Ccl2,Ccl21a,Ccl22,Ccl24,Ccl25,Ccl4,Ccl5,Ccl7,Ccn3,Ccr1,Ccr2,Creb3,Ctsg,Cx3cl1,Cx3cr1,Cxcl10,Cxcl12,Defb25,Dusp1,Flt1,Folr2,Fpr2,Hmgb1,Il6,Il6ra,Lgals3,Lgmn,Lyn,Nbl1,Mospd2,Msmp,Pdgfb,Pla2g7,Ptpro,Rps19,S100a14,Serpine1,Slamf8,Slit2,Tnfrsf11a,Xcl1
GOBP_MONOCYTE_DIFFERENTIATION	Acin1,Apcs,Bmp4,Cd4,Cd74,Cdk6,Csf1,Csf1r,Ctnnbip1,Fasn,Fes,Foxp1,Gpr68,H2-Eb1,Hoxa7,Ifi205,Il34,Inpp5d,Irf7,Jun,Med1,Mt1,Myc,Myh9,Pde1b,Pir,Pparg,Sp3,Thoc5,Vegfa,Zbtb46,Zfp36l1
GOBP_MONONUCLEAR_CELL_MIGRATION	Adam10,Adam17,Adam8,Adtrp,Ager,Aif1,Akirin1,Akt1,Alox5,Ano6,Anxa1,App,Arhgef5,Asb2,Bmp5,C1qbp,C3ar1,C5ar1,Calr,Ccl11,Ccl6,Ccl9,Ccl17,Ccl3,Ccl19,Ccl12,Ccl2,Ccl21a,Ccl22,Ccl24,Ccl25,Ccl27a,Ccl4,Ccl5,Ccl7,Ccn3,Ccr1,Ccr2,Ccr5,Ccr7,Cd200,Cd200r1,Cd47,Cd99l2,Cdc42,Ch25h,Cklf,Cmklr1,Creb3,Crk,Crkl,Crtam,Csf1,Csf1r,Ctsg,Cx3cl1,Cx3cr1,Cxcl10,Cxcl12,Cxcl13,Cxcl16,Cxcr1,Cxcr2,Cxcr4,Cyp7b1,Defb25,Dock8,Dusp1…
GOBP_MONOSACCHARIDE_BIOSYNTHETIC_PROCESS	Acadm,Adipoq,Akr1a1,Akr1b3,Arpp19,Atf3,Atf4,C1qtnf12,C1qtnf3,Chst15,Clk2,Crtc2,Cry1,Ddb1,Dgat2,Dgkq,Eno2,Ep300,Erfe,Fam3a,Fam3c,Fbp1,Fbp2,Foxo1,G6pc,G6pc3,G6pdx,Gck,Gnmt,Gpd1,Gpi1,Gpt,Kat2a,Kat2b,Lepr,Mst1,Nln,Nnmt,Ogt,Pcx,Pck1,Pck2,Pdk2,Per2,Pfkfb1,Pgd,Pgk1,Pgm1,Pgp,Ppara,Ppargc1a,Ppp4r3b,Ptpn2,Ranbp2,Rbp4,Rgn,Sdhaf3,Sds,Selenos,Serpina12,Sesn2,Sik1,Sirt1,Sirt7,Slc25a1,Slc25a10,Slc25a12,Slc25a13…
GOBP_MONOSACCHARIDE_CATABOLIC_PROCESS	Bad,Dhdh,Eno1,Eno2,Foxk1,Foxk2,Fut1,Fut10,Fut4,Fut7,Fut8,Gale,Galk1,Galm,Galt,Gck,Glb1,Glyctk,Hk1,Hk2,Hk3,Lrp5,Nudt5,Pfkfb2,Pfkl,Pfkm,Pfkp,Rbks,Rpe,Slc25a12,Tigar,Trp53,Xylb
GOBP_MONOSACCHARIDE_METABOLIC_PROCESS	Acacb,Acadm,Adipoq,Adipor1,Adpgk,Akr1a1,Akr1b3,Akt1,Akt2,Aldoa,Aldob,Aldoc,Arpp19,Atf3,Atf4,B3glct,B4galt1,Bad,Bckdk,Brat1,C1qtnf1,C1qtnf12,C1qtnf3,Chst1,Chst15,Clk2,Cox11,Cpt1a,Crtc2,Cry1,Dcxr,Ddb1,Dgat2,Dgkq,Dhdh,Dlat,Dusp12,Dyrk2,Eno1,Eno2,Enpp1,Ep300,Epm2aip1,Erfe,Fabp5,Fam3a,Fam3c,Fbp1,Fbp2,Fggy,Foxa2,Foxk1,Foxk2,Foxo1,Fpgt,Fuca1,Fuca2,Fuom,Fut1,Fut10,Fut4,Fut7,Fut8,G6pc,G6pc3,G6pdx,Gaa,Gale…
GOBP_MONOUBIQUITINATED_PROTEIN_DEUBIQUITINATION	Asxl1,Atxn3,Atxn7,Atxn7l3,Bap1,Eny2,Kat2a,Mysm1,Sf3b3,Sf3b5,Sgf29,Supt20,Supt3,Supt7l,Tada1,Tada2b,Tada3,Taf10,Taf12,Taf2,Taf4,Taf5,Taf5l,Taf6,Taf6l,Taf7,Taf9,Trrap,Usp1,Usp15,Usp16,Usp22,Usp47,Usp7
GOBP_MONOVALENT_INORGANIC_CATION_HOMEOSTASIS	Ace,Adora1,Adora2a,Agt,Agtr1a,Aqp11,Atp1a1,Atp1a2,Atp1a3,Atp1a4,Atp1b1,Atp1b2,Atp1b3,Atp4a,Atp5b,Atp6ap1,Atp6ap2,Atp6v0a1,Atp6v0a2,Atp6v0d1,Atp6v0d2,Atp6v0e,Atp6v0e2,Atp6v1h,Avpr1a,Avpr2,Bcl2,Car2,Car7,Ccdc115,Chp1,Clcn3,Clic4,Cln3,Cln5,Cln6,Corin,Cyp4a31,Cyp4f14,Cyp4f15,Dmxl1,Dmxl2,Edn1,Ednra,Ednrb,Ext1,Ext2,Fasl,Gnai2,Gpr89,Grn,Hvcn1,Il1a,Kcnj10,Kcnj2,Kcnq1,Kctd7,Lacc1,Lrrk2,Mafg,Mapk1,Mapk3,Ml…
GOBP_MORPHOGENESIS_OF_AN_EPITHELIAL_SHEET	Acvrl1,Adam17,Ajuba,Arhgap12,Arhgap24,Arhgap35,Bmp5,Bmp7,Carmil2,Ccn1,Cd151,Cd44,Ceacam1,Clasp1,Clasp2,Col5a1,Dag1,Ddr1,Dll4,Dvl1,Dvl2,Fermt1,Fermt2,Flna,Hbegf,Hoxb2,Hoxb4,Itga5,Jag1,Lama1,Lcp1,Lin7c,Megf8,Mmp12,Mrtfa,Mtor,Notch1,Notch2,Pdcd10,Pdpn,Phactr4,Phldb2,Plet1,Pten,Rhoa,Rhoc,Rreb1,Sos1,Sox11,Srf,Tbx20,Tor1a,Wnt5a
GOBP_MORPHOGENESIS_OF_A_BRANCHING_STRUCTURE	Abl1,Acvr1,Adm,Agt,Ar,Bcl11a,Bcl2,Bmp2,Bmp4,Bmp7,Btbd7,Btrc,Cav3,Ccl11,Celsr1,Clic4,Col13a1,Col4a1,Csf1,Ctnnb1,Ctnnbip1,Ctsh,Ctsz,Dag1,Dchs1,Ddr1,Dlg1,Dlg5,Dll4,Edn1,Ednra,Egf,Eng,Epha2,Epha7,Esr1,Esrp2,Ext1,Fem1b,Fgf1,Fgf2,Fgf7,Fgfr2,Fkbpl,Foxa1,Foxf1,Frs2,Fzd5,Gbx2,Gdf2,Gli3,Gna13,Gpc3,Grb2,Greb1l,Grhl2,Gzf1,Hgf,Hhip,Hnf1b,Hoxa5,Hoxb7,Ihh,Il10,Ilk,Kdm5b,Kdr,Kras,Lama1,Lama5,Lef1,Lgr4,Lrp5,Lrrk2…
GOBP_MORPHOGENESIS_OF_A_POLARIZED_EPITHELIUM	Abl1,Actb,Actg1,Ahi1,Ankrd6,Arhgef19,Astn2,Brsk1,Camsap3,Cdc42,Celsr1,Celsr2,Celsr3,Daam1,Dab2,Dact1,Dlg3,Dlg5,Dvl1,Dvl2,Dvl3,Erbb4,Exoc5,Ezr,Fat1,Foxf1,Fuz,Fzd1,Fzd2,Fzd3,Fzd6,Fzd7,Gpc3,Gpc4,Gpc6,Grhl3,Ift20,Lama1,Lama3,Lama5,Magi2,Med12,Mks1,Mllt3,Msn,Myo9a,Nkd1,Nphp1,Nphp3,Ophn1,Pafah1b1,Pkhd1,Plekha4,Prickle1,Prickle2,Ptk7,Rab10,Rac1,Rap2a,Rhoa,Ror1,Rpgrip1l,Rspo3,Ryk,Sapcd2,Scrib,Sec24b,Sfrp…
GOBP_MORPHOGENESIS_OF_EMBRYONIC_EPITHELIUM	Abl1,Adm,Aldh1a2,Aldh1a3,Apaf1,Ar,Arhgap35,Bbs4,Bcl10,Bmp4,Bmp5,Bmp7,Brd2,Casp3,Cc2d2a,Cdk20,Celsr1,Cited2,Cobl,Ctnnb1,Deaf1,Dlc1,Dvl1,Dvl2,Dvl3,Epb41l5,Fgfr2,Folr1,Fuz,Fzd1,Fzd2,Fzd3,Fzd6,Gata3,Glmn,Grhl2,Grhl3,Grsf1,Hectd1,Hes5,Hif1a,Hnf1b,Ift122,Ift172,Ift52,Ift57,Irx1,Irx3,Jag2,Kat2a,Kdf1,Kdm2b,Kif20b,Lama5,Lhx2,Lias,Lmo4,Lrp2,Luzp1,Med12,Mib1,Mks1,Mthfd1,Mthfd1l,Mthfr,Nodal,Nphp3,Opa1,Ovol2,…
GOBP_MOTILE_CILIUM_ASSEMBLY	Armc2,Atmin,Bbof1,Bbs2,Bbs5,Cc2d2a,Cenpj,Cep131,Cfap43,Cfap69,Dnaaf3,Dnah1,Drc7,Dzip1,E2f4,Foxj1,Ift57,Intu,Iqcg,Klc3,Meig1,Mks1,Mns1,Neurl1a,Rsph9,Spata6,Spef2,Tpgs1,Ttc12,Ttll1,Ube2b,Zmynd10
GOBP_MOTOR_NEURON_AXON_GUIDANCE	Alcam,Cdk5,Egr2,Epha4,Erbb2,Hoxa2,Kif5c,Lamc2,Mycbp2,Nrp1,Ntn1,Ntn3,Ntn5,Plxna3,Plxna4,Rac1,Rac2,Rhog,Rhoh,Rnf165,Sema3a,Sema3f,Slit2,Tmeff1
GOBP_MRNA_3_END_PROCESSING	Ahcyl1,App,Bard1,Ccnt1,Cdc73,Cdk9,Clp1,Cpeb1,Cpeb3,Cpsf1,Cpsf2,Cpsf3,Cpsf4,Cpsf4l,Cpsf6,Cpsf7,Cstf1,Cstf2,Cstf2t,Cstf3,Ctr9,Dhx36,Fip1l1,Grsf1,Hsf1,Leo1,Lsm10,Lsm11,Mblac1,Mtpap,Ncbp1,Ncbp2,Nelfe,Nudt21,Pabpc1,Paf1,Papola,Papolg,Pcf11,Pnpt1,Polr2d,Rnf20,Rnf40,Rprd1a,Rprd1b,Rprd2,Scaf8,Slbp,Snrpa,Ssu72,Supt5,Sympk,Tent2,Tent4b,Tut1,Virma,Wdr33,Ythdc1,Zc3h14,Zc3h3,Zfp36l1,Zfp473
GOBP_MRNA_CATABOLIC_PROCESS	A1cf,Ago1,Ago2,Ago3,Ago4,Akt1,Alkbh5,Angel2,Apex1,Apobec1,Atm,Axin2,Btg2,Carhsp1,Casc3,Celf1,Cirbp,Cnot1,Cnot10,Cnot11,Cnot2,Cnot3,Cnot6,Cnot6l,Cnot7,Cnot8,Cpeb3,Csdc2,Csde1,Ctif,Dcp1a,Dcp1b,Dcp2,Dcps,Ddx5,Dhx34,Dhx36,Dhx9,Dis3,Dis3l2,Dnd1,Dxo,E2f1,Edc3,Edc4,Eif3e,Eif4a3,Eif4enif1,Elavl1,Eri1,Ern1,Etf1,Exosc10,Exosc2,Exosc3,Exosc4,Exosc5,Exosc7,Exosc8,Exosc9,Fastk,Fastkd1,Fastkd2,Fastkd3,Fastkd5,…
GOBP_MRNA_CIS_SPLICING_VIA_SPLICEOSOME	Cactin,Clns1a,Cwc15,Dcps,Ddx23,Ncbp1,Ncbp2,Prpf39,Prpf40a,Prpf40b,Prpf4b,Psip1,Rbm17,Rbm22,Sart1,Sf3a1,Sfswap,Snrnp200,Snrpc,Srsf1,Wbp11,Wbp4
GOBP_MRNA_EXPORT_FROM_NUCLEUS	Agfg1,Akap8l,Alkbh5,Alyref,Chtop,Ddx19a,Ddx19b,Ddx25,Ddx39b,Eny2,Fyttd1,Gle1,Hhex,Hnrnpa2b1,Iws1,Mcm3ap,Ncbp1,Ncbp2,Ncbp3,Nsun2,Nup107,Nup133,Nup155,Nup160,Nup214,Nup85,Nup88,Nup93,Nxf1,Nxf7,Nxf2,Nxt1,Pabpn1,Pcid2,Poldip3,Polr2d,Rae1,Rbm15b,Sarnp,Setd2,Smg1,Smg5,Smg6,Smg7,Srsf3,Supt6,Thoc1,Thoc2,Thoc3,Thoc5,Thoc6,Thoc7,Tpr,Upf1,Upf2,Ythdc1,Zc3h11a
GOBP_MRNA_MODIFICATION	A1cf,Apobec1,Cbll1,Cmtr1,Cmtr2,Dkc1,Dnajb11,Hnrnpab,Mettl14,Mettl16,Mettl3,Mettl8,Nsun2,Pcif1,Pus1,Pus3,Pus7,Rpusd2,Trmt10c,Trmt6,Trmt61a,Trub1,Trub2,Virma,Wtap,Zc3h13
GOBP_MRNA_SPLICE_SITE_SELECTION	Celf1,Celf2,Celf4,Isy1,Khdc4,Luc7l,Luc7l2,Luc7l3,Nol3,Prpf39,Psip1,Ptbp2,Puf60,Setx,Sf1,Sf3a1,Sf3a2,Sf3a3,Sfswap,Slu7,Snrpc,Srsf1,Srsf10,Srsf5,Srsf6,Srsf9,Ythdc1
GOBP_MRNA_TRANSCRIPTION	Ap3b1,Atf2,Atf4,C5ar1,Ddx5,Epas1,Ereg,Hipk3,Hsf1,Med1,Ncbp1,Ncbp2,Ncoa1,Nr1h3,Pparg,Rara,Rxra,Srebf1,Stat3,Supt6,Taf1,Taf10,Taf11,Taf12,Taf13,Taf2,Taf3,Taf4,Taf4b,Taf5,Taf6,Taf7,Taf8,Taf9,Tbp,Tfcp2,Thrb,Trp53,Vdr,Zbtb1
GOBP_MRNA_TRANSPORT	Aaas,Agfg1,Ahctf1,Akap8l,Alkbh5,Alyref,Arc,Bicd2,Cetn2,Cetn3,Chtop,Ddx19a,Ddx19b,Ddx25,Ddx39b,Dhx9,Eif5a,Eif5a2,Eny2,Fmr1,Fyttd1,G3bp2,Gle1,Hhex,Hnrnpa1,Hnrnpa2b1,Hnrnpa3,Hsf1,Igf2bp1,Igf2bp2,Igf2bp3,Iws1,Khsrp,Kif5c,Lrpprc,Mcm3ap,Mvp,Myo1c,Ncbp1,Ncbp2,Ncbp3,Ndc1,Nsun2,Nup107,Nup133,Nup153,Nup155,Nup160,Nup188,Nup205,Nup210,Nup214,Nup35,Nup37,Nupl2,Nup43,Nup50,Nup54,Nup62,Nup85,Nup88,Nup93,Nup98,…
GOBP_MUCOPOLYSACCHARIDE_METABOLIC_PROCESS	Abcc5,Angpt1,Ap2a1,B3galt6,B3gnt2,B3gnt3,B3gnt7,B4galt4,B4gat1,Bgn,Cd44,Cemip2,Chpf,Chpf2,Chst1,Chst11,Chst12,Chst13,Chst14,Chst15,Chst2,Chst3,Chst7,Chsy1,Chsy3,Cltc,Csgalnact1,Csgalnact2,Dcn,Dse,Dsel,Ednra,Ednrb,Egf,Egflam,Ext1,Ext2,Fgf2,Glb1,Glce,Gns,Hpse,Hyal1,Hyal2,Hyal3,Idua,Il15,Il1b,Itih1,Itih2,Itih3,Itih4,Itih5,Ndst1,Ndst2,Ndst3,Nfkb1,Pdgfb,Slc10a7,Slc35d2,Smpd3,Spock2,St3gal1,St3gal2,St3…
GOBP_MULTICELLULAR_ORGANISMAL_MOVEMENT	Atp8a2,Grcc10,Casq1,Cav3,Ccdc78,Chrnb1,Cln8,Comp,Dmd,Dmpk,Gaa,Gigyf2,Gstm7,Gsto1,Hipk2,Homer1,Itpr1,Kbtbd13,Kcnj2,Map1a,Mtor,Myh14,Nr4a1,Rcsd1,Rps6kb1,Stac2,Stac3,Synm,Tcap,Tnf,Tnnc1,Tnni2,Tnni3,Tnnt1,Tnnt3,Vps35,Vps54,Vti1a,Xrcc1
GOBP_MULTICELLULAR_ORGANISMAL_RESPONSE_TO_STRESS	Adcyap1r1,Adra2a,Adrb1,Akt1,Als2,Apoe,Atp1a2,Bcl2,Capn2,Dpp4,Ednrb,Eif4e,Eif4g1,Ephb2,Ext1,Fbxl20,Gch1,Gja4,Hmgcs2,D130043K22Rik,Lrp11,Mdk,Mecp2,Mef2c,Mtor,Npas2,Nr4a2,P2rx3,P2rx4,Penk,Ppp3ca,Prkcg,Pten,Rag1,Reln,Rps6kb1,Thbs1,Thbs4,Trpv1,Tspo,Usp46,Vwa1
GOBP_MULTICELLULAR_ORGANISMAL_SIGNALING	Abcc9,Ace2,Agt,Akap9,Ank2,Ank3,Atp1a1,Atp1a2,Atp1a3,Atp1b1,Atp1b2,Atp2a2,Atp2a3,Atp2b1,Atp2b2,Atp2b4,Avpr1a,Bin1,Cacna1c,Cacna1d,Cacna2d1,Cacnb2,Calm1,Calm2,Calm3,Camk2d,Cav1,Cntnap1,Corin,Cxadr,Dsc2,Dsg2,Dsp,Ehd3,Fgf12,Fkbp1b,Flna,Fmr1,Gba,Ghrl,Gja1,Gja5,Gjc1,Gjc3,Gpr35,Irx3,Itga2,Jam3,Jup,Kcna2,Kcne3,Kcne4,Kcnj2,Kcnj5,Kcnn2,Kcnq1,Mag,Mef2a,Mtor,Myh14,Nfasc,Nrcam,Ntrk2,Nup155,P2rx1,P2rx3,P2rx4,P…
GOBP_MULTICELLULAR_ORGANISM_AGING	Adra1a,Atm,Avpr1a,Cgas,Cisd2,Comp,Coq7,Cryab,Ddc,Edn1,Ednra,Ercc1,Gba,Gna11,Gna12,Gna13,Hyal2,Ide,Inhbb,Inpp5d,Lrrk2,Msh2,Msh6,Prdm2,Rad54b,Rad54l,Rnf165,Sec63,Serp1,Slc1a2,Tfcp2l1,Trp53,Wrn,Zmpste24
GOBP_MULTICELLULAR_ORGANISM_GROWTH	Adarb1,Adrb1,Adrb2,Afg3l2,Apba1,App,Ar,Arid5b,Atf5,Atm,Atp8a2,Atrn,Atrx,Bbs2,Bbs4,Bcl2,Ccm2,Cdk4,Cdkn1c,Cela1,Chd7,Clic4,Col3a1,Comp,Creb1,Csf1,Ctc1,Dio3,Ep300,Ercc1,Ercc2,Ercc6,Etnk2,Ext1,Ezr,Fkbp8,Flvcr1,Foxs1,Fto,Fxn,G6pc,Gamt,Gdf15,Ghr,Ghrl,Gigyf2,Gpam,Gpat4,Grhl2,H3f3a,H3f3b,Heg1,Hoxa5,Htra2,Igf1,Igf2,Ihh,Kat2a,Klf2,Lgmn,Mbd5,Mfsd2a,Mkks,Mtor,Nipbl,Notch2,Palb2,Pex5,Pik3ca,Pkdcc,Plac8,Plec,P…
GOBP_MULTIVESICULAR_BODY_ORGANIZATION	Chmp1a,Chmp1b,Chmp2a,Chmp2b,Chmp3,Chmp4b,Chmp4c,Chmp5,Chmp6,Chmp7,Hgs,Ist1,Mvb12a,Pdcd6ip,Rab11a,Rab27a,Snf8,Stam,Stam2,Tsg101,Vps25,Vps28,Vps36,Vps37a,Vps37b,Vps37c,Vps37d,Vps4a,Vps4b,Vta1
GOBP_MULTIVESICULAR_BODY_SORTING_PATHWAY	Chmp1a,Chmp1b,Chmp2a,Chmp2b,Chmp3,Chmp4b,Chmp4c,Chmp5,Chmp6,Chmp7,Exph5,Laptm4b,Leprot,Leprotl1,Lyst,Mitd1,Mvb12a,Ptpn23,Rab27a,Rab27b,Rilp,Rubcn,Snf8,Sort1,Stam,Sytl4,Tmem50a,Tmem50b,Ubxn6,Uvrag,Vcp,Vps25,Vps28,Vps36,Vps4b,Vta1
GOBP_MULTI_MULTICELLULAR_ORGANISM_PROCESS	A1cf,Ace,Ace2,Acod1,Acsl4,Acvr1b,Acvr2a,Adcy7,Adm,Adra2a,Adra2b,Ago2,Agt,Akt1,Ambp,Angpt2,Aqp4,Ar,Arg1,Arhgdib,Ash1l,Avpr1a,B4galt1,Bcl2,Bmpr2,Bsg,C1qbp,Calr,Capn2,Cd38,Cited2,Cldn4,Clic5,Col16a1,Corin,Ctsb,Cyp1a1,Dazap1,Ddo,Ddr1,Dedd,Dkkl1,Edn1,Emp2,Endou,Epn1,Epor,Esr1,Fbln1,Fkbp4,Fos,Fosb,Fosl1,Fut7,Ghrl,Gja1,Gjb2,H3f3a,H3f3b,Havcr2,Hexb,Hpgd,Hyal3,Igfbp2,Igfbp5,Igfbp7,Ihh,Il1b,Itga2,Itga3,Itg…
GOBP_MUSCLE_ADAPTATION	Adra1a,Agt,Aif1,Akap6,Atp2a2,Atp2b4,Becn1,Bmp10,Camk2b,Camk2d,Camk2g,Camta2,Casq1,Cav3,Cdk9,Cflar,Ctdp1,Cyba,Dag1,Edn1,Errfi1,Ezh2,Fbxo32,Foxo1,Foxo3,G6pdx,Gata5,Gata6,Gatm,Glrx3,Gsk3a,Gsn,Gtf2ird1,Hamp,Hand2,Hdac4,Hey2,Hmox1,Igf1,Igfbp5,Il15,Il1b,Il6st,Inpp5f,Jarid2,Kdm4a,Klf15,Lmcd1,Lmna,Mef2a,Mtpn,Myoc,Myoz1,Nol3,Nos3,Notch1,Nr4a3,P2rx4,Parp1,Parp2,Pde5a,Pde9a,Pi16,Ppara,Pparg,Ppp3ca,Prkca,Rgs…
GOBP_MUSCLE_CELL_APOPTOTIC_PROCESS	Agt,Alox12,Apaf1,Apoh,Arrb2,Atf4,Bag3,Bmp7,Bmpr1a,Bnip3,Camk2a,Camk2d,Capn2,Cdkn2a,Cflar,Dipk2a,Dmpk,Dnmt1,E2f3,Edn1,Eng,Gata4,Gata6,Gngt1,Gria4,Hand2,Hey2,Hmox1,Hsf1,Ifng,Igf1,Igf1r,Il12a,Jak2,Lrp6,Ltk,Map2k4,Map3k5,Mdk,Mfn2,Nfe2l2,Nol3,Nupr1,Pdcd4,Pdpk1,Pparg,Ppp1r10,Ptk2b,Rbm10,Rgl2,Rps6ka2,Sirt1,Sirt4,Sirt5,Smad4,Sod2,Tigar,Trp53,Zc3h12a
GOBP_MUSCLE_CELL_DEVELOPMENT	Actg1,Actn1,Actn4,Adm,Adra1a,Afg3l2,Agt,Akap13,Akap6,Alpk2,Ank2,Ankrd1,Asb2,Atg5,Atp2a2,Bcl2,Bin1,Bin3,Bmp10,Bmp4,Bmpr1a,Capn3,Casq1,Cav2,Cav3,Cdk1,Cfl2,Cflar,Chrnb1,Cntnap1,Comp,Csrp1,Csrp2,Csrp3,Ctdp1,Cxadr,Dmd,Dysf,Edn1,Ednra,Efemp2,Eng,Fbxo22,Fhl2,Fhod3,Flii,G6pdx,Gata4,Gpx1,Gsk3a,Hamp,Hdac9,Hes1,Hey2,Hnrnpu,Homer1,Igf1,Itgb1,Kdm1a,Klhl41,Krt19,Ldb3,Lmna,Lmod1,Lmod3,Lox,Maml1,Mef2a,Mtor,Myh11…
GOBP_MUSCLE_CELL_MIGRATION	Aamp,Ace,Adamts1,Adipoq,Agt,Aif1,Akirin1,Anxa1,Apex1,Arpc5,Bcl2,Bin3,Bmpr1a,Ccl5,Ccn3,Ccn4,Coro1b,Crk,Cyp1b1,Ddr1,Dock4,Dock5,Dock7,Fgf9,Foxo4,Gna12,Gna13,Grb10,Igf1,Igfbp3,Igfbp5,Itga2,Itgb1bp1,Itgb3,Lrp1,Mdk,Mef2c,Myc,Net1,Nfe2l2,Nr4a3,Nrp1,P2ry6,Parva,Pdgfa,Pdgfb,Pdgfd,Pdgfrb,Plat,Plau,Plekho1,Plxna1,Ppard,Prkg1,Rhoa,Rock1,Rps6kb1,S100a11,S1pr2,Sema6d,Serpine1,Slit2,Smo,Sorl1,Src,Tafa5,Tert,Th…
GOBP_MUSCLE_CELL_PROLIFERATION	Ace2,Adamts1,Adipoq,Agt,Aif1,Akirin1,Akt1,Ang,Angpt1,Apln,Apoe,Arid2,Bmp10,Bmp2,Bmp4,Bmpr1a,Bmpr2,Calcrl,Ccl5,Ccn3,Ccn4,Cdh13,Cdk1,Cdkn1a,Cdkn1b,Cflar,Cited2,Cnn1,Ctnnb1,Ctnnbip1,Cx3cl1,Cyba,Dipk2a,Dnmt1,Edn1,Efemp2,Elane,Eln,Erbb4,Ereg,Ern1,Fgf2,Fgf9,Fgfr2,Foxc1,Foxj2,Foxp1,Frs2,Gata6,Gja1,Gna12,Gna13,Gnai2,Gnai3,Hbegf,Hdac1,Hes5,Hey2,Hmox1,Hpgd,Htr1b,Id2,Ifng,Igf1,Igf1r,Igfbp3,Igfbp5,Il10,Il12a…
GOBP_MUSCLE_CONTRACTION	Abat,Ace2,Acta2,Ada,Adora1,Adora2b,Adra1a,Adra1b,Adra2a,Adra2b,Adrb2,Agt,Akap9,Aldoa,Ank2,Anxa6,Apbb1,Apbb2,Arg2,Arhgap42,Arhgef11,Asb3,Asph,Atp1a1,Atp1a2,Atp1b1,Atp2a2,Atp2b1,Atp2b4,Atp8a2,Bdkrb2,Bin1,Bmp10,Grcc10,Cacna1c,Cacna1d,Cacna1s,Cacna2d1,Cacnb2,Calcrl,Cald1,Calm1,Calm2,Calm3,Camk2d,Casq1,Cav1,Cav3,Ccdc78,Ccn2,Cd38,Chrm3,Chrnb1,Chrnb2,Chrne,Cnn1,Comp,Cryab,Csrp3,Cttn,Cxcr4,Dapk3,Des,Dlg1…
GOBP_MUSCLE_HYPERTROPHY	Adra1a,Agt,Akap13,Akap6,Atp2a2,Atp2b4,Becn1,Bmp10,Camk2d,Camta2,Cav3,Cdk9,Csrp3,Ctdp1,Cyba,Edn1,Errfi1,Ezh2,Foxo1,G6pdx,Gata4,Gata5,Gata6,Glrx3,Gsk3a,Hamp,Hand2,Hdac2,Hdac4,Hey2,Igf1,Igfbp5,Il6st,Inpp5f,Jarid2,Kdm4a,Klf15,Lmcd1,Lmna,Mef2a,Mtpn,Myoc,Notch1,Nr4a3,P2rx4,Pak2,Parp1,Parp2,Pde5a,Pde9a,Pdlim5,Pi16,Ppara,Pparg,Ppp3ca,Prkca,Rgs2,Rgs4,Rock1,Rock2,Slc9a1,Smad3,Smad4,Sorbs2,Tcap,Tnfrsf1a,Tnf…
GOBP_MUSCLE_ORGAN_DEVELOPMENT	Acvr1,Adarb1,Akirin1,Ankrd1,Arid5b,Arntl,Asb2,Ass1,Atf3,Basp1,Bcl2,Bcl9,Bin3,Bmp10,Bmp2,Bmp4,Bmpr1a,Btbd1,Btg2,Capn3,Casq1,Cav1,Cav2,Cav3,Ccnt2,Cd164,Cdk5,Cenpf,Cfl2,Cflar,Chd2,Chd7,Chkb,Cited2,Cntf,Cntfr,Cntnap1,Col3a1,Col6a3,Coprs,Cops2,Creb1,Cryab,Csrp3,Ctf1,Ctnnb1,Cxcl10,Cyp26b1,Dag1,Ddx17,Ddx5,Disp1,Dll1,Dll4,Dmd,Dmrta2,Dsp,Ednra,Efemp2,Egr1,Egr2,Egr3,Eid2,Eid2b,Eln,Emd,Eng,Eomes,Ep300,Erbb3…
GOBP_MUSCLE_ORGAN_MORPHOGENESIS	Adarb1,Ankrd1,Arid5b,Bmp10,Bmp2,Bmp4,Bmpr1a,Chd7,Cntf,Col3a1,Dll4,Dsp,Ednra,Efemp2,Eng,Fgfr2,Fkbp1a,Foxc1,Fzd1,Fzd2,Heg1,Hey2,Lif,Lrp2,Ly6e,Med1,Mybpc3,Mylk,Mylpf,Notch1,Nrg1,Pkp2,Pou4f1,Prox1,Ptcd2,Rbpj,S1pr1,Serp1,Smad4,Smad7,Tbx20,Tcap,Tgfb1,Tgfb2,Tgfbr1,Tgfbr3,Tnnc1,Tnni3,Tnnt2,Tpm1,Wnt2,Wnt5a,Zfpm1,Zfpm2
GOBP_MYD88_DEPENDENT_TOLL_LIKE_RECEPTOR_SIGNALING_PATHWAY	Btk,Cd300a,Cd300lf,Hspd1,Irak1,Irak2,Irak3,Irak4,Irf1,Irf7,Map3k7,Myd88,Tirap,Tlr1,Tlr2,Tlr4,Tlr5,Tlr6,Tnip1,Traf6
GOBP_MYELIN_ASSEMBLY	Abca2,Ank2,Cd9,Cntnap1,Dicer1,Epb41l3,Ercc2,Fig4,Gnpat,Gpc1,Itgb4,Mag,Mtmr2,Ncmap,Pikfyve,Pmp22,Tenm4,Tlr2,Tppp,Ugt8a
GOBP_MYELOID_CELL_ACTIVATION_INVOLVED_IN_IMMUNE_RESPONSE	Adgre5,Adora2b,Anxa3,Bcr,Blk,Btk,D6Wsu163e,Cbl,Ccl3,Ccr2,Cd177,Cd300a,Cd84,Clnk,Cplx2,Cx3cr1,Dnase1,Dnase1l3,Dock2,Dysf,Enpp3,F2rl1,Fcer1g,Fer,Fes,Fgr,Foxf1,Gab2,Gata1,Gata2,Grn,Havcr2,Hmox1,Ifi35,Ifng,Il13ra2,Il4,Il4ra,Itgam,Itgb2,Kars,Kit,Lat,Lat2,Lbp,Lgals9,Lilra6,Pira2,Lyn,Milr1,Myd88,Nmi,Nr4a3,Pdpk1,Pik3cd,Pik3cg,Plcg2,Pram1,Prkce,Ptafr,Ptgds,Ptpn6,Pycard,Rabgef1,Rac2,Rasgrp1,S100a13,Sbno2,S…
GOBP_MYELOID_CELL_APOPTOTIC_PROCESS	Adam17,Adipoq,Anxa1,Apoh,Arf6,Bcl2,Ccr5,Cdkn2a,Clec5a,Ctsl,Hcar2,Il6,Irf3,Irf7,Itpkb,Kitl,Maea,Mef2c,Mif,Nod2,Pik3cb,Pik3cd,Plekho2,Pten,Selenos,Sirt1,Slc7a11,St6gal1,Tcp1,Thra
GOBP_MYELOID_CELL_DEVELOPMENT	Abcb10,Abi1,Adgrf5,Alas1,Alas2,Anxa2,App,Arid4a,Atp6ap1,Bcl6,Bpgm,Brd1,Cited2,Dmtn,Ep300,Ercc2,Fam20c,Fam210b,Fbn1,Fbxw7,Fli1,Flvcr1,Foxp1,G6pdx,Gata1,Gpr68,Jmjd6,Kit,Klf2,L3mbtl3,Pirb,Lrrk1,Ltf,Lyar,Maea,Med1,Meis1,Mpig6b,Nckap1l,Notch2,Nrros,Pabpc4,Pafah1b1,Pip4k2a,Ptbp3,Ptpn11,Ptpn6,Rps6,Sh2b3,Slc11a2,Slc4a1,Slc9b2,Src,Srf,Tal1,Thpo,Tlr2,Tmod3,Tspan2,Tyrobp,Wasf2,Zbtb7a,Zfpm1,Zfp385a
GOBP_MYELOID_CELL_HOMEOSTASIS	Abcb10,Acin1,Acvr1b,Acvr2a,Adam17,Adar,Adgrf5,Alas1,Alas2,Ankrd54,Anxa1,Arid4a,Arnt,Atpif1,Axl,B2m,Bak1,Bap1,Bax,Bcl2l11,Bcl6,Bmp4,Bpgm,Brd1,Casp3,Ccr2,Cdk5rap3,Cdk6,Cebpg,Cited2,Dmtn,Dyrk3,Epas1,Ercc2,Ets1,Fam210b,Fancc,Flvcr1,Foxo3,Foxp3,G6pdx,Gata1,Gata2,Gata3,Gpi1,Hamp,Hcar2,Hcls1,Hif1a,Hipk2,Hmgb1,Hmgb2,Hmox1,Hoxa5,Hoxb6,Hspa1a,Hspa1b,Hspa9,Id2,Ikzf1,Il6,Inha,Inhba,Inpp5d,Ireb2,Isg15,Itpkb,J…
GOBP_MYELOID_DENDRITIC_CELL_ACTIVATION	Batf,Batf2,Batf3,Camk4,Cd2,Clec4d,Dock2,Havcr2,Hmgb1,Il10,Il4,Irf4,Itgb8,Ltbr,Notch2,Psen1,Pycard,Rbpj,Relb,Slamf1,Spi1,Tgfbr2,Traf6,Tspan32,Ubd
GOBP_MYELOID_LEUKOCYTE_ACTIVATION	Adam10,Adam9,Adgre5,Adgrf5,Adora2b,Ager,Aif1,Anxa1,Anxa3,App,Atm,Batf,Batf2,Batf3,Bcr,Blk,Btk,D6Wsu163e,C1qa,C5ar1,Camk4,Camp,Cbl,Ccl3,Ccl5,Ccr2,Cd177,Cd2,Cd200,Cd226,Cd300a,Cd300lf,Cd33,Cd74,Cd84,Cd93,Cebpa,Clec4d,Clnk,Clu,Cnr2,Cplx2,Crlf2,Crtc3,Csf1,Cst7,Ctsc,Ctsg,Cx3cl1,Cx3cr1,Cxcl5,Cxcr2,Dnase1,Dnase1l3,Dock2,Dysf,Enpp3,F2rl1,Fcer1g,Fcgr2b,Fer,Fes,Fgr,Fn1,Foxf1,Foxp1,Fpr2,Gab2,Gata1,Gata2,Gpr…
GOBP_MYELOID_LEUKOCYTE_CYTOKINE_PRODUCTION	Bcl10,Bcl6,Camk4,Cd36,Cd74,Cuedc2,Ddx1,Ddx21,Ddx58,Dhx36,Gprc5b,H2-M3,H2-Q10,H2-Q7,Hmox1,Irak3,Kit,Laptm5,Pirb,Mavs,Mif,Nr4a3,Plcg2,Sema7a,Sirt1,Spon2,Tgfb1,Tgfb2,Tgfb3,Ticam1,Tlr4,Wnt5a
GOBP_MYELOID_LEUKOCYTE_DIFFERENTIATION	Acin1,Adipoq,Anxa2,Ap3b1,Apcs,App,Atp6ap1,Batf,Batf2,Batf3,Bglap3,Bmp4,C1qc,Camk4,Casp8,Cbfa2t3,Ccl19,Ccl3,Ccn4,Ccr1,Ccr7,Cd4,Cd74,Cd81,Cdc42,Cdk6,Ceacam1,Cebpa,Cebpb,Cebpe,Cited2,Creb1,Csf1,Csf1r,Ctnnb1,Ctnnbip1,Cul4a,Dhrs7b,Efna2,Eif2ak1,Epha2,Esrra,F2rl1,Fadd,Fam20c,Farp2,Fasn,Fbn1,Fbxw7,Fes,Fos,Foxp1,Fstl3,Gab2,Gab3,Gata1,Gata2,Gata3,Gba,Glo1,Gpc3,Gpr137,Gpr137b,Gpr183,Gpr55,Gpr68,Hax1,Hcls1,…
GOBP_MYELOID_LEUKOCYTE_MEDIATED_IMMUNITY	Ace,Adam17,Adgre5,Adora2b,Anxa3,Arg1,Bcr,Blk,Btk,D6Wsu163e,C3,Camk4,Card9,Cbl,Ccl3,Ccr2,Cd177,Cd300a,Cd84,Clnk,Cplx2,Ctsg,Cx3cr1,Cxcl5,Ddx1,Ddx21,Ddx58,Dhx36,Dnase1,Dnase1l3,Elane,F2,F2rl1,Fcgr1,Fcgr2b,Fcgr4,Fer,Fes,Fgr,Foxf1,Gab2,Gata1,Gata2,H2-T23,Hmox1,Ighg1,Ighg2b,Ighg2c,Ighg3,Il13ra2,Il4,Il4ra,Il6,Irak4,Itgam,Itgb2,Jagn1,Kit,Kmt2e,Lat,Lat2,Lgals9,Lyn,Mavs,Milr1,Myd88,Nlrp6,Nr4a3,Pdpk1,Pik3cd…
GOBP_MYELOID_LEUKOCYTE_MIGRATION	Adam8,Adgre5,Ager,Aif1,Akirin1,Ano6,Anxa1,Arhgef5,Bsg,Bst1,C1qbp,C3ar1,Hc,C5ar1,C5ar2,Camk1d,Ccl11,Ccl6,Ccl9,Ccl17,Ccl3,Ccl19,Ccl12,Ccl2,Ccl21a,Ccl22,Ccl24,Ccl25,Ccl4,Ccl5,Ccl7,Ccn3,Ccr1,Ccr2,Ccr7,Cd177,Cd200,Cd200r1,Cd300a,Cd47,Cd74,Cd81,Cd9,Cd99l2,Cklf,Cmklr1,Creb3,Csf1,Csf1r,Csf3r,Ctsg,Cx3cl1,Cx3cr1,Cxadr,Cxcl1,Cxcl2,Cxcl10,Cxcl12,Cxcl13,Cxcl5,Cxcl9,Cxcr1,Cxcr2,Dapk2,Ddt,Defb25,Dnm1l,Dpp4,Dusp…
GOBP_MYOBLAST_DIFFERENTIATION	Akirin1,Bmp4,Boc,Btg1,Capn3,Ccl17,Cdon,Cxcl10,Cxcl9,Ddit3,Ddx17,Ddx5,Dll1,Eid2b,Epas1,Flot2,Gdf3,Hif1an,Hinfp,Id3,Ifrd1,Igf1,Igfbp3,Il18,Itgb1,Jag1,Klhl41,Lgals1,Lrrc8a,Maml1,Map3k5,Mapk12,Mapk14,Mbnl1,Mbnl3,Mef2c,Notch1,Nrg1,Plcb1,Plec,Plekhm3,Plg,Ppard,Prickle1,Ranbp3l,Rb1,Rbm24,Rbpj,Rest,Ripor2,Sdc1,Shh,Smyd1,Sox9,Sra1,Srf,Tbx2,Tbx3,Tcf7l2,Tgfb1,Tnf,Tnfsf14,Trip4,Xkr8,Zfp36l1
GOBP_MYOBLAST_FUSION	Adam12,Adamts15,Adamts5,Capn2,Cav3,Cd53,Cd81,Cd9,Cflar,Cxcl10,Cxcl9,Dyrk1b,Ehd1,Ehd2,Flot1,Gdf15,Il4,Il4ra,Itgb1,Jam2,Mapk14,Myh9,Myof,Nfatc2,Nphs1,Plekho1,Ptgfrn,Ripor2,Scgb3a1,Tanc1,Tnfsf14
GOBP_MYOTUBE_CELL_DEVELOPMENT	Bcl2,Bin3,Cav2,Cntnap1,Fbxo22,Gpx1,Hdac9,Homer1,Igf1,Klhl41,Lmod3,Myorg,Nfatc2,Plec,Ppp3ca,Rcan1,Ripor2,Ryr1,Selenon,Ski,Smo,Smyd3,Stac3,Xk
GOBP_MYOTUBE_DIFFERENTIATION	Adam12,Adamts15,Adamts5,Atp11a,Avpr1a,Bcl2,Bcl9,Bdnf,Bhlha15,Bhlhe41,Bin3,Capn2,Cav2,Cav3,Ccn3,Cd53,Cd81,Cd9,Cflar,Cntnap1,Cxcl10,Cxcl9,Cyp26b1,Dmpk,Dyrk1b,Ehd1,Ehd2,Fbxo22,Flot1,Gdf15,Gpx1,Hdac1,Hdac3,Hdac4,Hdac5,Hdac9,Homer1,Igf1,Il4,Il4ra,Itgb1,Jam2,Klf5,Klhl41,Lmod3,Maml1,Mamstr,Mapk14,Mef2c,Mmp14,Mtor,Myef2,Myh9,Myof,Myorg,Nfatc2,Nln,Notch1,Nphs1,Piezo1,Pld3,Plec,Plekho1,Plpp7,Ppp3ca,Ptgfrn,…
GOBP_NADH_DEHYDROGENASE_COMPLEX_ASSEMBLY	Acad9,Bcs1l,Dmac1,Dmac2,Foxred1,mt-Nd1,mt-Nd2,mt-Nd4,mt-Nd5,mt-Nd6,Ndufa1,Ndufa10,Ndufa11,Ndufa12,Ndufa13,Ndufa2,Ndufa3,Ndufa5,Ndufa6,Ndufa8,Ndufa9,Ndufab1,Ndufaf1,Ndufaf2,Ndufaf3,Ndufaf4,Ndufaf5,Ndufaf6,Ndufaf7,Ndufaf8,Ndufb10,Ndufb11,Ndufb2,Ndufb3,Ndufb4,Ndufb5,Ndufb6,Ndufb7,Ndufb8,Ndufb9,Ndufc1,Ndufc2,Ndufs1,Ndufs2,Ndufs3,Ndufs4,Ndufs5,Ndufs7,Ndufs8,Nubpl,Oxa1l,Timm21,Tmem126a,Tmem126b,Tmem186
GOBP_NADH_METABOLIC_PROCESS	Aldob,Eno1,Eno2,Foxk1,Foxk2,Gck,Gpd1,Gpd1l,Gpd2,Hk1,Hk2,Hk3,Idh3b,Mdh1,Mdh2,Nqo1,Nudt12,Nudt13,Nudt17,Ogdh,Pck2,Pfkl,Pfkm,Pfkp,Slc25a12,Tigar,Trp53,Vcp
GOBP_NADP_METABOLIC_PROCESS	Aldh1l1,Aldh1l2,Dcxr,Dera,Fmo1,Fmo2,Fmo5,G6pdx,Gck,H6pd,Idh1,Idh2,Kcnab2,Me1,Me2,Nadk,Nadk2,Nnt,Noct,Nqo1,Nudt12,Nudt13,Nudt17,Pgam1,Pgd,Pgls,Rbks,Rpe,Rpia,Shpk,Taldo1,Tigar,Tkt,Trp53
GOBP_NAD_METABOLIC_PROCESS	Aldob,Cd38,Eno1,Eno2,Foxk1,Foxk2,Gck,Gpd1,Gpd1l,Gpd2,Hk1,Hk2,Hk3,Kmo,Nadk,Nadk2,Nmrk1,Nqo1,Pck2,Pfkl,Pfkm,Pfkp,Qprt,Slc25a12,Tigar,Trp53
GOBP_NATURAL_KILLER_CELL_ACTIVATION	Ap1g1,Axl,Bag6,Bloc1s3,Bloc1s6,Casp8,Cd2,Cd244a,Clnk,Coro1a,Dcaf15,Elf4,Fcgr4,Fgr,Gas6,Havcr2,Hectd1,H2-T23,H2-M3,H2-Q1,Il12a,Il15,Il15ra,Il18,Il18r1,Il2,Il21r,Il23a,Il2rb,Jak2,Kat7,Klrc1,Klrk1,Lamp1,Mertk,Mill2,Ncr1,Nfil3,Nkg7,Pbx1,Pglyrp1,Pglyrp2,Pibf1,Pik3cd,Prdm1,Prdx1,Ptpn22,Ptprc,Rab27a,Rabl3,Rasgrp1,Rhbdd3,Slamf1,Slamf7,Snx27,Sp3,Stat5b,Ticam1,Tox,Tusc2,Tyk2,Tyro3,Tyrobp,Ulbp1,Unc13d,Vamp2…
GOBP_NATURAL_KILLER_CELL_DIFFERENTIATION	Axl,Gas6,Hectd1,Il15,Il15ra,Kat7,Mertk,Nfil3,Pbx1,Pglyrp1,Pglyrp2,Pik3cd,Prdm1,Ptprc,Rabl3,Rasgrp1,Slamf1,Sp3,Stat5b,Tox,Tusc2,Tyro3,Zbtb1
GOBP_NATURAL_KILLER_CELL_MEDIATED_IMMUNITY	Ap1g1,Arl8b,Arrb2,Cadm1,Cd160,Cd226,Cd96,Ceacam1,Cebpg,Clec12b,Clnk,Coro1a,Crk,Crtam,Fcgr4,Gfer,Gzmb,Havcr2,H2-Q10,H2-Q7,Gm8909,H2-D1,H2-T23,H2-M3,H2-Q1,Il12a,Il18,Kif5b,Klrc1,Klrd1,Klrk1,Lag3,Lamp1,Lgals9,Pirb,Lyst,Mill2,Ncr1,Nectin2,Nkg7,Pik3r6,Plekhm2,Prdx1,Ptpn6,Pvr,Rab27a,Raet1e,Rasgrp1,Rnf19b,Serpinb9,Sh2d1a,Slamf6,Slamf7,Stat5b,Tubb5,Tubb4b,Ulbp1,Unc13d,Vamp2,Vamp7,Vav1
GOBP_NCRNA_3_END_PROCESSING	Dkc1,Elac1,Elac2,Eri1,Eri2,Eri3,Exosc10,Exosc2,Exosc3,Exosc4,Exosc5,Exosc7,Exosc8,Exosc9,Fbl,Hsd17b10,Ints1,Ints12,Ints14,Ints2,Ints5,Ints6,Ints6l,Ints7,Ints8,Larp7,Parn,Polr3k,Ptcd1,Rps21,Ssb,Tent4b,Toe1,Trmt10c,Trnt1,Tut1,Usb1
GOBP_NCRNA_CATABOLIC_PROCESS	Ang,Ddx49,Dedd2,Dicer1,Dis3,Dis3l,Dis3l2,Drosha,Elac2,Exosc10,Exosc2,Exosc3,Exosc4,Exosc5,Exosc7,Exosc8,Exosc9,Lin28a,Mrpl44,Mtrex,Nsun2,Nudt16,Nudt16l1,Parn,Pelo,Pnpt1,Pop1,Rbm7,Slfn8,Slfn9,Slfn14,Snd1,Tent2,Tent4b,Trdmt1,Trir,Tut4,Xrn1,Zc3h12a,Zcchc8,Zswim8
GOBP_NCRNA_TRANSCRIPTION	Ang,Atrx,Brf1,Cavin1,Cc2d1a,Cdk7,Ddx11,Dedd,Ell,Ell2,Ell3,Gtf3a,Gtf3c1,Gtf3c2,Gtf3c3,Gtf3c4,Gtf3c5,Gtf3c6,Ice1,Ice2,Ippk,Larp7,Mepce,Mtor,Ncl,Nifk,Nol11,Nop53,Npm3,Pih1d1,Polr1b,Polr1e,Cd3eap,Polr2l,Pwp1,Rpap2,Sirt7,Smarca4,Smarcb1,Snapc1,Snapc2,Snapc3,Snapc4,Snapc5,Spin1,Taf1b,Tcof1,Trp53,Uspl1,Zc3h8,Zfp143
GOBP_NECROTIC_CELL_DEATH	Alkbh7,Arhgef2,Asah1,Atg9a,Atg9b,Bax,Birc2,Birc3,Bnip3,Bok,Casp6,Casp8,Cav1,Cflar,Cyld,Dnm1l,Fadd,Fas,Fasl,Fzd9,Gsdme,Hebp2,Ipmk,Irf3,Itpk1,Map3k5,Mlkl,mt-Co2,Ninj1,Nlrp6,Nol3,Nupr1,Ogt,Olfm4,Peli1,Pgam5,Ppif,Pygl,Rbck1,Ripk1,Ripk3,Slc25a4,Slc6a13,Slc6a6,Spata2,Tlr3,Tmem123,Tnf,Trp53,Traf2,Trpm7,Tspo,Ybx3,Zbp1
GOBP_NEGATIVE_CHEMOTAXIS	Apoa1,Dpp4,Efna5,Epha7,Flrt2,Itgav,Itgb3,Lrtm1,Nrg1,Nrp2,Ntn1,Pdgfa,Plxna3,Plxna4,Rhoa,Robo1,Robo2,Ryk,Sema3a,Sema3b,Sema3c,Sema3d,Sema3f,Sema4a,Sema4b,Sema4c,Sema4d,Sema4f,Sema4g,Sema5a,Sema5b,Sema6a,Sema6b,Sema6c,Sema6d,Sema7a,Slit2,Slit3,Wnt5a
GOBP_NEGATIVE_REGULATION_OF_ACTIN_FILAMENT_BUNDLE_ASSEMBLY	Arap1,Arhgap28,Arhgap6,Arhgef18,Cgnl1,Clasp1,Clasp2,Coro2b,Dlc1,F11r,Inpp5k,Met,Myoc,Pak2,Pfn1,Phldb2,Pik3r1,Ppfia1,Prkn,Rhpn2,S1pr1,Shank3,Stmn1,Tacstd2,Tjp1,Was,Wasf2
GOBP_NEGATIVE_REGULATION_OF_ACTIN_FILAMENT_DEPOLYMERIZATION	Add1,Add3,Avil,Capg,Capza1,Capza2,Capzb,Carmil1,Carmil2,Dmtn,Eps8,Flii,Gsn,Iqank1,Lima1,Lmod1,Lmod3,Mtpn,Pik3ca,Plekhh2,Rdx,Scin,Sptan1,Sptb,Sptbn1,Sptbn2,Sptbn4,Svil,Swap70,Tmod1,Tmod3,Tmod4,Triobp,Twf1,Twf2,Vil1,Vill,Washc2
GOBP_NEGATIVE_REGULATION_OF_ACTIN_FILAMENT_POLYMERIZATION	Add1,Add3,Arfgef1,Avil,Bbs4,Capg,Capza1,Capza2,Capzb,Carmil1,Carmil2,Dmtn,Eps8,Fhod3,Flii,Gsn,Hip1r,Iqank1,Kank1,Kank3,Kank4,Lmod1,Lmod3,Mkks,Mtpn,Myadm,Pfn1,Pfn2,Pfn4,Prkcd,Rdx,Scin,Slit2,Sptan1,Sptb,Sptbn1,Sptbn2,Sptbn4,Ssh1,Ssh2,Ssh3,Svil,Tmod1,Tmod3,Tmod4,Tmsb10,Tmsb15b1,Tmsb15b2,Tmsb4x,Triobp,Twf1,Twf2,Vil1,Vill,Washc2
GOBP_NEGATIVE_REGULATION_OF_ADAPTIVE_IMMUNE_RESPONSE	Ahr,Alox15,Arg1,Bcl6,C4bp,Cd160,Cd46,Cd55,Ceacam1,Clec4g,Cr1l,Cr2,Dusp22,Fcgr2b,Foxj1,Foxp3,Havcr2,Hfe,H2-M3,H2-Q1,H2-Q10,H2-Q7,Il1rl1,Il2,Il20rb,Il27ra,Il4,Il4i1,Il4ra,Il7r,Jak3,Klrc1,Klrd1,Pirb,Loxl3,Nckap1l,Ndfip1,Nod2,Parp3,Ppp3cb,Ptpn6,Ptprc,Rc3h1,Rc3h2,Samsn1,Slamf1,Smad7,Susd4,Tbx21,Thoc1,Tnfrsf14,Trim27,Xcl1,Zbtb7b,Zc3h12a
GOBP_NEGATIVE_REGULATION_OF_ALPHA_BETA_T_CELL_ACTIVATION	Adora2a,Anxa1,Arg2,Bcl6,Cbfb,Cblb,Cd274,Cd300a,Foxp3,Gli3,Hfe,Hlx,Hmgb1,Ihh,Il2,Il4,Il4ra,Itch,Jak3,Lgals7,Lgals9,Pirb,Loxl3,Rc3h1,Rc3h2,Runx1,Runx3,Shh,Smad7,Socs1,Socs5,Tarm1,Tbx21,Tnfrsf14,Twsg1,Vsir,Xcl1,Zbtb7b,Zc3h12a
GOBP_NEGATIVE_REGULATION_OF_ALPHA_BETA_T_CELL_DIFFERENTIATION	Anxa1,Bcl6,Cbfb,Foxp3,Gli3,Hlx,Hmgb1,Ihh,Il2,Il4,Il4ra,Jak3,Loxl3,Rc3h1,Rc3h2,Runx1,Runx3,Shh,Smad7,Socs1,Socs5,Tbx21,Zbtb7b,Zc3h12a
GOBP_NEGATIVE_REGULATION_OF_AMYLOID_PRECURSOR_PROTEIN_CATABOLIC_PROCESS	Abca7,Apoe,Bin1,Clu,Flot2,Gga3,Hap1,Igf1,Ntrk2,Picalm,Pin1,Prnp,Rock1,Rtn1,Rtn2,Rtn3,Rtn4,Sorl1,Spon1,Tmed10
GOBP_NEGATIVE_REGULATION_OF_ANTIGEN_RECEPTOR_MEDIATED_SIGNALING_PATHWAY	Cblb,Cd160,Cd22,Cd300a,Ceacam1,Dgkz,Dusp22,Dusp3,Elf1,Ezr,Fcgr2b,Gps2,Laptm5,Lgals3,Lpxn,Pawr,Phpt1,Plcl2,Prnp,Ptpn2,Ptpn22,Ptpn6,Ptprj,Pvrig,Sh2d1a,Sla2,Thy1,Ubash3a
GOBP_NEGATIVE_REGULATION_OF_APOPTOTIC_SIGNALING_PATHWAY	Aatf,Acaa2,Ackr3,Acvr1,Akt1,Ar,Arhgef2,Armc10,Arrb2,Asah2,Atad5,Bag5,Bax,Bcl2,Bcl2l1,Bcl2l2,Bdkrb2,Bdnf,Bid,Birc6,Bmp4,Bmp5,Bok,Brca1,Caap1,Ccar2,Cd44,Cd74,Cdkn2d,Cflar,Clu,Creb3,Creb3l1,Csnk2a1,Csnk2a2,Cth,Ctnna1,Ctnnb1,Cttn,Cx3cl1,Cx3cr1,Cxcl12,Ddias,Ddx3x,Dnaja1,Ell3,Eno1,Eya3,Eya4,Faim,Fga,Fgb,Fgg,Fignl1,Fxn,Fzd9,Gata1,Gata4,Gclc,Gclm,Ghitm,Gnai2,Gnai3,Gpx1,Grina,Gsk3b,Gstp1,Gstp2,Hdac1,Hells…
GOBP_NEGATIVE_REGULATION_OF_ATP_METABOLIC_PROCESS	Cbfa2t3,Ddit4,Dnajc15,Fbp1,Fis1,Flcn,Git1,Hdac4,Mlxipl,Ncor1,Nupr1,Parp1,Pde12,Pid1,Ppara,Ppif,Rhoa,Sirt6,Slc25a12,Slc4a1,Snca,Stat3,Tigar,Tnf,Trp53,Tspo
GOBP_NEGATIVE_REGULATION_OF_AUTOPHAGY	Adra1a,Akt1,Atg7,Bcl2,Becn1,Bmf,Chmp4b,Clec16a,Cptp,Ctsa,Dap,Dapl1,Ehmt2,Eif4e,Eif4g1,Eif4g2,Eif4g3,Fez2,Foxk1,Foxk2,Gata4,Golga2,Herc1,Hgf,Hmox1,Il10,Il10ra,Kdm4a,Klhl22,Lepr,Lrrk2,Lzts1,Mcl1,Met,Mtm1,Mtmr9,Mtor,Npc1,Nrbp2,Nupr1,Phf23,Pik3ca,Pink1,Poldip2,Ptpn22,Qsox1,Rasip1,Rnf41,Rnf5,Rraga,Rubcn,Scfd1,Sec22b,Sirt2,Smcr8,Smg1,Snca,Snrnp70,Stat3,Tab2,Tab3,Tbc1d14,Tigar,Tlk2,Tmem39a,Trp53,Trem2,T…
GOBP_NEGATIVE_REGULATION_OF_AXONOGENESIS	Arhgap4,Cdk5,Cdk5r1,Cdkl3,Dab1,Dip2b,Draxin,Efnb3,Epha7,Ephb2,Gdi1,D130043K22Rik,Lrp4,Mag,Map2,Mbp,Nrp1,Ntn1,Plxna3,Psen1,Pten,Ptprs,Rnf6,Rtn4,Rtn4r,Rufy3,Ryk,Sema3a,Sema3b,Sema3c,Sema3d,Sema3f,Sema4a,Sema4b,Sema4c,Sema4d,Sema4f,Sema4g,Sema5a,Sema5b,Sema6a,Sema6b,Sema6c,Sema6d,Sema7a,Spg20,Spp1,Syngap1,Thy1,Trim46,Ulk1,Ulk2,Wnt5a
GOBP_NEGATIVE_REGULATION_OF_AXON_EXTENSION	Arhgap4,Cdk5,Cdk5r1,Cdkl3,Dip2b,Draxin,D130043K22Rik,Mag,Map2,Nrp1,Ntn1,Plxna3,Ptprs,Rnf6,Rtn4,Rtn4r,Ryk,Sema3a,Sema3b,Sema3c,Sema3d,Sema3f,Sema4a,Sema4b,Sema4c,Sema4d,Sema4f,Sema4g,Sema5a,Sema5b,Sema6a,Sema6b,Sema6c,Sema6d,Sema7a,Trim46,Wnt5a
GOBP_NEGATIVE_REGULATION_OF_AXON_EXTENSION_INVOLVED_IN_AXON_GUIDANCE	Nrp1,Plxna3,Ryk,Sema3a,Sema3b,Sema3c,Sema3d,Sema3f,Sema4a,Sema4b,Sema4c,Sema4d,Sema4f,Sema4g,Sema5a,Sema5b,Sema6a,Sema6b,Sema6c,Sema6d,Sema7a,Wnt5a
GOBP_NEGATIVE_REGULATION_OF_BINDING	Ace,Actb,Adam15,Adipoq,Adnp,Adrb2,Adrb3,Akt1,Arhgap28,Arrb2,Atp2a2,Atp2a3,Aurka,Aurkb,B2m,Bag2,Bax,Btaf1,1810037I17Rik,C9orf72,Camk1,Cav1,Ccl9,Cdkn1a,Cfhr1,Cpne1,Csnk1e,Ctnnbip1,Ctsz,Cyp2d22,Dab2,Dact1,Ddit3,Ddx11,Dhrs7b,Dnajb2,Dtnbp1,Dvl1,E2f1,Eif4a3,Epb41l5,Ercc4,Fbh1,Fbxw7,Gata1,Gemin2,Gnl3l,Golga2,Gsk3b,Gtf2f1,Gtpbp4,Gzma,Habp4,Hand2,Hdac2,Hey1,Hey2,Hfe,Hmga2,Hmox1,Id1,Ifi205,Ifit1bl1,Ifit2,I…
GOBP_NEGATIVE_REGULATION_OF_BIOMINERALIZATION	Ahsg,Bcor,Ccl3,Ccr1,Ecm1,Enpp1,Gas6,Gata1,Hey1,Hey2,Hif1a,Ltbp3,Nos3,Notch1,Ptk2b,Rflnb,Rock1,Rock2,Sox9,Srgn,Tgfb1,Trpm4
GOBP_NEGATIVE_REGULATION_OF_BLOOD_CIRCULATION	Adora1,Adra1a,Ager,Atp1a1,Atp1a2,Atp2a2,Bin1,Fkbp1b,Grk2,Il2,Jak2,Pde4d,Pde5a,Pik3cg,Sptbn4,Spx,Sri,Tnf,Trpv1,Zc3h12a
GOBP_NEGATIVE_REGULATION_OF_BLOOD_PRESSURE	Abat,Adipoq,Adora1,Adra1a,Adrb1,Adrb2,Adrb3,Apln,Arhgap42,Bbs4,Bmpr2,Gch1,Gja5,Kcnk6,Mkks,Nos2,Nos3,Npy,Oxt,Ppara,Prcp,Ptafr,Scpep1,Snx5,Sod2,Tnf,Trpv1,Vegfc
GOBP_NEGATIVE_REGULATION_OF_BLOOD_VESSEL_ENDOTHELIAL_CELL_MIGRATION	Acvrl1,Angpt2,Angpt4,Apoe,Atp2b4,Card10,Csnk2b,Dll4,Fgf2,Gadd45a,Gdf2,Hdac5,Hmgb1,Hrg,Itgb1bp1,Jup,Klf4,Map2k5,Mecp2,Mef2c,Mmrn2,Notch1,Pdcd10,Pparg,Rgcc,Rhoa,Spred1,Stard13,Tbxa2r,Tgfb1,Thbs1,Tnf,Vash1
GOBP_NEGATIVE_REGULATION_OF_BMP_SIGNALING_PATHWAY	Abl1,Bambi,Bmper,Chrd,Chrdl1,Crim1,Ctdspl2,Dand5,Fbn1,Fstl3,Fzd1,Gdf3,Grem2,Hipk2,Hjv,Htra1,Htra3,Lemd2,Lemd3,Lrp2,Nbl1,Notch1,Pparg,Ppm1a,Rbpms2,Sfrp1,Ski,Skil,Smad6,Smad7,Smurf1,Smurf2,Sorl1,Spg20,Tmprss6,Tnfaip6,Tob1,Trim33,Twsg1,Ube2d1,Ube2d3,Wnt5a
GOBP_NEGATIVE_REGULATION_OF_B_CELL_ACTIVATION	Atm,Bank1,Bcl6,Blk,Btk,Casp3,Cd300a,Ctla4,Fcgr2b,Foxj1,Foxp3,Hmgb3,Id2,Il10,Inha,Inhba,Inpp5d,Laptm5,Lyn,Ifi204,Ifi205,Ndfip1,Parp3,Pawr,Pkn1,Rc3h1,Samsn1,Sfrp1,Tbc1d10c,Thoc1,Tnfaip3,Tnfrsf13b,Tnfrsf21,Tyrobp
GOBP_NEGATIVE_REGULATION_OF_CALCIUM_ION_TRANSMEMBRANE_TRANSPORT	Adra2a,Atp1a2,Bin1,1810037I17Rik,Calm1,Calm2,Calm3,Cbarp,Fkbp1a,Fkbp1b,Fmr1,Gem,Gnb5,Gpr35,Gstm7,Gsto1,Pkd2,Rem1,Rrad,Sestd1,Sri,Thada,Ubqln1,Vdac1,Ywhae
GOBP_NEGATIVE_REGULATION_OF_CALCIUM_ION_TRANSPORT	Ace,Adra2a,Atp1a2,Bcl2,Bin1,1810037I17Rik,Calm1,Calm2,Calm3,Cav3,Cbarp,Cd33,Fkbp1a,Fkbp1b,Fmr1,Gem,Gnb5,Gpr35,Gstm7,Gsto1,Hes1,Inpp5k,Pirb,Nos3,Pacsin3,Pkd2,Rem1,Rrad,Sestd1,Slc30a1,Spink1,Sri,Thada,Tmbim6,Trim27,Ubqln1,Vdac1,Ywhae
GOBP_NEGATIVE_REGULATION_OF_CANONICAL_WNT_SIGNALING_PATHWAY	Amer1,Amer2,Amfr,Ankrd6,Apc,Apc2,Apoe,Axin1,Axin2,Bicc1,Bmp2,Cav1,Cby1,Ccdc88c,Cdh2,Chd8,Csnk1a1,Ctnnb1,Ctnnbip1,Ctnnd1,Cyld,Dab2,Dab2ip,Dact1,Dact3,Ddit3,Dkk3,Dkkl1,Draxin,Egr1,Emd,Fermt1,Foxo1,Foxo3,Frmd8,Frzb,Fuz,Fzd1,Fzd4,Fzd6,G3bp1,Gli3,Gpc3,Gsk3a,Gsk3b,Hdac1,Igfbp1,Igfbp2,Igfbp4,Igfbp6,Invs,Jade1,Kremen1,Lats1,Lats2,Limd1,Lmbr1l,Lrp4,Lzts2,Mad2l2,Mapk14,Mcc,Mdk,Mesp1,Mllt3,Nkd1,Nkd2,Notch1,…
GOBP_NEGATIVE_REGULATION_OF_CARBOHYDRATE_METABOLIC_PROCESS	Adipoq,Ap2a1,C1qtnf12,C1qtnf3,Cbfa2t3,Clk2,Cltc,Cox11,Cry1,Ddit4,Enpp1,Ep300,Erfe,Fam3a,Fam3c,Fbp1,Foxa2,Gck,Gckr,Git1,Gsk3a,Gsk3b,Hdac4,Inpp5k,Lepr,Midn,Mst1,Ncor1,Nupr1,Pask,Pgp,Plek,Ppara,Prkn,Selenos,Serpina12,Sik1,Sirt6,Slc25a12,Slc4a1,Smpd3,Soga1,Stat3,Tgfb1,Tigar,Trp53
GOBP_NEGATIVE_REGULATION_OF_CATION_CHANNEL_ACTIVITY	Ank3,Calm1,Calm2,Calm3,Cav1,Cbarp,Crbn,Ephb2,Fkbp1a,Fkbp1b,Fmr1,Gem,Gnb5,Gpr35,Gstm7,Gsto1,Kcnab1,Kcne3,Kcne4,Mmp9,Pkd2,Rem1,Rrad,Slc6a9,Sri,Sumo1,Ubqln1
GOBP_NEGATIVE_REGULATION_OF_CD4_POSITIVE_ALPHA_BETA_T_CELL_ACTIVATION	Anxa1,Arg2,Bcl6,Cbfb,Cd274,Foxp3,Hlx,Hmgb1,Il2,Il4,Il4ra,Jak3,Lgals7,Lgals9,Loxl3,Rc3h1,Rc3h2,Runx1,Runx3,Smad7,Socs5,Tarm1,Tbx21,Twsg1,Vsir,Xcl1,Zbtb7b,Zc3h12a
GOBP_NEGATIVE_REGULATION_OF_CD4_POSITIVE_ALPHA_BETA_T_CELL_DIFFERENTIATION	Anxa1,Bcl6,Cbfb,Foxp3,Hlx,Hmgb1,Il2,Il4,Il4ra,Jak3,Loxl3,Rc3h1,Rc3h2,Runx1,Runx3,Smad7,Socs5,Tbx21,Zbtb7b,Zc3h12a
GOBP_NEGATIVE_REGULATION_OF_CELLULAR_AMIDE_METABOLIC_PROCESS	Abca7,Ago1,Ago2,Ago3,Ago4,Ang,Apoe,Atf4,Bank1,Bin1,Btg2,Gm11837,Calr,Caprin1,Caprin2,Celf1,Celf4,Cirbp,Clu,Cnot1,Cnot10,Cnot11,Cnot2,Cnot3,Cnot6,Cnot6l,Cnot7,Cnot8,Cnot9,Cpeb1,Cpeb2,Cpeb3,Cpeb4,Csde1,Dapk1,Dapk3,Dcp1a,Dcp1b,Dcp2,Dcps,Ddx3x,Ddx6,Dhfr,Dhx36,Dhx9,Dis3,Dis3l2,Dnd1,Eif2ak1,Eif2ak2,Eif2ak3,Eif2ak4,Eif2s1,Eif3e,Eif4a3,Eif4e,Eif4e2,Eif4ebp1,Eif4ebp2,Eif4ebp3,Eif4enif1,Eif4g1,Eif6,Enc1,Ep…
GOBP_NEGATIVE_REGULATION_OF_CELLULAR_CATABOLIC_PROCESS	A1cf,Acacb,Adra1a,Akt1,Alad,Angel2,Anxa2,Apobec1,Apoc1,Apoc3,Aqp11,Atg7,Atp13a2,Atp2b4,Atraid,Axin2,Bag5,Bag6,Bcl2,Becn1,Bmf,Caml,Ccar2,Cdk5rap3,Chmp4b,Cirbp,Clec16a,Cptp,Csde1,Csnk2a1,Csnk2a2,Cst3,Ctsa,Dab2ip,Dap,Dapl1,Ddrgk1,Dffa,Dhx34,Dhx36,Dhx9,Dkc1,Dnd1,E2f1,Efna1,Ehmt2,Eif3h,Eif4e,Eif4enif1,Eif4g1,Eif4g2,Eif4g3,Elavl1,Epha4,Etfbkmt,F8a,Fez2,Fhit,Fmr1,Foxk1,Foxk2,Furin,Fus,Gabarapl2,Gata4,Gi…
GOBP_NEGATIVE_REGULATION_OF_CELLULAR_MACROMOLECULE_BIOSYNTHETIC_PROCESS	Aatf,Abca7,Acd,Acer2,Acot8,Acvrl1,Adipoq,Ago1,Ago2,Ago3,Ago4,Ang,Ankrd1,Atf4,Atr,Bace2,Bank1,Bcl6,Blm,Bmpr2,Brca2,Btg2,Gm11837,Calr,Caprin1,Caprin2,Cdan1,Cdc6,Cdkn1a,Cdt1,Celf1,Celf4,Chek1,Cirbp,Cnot1,Cnot10,Cnot11,Cnot2,Cnot3,Cnot6,Cnot6l,Cnot7,Cnot8,Cnot9,Cpeb1,Cpeb2,Cpeb3,Cpeb4,Csde1,Ctc1,Dach1,Dapk1,Dapk3,Dbi,Dcp1a,Dcp1b,Dcp2,Dcps,Ddx3x,Ddx6,Dhfr,Dhx36,Dhx9,Dis3,Dis3l2,Dnajc2,Dnd1,Donson,Eif2…
GOBP_NEGATIVE_REGULATION_OF_CELLULAR_PROTEIN_CATABOLIC_PROCESS	Alad,Anxa2,Aqp11,Atp13a2,Atraid,Bag5,Bag6,Caml,Ccar2,Cdk5rap3,Csnk2a1,Csnk2a2,Dab2ip,Ddrgk1,Efna1,Eif3h,Epha4,F8a,Fhit,Furin,Gabarapl2,Gipc1,Hfe,Hipk2,Hsp90ab1,Laptm4b,Map1a,Mtm1,N4bp1,Nell1,Nop53,Ogt,Ophn1,Park7,Pbk,Pdcl3,Pml,Prkcg,Psen1,Psmf1,Rgp1,Ric1,Rpl11,Rpl23,Rpl5,Rps7,Rybp,Sdcbp,Sgta,Shh,Smarcc1,Styx,Sufu,Svip,Taf1,Taf9,Tlk2,Trim39,Ttc36,Ubxn1,Uchl5,Usp14,Usp19,Usp25,Usp7,Vps35,Wac
GOBP_NEGATIVE_REGULATION_OF_CELLULAR_RESPONSE_TO_GROWTH_FACTOR_STIMULUS	Abl1,Adamts12,Adgra2,Agt,Apln,Atp2b4,Bambi,Bmper,Cadm4,Cask,Cflar,Chrd,Chrdl1,Creb3l1,Crim1,Ctdspl2,Cxcl13,Dab2ip,Dand5,Dcn,Emilin1,Epn2,Fbn1,Fgf2,Fstl3,Fuz,Fzd1,Gata3,Gdf3,Gpc1,Grem2,Hgs,Hhex,Hipk2,Hjv,Hrg,Htra1,Htra3,Il12a,Il4,Lemd2,Lemd3,Lrp2,Nbl1,Mmrn2,Nedd4,Ngfr,Notch1,Pdcd6,Pik3cb,Pparg,Ppm1a,Ptpn1,Rbpms2,Sema6a,Sfrp1,Shisa2,Ski,Skil,Slit2,Smad6,Smad7,Smurf1,Smurf2,Sorl1,Spg20,Spry1,Spry2,S…
GOBP_NEGATIVE_REGULATION_OF_CELLULAR_RESPONSE_TO_INSULIN_STIMULUS	Ahsg,Appl2,Enpp1,Grb10,Grb14,Grb7,Gsk3a,Il1b,Inpp5k,Irs1,Kank1,Lpl,Nck1,Ncoa5,Pid1,Pip4k2a,Pip4k2b,Pip4k2c,Prkaa1,Prkcb,Prkcd,Prkcq,Prkcz,Ptpn1,Ptpn2,Ptpre,Rps6kb1,Slc27a4,Socs1,Socs3,Tns2,Tsc2
GOBP_NEGATIVE_REGULATION_OF_CELL_ACTIVATION	Abat,Adgrf5,Adora2a,Alox12,Anxa1,Apoe,Arg1,Arg2,Atm,Axl,Bank1,Bcl6,Bcr,Blk,Bmp4,Btk,C1qtnf1,Casp3,Cbfb,Cblb,Ccr2,Cd200,Cd274,Cd300a,Cd300lf,Cd74,Cd80,Cd84,Cd86,Cd9,Ceacam1,Cebpb,Clec4g,Clnk,Cnr2,Crtam,Cst7,Ctla4,Ctsg,Cx3cl1,Cygb,Dlg1,Dlg5,Dusp22,Dusp3,Emilin1,Enpp3,Erbb2,F2,Fbxo7,Fcgr2b,Fer,Fgg,Fgl1,Fgl2,Fgr,Foxf1,Foxj1,Foxp3,Gal,Gclc,Gli3,Glmn,Gpnmb,Grn,Havcr2,Hfe,H2-Eb1,H2-M3,H2-Q1,H2-Q10,H2-Q7…
GOBP_NEGATIVE_REGULATION_OF_CELL_AGING	Abl1,Akt3,Bcl6,Cdk6,Fbxo5,Foxm1,Fzr1,Hmga2,Map3k3,Mif,Plk2,Pten,Rbl1,Sirt1,Slc30a10,Tbx2,Terf2,Tert,Twist1,Ybx1,Zkscan3
GOBP_NEGATIVE_REGULATION_OF_CELL_CELL_ADHESION	Abat,Abl1,Adipoq,Adora2a,Adtrp,Akna,Akt1,Alox12,Anxa1,Apoa1,Arg1,Arg2,Ass1,Bcl6,Bmp2,Bmp4,Bmp6,C1qtnf1,Casp3,Cbfb,Cblb,Ccl21a,Ccl25,Ccl28,Cd274,Cd300a,Cd74,Cd80,Cd86,Cd9,Cdh1,Ceacam1,Cebpb,Clec4g,Crtam,Ctla4,Ctsg,Cxcl12,Dlg1,Dlg5,Dusp22,Dusp3,Epb41l5,Epcam,Erbb2,Fcgr2b,Fgg,Fgl1,Fgl2,Foxj1,Foxp3,Fxyd5,Gli3,Glmn,Gpnmb,Gtpbp4,Havcr2,Hfe,H2-Eb1,H2-M3,H2-Q10,H2-Q7,Hlx,Hmgb1,Ihh,Il10,Il1rn,Il2,Il20rb,I…
GOBP_NEGATIVE_REGULATION_OF_CELL_CYCLE_G1_S_PHASE_TRANSITION	Acvr1,Apbb1,Apc,Atm,Bcl2,Brd7,Casp2,Ccl12,Ccl2,Ccnd1,Cdc73,Cdk2,Cdk2ap2,Cdkn1a,Cdkn1b,Cdkn2b,Cdkn2d,Chek2,Cradd,Crlf3,Ctdsp1,Ctdsp2,Ctdspl,Dact1,Dcun1d3,Dlg1,E2f7,Ezh2,Fbxo31,Fbxo7,Fhl1,Gfi1b,Gigyf2,Gjc2,Gpnmb,Gtse1,Inhba,Jade1,Kank2,Klf4,Mdm2,Men1,Eef1aknmt,Muc1,Nacc2,Pidd1,Pkd2,Plk2,Plk3,Plk5,Pml,Prkdc,Prmt2,Pten,Rb1,Rbl1,Rbl2,Rfwd3,Rpa2,Rpl26,Rps27l,Sde2,Slfn9,Susd2,Tfdp1,Trp53,Triap1,Wac,Wee1…
GOBP_NEGATIVE_REGULATION_OF_CELL_CYCLE_G2_M_PHASE_TRANSITION	Abraxas1,Atf5,Atm,Aurkb,Aven,Babam1,Babam2,Blm,Brca1,Brcc3,Brsk1,Ccng1,Cdc14b,Cdc6,Cdk1,Cdk5rap3,Cdkn1a,Chek1,Chfr,Chmp4c,Clspn,Donson,Dtl,Fhl1,Foxn3,Foxo4,Fzr1,Gpr132,Hmga2,Hus1,Inip,Ints3,Miip,Mre11a,Mrnip,Nabp1,Nabp2,Nae1,Nbn,Nop53,Orc1,Fam122a,Pinx1,Sox7,Plk1,Rad17,Rad21,Rint1,Syf2,Taok1,Taok2,Taok3,Ticrr,Topbp1,Trim39,Uimc1,Usp47,Vps4a,Zfyve19,Zfp830
GOBP_NEGATIVE_REGULATION_OF_CELL_CYCLE_PHASE_TRANSITION	Abraxas1,Acvr1,Anapc15,Apbb1,Apbb2,Apc,Atf2,Atf5,Atm,Atr,Atrip,Aurkb,Aven,Babam1,Babam2,Bcl2,Blm,Brca1,Brcc3,Brd7,Brip1,Brsk1,Bub1,Bub1b,Bub3,Casp2,Ccar2,Ccl12,Ccl2,Ccnb1,Ccnd1,Ccng1,Cdc14b,Cdc45,Cdc5l,Cdc6,Cdc73,Cdk1,Cdk2,Cdk2ap2,Cdk5rap2,Cdk5rap3,Cdkn1a,Cdkn1b,Cdkn2b,Cdkn2d,Cdt1,Cenpf,Cep63,Chek1,Chek2,Chfr,Chmp4c,Clock,Clspn,Cradd,Crlf3,Cry1,Ctdsp1,Ctdsp2,Ctdspl,Cul4a,Dact1,Dcun1d3,Ddx39b,Dlg1…
GOBP_NEGATIVE_REGULATION_OF_CELL_DEVELOPMENT	Actn4,Ap1ar,Appl2,Arhgap4,Ascl2,B2m,Bcl11a,Bmp7,Bmpr1a,Cav3,Ccl11,Cdk5,Cdk5r1,Cdkl3,Cdkn2b,Cers2,Coro1c,Ctdsp1,Ctnna1,Ctnnb1,Daam2,Dab1,Dicer1,Dip2b,Dmtn,Dnajb11,Draxin,Dusp10,Dynlt1b,Ednrb,Efna5,Efnb3,Epha7,Ephb2,F2,Fbln1,Fbn1,Fbxw7,Frzb,Gdi1,Gorasp1,Gsk3a,Gsk3b,Hes1,Hes5,Hook3,Id1,Id4,Igf1,Il1a,Il1b,Il6,Itgb1bp1,Kank1,Kdm4a,D130043K22Rik,Ldlr,Lhx2,Pirb,Lin28a,Lrp4,Ltf,Mag,Map2,Mbp,Nf1,Nfatc4,No…
GOBP_NEGATIVE_REGULATION_OF_CELL_GROWTH	Acvr1b,Acvrl1,Adam15,Adipor1,Agt,Arhgap4,Bcl11a,Bcl2,Bcl6,Bmp10,Bmpr2,Bst2,Btg1,Caprin2,Cav3,Ccar2,Ccdc85b,Ccn3,Cda,Cdhr2,Cdk5,Cdk5r1,Cdkl3,Cdkn1a,Cdkn1b,Cdkn2a,Cdkn2aip,Cdkn2c,Cdkn2d,Cgrrf1,Crlf3,Cryab,Ctdp1,Dab2,Dact3,Dcbld2,Dcun1d3,Ddx3x,Dip2b,Dnajb2,Draxin,Eaf2,Ei24,Eno1,Enpp1,Epha7,Fbp1,Fhl1,Flcn,Frzb,G6pdx,Gdf2,Gja1,Gsk3a,Hnf4a,Hrg,Hspa1a,Hspa1b,Hyal1,Hyal2,Ing1,Inhba,Ip6k2,Jade1,D130043K22…
GOBP_NEGATIVE_REGULATION_OF_CELL_JUNCTION_ASSEMBLY	Ace,Acvrl1,Arhgap6,Bcas3,Clasp2,Coro1c,Dlc1,Dmtn,Dusp22,Epha7,Ikbkb,Il1b,Itgb1bp1,Mmp14,Phldb2,Pten,Rcc2,Robo2,Rock1,Rock2,Src,Thbs1,Tlr2,Tnf,Wnt5a
GOBP_NEGATIVE_REGULATION_OF_CELL_KILLING	Arrb2,Ceacam1,Clec12b,Crk,Cx3cr1,Fcgr2b,Gfer,Havcr2,H2-Q10,H2-Q7,Gm8909,H2-D1,H2-T23,H2-M3,H2-Q1,Hsp90ab1,Il4,Il7r,Klrc1,Klrd1,Lgals9,Pirb,Mill2,Nckap1l,Ppp3cb,Ptprc,Serpinb9
GOBP_NEGATIVE_REGULATION_OF_CELL_MATRIX_ADHESION	Acer2,Acvrl1,Adam15,Arhgap6,Bcas3,Bcl6,Cask,Cdkn2a,Clasp2,Coro1c,Dlc1,Dmtn,Dusp22,Hoxa7,Itgb1bp1,Jag1,Map4k4,Mmp12,Mmp14,Myoc,Nf1,Nf2,Phldb2,Pik3r1,Plet1,Pten,Rasa1,Rcc2,Serpine1,Src,Thbs1
GOBP_NEGATIVE_REGULATION_OF_CELL_PROJECTION_ORGANIZATION	Abi3,Adcy6,Amigo3,Apoe,Arf6,Arhgap24,Arhgap4,Arhgap44,Arpin,B2m,Bag5,Bcl11a,Capzb,Carm1,Cbfa2t2,Ccl21a,Ccp110,Cd38,Cdk10,Cdk5,Cdk5r1,Cdkl3,Cep97,Cers2,Cib1,Dab1,Dab2,Dennd5a,Dguok,Dip2b,Dnm2,Dnm3,Dpysl3,Draxin,Dtnbp1,Efna1,Efnb2,Efnb3,Epha4,Epha7,Ephb2,Evi5l,Evl,Fkbp4,Flna,Fyn,Gak,Gdi1,Gdi2,Gfap,Gfi1,Gorasp1,Hdac2,Hes1,Hrg,Id1,Inpp5f,Inpp5j,Itga3,Itm2c,Kank1,D130043K22Rik,Kif24,Klk8,Kremen1,Limk2…
GOBP_NEGATIVE_REGULATION_OF_CELL_SUBSTRATE_ADHESION	Acer2,Actn4,Acvrl1,Adam15,Angpt2,Ap1ar,Arhgap6,Bcas3,Bcl6,Cask,Cdkn2a,Clasp2,Col1a1,Coro1c,Coro2b,Cx3cl1,Dlc1,Dmtn,Dusp22,Efna5,Fbln1,Fzd4,Fzd7,Gcnt2,Hoxa7,Itgb1bp1,Jag1,Kank1,Map4k4,Men1,Mmp12,Mmp14,Myoc,Nf1,Nf2,Notch1,Phldb2,Pik3r1,Plet1,Plg,Pten,Ptpro,Rasa1,Rcc2,Rhoa,Serpine1,Spry4,Src,Tacstd2,Tbcd,Thbs1
GOBP_NEGATIVE_REGULATION_OF_CHEMOKINE_PRODUCTION	Arg2,C1qtnf3,Elane,Epha2,Erbin,F2rl1,Gstp1,Gstp2,Il10,Il6,Klf4,Lgals9,Map2k5,Mefv,Mul1,Nr1h4,Oas1a,Oas1g,Oas3,Sigirr,Sirpa,Socs5
GOBP_NEGATIVE_REGULATION_OF_CHEMOTAXIS	Aif1,Angpt2,Hc,C5ar2,Ccl12,Ccl2,Ccn3,Coro1b,Cxcl13,Ddt,Dpp4,Dusp1,Dusp3,Elane,Gpr18,Hrg,Klrk1,Nbl1,Mif,Notch1,Nrp1,Padi2,Plxna3,Ptpn2,Ptpro,Rin3,Robo1,Robo2,Ryk,Sema3a,Sema3b,Sema3c,Sema3d,Sema3f,Sema4a,Sema4b,Sema4c,Sema4d,Sema4f,Sema4g,Sema5a,Sema5b,Sema6a,Sema6b,Sema6c,Sema6d,Sema7a,Slamf8,Slit2,St6gal1,Stap1,Thbs1,Tnfaip6,Wnt5a
GOBP_NEGATIVE_REGULATION_OF_CHROMOSOME_ORGANIZATION	Acd,Anapc15,Apc,Atm,Atrx,Aurkb,Baz1b,Bub1,Bub1b,Bub3,Ccnb1,Cdk5rap2,Cdt1,Cenpf,Ctc1,Dcp2,Dusp1,Dync1li1,Ercc1,Ercc4,Espl1,Exosc10,Fbxo5,Gen1,Gnl3l,H3f3a,H3f3b,Hnrnpa1,Hnrnpc,Hnrnpu,Ik,Klhl22,Kntc1,Lcmt1,Mad1l1,Mad2l1,Mad2l1bp,Mad2l2,Mcm2,Mnat1,Naa10,Nat10,Nbn,Ndc80,Parp1,Pcid2,Pif1,Pinx1,Sox7,Plk1,Pot1a,Psmg2,Pttg1,Rad21,Rad50,Rtel1,Setmar,Slx1b,Slx4,Smarca5,Smg6,Spdl1,Src,Stn1,Ten1,Tent4b,Terf1,…
GOBP_NEGATIVE_REGULATION_OF_COAGULATION	Abat,Adtrp,Alox12,Anxa5,Apoe,Apoh,C1qtnf1,Cd34,Cd9,Ceacam1,Cpb2,Edn1,F11,F12,F2,Fap,Fga,Fgb,Fgg,Gp1ba,Hrg,Klkb1,Kng2,Nos3,Pdgfa,Pdgfb,Pdgfra,Plat,Plau,Plg,Prkcd,Prkg1,Proc,Procr,Pros1,Serpinb2,Serpine1,Serpine2,Serpinf2,Serping1,Sh2b3,Tfpi,Thbd,Thbs1,Tspan8,Ubash3b,Usf1,Vtn
GOBP_NEGATIVE_REGULATION_OF_COLD_INDUCED_THERMOGENESIS	Abhd6,Acot11,Acot13,Acvr2b,Adam17,Adamts5,Adipoq,Aldh1a1,Arntl,Arrdc3,Atf4,Cidea,Ddit3,Dock7,Flcn,Id1,Il15,Il18r1,Ip6k1,Lama4,Lgr4,Lnpep,Map2k6,Notch1,Nova2,Npr3,Nr1d1,Nr1h2,Nr1h3,Nrd1,Pctp,Pgam5,Plcl1,Plcl2,Rb1,Rbpj,Rheb,Stk11,Tfe3,Tle3,Tlr4,Zfp423
GOBP_NEGATIVE_REGULATION_OF_CYCLIN_DEPENDENT_PROTEIN_SERINE_THREONINE_KINASE_ACTIVITY	Apc,Casp3,Cdk5rap1,Cdk5rap2,Cdkn1a,Cdkn1b,Cdkn1c,Cdkn2a,Cdkn2b,Cdkn2c,Cdkn2d,Cebpa,Fbxo7,Hexim1,Hexim2,Hhex,Inca1,Ipo5,Ipo7,Kat2b,Lats1,Lats2,Men1,Nr2f2,Plk1,Pten,Tfap4,Tnfaip3
GOBP_NEGATIVE_REGULATION_OF_CYSTEINE_TYPE_ENDOPEPTIDASE_ACTIVITY	Adora2a,Akt1,Aqp1,Arl6ip1,Arrb2,Bcl2l12,Birc2,Birc3,Birc5,Caap1,Cast,Cd27,Cd44,Cdkn2d,Cryab,Csnk2a1,Cst7,Ddx3x,Dhcr24,Dnajb6,Dpep1,Fabp1,Fnip1,Gas6,Gpi1,Gpx1,Hgf,Ifi205,Igbp1,Klf4,Lamtor5,Ltf,Map2k5,Mical1,Mmp9,Naip2,Nle1,Nol3,Nr4a1,Pak2,Park7,Pcid2,Pih1d1,Plaur,Por,Prdx3,Prdx5,Raf1,Rag1,Rffl,Rnf34,Rps6ka1,Rps6ka3,Serpinb9,Sfn,Sh3rf1,Siah2,Snca,Src,Thbs1,Tnf,Tnfaip8,Tnfsf14,Triap1,Usp47,Vegfa,Vil…
GOBP_NEGATIVE_REGULATION_OF_CYTOKINE_PRODUCTION	Abcd1,Abcd2,Acod1,Acp5,Adcy7,Adipoq,Ager,Akap8,Angpt1,Anxa1,Anxa4,Apoa1,Apoa2,Appl2,Aqp4,Arg1,Arg2,Arrb1,Arrb2,Asb1,Atp2b1,Axl,Banf1,Bank1,Bcl3,Bcl6,Bst2,Btk,C1qbp,C1qtnf3,C5ar2,Cactin,Ccr7,Cd200,Cd200r1,Cd24a,Cd274,Cd2ap,Cd33,Cd34,Cd83,Cd84,Cd96,Cdh3,Ceacam1,Chid1,Cidea,Clec4a3,Cmklr1,Cptp,Csk,Cuedc2,Cx3cl1,Cx3cr1,Cyld,Ddit3,Dhx58,Dicer1,Dll1,Elane,Epha2,Ephb2,Epx,Erbin,Errfi1,Ezh2,Ezr,F2,F2rl1,…
GOBP_NEGATIVE_REGULATION_OF_CYTOKINE_PRODUCTION_INVOLVED_IN_IMMUNE_RESPONSE	Angpt1,Apoa1,Apoa2,Arg1,Bcl6,Bst2,Cd96,Cuedc2,Foxp3,Hfe,H2-M3,H2-Q1,Hmox1,Il10,Irak3,Jak3,Pirb,Slamf1,Smad7,Tbx21,Tgfb1,Tgfb2,Tgfb3,Tnf,Xcl1
GOBP_NEGATIVE_REGULATION_OF_CYTOSKELETON_ORGANIZATION	Add1,Add3,Apc,Apc2,Arap1,Arfgef1,Arhgap28,Arhgap6,Arhgef18,Arhgef2,Arhgef7,Arpin,Atxn7,Avil,Bbs4,Bmerb1,Brca1,Camsap1,Camsap2,Camsap3,Capg,Capza1,Capza2,Capzb,Carmil1,Carmil2,Cav3,Ccnf,Cdh5,Cdk5rap2,Ccdc84,Cgnl1,Cib1,Ckap2,Clasp1,Clasp2,Clip3,Coro1a,Coro1b,Coro2b,Dlc1,Dmtn,Dyrk1a,Eml2,Eps8,F11r,Fhod3,Fkbp4,Flii,Gmfb,Gmfg,Gsn,Hdac6,Hdgfl3,Hip1r,Inpp5j,Inpp5k,Iqank1,Schip1,Kank1,Kank3,Kank4,Kat2a,K…
GOBP_NEGATIVE_REGULATION_OF_DEFENSE_RESPONSE	A2m,Acod1,Acp5,Ada,Adar,Adipoq,Adora1,Adora2a,Alox5,Aoah,Apcs,Apoa1,Apoe,Arg1,Arg2,Arrb2,Ash1l,Atg12,Atg5,Banf1,Bcr,C1qbp,C1qtnf12,C1qtnf3,Cactin,Calcrl,Ccn3,Cd200,Cd200r1,Cd96,Cdh5,Ceacam1,Clec12b,Cnot7,Cnr2,Crk,Cst7,Cx3cl1,Dcst1,Dhx58,Dusp10,Elane,Enpp3,Fam3a,Fcgr2b,Fem1a,Ffar4,Fgl2,Fgr,Fndc4,Foxf1,Foxp3,Fpr2,Furin,Fyn,Gata3,Gba,Gfer,Ghrl,Git1,Gpatch3,Gps2,Gpx1,Grn,Gstp1,Gstp2,Hamp,Havcr2,Hck,H…
GOBP_NEGATIVE_REGULATION_OF_DEFENSE_RESPONSE_TO_VIRUS	Atg12,Atg5,C1qbp,Dhx58,Fgl2,Foxp3,Gpatch3,Htra1,Ilrun,Itch,Mill2,Mul1,Nlrx1,Nploc4,Pcbp2,Ppm1b,Riok3,Rnf125,Rnf26,Sec14l1,Tarbp2,Tkfc,Traf3ip1,Tspan6,Ufd1
GOBP_NEGATIVE_REGULATION_OF_DEPHOSPHORYLATION	Arpp19,Bag4,Bod1,Bod1l,Chp1,Cry2,Ensa,Fkbp1a,Fkbp1b,Gnai2,Gsk3b,Ikbkb,Inpp5k,Iqgap1,Lgals3,Lpin1,Mastl,Mfhas1,Mgat5,Nckap1l,Ppp1r11,Ppp1r15a,Ppp1r16b,Ppp1r1b,Ppp1r26,Ppp1r35,Ppp1r8,Ppp1r9b,Ppp4r4,Ptpa,Rgn,Rock1,Rock2,Sema4d,Styxl1,Swap70,Tgfb2,Tiprl,Tnf,Uri1,Ywhab,Ywhae
GOBP_NEGATIVE_REGULATION_OF_DEVELOPMENTAL_GROWTH	Adrb1,Adrb2,Arhgap4,Bbs2,Bcl11a,Bmp4,Cav3,Cdk5,Cdk5r1,Cdkl3,Cdkn1a,Cdkn1b,Cga,Cited2,Ctdp1,Dip2b,Draxin,Dusp10,Epha7,Fgfr3,Fxn,G6pdx,Gdf15,Gsk3a,Jarid2,D130043K22Rik,Lgmn,Mag,Map2,Mapk11,Myoz1,Nkd1,Nrp1,Ntn1,Pi16,Plac8,Plxna3,Ppara,Ptch1,Pten,Ptprs,Rai1,Rbp4,Rgs2,Rgs4,Rnf6,Rtn4,Rtn4r,Ryk,Sav1,Sema3a,Sema3b,Sema3c,Sema3d,Sema3f,Sema4a,Sema4b,Sema4c,Sema4d,Sema4f,Sema4g,Sema5a,Sema5b,Sema6a,Sema6b,…
GOBP_NEGATIVE_REGULATION_OF_DNA_BINDING	Cpne1,Ctnnbip1,Ddit3,E2f1,Ercc4,Fbxw7,Gata1,Gzma,Habp4,Hand2,Hdac2,Hey1,Hey2,Hmga2,Hmox1,Id1,Ifi205,Ilrun,Jak2,Jun,Kdm1a,Lef1,Lhx2,Mad2l2,Mdfi,Msx1,Nek2,Nfkbia,Per2,Psen1,Rsf1,Sin3a,Smo,Sox11,Sp100,Sri,Sumo1,Sumo3,Taf1,Tfap4,Tmsb4x,Tnks,Wfikkn1,Wfikkn2,Zfp90,Zfp462,Zfp593,Zfp458
GOBP_NEGATIVE_REGULATION_OF_DNA_BINDING_TRANSCRIPTION_FACTOR_ACTIVITY	Acod1,Adgrg3,Adora3,Aim2,Anxa4,Arrb1,Arrb2,Bcl3,Bhlhe40,Bmp7,Brms1,Btrc,Cactin,Cat,Ccdc22,Cd200,Cdk5rap3,Cdkn2a,Cebpg,Chp1,Chuk,Cmklr1,Commd1,Commd6,Commd7,Ctnnbip1,Cyld,Cyp1b1,Dab2ip,Dap,Ddit3,E2f1,Egln1,Eif2ak4,Eomes,Erbin,Esr1,Ezh2,Faf1,Flna,Foxa2,Foxj1,Foxp3,Foxs1,Fzd6,G3bp2,Gas6,Gfi1,Glis2,Hand2,Havcr2,Hdac2,Hdac4,Hes1,Hes6,Heyl,Hmox1,Id1,Id2,Id3,Il10,Irak1,Irak2,Irak3,Itch,Kdm1a,Keap1,Klf4,…
GOBP_NEGATIVE_REGULATION_OF_DNA_BIOSYNTHETIC_PROCESS	Acd,Acvrl1,Adipoq,Ankrd1,Bmpr2,Cdkn1a,Chek1,Ctc1,Dach1,Dcp2,Dnajc2,Ercc4,Exosc10,Gdf2,Gnl3l,Hnrnpa1,Hnrnpc,Hnrnpu,Men1,Nat10,Parp3,Pif1,Pinx1,Sox7,Pot1a,Rgn,Src,Stn1,Ten1,Tent4b,Terf1,Terf2,Tinf2,Trp53,Xrn1
GOBP_NEGATIVE_REGULATION_OF_DNA_METABOLIC_PROCESS	Acd,Acvrl1,Adipoq,Ankle1,Ankrd1,Atm,Aunip,Bcl6,Blm,Bmpr2,Cdkn1a,Cgas,Chek1,Ctc1,Cyren,Dach1,Dcp2,Dffa,Dnajc2,Dnmt3l,Ercc1,Ercc4,Ercc6,Exosc10,Fancb,Fbh1,Flcn,Foxp3,Gata3,Gdf2,Gnl3l,Gzma,H1f0,Helb,Hmga2,Hnrnpa1,Hnrnpc,Hnrnpu,Hsf1,Klhl15,Kmt2a,Mad2l2,Men1,Mlh1,Msh2,Msh3,Msh6,Nat10,Nbn,Ndfip1,Nudt16l1,Ogg1,Otub1,Otub2,Parp1,Parp3,Parpbp,Pif1,Pinx1,Sox7,Polq,Pot1a,Rad50,Radx,Recql5,Rgn,Rif1,Rmi2,Rnf1…
GOBP_NEGATIVE_REGULATION_OF_DNA_RECOMBINATION	Ankle1,Bcl6,Blm,Cgas,Fancb,Fbh1,Foxp3,H1f0,Helb,Klhl15,Mad2l2,Mlh1,Msh2,Msh3,Msh6,Ndfip1,Parp3,Parpbp,Polq,Radx,Recql5,Rif1,Rmi2,Rtel1,Shld1,Shld2,Shld3,Smchd1,Terf2,Terf2ip,Thoc1,Trp53bp1,Ubqln4,Zranb3
GOBP_NEGATIVE_REGULATION_OF_DNA_REPAIR	Aunip,Cgas,Cyren,Ercc6,Fancb,Fbh1,Helb,Hmga2,Hsf1,Klhl15,Mad2l2,Nudt16l1,Ogg1,Otub1,Otub2,Parpbp,Polq,Radx,Recql5,Rif1,Rmi2,Rnf169,Rps3,Shld1,Shld2,Shld3,Smchd1,Terf2,Tfip11,Trp53bp1,Trip12,Twist1,Ubqln4,Ubr5
GOBP_NEGATIVE_REGULATION_OF_DNA_REPLICATION	Atr,Bcl6,Blm,Brca2,Cdan1,Cdc6,Cdt1,Donson,Fbh1,Fbxo5,Gdf2,Gmnn,Gtpbp4,Lig3,Pds5a,Rad17,S100a11,Slfn9,Smarcal1,Terf1,Timeless,Tipin,Trp53,Tspyl2,Ttf1,Wapl,Zfp830,Zranb3
GOBP_NEGATIVE_REGULATION_OF_ENDOCYTOSIS	Abca2,Abca7,Adipoq,Ankrd13a,Ankrd13b,Ankrd13d,Anxa2,Apoc1,Apoc2,Apoc3,App,Arf6,Atxn2,Cav1,Cd300a,Dlg4,Epha3,Itgav,Itgb3,Lgals3,Pirb,Lrpap1,Lrsam1,Mctp1,Mtmr2,Necab2,Neu3,Nr1h2,Nr1h3,Pacsin1,Pacsin2,Pacsin3,Pcsk9,Picalm,Prom2,Psen1,Rabgef1,Rac1,Rin3,Rubcn,Scamp5,Sdcbp,Snx33,Stx1b,Syt11,Ubqln2,Unc119,Wdr54
GOBP_NEGATIVE_REGULATION_OF_ENDOTHELIAL_CELL_APOPTOTIC_PROCESS	Abl1,Angpt1,Angptl4,Cdh5,Fga,Fgb,Fgf21,Fgg,Gas6,Gata2,Gata3,Icam1,Il10,Il4,Kdr,Krit1,Mapk7,Nfe2l2,Pak4,Pdpk1,Ramp2,Sema5a,Serpine1,Tek,Tert,Tnfaip3,Tnip2
GOBP_NEGATIVE_REGULATION_OF_ENDOTHELIAL_CELL_PROLIFERATION	Acvrl1,Aimp1,Alox5,Apoe,Apoh,Atoh8,Atp5a1,Atpif1,Cav1,Cav2,Ccl12,Ccl2,Cnmd,Dll4,Flt1,Gdf2,Ghrl,Il12a,Krit1,Mef2c,Mmrn2,Nf1,Ngfr,Nr2f2,Pdcd10,Pparg,Ptprm,Rgcc,Sparc,Stat1,Sulf1,Synj2bp,Tgfbr1,Thbs1,Tnf,Vash1,Xdh
GOBP_NEGATIVE_REGULATION_OF_EPITHELIAL_CELL_APOPTOTIC_PROCESS	Abl1,Angpt1,Angptl4,Cast,Cdh5,Cflar,Fga,Fgb,Fgf21,Fgg,Gas6,Gata2,Gata3,Hmox1,Icam1,Igf1r,Il10,Il4,Kdr,Krit1,Mapk7,Mdk,Nfe2l2,Nupr1,Pak4,Pdpk1,Pkhd1,Ppara,Prkaa1,Ramp2,Rb1,Sema5a,Serpine1,Srsf6,Tcf7l2,Tek,Tert,Tnfaip3,Tnip2,Wfs1,Yap1
GOBP_NEGATIVE_REGULATION_OF_EPITHELIAL_CELL_DIFFERENTIATION	Acvrl1,Cav1,Ccnd1,Ctnnb1,Dll1,Ezh2,Foxj2,Frzb,Gdf3,Grhl2,Hes1,Hes5,Hoxa7,Id1,Ifng,Il1a,Jag1,Mmp9,Nodal,Notch1,Notch4,S1pr3,Smo,Sox9,Spred1,Spred2,Spred3,Spry1,Spry2,Srsf6,Stat1,Tbx3,Vegfa,Xdh,Yap1,Zeb1
GOBP_NEGATIVE_REGULATION_OF_EPITHELIAL_CELL_MIGRATION	Acvrl1,Adamts9,Adipor1,Angpt2,Angpt4,Apoe,Apoh,Atp2b4,Bmp10,Card10,Coro1c,Csnk2b,Cxcl13,Dab2ip,Dcn,Dll4,Dnaja4,Dusp10,Eppk1,Evl,Fgf2,Gadd45a,Gdf2,Hdac5,Hmgb1,Hrg,Il4,Itgb1bp1,Jup,Klf4,Krit1,Map2k5,Marveld3,Mcc,Mecp2,Mef2c,Mmrn2,Notch1,Nr2f2,Patz1,Pdcd10,Pfn2,Pparg,Pten,Ptpn23,Ptprg,Ptprm,Ptprr,Rgcc,Rhoa,Sema3a,Serpinf1,Slit2,Sp100,Spred1,Stard13,Svbp,Synj2bp,Tacstd2,Tbxa2r,Tgfb1,Thbs1,Tnf,Vash1
GOBP_NEGATIVE_REGULATION_OF_EPITHELIAL_CELL_PROLIFERATION	Acvrl1,Aimp1,Alox5,Apoe,Apoh,Aqp11,Ar,Atf2,Atoh8,Atp5a1,Atpif1,B2m,Bmp4,Brca2,Cask,Cav1,Cav2,Ccl12,Ccl2,Cdc73,Cdk6,Cdkn1b,Cdkn1c,Cdkn2b,Ceacam1,Cnmd,Cpb2,Dab2,Dab2ip,Dlg1,Dll4,Dusp10,Eaf2,Efnb2,Eppk1,Ereg,Fbxw7,Fgfr2,Flt1,Gata3,Gdf2,Ghrl,Gpc3,Hpn,Ift172,Ift52,Ift57,Ift74,Ift80,Il12a,Intu,Kdf1,Klf9,Krit1,Lims2,Maged1,Marveld3,Mcc,Med1,Mef2c,Men1,Mmrn2,Mtss1,Nf1,Nfib,Ngfr,Nlrc3,Nr2f2,Nupr1,Pdcd10,P…
GOBP_NEGATIVE_REGULATION_OF_EPITHELIAL_TO_MESENCHYMAL_TRANSITION	Adipor1,Bmp5,Dab2ip,Dact3,Efna1,Epha4,Foxa1,Foxa2,Fuz,Gata3,Hpn,Il17rd,Ldlrad4,Mad2l2,Mark1,Ovol2,Ppp2ca,Pten,Sdhaf2,Sfrp1,Smad7,Spred1,Spred2,Spred3,Spry1,Spry2,Tgfb2,Trim62,Usf3,Vasn,Zfp750
GOBP_NEGATIVE_REGULATION_OF_ERBB_SIGNALING_PATHWAY	Cbl,Cblb,Cblc,Chmp6,Dab2ip,Dusp3,Egfr,Errfi1,Gprc5a,Itga1,Lgmn,Mvp,Nup62,Psen1,Ptpn12,Ptpn18,Ptpn2,Ptpn3,Ptprj,Rab7,Rnf115,Rnf126,Snx5,Snx6,Socs4,Socs5,Tsg101,Vps25,Zgpat
GOBP_NEGATIVE_REGULATION_OF_ERK1_AND_ERK2_CASCADE	Abl1,Ace2,Adipoq,Atf3,C1ql4,E130311K13Rik,Cnksr3,Csk,Dab2,Dab2ip,Dlg1,Dusp10,Dusp3,Dusp4,Dusp6,Dusp9,Eif3a,Emilin1,Epha4,Ephb2,Errfi1,Ezr,Fbln1,Flcn,Gstp1,Gstp2,Itgb1bp1,Lif,Lyn,Ndrg2,Nlrp12,Nlrp6,Phb,Pin1,Pten,Ptpn1,Ptpn2,Ptprc,Ptprr,Ranbp9,Rgs14,Rps6ka6,Sema6a,Sirpa,Slc9a3r1,Smad4,Spred1,Spred2,Spred3,Spry1,Spry2,Spry4,Synj2bp,Tbc1d10c,Timp3,Tlr4,Tnip1,Vrk3,Wnk2
GOBP_NEGATIVE_REGULATION_OF_ESTABLISHMENT_OF_PROTEIN_LOCALIZATION	Adipoq,Adra2a,Adtrp,Angpt1,Apoe,Bag3,Bag4,Bard1,Cabp1,Ccn3,Cd200,Cd36,Cdk5,Chp1,Coro2b,Csk,Cyp51,Derl2,Derl3,Dmtn,Dnaja1,Dph3,Erlec1,Erp29,F2r,Fermt1,Fkbp1b,Frmd4a,Gdi1,Ghrl,Gopc,Hadh,Hmgcr,Il12a,Il1b,Inhbb,Inpp5k,Insig1,Irs1,Itgb1bp1,Jagn1,Kcnb1,Klf7,Lman1,Lrrk2,Lypla1,Mapt,Mdfic,Midn,Ndfip1,Ndfip2,Ndufaf2,Nf1,Nr1h3,Os9,Park7,Pfkl,Pim3,Pkdcc,Pkia,Pkig,Ppm1f,Ppp3ca,Prkn,Psmd9,Ptpn11,Rab11fip1,Rab…
GOBP_NEGATIVE_REGULATION_OF_EXOCYTOSIS	Adra2a,Anxa1,Atp9a,Bcr,Cbarp,Ccr2,Cd300a,Cd84,Ceacam1,Fcgr2b,Fmr1,Foxf1,Gnai2,H2-M3,H2-Q1,Hmox1,Il13ra2,Lgals9,Nckap1l,Notch1,Prkn,Rab33b,Rab7,Rabgef1,Rap1a,Rap1b,Rest,Snca,Spi1,Stxbp3,Stxbp6,Vps4b
GOBP_NEGATIVE_REGULATION_OF_EXTRINSIC_APOPTOTIC_SIGNALING_PATHWAY	Acvr1,Akt1,Ar,Arhgef2,Bcl2,Bcl2l1,Birc6,Bmp4,Bmp5,Brca1,Cflar,Ctnna1,Cttn,Cx3cl1,Ddx3x,Eya3,Eya4,Faim,Fga,Fgb,Fgg,Gata1,Gclc,Gclm,Gpx1,Gsk3b,Gstp1,Gstp2,Hgf,Hmgb2,Hmox1,Hspa1a,Hspa1b,Htt,Icam1,Igf1,Il1a,Il1b,Il4,Il7,Itga6,Itgav,Itprip,Lgals3,Lmna,Map2k5,Mapk7,Mcl1,Nol3,Nos3,Nrp1,Park7,Pea15a,Peli3,Pf4,Phip,Prdx2,Psme3,Raf1,Rb1cc1,Rela,Rffl,Ripk1,Rnf34,Rps6kb1,Serpine1,Sh3rf1,Siah2,Snai2,Src,Strad…
GOBP_NEGATIVE_REGULATION_OF_EXTRINSIC_APOPTOTIC_SIGNALING_PATHWAY_VIA_DEATH_DOMAIN_RECEPTORS	Arhgef2,Bcl2l1,Bmp5,Brca1,Cflar,Ddx3x,Faim,Fga,Fgb,Fgg,Gpx1,Gsk3b,Hgf,Hmgb2,Hmox1,Icam1,Itprip,Nos3,Park7,Pea15a,Raf1,Rffl,Rnf34,Serpine1,Tmbim1,Tnfaip3
GOBP_NEGATIVE_REGULATION_OF_FATTY_ACID_METABOLIC_PROCESS	Acacb,Acadl,Acadvl,Akt1,Apoc1,Apoc3,Appl2,Brca1,Ceacam1,Cyp7a1,Dgat2,Erlin1,Erlin2,Etfbkmt,Insig1,Insig2,Mfsd2a,Ncor1,Pibf1,Plin5,Sirt1,Sirt4,Slc22a13,Sox9,Trib3,Wdtc1
GOBP_NEGATIVE_REGULATION_OF_FAT_CELL_DIFFERENTIATION	Adipoq,Ankrd26,Arntl,Asxl1,Axin1,Bbs12,C1ql4,Ccdc85b,Ccn4,Ddit3,E2f1,Enpp1,Fermt2,Flcn,Foxo1,Gata2,Gata3,Gps2,Id4,Il6,Insig1,Jag1,Jdp2,Lrp3,Mmp11,Rora,Runx1t1,Sirt1,Sirt2,Smad3,Sod2,Sort1,Tgfb1,Tgfb1i1,Tnf,Trib2,Trib3,Trio,Trpv4,Wnt5a,Wwtr1,Yap1,Zadh2,Zfp36l2,Zfpm1,Zfpm2
GOBP_NEGATIVE_REGULATION_OF_FIBROBLAST_PROLIFERATION	B4galt7,Bax,C1ql4,Cd300a,Cdc73,Dab2ip,Dach1,Emd,Fbxo4,Fth1,Gstp1,Gstp2,Ifi30,Med25,Med31,Morc3,Myc,Nf1,Nlrc3,Nupr1,Parp10,Pawr,Pex2,Sfrp1,Ski,Sod2,Trp53,Trp53inp1,Trim32
GOBP_NEGATIVE_REGULATION_OF_GENE_EXPRESSION_EPIGENETIC	Apobec1,a,Atf7ip,Axin1,Bahd1,Baz2a,Bend3,Bmi1,Cbx3,Cdk2,Cdkn1c,Cenpv,Crebzf,Ctbp1,Ctcf,Ctr9,Dnmt1,Dnmt3a,Epc1,Ezh1,Ezh2,Fam172a,H1f0,H3f3a,H3f3b,Hdac1,Hdac5,Hells,Hmga2,Kdm1a,Kmt2d,L3mbtl3,Lhx2,Mbd2,Mbd3,Mecp2,Morc2a,Mphosph8,Ndn,Nrde2,Phf2,Phf8,Pik3ca,Pole3,Pphln1,Ppm1d,Rb1,Resf1,Rif1,Rrp8,Samd1,Scmh1,Setdb1,Setdb2,Sin3a,Sirt1,Sirt2,Sirt6,Smchd1,Smyd5,Spi1,Suv39h1,Tasor,Tet1,Tpr,Trim27,Trim28,Ub…
GOBP_NEGATIVE_REGULATION_OF_GLIOGENESIS	Ascl2,Cdkn2b,Cers2,Ctnnb1,Daam2,Dab1,Dicer1,Dusp10,F2,Hes1,Hes5,Id4,Kdm4a,Ldlr,Lin28a,Nf1,Notch1,Nr1d1,Ntrk3,Rnf10,Sirt2,Ski,Sox11,Tmem98,Trem2,Tspo
GOBP_NEGATIVE_REGULATION_OF_GROWTH	Acvr1b,Acvrl1,Adam15,Adipor1,Adrb1,Adrb2,Agt,Alox8,Arhgap4,Bbs2,Bcl11a,Bcl2,Bcl6,Bmp10,Bmp4,Bmpr2,Bst2,Btg1,Caprin2,Cav3,Ccar2,Ccdc85b,Ccn3,Cda,Cdhr2,Cdk5,Cdk5r1,Cdkl3,Cdkn1a,Cdkn1b,Cdkn2a,Cdkn2aip,Cdkn2c,Cdkn2d,Cga,Cgrrf1,Cited2,Crlf3,Cryab,Ctdp1,Dab2,Dact3,Dcbld2,Dcun1d3,Ddx3x,Dip2b,Dnajb2,Draxin,Dusp10,Eaf2,Ei24,Eno1,Enpp1,Epha7,Fbp1,Fgfr3,Fhl1,Flcn,Frzb,Fxn,G6pdx,Gdf15,Gdf2,Gja1,Gpc3,Gsk3a,Hi…
GOBP_NEGATIVE_REGULATION_OF_GTPASE_ACTIVITY	Amot,Arfgef1,Arl2,Arrb2,Bbs4,Bcas3,Cpeb2,Dab2ip,F11r,Ficd,Gmip,Gpsm1,Hras,Klrk1,Lrch1,Lrrk2,Mkks,Plxnb3,Rasa4,Rcc2,Rdx,Rgn,Rrp1b,Sh3bp4,Spry1,Spry2,Tmed2,Tsc1,Ttc8,Wnk1
GOBP_NEGATIVE_REGULATION_OF_G_PROTEIN_COUPLED_RECEPTOR_SIGNALING_PATHWAY	Ada,Adm,Adrb2,Adrb3,Apln,Aplnr,Aplp1,Arrb1,Arrb2,Arrdc3,Atp2b4,Bicd1,Ccl5,Crtc3,Cry1,Dnm2,Gnai2,Gprasp1,Grk2,Grk3,Gtf2h2,Htr1b,Met,Mgrn1,Mrap,Necab2,Pde4b,Plek,Rgs14,Rgs2,Rgs4,Rnf157,Rpgrip1l,Rph3al,Sag,Snca,Stmn1,Ubqln2,Ywhab
GOBP_NEGATIVE_REGULATION_OF_HEMOPOIESIS	Adipoq,Anxa1,Apcs,Bcl6,Bmp4,C1qc,Cbfb,Ccl3,Cd74,Cdk6,Ceacam1,Ctla4,Ctnnb1,Cul4a,Erbb2,Fbn1,Fbxo7,Fbxw7,Fcgr2b,Fgl2,Foxj1,Foxp3,Fstl3,Gata2,Gli3,Gpr137,Gpr137b,Gpr55,Gpr68,H2-M3,H2-Q10,H2-Q7,Hlx,Hmgb1,Hmgb3,Hoxa7,Hspa9,Id2,Ihh,Il2,Il4,Il4ra,Inha,Inhba,Inpp5d,Irf1,Jak3,Lag3,Pirb,Loxl3,Ltf,Lyn,Mafb,Mdk,Myc,Nf1,Nrarp,Pglyrp1,Pglyrp2,Pias3,Pik3r1,Prdx2,Ptpn2,Rag2,Rara,Rc3h1,Rc3h2,Runx1,Runx3,Sfrp1,Shh…
GOBP_NEGATIVE_REGULATION_OF_HISTONE_METHYLATION	Aass,Bcor,Brca1,Dnmt1,Dnmt3b,Jarid2,Kdm1a,Kdm3a,Kdm4a,Kdm4c,Kdm4d,Mllt6,Mtf2,Pax5,Phf1,Pih1d1,Prmt6,Sirt1,Smarcb1,Supt6,Wdr5
GOBP_NEGATIVE_REGULATION_OF_HISTONE_MODIFICATION	Aass,Atg5,Bcor,Brca1,Ctbp1,Dnmt1,Dnmt3b,Foxp3,Jarid2,Kdm1a,Kdm3a,Kdm4a,Kdm4c,Kdm4d,Kdm5a,Mllt6,Mtf2,Noc2l,Otub1,Otub2,Pax5,Phf1,Pih1d1,Ppp4c,Ppp4r2,Ppp4r3b,Prmt6,Set,Sin3a,Sirt1,Ski,Smarcb1,Snca,Sphk2,Spi1,Supt6,Taf7,Thap7,Trip12,Twist1,Ube2b,Ubr5,Wdr5,Zfp451
GOBP_NEGATIVE_REGULATION_OF_HORMONE_SECRETION	Adipoq,Adora1,Adra2a,Ccn3,Cry1,Cry2,Edn1,Ffar4,Fkbp1b,Ghrl,Gja1,Hadh,Il1b,Inha,Inhba,Inhbb,Irs1,Jagn1,Kcnb1,Klf7,Lif,Midn,Ndufaf2,Nmb,Osm,Pfkl,Pim3,Ppp3ca,Prkn,Psmd9,Ptpn11,Rab11fip1,Rab11fip3,Rab11fip5,Rest,Sfrp1,Sirt4,Srebf1,Sytl4,Ucp2
GOBP_NEGATIVE_REGULATION_OF_IMMUNE_EFFECTOR_PROCESS	A2m,Ahr,Angpt1,Anxa1,Apoa1,Apoa2,Appl1,Arg1,Arrb2,Bcl6,Bcr,Bst2,C4bp,Ccr2,Cd22,Cd300a,Cd46,Cd47,Cd55,Cd59b,Cd84,Cd96,Ceacam1,Clec12b,Clec4g,Cr1l,Cr2,Crk,Cuedc2,Cx3cr1,Dusp10,Dusp22,Enpp3,Fcgr2b,Fer,Fgl2,Foxf1,Foxj1,Foxp3,Gfer,Grn,Havcr2,Hfe,H2-Q10,H2-Q7,Gm8909,H2-D1,H2-T23,H2-M3,H2-Q1,Hlx,Hmox1,Il10,Il13ra2,Il2,Il20rb,Il4,Il4i1,Il4ra,Il7r,Irak3,Jak3,Klrc1,Klrd1,Lgals3,Lgals9,Pirb,Loxl3,Mill2,Ncka…
GOBP_NEGATIVE_REGULATION_OF_IMMUNE_RESPONSE	A2m,Acod1,Adar,Ahr,Alox15,Ambp,Anxa1,Arg1,Arg2,Arrb2,Banf1,Bcl6,Bcr,C4bp,Cactin,Ccr2,Cd160,Cd300a,Cd46,Cd55,Cd59b,Cd84,Cd96,Ceacam1,Clec12b,Clec4g,Cnot7,Col3a1,Cr1l,Cr2,Crk,Ctla4,Dcst1,Dhx58,Dusp10,Dusp22,Enpp3,Fam3a,Fcgr2b,Fer,Fgl2,Fgr,Foxf1,Foxj1,Foxp3,Furin,Fyn,Gfer,Gpx1,Grn,Havcr2,Hck,Hfe,H2-Q10,H2-Q7,Gm8909,H2-D1,H2-Eb1,H2-T23,H2-M3,H2-Q1,Hlx,Hmox1,Ifi205,Il10,Il13ra2,Il1rl1,Il2,Il20rb,Il27r…
GOBP_NEGATIVE_REGULATION_OF_INFLAMMATORY_RESPONSE	Acod1,Acp5,Ada,Adipoq,Adora1,Adora2a,Alox5,Aoah,Apcs,Apoa1,Apoe,Ash1l,Bcr,C1qtnf12,C1qtnf3,Calcrl,Ccn3,Cd200,Cd200r1,Cdh5,Cnr2,Cst7,Cx3cl1,Dusp10,Elane,Enpp3,Fcgr2b,Fem1a,Ffar4,Fgr,Fndc4,Foxf1,Foxp3,Fpr2,Furin,Fyn,Gata3,Gba,Ghrl,Git1,Gps2,Gpx1,Grn,Gstp1,Gstp2,Hamp,Hck,Hgf,H2-Eb1,Igf1,Il10,Il2,Il20rb,Il22ra2,Il2ra,Il4,Klf4,Ldlr,Lpcat3,Lyn,Mapk14,Mapk7,Mdk,Mefv,Metrnl,Mfhas1,Mkrn2,Mvk,Ndfip1,Nfkb1,…
GOBP_NEGATIVE_REGULATION_OF_INFLAMMATORY_RESPONSE_TO_ANTIGENIC_STIMULUS	Fcgr2b,Fgr,Furin,Fyn,Gpx1,Hck,H2-Eb1,Il10,Il20rb,Lyn,Mapk14,Mkrn2,Nlrp6,Nod2,Npy,Plcg1,Plk2,Psma1,Psmb4,Rhbdf2,Selenos,Src,Syk,Trem2,Yes1
GOBP_NEGATIVE_REGULATION_OF_INNATE_IMMUNE_RESPONSE	A2m,Acod1,Adar,Arg1,Arrb2,Banf1,Cactin,Cd96,Ceacam1,Clec12b,Cnot7,Crk,Dcst1,Dhx58,Dusp10,Fam3a,Gfer,Grn,Havcr2,H2-Q10,H2-Q7,Gm8909,H2-D1,H2-T23,H2-M3,H2-Q1,Ifi205,Irak3,Isg15,Klrc1,Klrd1,Lgals9,Pirb,Lyar,Mettl3,Mill2,Mmp12,Mul1,Nlrc3,Nlrc5,Nlrx1,Nmi,Nr1h2,Nr1h3,Oas1a,Oas1g,Oas3,Parp14,Pparg,Ptpn2,Rps19,Samhd1,Serpinb9,Serping1,Slamf8,Stat2,Susd4,Tnfaip3,Trafd1,Trim21,Ttll12,Tyro3,Usp15,Usp18,Vsig…
GOBP_NEGATIVE_REGULATION_OF_INTERFERON_GAMMA_PRODUCTION	Axl,C1qbp,Cd274,Cd96,Ddit3,Foxp3,Gas6,Gata3,Havcr2,H2-Eb1,Hmgb1,Il10,Il1rl1,Il20rb,Inha,Inhba,Laptm5,Lgals7,Lgals9,Pirb,Nlrp6,Nod2,Nr1h4,Pdcd1lg2,Pglyrp1,Pglyrp2,Prnp,Rara,Slamf1,Tlr4,Vsir,Xcl1,Zc3h12a
GOBP_NEGATIVE_REGULATION_OF_INTERLEUKIN_1_BETA_PRODUCTION	Acp5,Apoa1,Aqp4,Arrb2,Cd33,Cptp,Cx3cl1,Cx3cr1,Errfi1,Ffar4,Ghrl,Git1,Gstp1,Gstp2,Igf1,Mefv,Nlrp3,Pml,Serpinb1a,Tnfaip3,Trem2,Zc3h12a
GOBP_NEGATIVE_REGULATION_OF_INTERLEUKIN_1_PRODUCTION	Acp5,Apoa1,Aqp4,Arrb2,Cd33,Ceacam1,Cptp,Cx3cl1,Cx3cr1,Errfi1,Ffar4,Gas6,Ghrl,Git1,Gstp1,Gstp2,Igf1,Il10,Il1r2,Mefv,Nlrp12,Nlrp3,Nr1h4,Pml,Serpinb1a,Tnfaip3,Trem2,Zc3h12a
GOBP_NEGATIVE_REGULATION_OF_INTERLEUKIN_2_PRODUCTION	Cd34,Ezr,Foxp3,Gata3,Havcr2,Hdac7,Homer2,Homer3,Il20rb,Kat5,Lag3,Laptm5,Nod2,Nr1h4,Prnp,Ptprc,Sftpd,Tbx21,Tnfaip3,Trim27,Vsig4,Xcl1,Zfp36
GOBP_NEGATIVE_REGULATION_OF_INTERLEUKIN_6_PRODUCTION	Aqp4,Arrb1,Arrb2,Bank1,C1qtnf3,C5ar2,Cd200,Cd200r1,Cd84,Csk,Cx3cl1,Foxj1,Foxp3,Gas6,Gba,Ghrl,Havcr2,Hgf,Il10,Il27ra,Inpp5d,Irak3,Klf2,Nckap1l,Nlrc3,Nlrp12,Nlrx1,Nr1h4,Orm1,Ptpn22,Ptpn6,Rabgef1,Selenos,Sirpa,Slamf1,Socs5,Syt11,Tlr4,Tnf,Tnfaip3,Zc3h12a
GOBP_NEGATIVE_REGULATION_OF_INTRACELLULAR_PROTEIN_TRANSPORT	Adipoq,Angpt1,Bag3,Bag4,Bard1,Cabp1,Cd36,Cdk5,Chp1,Derl2,Derl3,Dmtn,Erlec1,Fermt1,Gdi1,Inpp5k,Insig1,Itgb1bp1,Lman1,Lrrk2,Mdfic,Nf1,Os9,Park7,Pkia,Pkig,Rab23,Rangap1,Sp100,Sufu,Sumo1,Svip,Txn1,Ubac2,Ube2g2,Ube2j1,Ufm1,Yod1
GOBP_NEGATIVE_REGULATION_OF_INTRACELLULAR_STEROID_HORMONE_RECEPTOR_SIGNALING_PATHWAY	Arntl,Brca1,Calr,Clock,Cnot1,Cnot2,Cnot9,Cry1,Cry2,Cyp7b1,Dab2,Foxp1,Hdac1,Heyl,Kank2,Lbh,Ncor1,Ncor2,Nodal,Per1,Phb,Phb2,Pias2,Rhoa,Sfrp1,Sirt1,Smarca4,Strn3,Tcf21,Vps11,Vps18,Zbtb7a,Zfp366
GOBP_NEGATIVE_REGULATION_OF_INTRACELLULAR_TRANSPORT	Abca2,Adipoq,Angpt1,Arfip1,Arhgap1,Bag3,Bag4,Bard1,Cabp1,Cd36,Cdk5,Chp1,Cnih2,Cryab,Derl2,Derl3,Dmtn,Erlec1,Fermt1,Gdi1,Inpp5k,Insig1,Itgb1bp1,Lman1,Lrrk2,Map1b,Mdfic,Nf1,Nup153,Os9,Park7,Pcsk9,Pkia,Pkig,Rab23,Rangap1,Snx12,Snx3,Sp100,Sufu,Sumo1,Svip,Tpr,Txn1,Ubac2,Ube2g2,Ube2j1,Ufm1,Vps35,Yod1
GOBP_NEGATIVE_REGULATION_OF_INTRINSIC_APOPTOTIC_SIGNALING_PATHWAY	Ackr3,Akt1,Arhgef2,Armc10,Atad5,Bag5,Bcl2,Bcl2l1,Bcl2l2,Bdkrb2,Bid,Ccar2,Cd44,Cd74,Cdkn2d,Clu,Creb3,Creb3l1,Cxcl12,Ddias,Ddx3x,Dnaja1,Ell3,Eno1,Fignl1,Gpx1,Grina,Hdac1,Hells,Herpud1,Hif1a,Hspa1a,Hspb1,Htra2,Hyou1,Ing2,Ivns1abp,Kdm1a,Lrrk2,Mapk7,Mapk8ip1,Mcl1,Mdm2,Mif,Mmp9,Muc1,Ndufa13,Ndufs3,Nfe2l2,Nme5,Noc2l,Nol3,Nono,Opa1,Park7,Parl,Pik3cb,Pink1,Plaur,Ppia,Ppif,Prkn,Ptpn1,Pttg1ip,Rrm2b,Rrn3,Rtk…
GOBP_NEGATIVE_REGULATION_OF_INTRINSIC_APOPTOTIC_SIGNALING_PATHWAY_BY_P53_CLASS_MEDIATOR	Armc10,Atad5,Bcl2,Bdkrb2,Cd44,Cd74,Ell3,Ing2,Kdm1a,Mdm2,Mif,Muc1,Prkn,Pttg1ip,Rrm2b,Rrn3,Sirt1,Taf9,Taf9b,Triap1,Zfp385a
GOBP_NEGATIVE_REGULATION_OF_INTRINSIC_APOPTOTIC_SIGNALING_PATHWAY_IN_RESPONSE_TO_DNA_DAMAGE	Ackr3,Atad5,Bcl2,Bcl2l1,Bid,Ccar2,Cd44,Cd74,Cdkn2d,Clu,Cxcl12,Ddias,Ell3,Ing2,Kdm1a,Mif,Muc1,Sirt1,Snai1,Snai2,Taf9,Taf9b,Tmem161a,Tpt1,Triap1,Trim32,Usp47,Zfp385a
GOBP_NEGATIVE_REGULATION_OF_ION_TRANSMEMBRANE_TRANSPORT	Adra2a,Ank3,Arl6ip5,Atp1a2,Bin1,1810037I17Rik,Cab39,Calm1,Calm2,Calm3,Camk2d,Cav1,Cav3,Cbarp,Commd1,Crbn,Ephb2,Fkbp1a,Fkbp1b,Fmr1,Gem,Gnb5,Gopc,Gpr35,Gstm7,Gsto1,Hamp,Hecw2,Iscu,Kcnab1,Kcne3,Kcne4,Mmp9,Nedd4,Nedd4l,Oxsr1,Pcsk9,Pkd2,Ppif,Prkce,Rem1,Rgs2,Rgs4,Rrad,Sestd1,Slc30a1,Slc43a1,Slc43a2,Slc6a9,Slc9a3r1,Sri,Stk39,Sumo1,Tcaf2,Thada,Tnf,Twist1,Ubqln1,Vdac1,Ywhae
GOBP_NEGATIVE_REGULATION_OF_ION_TRANSMEMBRANE_TRANSPORTER_ACTIVITY	Adra2a,Ank3,Atp1a2,1810037I17Rik,Cab39,Calm1,Calm2,Calm3,Camk2d,Cav1,Cav3,Cbarp,Crbn,Ephb2,Fkbp1a,Fkbp1b,Fmr1,Gem,Gnb5,Gopc,Gpr35,Gstm7,Gsto1,Hecw2,Kcnab1,Kcne3,Kcne4,Mmp9,Nedd4,Nedd4l,Oxsr1,Pcsk9,Pkd2,Prkce,Rem1,Rrad,Slc6a9,Slc9a3r1,Sri,Stk39,Sumo1,Tcaf2,Thada,Ubqln1,Ywhae
GOBP_NEGATIVE_REGULATION_OF_ION_TRANSPORT	Abat,Ace,Adora1,Adra2a,Ank3,Arl6ip5,Atf4,Atp1a2,Bcl2,Bin1,1810037I17Rik,Cab39,Calm1,Calm2,Calm3,Camk2d,Cav1,Cav3,Cbarp,Cd33,Commd1,Crbn,Cyp4f14,Cyp4f15,Ephb2,Fkbp1a,Fkbp1b,Fmr1,Gabbr1,Gabre,Gem,Gnb5,Gopc,Gpm6b,Gpr35,Gstm7,Gsto1,Hamp,Hecw2,Hes1,Htr1b,Inpp5k,Iscu,Kcnab1,Kcne3,Kcne4,Pirb,Maob,Mmp9,Nedd4,Nedd4l,Nos3,Oxsr1,Pacsin3,Pcsk9,Pkd2,Pla2r1,Ppif,Prkce,Ptk2b,Pxk,Rem1,Rgs2,Rgs4,Rrad,Serpine2,Ses…
GOBP_NEGATIVE_REGULATION_OF_I_KAPPAB_KINASE_NF_KAPPAB_SIGNALING	Abl1,Adipoq,Ash1l,Cactin,Card19,Casp8,Ccdc22,Dab2ip,Esr1,Gstp1,Gstp2,Hdac1,Mapkbp1,Nlrc3,Nlrp12,Nlrp6,Nlrx1,Nr1d1,Nr1h4,Optn,Otud7b,Per1,Ppm1a,Ppm1b,Pycard,Rhoa,Rhoh,Riok3,Ripk1,Rora,Sirt1,Stat1,Tank,Tle1,Tnfaip3,Tnip1,Tnip3,Trem2,Trim39,Trim59,Usp10,Zc3h12a,Zmynd11
GOBP_NEGATIVE_REGULATION_OF_JNK_CASCADE	Aida,Ambp,Cyld,Dact1,Dnaja1,Dusp10,Dusp16,Dusp19,Dusp3,F2rl1,Fktn,Gps2,Gstp1,Gstp2,Hdac3,Hipk3,Itch,Mapk8ip1,Marveld3,Mecom,Men1,Ncor1,Pafah1b1,Pdcd4,Per1,Pink1,Prkn,Ptpn22,Sfrp1,Sirpa,Taok3,Zmynd11,Zfp458
GOBP_NEGATIVE_REGULATION_OF_KINASE_ACTIVITY	Abl1,Adar,Adarb1,Adipoq,Adora2a,Agt,Aida,Ajuba,Akt1,Akt1s1,Apc,Apoe,Bmp2,Bmp4,Bmp7,Camk2n1,Camk2n2,Casp3,Cav1,Cav3,Cbl,Cblb,Cblc,Cd300a,Cdk5rap1,Cdk5rap2,Cdk5rap3,Cdkn1a,Cdkn1b,Cdkn1c,Cdkn2a,Cdkn2b,Cdkn2c,Cdkn2d,Ceacam1,Cebpa,Cep85,Chmp6,Chordc1,Chp1,Coro1c,Cox11,Csk,Dab2ip,Dbndd2,Deptor,Dnaja1,Dtnbp1,Dusp1,Dusp10,Dusp16,Dusp19,Dusp22,Dusp3,Dusp7,Dvl1,Epha1,Ephb2,Errfi1,Fabp4,Fbxo7,Foxa2,Gadd45a,…
GOBP_NEGATIVE_REGULATION_OF_LEUKOCYTE_APOPTOTIC_PROCESS	Ada,Arg2,Aurkb,Axl,Bcl10,Bcl6,Bmp4,Ccl19,Ccl21a,Ccl5,Ccr5,Ccr7,Cd27,Cd74,Cxcl12,Dock8,Efna1,Fadd,Foxp1,Gas6,Gpam,Hcls1,Hif1a,Hsh2d,Il2,Il7r,Irf7,Irs2,Itpkb,Jak3,Kitl,Pirb,Mertk,Mif,Noc2l,Nod2,Ormdl3,Prkcq,Ptcra,Rag1,Selenos,Slc39a10,St3gal1,St6gal1,Tsc22d3
GOBP_NEGATIVE_REGULATION_OF_LEUKOCYTE_CELL_CELL_ADHESION	Adora2a,Adtrp,Akt1,Anxa1,Arg1,Arg2,Ass1,Bcl6,Bmp4,Casp3,Cbfb,Cblb,Ccl21a,Ccl25,Ccl28,Cd274,Cd300a,Cd74,Cd80,Cd86,Ceacam1,Cebpb,Clec4g,Crtam,Ctla4,Ctsg,Cxcl12,Dlg1,Dlg5,Dusp22,Dusp3,Erbb2,Fcgr2b,Fgl1,Fgl2,Foxj1,Foxp3,Gli3,Glmn,Gpnmb,Havcr2,Hfe,H2-Eb1,H2-M3,H2-Q10,H2-Q7,Hlx,Hmgb1,Ihh,Il10,Il2,Il20rb,Il2ra,Il4,Il4i1,Il4ra,Ildr2,Irf1,Itch,Jak3,Klf4,Lag3,Laptm5,Lax1,Lgals3,Lgals7,Lgals9,Pirb,Loxl3,Lrr…
GOBP_NEGATIVE_REGULATION_OF_LEUKOCYTE_MEDIATED_IMMUNITY	Ahr,Arg1,Arrb2,Bcl6,Bcr,Bst2,C4bp,Ccr2,Cd300a,Cd46,Cd55,Cd84,Cd96,Ceacam1,Clec12b,Clec4g,Cr1l,Cr2,Crk,Cx3cr1,Dusp22,Fcgr2b,Foxf1,Foxj1,Foxp3,Gfer,Havcr2,Hfe,H2-Q10,H2-Q7,Gm8909,H2-D1,H2-T23,H2-M3,H2-Q1,Hmox1,Il13ra2,Il20rb,Il4i1,Il7r,Jak3,Klrc1,Klrd1,Lgals9,Pirb,Mill2,Nckap1l,Ndfip1,Nod2,Parp3,Ppp3cb,Ptpn6,Ptprc,Rabgef1,Serpinb9,Slamf1,Smad7,Spi1,Susd4,Tbx21,Thoc1,Xcl1
GOBP_NEGATIVE_REGULATION_OF_LEUKOCYTE_MIGRATION	Ada,Adora1,Adtrp,Akt1,Bcr,Bmp5,Hc,C5ar2,Ccl12,Ccl2,Ccl21a,Ccl25,Ccl28,Ccn3,Cd200,Cd200r1,Cd300a,Cxcl12,Ddt,Dpp4,Dusp1,Emilin1,Gcsam,Gpr18,Hmox1,Hoxa7,Il27ra,Klrk1,Lrch1,Mia3,Nbl1,Mif,Padi2,Plcb1,Ptger4,Rabgef1,Rin3,Ripor2,Slamf8,Slit2,Stap1,Tnfaip6,Wasl
GOBP_NEGATIVE_REGULATION_OF_LEUKOCYTE_PROLIFERATION	Arg1,Arg2,Atm,Blk,Bmp4,Btk,Casp3,Cblb,Ccl12,Cd274,Cd300a,Cd80,Cd86,Cebpb,Clec4g,Crp,Crtam,Ctla4,Dlg1,Dlg5,Enpp3,Erbb2,Fcgr2b,Foxj1,Foxp3,Gal,Glmn,Gpnmb,Gstp1,Gstp2,Havcr2,H2-Eb1,H2-M3,H2-Q10,H2-Q7,Ihh,Il10,Il2,Il20rb,Il2ra,Il33,Il4i1,Inpp5d,Itch,Lgals7,Lgals9,Pirb,Lrrc32,Lst1,Lyn,Mad1l1,Ifi204,Ifi205,Ndfip1,Pawr,Pdcd1lg2,Pde5a,Peli1,Pkn1,Prkar1a,Prnp,Ptpn6,Rc3h1,Scrib,Sdc4,Sftpd,Shh,Sox11,Spn,Tme…
GOBP_NEGATIVE_REGULATION_OF_LIPID_BIOSYNTHETIC_PROCESS	Abca2,Acadl,Acadvl,Apoc1,Apoc3,Apoe,Atp1a1,Bmp2,Bmp5,Brca1,Ccdc3,Ceacam1,Cyp7a1,Dkk3,Dkkl1,Erlin1,Erlin2,Fbxw7,Gfi1,Insig1,Insig2,Lpcat1,Lpin1,Nfkb1,Ormdl1,Ormdl2,Ormdl3,Pdgfa,Pdgfb,Pibf1,Prkaa1,Prmt3,Prox1,Rest,Scap,Serpina12,Sik1,Sirt1,Slc27a1,Snai1,Snai2,Sod1,Sphk1,Trib3,Wdtc1,Wnt4
GOBP_NEGATIVE_REGULATION_OF_LIPID_CATABOLIC_PROCESS	Acacb,Adora1,Adra2a,Akt1,Apoa2,Apoc1,Apoc3,Bscl2,Cidea,Crtc3,Etfbkmt,Fmc1,Gpld1,Hcar1,Hcar2,Il1b,Mfsd2a,Pde3b,Pik3cg,Plin5,Prkaa1,Sorl1,Tnf
GOBP_NEGATIVE_REGULATION_OF_LIPID_LOCALIZATION	Abca1,Abca2,Abcg1,Abcg5,Abcg8,Abhd5,Akt1,Akt2,Apoa2,Apoc1,Apoc2,Apoc3,Ces1d,Crp,Cry1,Cry2,Cyp4f14,Cyp4f15,Egf,Fis1,Il6,Irs2,Itgav,Itgb3,Nfkb1,Nfkbia,Nr1h2,Nr1h3,Osbpl8,Pcsk9,Pla2r1,Pnpla2,Ppara,Ppard,Pparg,Ptpn11,Ptpn2,Shh,Srebf2,Thbs1,Tnf,Trem2,Ttc39b
GOBP_NEGATIVE_REGULATION_OF_LIPID_METABOLIC_PROCESS	Abca2,Acacb,Acadl,Acadvl,Adora1,Adra2a,Akt1,Apoa2,Apobec1,Apoc1,Apoc2,Apoc3,Apoe,Appl2,Atp1a1,Bmp2,Bmp5,Brca1,Bscl2,Ccdc3,Ceacam1,Cidea,Crtc3,Cyp7a1,Dab2ip,Dgat2,Dkk3,Dkkl1,Erlin1,Erlin2,Etfbkmt,Fbxw7,Fmc1,Gfi1,Gpld1,Hcar1,Hcar2,Il1b,Insig1,Insig2,Lpcat1,Lpin1,Mfsd2a,Ncor1,Nfkb1,Ormdl1,Ormdl2,Ormdl3,Pde3b,Pdgfa,Pdgfb,Pibf1,Pik3cg,Pik3ip1,Pip4k2a,Pip4k2b,Pip4k2c,Plin5,Ppp2r5a,Prkaa1,Prmt3,Prox1,Re…
GOBP_NEGATIVE_REGULATION_OF_LIPID_STORAGE	Abca1,Abcg1,Abhd5,Ces1d,Crp,Il6,Itgav,Itgb3,Nfkbia,Nr1h2,Nr1h3,Osbpl8,Pnpla2,Ppara,Ppard,Pparg,Ptpn2,Tnf,Trem2,Ttc39b
GOBP_NEGATIVE_REGULATION_OF_LIPID_TRANSPORT	Abca2,Abcg5,Abcg8,Akt1,Akt2,Apoa2,Apoc1,Apoc2,Apoc3,Cry1,Cry2,Cyp4f14,Cyp4f15,Egf,Fis1,Irs2,Itgav,Itgb3,Nfkb1,Nr1h2,Nr1h3,Pcsk9,Pla2r1,Ptpn11,Shh,Srebf2,Thbs1
GOBP_NEGATIVE_REGULATION_OF_LYMPHOCYTE_ACTIVATION	Adora2a,Anxa1,Arg1,Arg2,Atm,Axl,Bank1,Bcl6,Blk,Bmp4,Btk,Casp3,Cbfb,Cblb,Cd274,Cd300a,Cd74,Cd80,Cd86,Ceacam1,Cebpb,Clec4g,Clnk,Crtam,Ctla4,Ctsg,Dlg1,Dlg5,Dusp22,Dusp3,Erbb2,Fbxo7,Fcgr2b,Fgl1,Fgl2,Fgr,Foxj1,Foxp3,Gal,Gli3,Glmn,Gpnmb,Havcr2,Hfe,H2-Eb1,H2-M3,H2-Q1,H2-Q10,H2-Q7,Hlx,Hmgb1,Hmgb3,Id2,Ihh,Il10,Il2,Il20rb,Il2ra,Il4,Il4i1,Il4ra,Ildr2,Inha,Inhba,Inpp5d,Irf1,Itch,Jak3,Lag3,Laptm5,Lax1,Lgals3,…
GOBP_NEGATIVE_REGULATION_OF_LYMPHOCYTE_APOPTOTIC_PROCESS	Ada,Arg2,Aurkb,Bcl10,Bcl6,Bmp4,Ccl5,Cd27,Cd74,Dock8,Efna1,Fadd,Foxp1,Gpam,Hif1a,Hsh2d,Il2,Il7r,Irs2,Jak3,Mif,Noc2l,Ormdl3,Prkcq,Ptcra,Rag1,Slc39a10,St3gal1,Tsc22d3
GOBP_NEGATIVE_REGULATION_OF_LYMPHOCYTE_DIFFERENTIATION	Anxa1,Bcl6,Bmp4,Cbfb,Cd74,Ctla4,Erbb2,Fbxo7,Fgl2,Foxj1,Foxp3,Gli3,Hlx,Hmgb1,Hmgb3,Id2,Ihh,Il2,Il4,Il4ra,Inha,Inhba,Irf1,Jak3,Lag3,Loxl3,Mdk,Nrarp,Pglyrp1,Pglyrp2,Prdx2,Ptpn2,Rag2,Rc3h1,Rc3h2,Runx1,Runx3,Sfrp1,Shh,Smad7,Socs1,Socs5,Tbx21,Tmem131l,Zbtb7b,Zc3h12a,Zc3h8
GOBP_NEGATIVE_REGULATION_OF_LYMPHOCYTE_MEDIATED_IMMUNITY	Ahr,Arg1,Arrb2,Bcl6,C4bp,Cd46,Cd55,Cd96,Ceacam1,Clec12b,Clec4g,Cr1l,Cr2,Crk,Dusp22,Fcgr2b,Foxj1,Foxp3,Gfer,Havcr2,Hfe,H2-Q10,H2-Q7,Gm8909,H2-D1,H2-T23,H2-M3,H2-Q1,Il20rb,Il4i1,Il7r,Klrc1,Klrd1,Lgals9,Pirb,Mill2,Nckap1l,Ndfip1,Nod2,Parp3,Ppp3cb,Ptpn6,Ptprc,Serpinb9,Slamf1,Smad7,Susd4,Tbx21,Thoc1,Xcl1
GOBP_NEGATIVE_REGULATION_OF_MACROAUTOPHAGY	Akt1,Becn1,Chmp4b,Clec16a,Ehmt2,Fez2,Hmox1,Lrrk2,Lzts1,Mtm1,Mtor,Npc1,Nrbp2,Nupr1,Phf23,Pik3ca,Pink1,Poldip2,Qsox1,Rnf41,Rubcn,Scfd1,Sec22b,Smcr8,Smg1,Tigar,Tmem39a,Trp53,Tsc1,Tsc2,Ubqln4,Usp30,Usp36
GOBP_NEGATIVE_REGULATION_OF_MAPK_CASCADE	Abca7,Abl1,Ace2,Adipoq,Agt,Aida,Ambp,Apoe,Ash1l,Atf3,Bmp2,Bmp4,Bmp7,C1ql4,E130311K13Rik,Cav1,Cav3,Cblc,Cd300a,Cdk5rap3,Cnksr3,Csk,Cyld,Dab2,Dab2ip,Dact1,Dag1,Dlg1,Dnaja1,Dusp1,Dusp10,Dusp13,Dusp16,Dusp19,Dusp2,Dusp3,Dusp4,Dusp5,Dusp6,Dusp7,Dusp8,Dusp9,Efna1,Eif3a,Emilin1,Epha4,Ephb2,Errfi1,Ezr,F2rl1,Fbln1,Fktn,Flcn,Foxm1,Foxo1,Gba,Gps2,Gstp1,Gstp2,Hdac3,Hipk3,Hmgcr,Hyal2,Igbp1,Igf1r,Il1b,Inpp5k,I…
GOBP_NEGATIVE_REGULATION_OF_MAP_KINASE_ACTIVITY	Adipoq,Agt,Aida,Apoe,Bmp2,Bmp4,Bmp7,Cav1,Cav3,Cblc,Cd300a,Cdk5rap3,Dab2ip,Dnaja1,Dusp1,Dusp10,Dusp16,Dusp19,Dusp7,Gba,Gstp1,Gstp2,Hipk3,Hmgcr,Hyal2,Il1b,Inpp5k,Irak3,Lax1,Lyn,Mapk8ip1,Nf1,Nup62,Paqr3,Pdcd4,Pik3cb,Pparg,Prkcd,Ptpn1,Ptpn22,Ptpn6,Ptprj,Rgs14,Rgs2,Sfrp1,Sh2b3,Smpd1,Sorl1,Spry1,Spry2,Spry4,Stk38,Uchl1,Zfp458
GOBP_NEGATIVE_REGULATION_OF_METAPHASE_ANAPHASE_TRANSITION_OF_CELL_CYCLE	Anapc15,Apc,Atm,Aurkb,Bub1,Bub1b,Bub3,Ccnb1,Cdk5rap2,Cdt1,Cenpf,Chfr,Dusp1,Dync1li1,Fbxo5,Gen1,Ik,Klhl22,Kntc1,Lcmt1,Mad1l1,Mad2l1,Mad2l1bp,Mad2l2,Ndc80,Pcid2,Plk1,Psmg2,Rad21,Spdl1,Tex14,Tpr,Trip13,Ttk,Xrcc3,Zfp207,Zw10,Zwilch,Zwint
GOBP_NEGATIVE_REGULATION_OF_MICROTUBULE_POLYMERIZATION_OR_DEPOLYMERIZATION	Apc,Apc2,Arhgef2,Arhgef7,Atxn7,Bmerb1,Camsap1,Camsap2,Camsap3,Cdh5,Cib1,Ckap2,Clasp1,Clasp2,Clip3,Dyrk1a,Eml2,Fkbp4,Hdac6,Hdgfl3,Inpp5j,Katnb1,Map1b,Map2,Mapre1,Mid1,Mid1ip1,Snca,Spef1,Stmn1,Taok1,Tbcd,Tpx2,Ttbk2,Tubb4a
GOBP_NEGATIVE_REGULATION_OF_MITOCHONDRION_ORGANIZATION	Acaa2,Adck1,Akt1,Arrb2,Bcl2l1,Bcl2l2,Bnip3,Bok,Clu,Flcn,Fxn,Fzd9,Gclc,Ghitm,Gpx1,Hgf,Hspa1a,Huwe1,Igf1,Lmna,Mapt,Mpv17l,Mul1,Nol3,Oma1,Opa1,Parl,Pink1,Pparg,Ppif,Prelid1,Prkn,Psmd10,Rnf41,Slc25a5,Slc35f6,Tfrc,Tigar,Tmem14a,Trp53,Triap1,Tsc2,Tspo,Usp30,Vat1
GOBP_NEGATIVE_REGULATION_OF_MITOTIC_CELL_CYCLE	Abl1,Abraxas1,Acvr1,Anapc15,Angel2,Apc,Atf2,Atm,Aurkaip1,Aurkb,Aven,Babam1,Babam2,Bcl2,Bcl6,Blm,Bmp4,Bmp7,Brca1,Brcc3,Brd7,Brsk1,Btg1,Btg2,Btg3,Bub1,Bub1b,Bub3,Casp2,Ccl12,Ccl2,Ccnb1,Ccnd1,Ccng1,Cdc14b,Cdc6,Cdc73,Cdk1,Cdk2,Cdk2ap2,Cdk5rap2,Cdk5rap3,Cdkn1a,Cdkn1b,Cdkn1c,Cdkn2b,Cdt1,Cenpf,Chek1,Chek2,Chfr,Chmp4c,Clspn,Cradd,Crlf3,Ctdsp1,Ctdsp2,Ctdspl,Ctnnb1,Dact1,Dcun1d3,Dlg1,Donson,Dtl,Dusp1,Dync1…
GOBP_NEGATIVE_REGULATION_OF_MITOTIC_CELL_CYCLE_PHASE_TRANSITION	Abraxas1,Acvr1,Anapc15,Apc,Atm,Aurkb,Aven,Babam1,Babam2,Bcl2,Blm,Brca1,Brcc3,Brd7,Brsk1,Bub1,Bub1b,Bub3,Casp2,Ccl12,Ccl2,Ccnb1,Ccnd1,Ccng1,Cdc14b,Cdc6,Cdc73,Cdk1,Cdk2,Cdk2ap2,Cdk5rap2,Cdk5rap3,Cdkn1a,Cdkn1b,Cdkn2b,Cdt1,Cenpf,Chek1,Chek2,Chfr,Chmp4c,Clspn,Cradd,Crlf3,Ctdsp1,Ctdsp2,Ctdspl,Dact1,Dcun1d3,Dlg1,Donson,Dtl,Dusp1,Dync1li1,E2f7,Ezh2,Fbxo31,Fbxo5,Fbxo7,Fhl1,Foxn3,Foxo4,Fzr1,Gen1,Gfi1b,Gigy…
GOBP_NEGATIVE_REGULATION_OF_MONONUCLEAR_CELL_MIGRATION	Adtrp,Akt1,Bmp5,Ccl12,Ccl2,Ccn3,Cd200,Cd200r1,Dusp1,Gcsam,Il27ra,Klrk1,Lrch1,Mia3,Nbl1,Padi2,Plcb1,Ripor2,Slamf8,Slit2,Wasl
GOBP_NEGATIVE_REGULATION_OF_MRNA_CATABOLIC_PROCESS	A1cf,Angel2,Apobec1,Axin2,Cirbp,Csde1,Dhx34,Dhx9,Dnd1,E2f1,Eif4enif1,Elavl1,Fmr1,Fus,Hnrnpa0,Hnrnpab,Hnrnpc,Hnrnpd,Hnrnpu,Igf2bp1,Ikbke,Larp1,Larp4b,Mapk14,Mapkapk2,Mettl16,Myd88,Nbas,Noct,Pabpc1,Paip1,Pkp1,Pkp3,Rbm10,Rbm24,Secisbp2,Slc11a1,Syncrip,Taf15,Tardbp,Tent4a,Tent4b,Tent5a,Tent5c,Thrap3,Tirap,Tob1,Traf2,Traf3ip2,Traf5,Ybx1,Ybx3,Zfp36
GOBP_NEGATIVE_REGULATION_OF_MRNA_METABOLIC_PROCESS	A1cf,Angel2,Apobec1,Axin2,Bard1,C1qbp,Ccnt1,Cdk9,Celf4,Cirbp,Csde1,Ctr9,Dhx34,Dhx9,Dnd1,Dyrk1a,E2f1,Eif4enif1,Elavl1,Fmr1,Fus,Hnrnpa0,Hnrnpa2b1,Hnrnpab,Hnrnpc,Hnrnpd,Hnrnpk,Hnrnpu,Igf2bp1,Ikbke,Larp1,Larp4b,Mapk14,Mapkapk2,Mettl16,Myd88,Nbas,Nelfe,Noct,Pabpc1,Paip1,Pcbp4,Pkp1,Pkp3,Ptbp1,Rbm10,Rbm24,Rbm42,Rbmx,Rnf20,Rnf40,Rnps1,Sap18,Secisbp2,Sfswap,Slc11a1,Srsf10,Srsf4,Srsf6,Srsf7,Srsf9,Supt5,Syn…
GOBP_NEGATIVE_REGULATION_OF_MRNA_PROCESSING	Bard1,C1qbp,Ccnt1,Cdk9,Celf4,Ctr9,Dyrk1a,Hnrnpa2b1,Hnrnpk,Nelfe,Pcbp4,Ptbp1,Rbm10,Rbm42,Rbmx,Rnf20,Rnf40,Rnps1,Sap18,Sfswap,Srsf10,Srsf4,Srsf6,Srsf7,Srsf9,Supt5,U2af2,Zc3h14
GOBP_NEGATIVE_REGULATION_OF_MUSCLE_CELL_APOPTOTIC_PROCESS	Alox12,Apoh,Arrb2,Bag3,Bmp7,Cflar,Dipk2a,Dnmt1,Edn1,Gata4,Gria4,Hand2,Hey2,Hmox1,Hsf1,Igf1,Igf1r,Jak2,Lrp6,Mdk,Nfe2l2,Nol3,Nupr1,Pdpk1,Ppp1r10,Ptk2b,Rgl2,Sirt4,Sirt5,Zc3h12a
GOBP_NEGATIVE_REGULATION_OF_MUSCLE_CELL_DIFFERENTIATION	Ankrd17,Bdnf,Bhlha15,Bhlhe41,Bmp2,Bmpr1a,Bmpr2,Cav3,Ccn3,Ctdp1,Dll1,Dnmt1,Ereg,Ezh2,Fgf9,Foxo4,Frs2,Fzd7,G6pdx,Gsk3a,Hdac1,Hdac3,Hdac4,Hdac5,Hey2,Id2,Igf2,Mecp2,Med28,Msx1,Nfatc1,Nfatc2,Nfatc3,Notch1,Pdcd4,Pdgfb,Pi16,Plpp7,Ppara,Ptbp1,Rbpms2,Rgs2,Rgs4,Shh,Smad1,Smad4,Sox6,Tcf23,Tmem119,Tomm70a,Xbp1,Ybx1,Yy1
GOBP_NEGATIVE_REGULATION_OF_MUSCLE_CONTRACTION	Adora1,Adora2b,Adra2a,Adrb2,Arhgap42,Atp1a2,Bin1,Calcrl,Dock4,Dock5,Grk2,Gucy1a1,Pde5a,Pik3cg,Prkg1,Rgs2,Sod1,Sri,Tnnt1,Zc3h12a
GOBP_NEGATIVE_REGULATION_OF_MUSCLE_HYPERTROPHY	Atp2b4,Bmp10,Cav3,Ctdp1,Errfi1,Foxo1,G6pdx,Gata5,Glrx3,Gsk3a,Igfbp5,Jarid2,Lmna,Notch1,P2rx4,Pi16,Ppara,Pparg,Rgs2,Rgs4,Smad3,Smad4,Tnfrsf1a,Tnfrsf1b,Tomm70a,Yy1
GOBP_NEGATIVE_REGULATION_OF_MYELOID_CELL_DIFFERENTIATION	Adipoq,Apcs,C1qc,Ccl3,Cdc73,Cdk6,Ceacam1,Cib1,Ctnnb1,Ctr9,Cul4a,Dll1,Fbn1,Fbxw7,Fstl3,Gabpa,Gata2,Gpr137,Gpr137b,Gpr171,Gpr55,Gpr68,Hmgb3,Hoxa5,Hoxa7,Hoxa9,Hoxb8,Hspa9,Il4,Inha,Inhba,Inpp5d,Itpkb,Klf13,Ldb1,Leo1,Pirb,Ltf,Lyn,Mafb,Meis1,Meis2,Myc,Nf1,Nfkbia,Paf1,Pf4,Pias3,Pik3r1,Prmt1,Ptk2b,Ptpn2,Rara,Rbm15,Sfrp1,Stat5b,Tcta,Tlr3,Tlr4,Tmem178,Tnfaip6,Tob2,Trib1,Ubash3b,Wdr61,Zbtb16,Zbtb46,Zfp36,Zf…
GOBP_NEGATIVE_REGULATION_OF_MYELOID_LEUKOCYTE_DIFFERENTIATION	Adipoq,Apcs,C1qc,Ccl3,Cdk6,Ceacam1,Ctnnb1,Cul4a,Fbn1,Fbxw7,Fstl3,Gata2,Gpr137,Gpr137b,Gpr55,Gpr68,Hoxa7,Il4,Inha,Inhba,Inpp5d,Pirb,Ltf,Lyn,Mafb,Myc,Nf1,Pias3,Pik3r1,Ptpn2,Rara,Sfrp1,Tcta,Tlr3,Tlr4,Tmem178,Tnfaip6,Tob2,Trib1,Ubash3b,Zbtb46,Zfpm1,Zfp458
GOBP_NEGATIVE_REGULATION_OF_NATURAL_KILLER_CELL_MEDIATED_IMMUNITY	Arrb2,Cd96,Ceacam1,Clec12b,Crk,Gfer,Havcr2,H2-Q10,H2-Q7,Gm8909,H2-D1,H2-T23,H2-M3,H2-Q1,Klrc1,Klrd1,Lgals9,Pirb,Mill2,Serpinb9
GOBP_NEGATIVE_REGULATION_OF_NERVOUS_SYSTEM_DEVELOPMENT	Appl2,Arhgap4,Ascl2,B2m,Bmp7,Bmpr1a,Ccl11,Cdk5,Cdk5r1,Cdkl3,Cdkn2b,Cers2,Ctdsp1,Ctnna1,Ctnnb1,Daam2,Dab1,Dicer1,Dip2b,Dnajb11,Draxin,Dusp10,Dynlt1b,Efnb3,Epha7,Ephb2,F2,Gdi1,Gorasp1,Hes1,Hes5,Hook3,Id1,Id4,Il1b,Il6,Kdm4a,D130043K22Rik,Ldlr,Lhx2,Lin28a,Lrp4,Mag,Map2,Mbp,Nf1,Nfatc4,Notch1,Nr1d1,Nrp1,Ntn1,Ntrk3,Pcm1,Plxna3,Ppp3ca,Psen1,Pten,Ptprs,Rapgef2,Rest,Rnf10,Rnf6,Robo2,Rtn4,Rtn4r,Rufy3,Ryk,Se…
GOBP_NEGATIVE_REGULATION_OF_NEURON_APOPTOTIC_PROCESS	Aars,Adam8,Adnp,Adora2a,Agap2,Alkbh1,Angpt1,Apoe,Arrb2,Axl,Barhl1,Bax,Bcl2,Bcl2l1,Bdnf,Bhlhb9,Bok,Btg2,Ccl12,Ccl2,Cebpb,Clcf1,Cln3,Cntf,Cntfr,Coro1a,Cpeb4,Cx3cl1,Cx3cr1,Dnajc5,Draxin,Erbb3,F2r,Foxq1,Fzd9,Gba,Gbe1,Gclc,Gclm,Gpi1,Grn,Hdgf,Hif1a,Hipk2,Hmox1,Hras,Hsp90ab1,Hyou1,Il10,Il27ra,Il6st,Jak2,Jun,Kdm2b,Kif14,Kras,Lgmn,Lig4,Mag,Map2k4,Map3k12,Mdk,Mecp2,Mef2c,Msh2,Naip2,Nes,Nfatc4,Ngf,Nono,Nr4a…
GOBP_NEGATIVE_REGULATION_OF_NEURON_DEATH	Aars,Adam8,Adnp,Adora2a,Agap2,Akt1,Alkbh1,Angpt1,Ap2b1,Apoe,Arrb2,Atf4,Atp13a2,Axl,Barhl1,Bax,Bcl2,Bcl2l1,Bdnf,Bhlhb9,Bok,Btbd10,Btg2,Cbl,Ccl12,Ccl2,Cd200,Cd200r1,Cd34,Cdk5,Cebpb,Chmp4b,Clcf1,Cln3,Cntf,Cntfr,Coro1a,Cpeb4,Csf1,Ctnnb1,Cx3cl1,Cx3cr1,Dnajc5,Draxin,Dtnbp1,Eif4g1,Eno2,Erbb3,F2r,Fbxo7,Fgf21,Foxq1,Fzd1,Fzd9,Gba,Gbe1,Gclc,Gclm,Gfer,Ghr,Gpi1,Gpnmb,Grn,Gsk3b,Hdgf,Hif1a,Hipk2,H2-M3,H2-Q1,Hmo…
GOBP_NEGATIVE_REGULATION_OF_NEURON_DIFFERENTIATION	App,Aspm,B2m,Bmp7,Calr,Cdk5rap2,Cntf,Cntn2,Ctdsp1,Ddx6,Dixdc1,Dll1,Dtx1,Eif2ak4,Eif4e,Eif4enif1,Foxo3,Gdf11,Gli3,Gsk3b,Hes1,Hes5,Hey1,Hmg20a,Hoxa2,Id4,Irx3,Jag1,Lsm1,Mag,Med1,Meis1,Mib1,Nepro,Notch1,Notch3,Pbx1,Rap1gap,Rest,Rhoa,Shh,Slc6a4,Sox9,Spag9,Zhx2,Zfp536
GOBP_NEGATIVE_REGULATION_OF_NEURON_PROJECTION_DEVELOPMENT	Adcy6,Amigo3,Apoe,Arf6,Arhgap4,B2m,Bag5,Bcl11a,Carm1,Cbfa2t2,Cd38,Cdk5,Cdk5r1,Cdkl3,Cers2,Cib1,Dab1,Dab2,Dennd5a,Dguok,Dip2b,Dnm3,Dpysl3,Draxin,Dtnbp1,Efna1,Efnb2,Efnb3,Epha4,Epha7,Ephb2,Fkbp4,Flna,Gak,Gdi1,Gfap,Gfi1,Hdac2,Hes1,Inpp5f,Inpp5j,Itm2c,Kank1,D130043K22Rik,Klk8,Kremen1,Lpar1,Lrig2,Lrp4,Lrrk2,Mag,Map2,Mbp,Mylip,Ngef,Nr2f1,Nrp1,Ntn1,Pafah1b1,Paqr3,Plxna3,Pmp22,Prag1,Psen1,Pten,Ptpn9,Ptpr…
GOBP_NEGATIVE_REGULATION_OF_NF_KAPPAB_TRANSCRIPTION_FACTOR_ACTIVITY	Acod1,Adora3,Aim2,Anxa4,Arrb1,Arrb2,Bcl3,Bmp7,Brms1,Cactin,Cat,Ccdc22,Cd200,Cdk5rap3,Cdkn2a,Chp1,Chuk,Cmklr1,Commd1,Commd6,Commd7,Cyld,Cyp1b1,Dab2ip,Dap,Ddit3,Erbin,Faf1,Foxj1,Foxp3,G3bp2,Gfi1,Havcr2,Il10,Irak1,Irak2,Irak3,Itch,Klf4,Lrrc14,Map2k5,Mturn,Nfkbia,Nfkbib,Nfkbil1,Nlrc3,Nlrc5,Nlrp12,Nlrp3,Nod2,Nr1h4,Nwd1,Otulin,Parp10,Peli1,Pias4,Pkhd1,Ppp2cb,Prdx2,Prmt2,Psmd10,Ptgis,Pycard,Rbck1,Rwdd3,…
GOBP_NEGATIVE_REGULATION_OF_NIK_NF_KAPPAB_SIGNALING	Adgrg3,Adipor1,Bmp7,C1qtnf3,Ccn3,Cpne1,Cyld,Ddx3x,Hdac7,Ifi35,Litaf,Mkrn2,Nlrc3,Nlrp12,Nlrp3,Nmi,Ppm1a,Ppm1b,Rassf2,Rela,Spi1,Tmsb4x,Tspan6,Uaca,Zc3h12a
GOBP_NEGATIVE_REGULATION_OF_NOTCH_SIGNALING_PATHWAY	Akt1,Arrb1,Arrdc1,Bcl6,Bend6,Bmp7,Cbfa2t2,Ccnc,Chac1,Dlk1,Dll1,Dll4,Egfl7,Fbxw7,Gata2,Hey1,Hey2,Hif1an,Lfng,Mettl3,Mmp14,Neurl1a,Nfkbia,Nrarp,Rita1,Slc35c1,Tcim,Tspan15,Wwp2,Ythdf2,Zbtb7a
GOBP_NEGATIVE_REGULATION_OF_NUCLEAR_DIVISION	Anapc15,Apc,Atm,Aurkaip1,Aurkb,Bmp4,Bmp7,Bub1,Bub1b,Bub3,Ccnb1,Cdk5rap2,Cdt1,Cenpf,Chek1,Dusp1,Dync1li1,Fbxo5,Gen1,Ik,Klhl22,Kntc1,Lcmt1,Lif,Mad1l1,Mad2l1,Mad2l1bp,Mad2l2,Mtbp,Ndc80,Nme6,Pcid2,Plk1,Psmg2,Rad1,Rad21,Rps6ka2,Spdl1,Tex14,Tom1l1,Tom1l2,Tpr,Trip13,Ttk,Xrcc3,Zfp207,Zw10,Zwilch,Zwint
GOBP_NEGATIVE_REGULATION_OF_NUCLEOCYTOPLASMIC_TRANSPORT	Angpt1,Bard1,Cabp1,Cd36,Cdk5,Chp1,Fermt1,Mdfic,Nf1,Nup153,Park7,Pkia,Pkig,Rab23,Rangap1,Sp100,Sufu,Sumo1,Tpr,Txn1,Ufm1
GOBP_NEGATIVE_REGULATION_OF_ORGANELLE_ASSEMBLY	Becn1,Brca1,Cav3,Ccp110,Cdk10,Cdk5rap2,Cep97,Chmp4b,Dnm2,Ehmt2,Evi5l,Fez2,Gdi2,Kat2a,Kat2b,Kif24,Limk2,Lrrk2,Mak,Map4,Mdm1,Mphosph9,Mtm1,Nbdy,Nupr1,Odf2l,Phf23,Pink1,Rbm14,Scfd1,Sec22b,Smad4,Smcr8,Styxl1,Tbc1d30,Tbc1d7,Tchp,Tesk1,Tmem39a,Trim37,Yap1
GOBP_NEGATIVE_REGULATION_OF_ORGAN_GROWTH	Cav3,Cga,Cited2,Ctdp1,Fxn,G6pdx,Gsk3a,Jarid2,Mapk11,Pi16,Ppara,Pten,Rbp4,Rgs2,Rgs4,Sav1,Slc6a4,Stk3,Stk4,Tgfbr2,Tomm70a,Vgll4,Wwc1,Wwc2,Yy1
GOBP_NEGATIVE_REGULATION_OF_OSSIFICATION	Ahsg,Bcl2,Bcor,Ccl3,Ccr1,Chsy1,Ecm1,Enpp1,Gata1,Gfra4,Hif1a,Kremen1,Lrp4,Ltbp3,Mdk,Mef2c,Notch1,Ptk2b,Rbpj,Rflnb,Sfrp1,Smad6,Smad7,Sox9,Srgn,Trpm4
GOBP_NEGATIVE_REGULATION_OF_OSTEOBLAST_DIFFERENTIATION	Axin2,Bambi,Cdk6,Chrd,Crim1,Gdf10,Hand2,Hdac7,Hoxa2,Id3,Igfbp5,Limd1,Lrp5,Men1,Nbr1,Noct,Notch1,Pparg,Ptch1,Ranbp3l,Riox1,Sema4d,Sfrp1,Ski,Smad3,Smad6,Sox9,Sufu,Tmem64,Tnf,Tnfaip6,Tob1,Trpm4,Twist1,Twist2,Twsg1,Vegfc
[truncated: 1,674 more rows]
