# Supplementary material for: Murine breast cancers disorganize the liver transcriptome in a zonated manner
Source: Commun Biol. 2023 Jan 24;6:97. doi: 10.1038/s42003-023-04479-w (PMC9873924; doi:10.1038/s42003-023-04479-w)
Supplement: Supplementary file 6 — Supplementary Data 3 [file 42003_2023_4479_MOESM6_ESM.xlsx]

## Sheet: Sheet1
	sham						cancer-bearing
GO term	alb_high_1	alb_high_2	alb_high_3	cyp2e1_high_3	cyp2e1_high_2	cyp2e1_high_1	alb_high_1	alb_high_2	alb_high_3	cyp2e1_high_3	cyp2e1_high_2	cyp2e1_high_1
GOBP_ACETYL_COA_METABOLIC_PROCESS	0.262035	0.240264	0.229801	0.214363	0.206194	0.188136	0.0761945	0.035545	0.0279037	0.0257165	0.0252799	0.0457052
GOBP_ACIDIC_AMINO_ACID_TRANSPORT	0.0500321	0.0431231	0.045112	0.0487311	0.0525622	0.0648972	0.0661624	0.0456025	0.0427309	0.0415322	0.0423995	0.0701822
GOBP_ACID_SECRETION	0.0498237	0.0549392	0.0573862	0.0592466	0.0605959	0.065916	-0.0518386	-0.046785	-0.0431524	-0.0415531	-0.0372092	-0.0281599
GOBP_ACTIN_CYTOSKELETON_REORGANIZATION	-0.0260209	-0.0260396	-0.0255723	-0.0265326	-0.0263478	-0.0245858	0.0488823	0.0619814	0.0670196	0.0677828	0.0699917	0.0609665
GOBP_ACTIN_FILAMENT_BASED_MOVEMENT	-0.0328607	-0.0381697	-0.0391697	-0.0417541	-0.0429717	-0.0447575	0.00452848	0.00345669	0.000836663	-0.00300471	-0.0040782	-0.00975349
GOBP_ACTIN_FILAMENT_BASED_TRANSPORT	-0.00136188	0.000175839	0.000545809	-0.00490713	-0.00552345	-0.00651851	0.018269	0.0219972	0.0196279	0.0215434	0.0189626	0.0184521
GOBP_ACTIN_FILAMENT_BUNDLE_ORGANIZATION	-0.0194796	-0.017202	-0.0169569	-0.0144097	-0.0142432	-0.0143641	0.0525555	0.0592601	0.059957	0.0588559	0.0590107	0.0528864
GOBP_ACTIN_FILAMENT_DEPOLYMERIZATION	-0.0441677	-0.048366	-0.050792	-0.0527577	-0.0533916	-0.0554664	-0.00418201	0.016253	0.0221671	0.0221013	0.0244969	0.00701943
GOBP_ACTIN_FILAMENT_POLYMERIZATION	-0.053076	-0.0477106	-0.0460736	-0.0445197	-0.0437033	-0.0421889	0.0115598	0.0406122	0.0493075	0.0517936	0.0555607	0.0434583
GOBP_ACTIN_MEDIATED_CELL_CONTRACTION	-0.0326204	-0.039876	-0.0416668	-0.0447419	-0.0462891	-0.0481215	0.00148168	-0.00358787	-0.00742712	-0.0130374	-0.0145804	-0.020007
GOBP_ACTIN_NUCLEATION	-0.0140748	-0.0125604	-0.0123922	-0.0115182	-0.0119182	-0.00916308	0.072725	0.111821	0.123366	0.126927	0.131295	0.118868
GOBP_ACTIN_POLYMERIZATION_OR_DEPOLYMERIZATION	-0.0518559	-0.047545	-0.0454828	-0.0439048	-0.0427935	-0.0410178	0.0134393	0.0410689	0.04962	0.0525335	0.0567078	0.0452782
GOBP_ACTION_POTENTIAL	-0.0253153	-0.0331233	-0.0346847	-0.0367338	-0.0388345	-0.0411916	0.00213279	-0.001511	-0.00505276	-0.00997283	-0.0136729	-0.0214552
GOBP_ACTIVATED_T_CELL_PROLIFERATION	0.0723916	0.0662426	0.0592835	0.0478393	0.0390181	0.0137189	0.0674778	0.0736277	0.0703402	0.0645659	0.0535034	0.0227377
GOBP_ACTIVATION_OF_CYSTEINE_TYPE_ENDOPEPTIDASE_ACTIVITY_INVOLVED_IN_APOPTOTIC_PROCESS	-0.0366826	-0.0387243	-0.0405547	-0.0408482	-0.0423075	-0.0442014	0.105556	0.131046	0.140707	0.146064	0.152171	0.145033
GOBP_ACTIVATION_OF_GTPASE_ACTIVITY	-0.00852437	-0.00844454	-0.00821303	-0.0103382	-0.00990867	-0.0101263	-0.00649909	-0.00618162	-0.00711307	-0.00640706	-0.0090787	-0.0117434
GOBP_ACTIVATION_OF_INNATE_IMMUNE_RESPONSE	-0.0761835	-0.0644227	-0.062139	-0.0607508	-0.0600966	-0.0641195	-0.0153309	0.0189235	0.0300958	0.0357115	0.0406756	0.0198177
GOBP_ACTIVATION_OF_PHOSPHOLIPASE_C_ACTIVITY	-0.020364	-0.00553791	0.00197944	0.00727307	0.0158807	0.0226511	0.0122722	0.0285144	0.0356964	0.0410688	0.0480633	0.0557479
GOBP_ACTIVATION_OF_PROTEIN_KINASE_ACTIVITY	0.0161224	0.0220543	0.0258095	0.0301855	0.0333408	0.037574	0.0294371	0.0384897	0.0422161	0.0453095	0.0473627	0.0467234
GOBP_ACTIVATION_OF_PROTEIN_KINASE_B_ACTIVITY	0.0149813	0.0301538	0.0401957	0.0488564	0.0597389	0.0752421	0.0391857	0.0504737	0.0595989	0.0633249	0.0741257	0.0869434
GOBP_ACTIVIN_RECEPTOR_SIGNALING_PATHWAY	-0.0234068	-0.0222086	-0.021645	-0.0222551	-0.0195317	-0.0192835	-0.00451305	-0.00296054	-0.0045083	-0.00478923	-0.00383945	-0.00117214
GOBP_ACTOMYOSIN_STRUCTURE_ORGANIZATION	-0.0228998	-0.0203505	-0.019434	-0.0177277	-0.0167848	-0.0162727	0.0254278	0.0298861	0.0301457	0.0291148	0.0303162	0.0282771
GOBP_ACUTE_INFLAMMATORY_RESPONSE	0.49721	0.493547	0.492277	0.486907	0.482815	0.472662	0.85389	0.845806	0.83699	0.828773	0.813886	0.784074
GOBP_ACUTE_INFLAMMATORY_RESPONSE_TO_ANTIGENIC_STIMULUS	0.0172788	0.0202023	0.0198663	0.0195724	0.0173889	0.010548	0.125405	0.143362	0.14586	0.143603	0.141917	0.119834
GOBP_ACUTE_PHASE_RESPONSE	0.815271	0.806438	0.805217	0.794337	0.786324	0.770345	1.47033	1.43032	1.40215	1.38182	1.34473	1.28258
GOBP_ACYLGLYCEROL_HOMEOSTASIS	0.565059	0.560178	0.556926	0.545062	0.541919	0.536777	0.505424	0.454382	0.438856	0.425201	0.414254	0.425235
GOBP_ADAPTIVE_THERMOGENESIS	0.0417824	0.044716	0.0464309	0.0473741	0.0493378	0.0506813	0.065438	0.0746724	0.0795421	0.082707	0.0839575	0.0844866
GOBP_ADENYLATE_CYCLASE_ACTIVATING_G_PROTEIN_COUPLED_RECEPTOR_SIGNALING_PATHWAY	-0.0478729	-0.0427119	-0.0410106	-0.0398087	-0.0375444	-0.0386288	-0.0312782	-0.0277388	-0.0276233	-0.0279078	-0.0270919	-0.0284749
GOBP_ADENYLATE_CYCLASE_INHIBITING_G_PROTEIN_COUPLED_RECEPTOR_SIGNALING_PATHWAY	-0.0604974	-0.058654	-0.0572391	-0.0575113	-0.055143	-0.0536572	0.0227696	0.0414573	0.0447738	0.0475412	0.0465889	0.0316311
GOBP_ADENYLATE_CYCLASE_MODULATING_G_PROTEIN_COUPLED_RECEPTOR_SIGNALING_PATHWAY	-0.0585113	-0.0556473	-0.055036	-0.0552844	-0.053803	-0.0550244	-0.0331569	-0.0279402	-0.0280445	-0.0280673	-0.0284663	-0.0339211
GOBP_ADHERENS_JUNCTION_ORGANIZATION	-0.0191434	-0.0167902	-0.0138159	-0.0122306	-0.00955043	-0.00277232	0.0667477	0.0730995	0.0777213	0.0762137	0.0793048	0.073389
GOBP_ADIPOSE_TISSUE_DEVELOPMENT	0.0475082	0.0544694	0.0578006	0.0559066	0.0573906	0.0634605	0.0791367	0.0817992	0.0825903	0.0813383	0.0805686	0.078886
GOBP_ADP_METABOLIC_PROCESS	0.144769	0.12704	0.117143	0.105517	0.0969054	0.0857822	0.144731	0.140923	0.138364	0.136872	0.133913	0.125408
GOBP_ADRENAL_GLAND_DEVELOPMENT	0.0741355	0.0853543	0.0904638	0.0951849	0.098149	0.0970815	0.177057	0.183244	0.185111	0.18313	0.185077	0.182121
GOBP_ADRENERGIC_RECEPTOR_SIGNALING_PATHWAY	-0.000266396	0.00975391	0.0117892	0.0158381	0.0199302	0.0213204	-0.00173212	0.0158479	0.0192821	0.0238803	0.0234034	0.0229897
GOBP_ADULT_BEHAVIOR	-0.0375183	-0.0369707	-0.0354439	-0.032083	-0.0294773	-0.0218446	-0.0463052	-0.0501754	-0.0519266	-0.0499679	-0.0474053	-0.0356799
GOBP_ADULT_LOCOMOTORY_BEHAVIOR	-0.0503278	-0.0493716	-0.0487608	-0.0474228	-0.0456018	-0.0474063	-0.0417035	-0.0427325	-0.0448338	-0.043225	-0.0427159	-0.0439644
GOBP_AEROBIC_RESPIRATION	0.872846	0.838127	0.816651	0.789467	0.770717	0.744099	0.646841	0.618337	0.607264	0.600044	0.592409	0.601635
GOBP_ALCOHOL_BIOSYNTHETIC_PROCESS	0.301256	0.302975	0.30607	0.305174	0.30756	0.310519	0.283891	0.278836	0.280745	0.284507	0.289298	0.305318
GOBP_ALCOHOL_CATABOLIC_PROCESS	0.217307	0.215307	0.211016	0.206022	0.201776	0.196412	0.133524	0.122391	0.12008	0.119219	0.122742	0.143269
GOBP_ALPHA_AMINO_ACID_CATABOLIC_PROCESS	0.611536	0.597838	0.586679	0.577261	0.565061	0.556467	0.451214	0.400466	0.380556	0.368102	0.356613	0.37838
GOBP_ALPHA_AMINO_ACID_METABOLIC_PROCESS	0.611216	0.59857	0.585525	0.571491	0.556031	0.535819	0.500827	0.463954	0.4463	0.434114	0.417682	0.414054
GOBP_ALPHA_BETA_T_CELL_ACTIVATION	-0.0512541	-0.0530078	-0.0538588	-0.056265	-0.0577252	-0.0609414	-0.000869907	0.0112002	0.0150248	0.0143767	0.012981	5.45746e-05
GOBP_ALPHA_BETA_T_CELL_DIFFERENTIATION	-0.0478036	-0.0508282	-0.0518165	-0.0555128	-0.0570431	-0.0606939	-0.0064312	0.00256138	0.00500452	0.0043503	0.00177082	-0.010274
GOBP_ALPHA_BETA_T_CELL_PROLIFERATION	-0.0199717	-0.0250528	-0.0267191	-0.0299478	-0.0317913	-0.0369149	0.0320634	0.040483	0.0454101	0.0440703	0.044854	0.0305967
GOBP_ALTERNATIVE_MRNA_SPLICING_VIA_SPLICEOSOME	-0.0438379	-0.0360691	-0.0344197	-0.03226	-0.0323667	-0.0308052	0.00661315	0.0319362	0.0370616	0.0428806	0.0447486	0.028065
GOBP_AMIDE_TRANSPORT	0.0821435	0.0892587	0.0928801	0.0976067	0.101645	0.108115	0.138095	0.144573	0.148923	0.152149	0.1588	0.172094
GOBP_AMINE_BIOSYNTHETIC_PROCESS	0.157872	0.151133	0.151231	0.152174	0.152308	0.160874	0.094745	0.0882959	0.0881948	0.0879349	0.0897165	0.0931356
GOBP_AMINE_CATABOLIC_PROCESS	0.184036	0.16502	0.155575	0.148484	0.140056	0.137855	0.0753274	0.0205047	0.00352572	-0.00990532	-0.0249765	-0.024636
GOBP_AMINE_METABOLIC_PROCESS	0.219544	0.21422	0.212396	0.209141	0.206384	0.207272	0.159737	0.147572	0.143686	0.13884	0.135952	0.137499
GOBP_AMINE_TRANSPORT	-0.00613138	-0.00304298	-0.000120692	0.00294761	0.00717698	0.0097637	-0.00307762	-0.00343196	-0.00315193	-0.00202754	-0.00265115	0.000259257
GOBP_AMINOGLYCAN_BIOSYNTHETIC_PROCESS	-0.0235985	-0.0261938	-0.0269643	-0.0297297	-0.0301953	-0.0331903	0.0316495	0.0271406	0.0240457	0.021421	0.0156619	0.00590365
GOBP_AMINOGLYCAN_CATABOLIC_PROCESS	-0.0397309	-0.0486229	-0.0472702	-0.0528254	-0.0543465	-0.0591875	0.0478905	0.0607456	0.0612188	0.0583357	0.0535683	0.0395785
GOBP_AMINOGLYCAN_METABOLIC_PROCESS	-0.0117607	-0.0130432	-0.0119315	-0.0142762	-0.0131087	-0.0149802	0.097464	0.0941446	0.0901447	0.0853228	0.0790239	0.0677432
GOBP_AMINO_ACID_ACTIVATION	0.0324876	0.0291826	0.0264258	0.0219768	0.0207934	0.0196157	0.00943066	-0.00395578	-0.00910221	-0.0116383	-0.0140743	-0.0107794
GOBP_AMINO_ACID_IMPORT	0.0447326	0.0393933	0.0415372	0.0432432	0.0464816	0.0576379	0.0506345	0.0393334	0.0358367	0.0335847	0.0305523	0.0480852
GOBP_AMINO_ACID_IMPORT_ACROSS_PLASMA_MEMBRANE	0.0123859	0.0122679	0.0175698	0.0240088	0.0325826	0.0520132	0.0293535	0.0281994	0.029518	0.0308803	0.0342982	0.0575098
GOBP_AMINO_ACID_TRANSMEMBRANE_TRANSPORT	0.049336	0.0444483	0.0446708	0.0444418	0.0430611	0.0481806	0.0620508	0.0468106	0.0399897	0.0348266	0.0271294	0.0311236
GOBP_AMINO_ACID_TRANSPORT	0.0526046	0.0463824	0.0452053	0.0437941	0.0417904	0.0425982	0.0513241	0.0340958	0.0272117	0.0231421	0.0155502	0.0179804
GOBP_AMINO_SUGAR_METABOLIC_PROCESS	-0.0108578	-0.00192928	0.00162166	0.00641558	0.0122205	0.01327	-0.00360003	-0.00288707	-2.12336e-05	-4.02595e-05	0.00331835	0.00514942
GOBP_AMP_METABOLIC_PROCESS	0.0667809	0.0578564	0.0572637	0.0521653	0.0485272	0.0460722	0.00961531	0.000291469	-0.00402251	-0.00329172	-0.00910742	-0.013046
GOBP_AMYLOID_BETA_CLEARANCE	0.190011	0.192925	0.193562	0.193651	0.197262	0.200924	0.354326	0.358664	0.358955	0.356707	0.350692	0.330762
GOBP_AMYLOID_BETA_FORMATION	0.13475	0.133905	0.133334	0.133989	0.133408	0.129922	0.184182	0.184161	0.181275	0.175943	0.171987	0.159266
GOBP_AMYLOID_BETA_METABOLIC_PROCESS	0.116736	0.117629	0.11775	0.118316	0.118847	0.11879	0.14093	0.141242	0.139124	0.134769	0.132787	0.125436
GOBP_AMYLOID_FIBRIL_FORMATION	0.259514	0.245531	0.24308	0.240113	0.239858	0.251867	0.262464	0.249731	0.245008	0.240441	0.241513	0.245574
GOBP_AMYLOID_PRECURSOR_PROTEIN_CATABOLIC_PROCESS	0.0976296	0.0982172	0.0999867	0.1029	0.103808	0.105883	0.16072	0.168028	0.168739	0.166043	0.164734	0.154037
GOBP_AMYLOID_PRECURSOR_PROTEIN_METABOLIC_PROCESS	0.0802991	0.0810335	0.0837025	0.0878033	0.0890595	0.0921315	0.131278	0.136366	0.13737	0.135502	0.134217	0.126106
GOBP_ANATOMICAL_STRUCTURE_MATURATION	-0.0166499	-0.0170161	-0.0170107	-0.01856	-0.019698	-0.0217562	0.0285033	0.0309188	0.0305624	0.0282363	0.0261973	0.0190598
GOBP_ANDROGEN_METABOLIC_PROCESS	0.195392	0.183842	0.176347	0.171008	0.167079	0.159741	0.0370324	0.00561421	0.00273781	-0.00346971	0.000569643	0.0302257
GOBP_ANDROGEN_RECEPTOR_SIGNALING_PATHWAY	-0.0529494	-0.0456398	-0.0445779	-0.0396534	-0.0369542	-0.0340546	-0.0386041	-0.0324567	-0.0289418	-0.0281005	-0.0262851	-0.0245572
GOBP_ANGIOGENESIS_INVOLVED_IN_WOUND_HEALING	0.0259304	0.0202932	0.0214205	0.0163212	0.0149946	0.0156065	0.0756979	0.0798175	0.0805334	0.0793745	0.0812424	0.0770575
GOBP_ANIMAL_ORGAN_FORMATION	0.00659265	0.00548671	0.00562983	0.00583169	0.00715822	0.00912335	0.000519773	0.00320774	0.00360363	0.00577915	0.00852472	0.0147556
GOBP_ANIMAL_ORGAN_MATURATION	-0.0600417	-0.0651909	-0.0694364	-0.0774744	-0.0806048	-0.0865008	0.0312392	0.0330805	0.0325292	0.0284951	0.0274622	0.0146803
GOBP_ANIMAL_ORGAN_REGENERATION	0.108714	0.114379	0.116224	0.113705	0.114568	0.109259	0.175635	0.192534	0.194341	0.195946	0.195918	0.177901
GOBP_ANION_HOMEOSTASIS	0.0555002	0.0547972	0.0518125	0.0477267	0.0422835	0.0339632	0.0322848	0.0246237	0.0164007	0.00866033	-0.00547542	-0.0296634
GOBP_ANION_TRANSMEMBRANE_TRANSPORT	0.035468	0.0315655	0.0304102	0.0295326	0.0285089	0.0318597	0.0366261	0.026645	0.0229368	0.0203888	0.018607	0.0260536
GOBP_ANOIKIS	-0.0701489	-0.0640814	-0.0580193	-0.0518732	-0.0502361	-0.039228	-0.0650999	-0.0565636	-0.0547311	-0.0503166	-0.045735	-0.0434145
GOBP_ANTERIOR_POSTERIOR_AXIS_SPECIFICATION	0.0065707	0.0104354	0.0135933	0.0159874	0.0184606	0.0224486	0.0174674	0.0188859	0.0184016	0.0208309	0.0243706	0.0308144
GOBP_ANTERIOR_POSTERIOR_PATTERN_SPECIFICATION	-0.016515	-0.0165666	-0.0165205	-0.0176284	-0.0179199	-0.0195255	-0.0130519	-0.0161438	-0.0186256	-0.0193598	-0.0205657	-0.0186262
GOBP_ANTEROGRADE_AXONAL_TRANSPORT	0.0251051	0.025905	0.0291873	0.0293886	0.031055	0.0319641	0.0174392	0.0190381	0.0224776	0.0248686	0.0260815	0.0296851
GOBP_ANTIBACTERIAL_HUMORAL_RESPONSE	0.21986	0.224027	0.226543	0.221783	0.222741	0.219839	0.471016	0.520446	0.536049	0.538935	0.543957	0.519653
GOBP_ANTIGEN_PROCESSING_AND_PRESENTATION	0.0442906	0.0543274	0.0585242	0.0625132	0.0648039	0.0635043	0.167336	0.195542	0.200866	0.203108	0.205234	0.19821
GOBP_ANTIGEN_PROCESSING_AND_PRESENTATION_OF_ENDOGENOUS_ANTIGEN	0.16273	0.171914	0.176472	0.18519	0.191132	0.193322	0.304191	0.323001	0.324399	0.323806	0.329385	0.33705
GOBP_ANTIGEN_PROCESSING_AND_PRESENTATION_OF_EXOGENOUS_ANTIGEN	-0.0287828	-0.0123603	-0.00516059	0.00066636	0.00456255	0.00196449	0.130042	0.174711	0.183781	0.186003	0.191061	0.187454
GOBP_ANTIGEN_PROCESSING_AND_PRESENTATION_OF_EXOGENOUS_PEPTIDE_ANTIGEN	-0.0286686	-0.0127642	-0.00855717	-0.00413545	-0.00195392	-0.00856509	0.141905	0.192055	0.201558	0.202262	0.207229	0.198999
GOBP_ANTIGEN_PROCESSING_AND_PRESENTATION_OF_EXOGENOUS_PEPTIDE_ANTIGEN_VIA_MHC_CLASS_II	-0.0910668	-0.0695491	-0.064005	-0.0582235	-0.0554538	-0.0630915	0.120188	0.187257	0.198252	0.199215	0.206951	0.198642
GOBP_ANTIGEN_PROCESSING_AND_PRESENTATION_OF_PEPTIDE_ANTIGEN	0.0817958	0.0945672	0.0979952	0.101192	0.103745	0.100186	0.243562	0.278145	0.283221	0.283587	0.285428	0.276733
GOBP_ANTIGEN_PROCESSING_AND_PRESENTATION_OF_PEPTIDE_ANTIGEN_VIA_MHC_CLASS_I	0.171466	0.176904	0.181673	0.187256	0.191169	0.192171	0.326644	0.34208	0.345133	0.344825	0.342936	0.332486
GOBP_ANTIGEN_PROCESSING_AND_PRESENTATION_OF_PEPTIDE_OR_POLYSACCHARIDE_ANTIGEN_VIA_MHC_CLASS_II	-0.0718786	-0.0532109	-0.0470343	-0.0419852	-0.0395367	-0.0480738	0.100633	0.161046	0.17245	0.173693	0.182676	0.176458
GOBP_ANTIGEN_RECEPTOR_MEDIATED_SIGNALING_PATHWAY	-0.0461728	-0.0452923	-0.0453876	-0.0467883	-0.0472993	-0.0495451	-0.00257703	0.0105794	0.0134712	0.0137277	0.0133044	0.00461998
GOBP_ANTIMICROBIAL_HUMORAL_IMMUNE_RESPONSE_MEDIATED_BY_ANTIMICROBIAL_PEPTIDE	0.0331244	0.0351703	0.0342203	0.03398	0.0330915	0.0298497	0.29984	0.370503	0.395511	0.404839	0.419247	0.396824
GOBP_ANTIMICROBIAL_HUMORAL_RESPONSE	0.237354	0.237888	0.236327	0.232534	0.229711	0.22222	0.523681	0.576461	0.594761	0.597669	0.604373	0.579479
GOBP_AORTA_DEVELOPMENT	-0.0365337	-0.0338618	-0.0337194	-0.0332306	-0.0314652	-0.029883	0.00461033	0.00349026	-0.000318317	-0.00131322	0.000467583	0.00998286
GOBP_AORTA_MORPHOGENESIS	-0.0483652	-0.0437843	-0.0426258	-0.0415996	-0.0372503	-0.0396984	0.0309346	0.0238799	0.017583	0.0149479	0.0165093	0.0312415
GOBP_AORTIC_VALVE_MORPHOGENESIS	-0.0151999	-0.0146466	-0.0163828	-0.0169071	-0.0168059	-0.0191912	0.00463257	0.00201447	0.000678411	0.00109239	0.00434251	0.00978178
GOBP_APICAL_JUNCTION_ASSEMBLY	-0.0199654	-0.0138536	-0.0100573	-0.00619525	-0.00248749	0.00439031	0.0222312	0.0226461	0.0243119	0.0251908	0.0290486	0.0354075
GOBP_APOPTOTIC_CELL_CLEARANCE	0.000159952	0.000235013	0.0014238	0.000154961	0.000728962	0.000518223	0.223109	0.247649	0.251665	0.251221	0.24772	0.22193
GOBP_APOPTOTIC_MITOCHONDRIAL_CHANGES	0.135755	0.129712	0.127257	0.124252	0.121718	0.117222	0.105389	0.10417	0.103945	0.105447	0.106164	0.107834
GOBP_APOPTOTIC_PROCESS_INVOLVED_IN_DEVELOPMENT	-0.0267514	-0.0261604	-0.026653	-0.025148	-0.0243695	-0.0190683	0.00688558	0.0145452	0.0165935	0.0171014	0.0171443	0.0196325
GOBP_APOPTOTIC_PROCESS_INVOLVED_IN_MORPHOGENESIS	-0.041335	-0.0378216	-0.0366631	-0.0341489	-0.0324235	-0.0239745	0.021157	0.0338642	0.0385058	0.038918	0.0413099	0.0445416
GOBP_APPENDAGE_DEVELOPMENT	-0.0204546	-0.0210193	-0.020899	-0.0213411	-0.0213818	-0.0201122	-0.00308918	-0.010475	-0.0125052	-0.0133507	-0.0136949	-0.0106353
GOBP_APPENDAGE_MORPHOGENESIS	-0.0182512	-0.0195998	-0.0195689	-0.0202416	-0.0197775	-0.0188333	-0.0086693	-0.0143155	-0.015604	-0.0159134	-0.0159681	-0.0113414
GOBP_ARACHIDONIC_ACID_METABOLIC_PROCESS	0.238077	0.265711	0.279225	0.294662	0.307451	0.318727	0.017634	0.0242028	0.036361	0.0445621	0.0672285	0.123356
GOBP_AROMATIC_AMINO_ACID_FAMILY_METABOLIC_PROCESS	0.56793	0.5501	0.543026	0.538905	0.536055	0.545457	0.336576	0.289585	0.279487	0.269446	0.264204	0.278821
GOBP_ARP2_3_COMPLEX_MEDIATED_ACTIN_NUCLEATION	-0.0176719	-0.0132276	-0.0118222	-0.00775111	-0.00887614	-0.00643494	0.065109	0.103474	0.116541	0.119448	0.124054	0.11038
GOBP_ARTERY_DEVELOPMENT	0.0258449	0.0290687	0.0301957	0.0320439	0.0346712	0.036561	0.0516011	0.0469311	0.0443452	0.0430224	0.0439219	0.0540707
GOBP_ARTERY_MORPHOGENESIS	0.0609777	0.0649117	0.0670877	0.0702572	0.074749	0.0753045	0.0945288	0.0852541	0.0823571	0.0799409	0.0811918	0.0954501
GOBP_ASPARTATE_FAMILY_AMINO_ACID_BIOSYNTHETIC_PROCESS	0.168492	0.137564	0.11816	0.109053	0.0865548	0.0602002	0.134803	0.0888162	0.0615092	0.0458506	0.017734	-0.0179238
GOBP_ASPARTATE_FAMILY_AMINO_ACID_METABOLIC_PROCESS	0.362886	0.324716	0.294962	0.266159	0.230455	0.187233	0.262925	0.206425	0.167583	0.144933	0.102778	0.0548068
GOBP_ASSOCIATIVE_LEARNING	0.00805127	0.00899508	0.00921502	0.0122974	0.0138041	0.0149265	0.0446007	0.0468174	0.0462744	0.0425403	0.0413866	0.0349369
GOBP_ASTROCYTE_ACTIVATION	-0.0997475	-0.0982045	-0.0992727	-0.102088	-0.104769	-0.116233	0.0572399	0.0794919	0.0799824	0.078467	0.0689376	0.03608
GOBP_ASTROCYTE_DEVELOPMENT	-0.20028	-0.199451	-0.198263	-0.201098	-0.200823	-0.203108	0.146527	0.189604	0.201857	0.205512	0.207084	0.177557
GOBP_ASTROCYTE_DIFFERENTIATION	-0.0952757	-0.0959508	-0.0964526	-0.0995538	-0.100895	-0.102854	0.135941	0.159867	0.164643	0.165426	0.163371	0.143535
GOBP_ATP_BIOSYNTHETIC_PROCESS	0.539663	0.511526	0.493331	0.470513	0.453047	0.426886	0.416	0.406476	0.398656	0.390246	0.38429	0.374986
GOBP_ATP_METABOLIC_PROCESS	0.730401	0.706044	0.689203	0.668722	0.654973	0.633956	0.615608	0.602924	0.596868	0.593443	0.589352	0.591535
GOBP_ATP_SYNTHESIS_COUPLED_ELECTRON_TRANSPORT	0.820941	0.771404	0.740437	0.706647	0.681705	0.647733	0.539202	0.500962	0.485268	0.477394	0.466129	0.471574
GOBP_ATP_SYNTHESIS_COUPLED_PROTON_TRANSPORT	0.639731	0.590478	0.564013	0.532056	0.507675	0.474425	0.376996	0.354375	0.340602	0.328796	0.321102	0.310383
GOBP_ATRIOVENTRICULAR_VALVE_DEVELOPMENT	-0.00820468	-0.00441303	-0.0037296	-0.00214772	0.000567924	0.000437292	0.00142289	0.0062839	0.00447282	0.00654042	0.00999187	0.020551
GOBP_ATTACHMENT_OF_SPINDLE_MICROTUBULES_TO_KINETOCHORE	-0.0360877	-0.0357697	-0.037002	-0.036823	-0.04	-0.043176	-0.0160198	0.00984938	0.018935	0.0246128	0.0289963	0.0143686
GOBP_AUTONOMIC_NERVOUS_SYSTEM_DEVELOPMENT	0.0140025	0.0176991	0.0179948	0.0181606	0.0188338	0.0179623	0.0620656	0.0561109	0.05436	0.0528865	0.0535504	0.0553613
GOBP_AUTOPHAGOSOME_MATURATION	-0.0314626	-0.0286325	-0.0243748	-0.0188408	-0.0150856	-0.00601113	0.00513559	0.000218876	-0.00162156	0.000747042	-0.000153494	0.00501147
GOBP_AUTOPHAGOSOME_ORGANIZATION	0.00431634	0.0067631	0.00764909	0.0101708	0.0118943	0.015449	0.033477	0.0343642	0.0342024	0.0353977	0.0348482	0.0381496
GOBP_AUTOPHAGY_OF_MITOCHONDRION	0.0251211	0.026755	0.0268049	0.0264799	0.0265974	0.026841	0.00323837	0.00745983	0.00597875	0.00959937	0.00889422	0.0126192
GOBP_AXIS_SPECIFICATION	0.000999519	0.00352882	0.00670739	0.00928164	0.0113623	0.0141511	0.00111548	0.00203093	0.0021061	0.00557074	0.00867273	0.0161984
GOBP_AXONAL_TRANSPORT	0.024866	0.0270048	0.0290181	0.0310129	0.0315367	0.0314488	0.023681	0.0268688	0.0292374	0.0329008	0.0340701	0.0393763
GOBP_AXONEME_ASSEMBLY	-0.000287937	-0.000136184	-0.00109533	0.000250082	-0.000460523	-0.000617062	-0.00949607	-0.0123384	-0.0127205	-0.011825	-0.0115015	-0.0152483
GOBP_AXON_EXTENSION	0.0212431	0.0240663	0.0262471	0.0281475	0.0300764	0.0321554	0.0580671	0.0569925	0.0571011	0.0577929	0.057645	0.0591644
GOBP_AXO_DENDRITIC_TRANSPORT	0.0308377	0.0314623	0.033047	0.0348037	0.0345164	0.0342549	0.044076	0.0496666	0.0529538	0.0548754	0.0560452	0.0571788
GOBP_BARBED_END_ACTIN_FILAMENT_CAPPING	-0.0201394	-0.0264313	-0.0297321	-0.0332725	-0.0328839	-0.0339899	0.0156861	0.0456586	0.0542694	0.0571111	0.0597221	0.0390337
GOBP_BASEMENT_MEMBRANE_ORGANIZATION	-0.0426044	-0.0397756	-0.0353164	-0.0277806	-0.0264353	-0.016691	0.0128071	0.00716179	0.00503421	-0.000366565	0.00301591	0.0170567
GOBP_BASE_EXCISION_REPAIR	-0.031711	-0.0317013	-0.0315031	-0.031378	-0.0314792	-0.0324198	-0.0352723	-0.0226195	-0.0185302	-0.0141158	-0.0149526	-0.0200947
GOBP_BENZENE_CONTAINING_COMPOUND_METABOLIC_PROCESS	0.28355	0.32009	0.339365	0.357742	0.375239	0.398559	0.0832076	0.07607	0.0908532	0.0968782	0.120847	0.187706
GOBP_BICARBONATE_TRANSPORT	-0.00843925	-0.00468978	-0.00313917	0.000395992	0.000744086	6.27077e-06	-0.00591447	-0.0112407	-0.0141048	-0.0164321	-0.0180858	-0.0185975
GOBP_BILE_ACID_AND_BILE_SALT_TRANSPORT	0.0917169	0.146266	0.179718	0.217556	0.250951	0.289184	-0.0735057	-0.045344	-0.0163036	0.00778315	0.0474514	0.129543
GOBP_BILE_ACID_BIOSYNTHETIC_PROCESS	0.204262	0.252704	0.276965	0.306702	0.33258	0.35921	0.0234007	0.041092	0.0670006	0.0867056	0.121749	0.185781
GOBP_BILE_ACID_METABOLIC_PROCESS	0.220392	0.254295	0.268078	0.286154	0.299727	0.308433	0.0381958	0.0439669	0.0603206	0.0736852	0.0964578	0.143329
GOBP_BINDING_OF_SPERM_TO_ZONA_PELLUCIDA	0.0111343	0.0119249	0.0116317	0.0081396	0.00883084	0.00214041	0.0910713	0.117536	0.119443	0.120397	0.119465	0.095343
GOBP_BIOLOGICAL_PROCESS_INVOLVED_IN_INTERACTION_WITH_HOST	0.0933623	0.0975243	0.0991059	0.0992938	0.100693	0.103339	0.195346	0.210007	0.212459	0.213857	0.21556	0.209807
GOBP_BIOLOGICAL_PROCESS_INVOLVED_IN_INTERACTION_WITH_SYMBIONT	0.324027	0.323012	0.322349	0.319828	0.318246	0.314636	0.437037	0.454749	0.460598	0.460855	0.462142	0.444065
GOBP_BIOLOGICAL_PROCESS_INVOLVED_IN_INTRASPECIES_INTERACTION_BETWEEN_ORGANISMS	-0.0333692	-0.0355505	-0.0343463	-0.0301472	-0.026867	-0.0247746	-0.00748927	0.00798351	0.0144063	0.0192316	0.0291799	0.0392044
GOBP_BIOLOGICAL_PROCESS_INVOLVED_IN_SYMBIOTIC_INTERACTION	0.229282	0.232548	0.233551	0.233536	0.233934	0.234518	0.333678	0.351262	0.355885	0.357485	0.359655	0.350654
GOBP_BIOMINERALIZATION	-0.0136686	-0.0133636	-0.0135134	-0.0130696	-0.0121075	-0.0097659	0.0385569	0.0378114	0.0373432	0.036582	0.0355216	0.0373537
GOBP_BLASTOCYST_DEVELOPMENT	5.56233e-05	0.00103254	0.00104545	0.00079264	-0.000502249	-0.00264427	0.0109015	0.017178	0.0174617	0.019723	0.0202807	0.0103892
GOBP_BLASTOCYST_FORMATION	-0.0127	-0.00856197	-0.00854794	-0.0120779	-0.0154467	-0.0167195	0.0134707	0.0152008	0.0139985	0.014423	0.0119768	0.000293398
GOBP_BLOOD_VESSEL_ENDOTHELIAL_CELL_MIGRATION	0.0884099	0.0930351	0.094793	0.097256	0.099672	0.10212	0.125658	0.136616	0.139848	0.140601	0.143821	0.14314
GOBP_BLOOD_VESSEL_ENDOTHELIAL_CELL_PROLIFERATION_INVOLVED_IN_SPROUTING_ANGIOGENESIS	-0.00223519	-0.0014552	-0.00122766	-0.00438985	-0.00389653	-0.00422864	0.014932	0.00912015	0.0059274	0.00177598	0.000473166	-0.00764346
GOBP_BLOOD_VESSEL_REMODELING	0.00325596	0.00466545	0.00508297	0.0052703	0.00682974	0.00709685	0.067227	0.0740039	0.0742879	0.0706538	0.0712573	0.0707967
GOBP_BODY_FLUID_SECRETION	-0.0243305	-0.018988	-0.0158649	-0.0146997	-0.0120642	-0.00819208	0.0147385	0.0283043	0.0334669	0.0372702	0.0402969	0.0435997
GOBP_BODY_MORPHOGENESIS	-0.0221847	-0.0200263	-0.0185277	-0.017462	-0.0160833	-0.00946898	-0.0108628	-0.0151612	-0.0160576	-0.0183063	-0.016671	-0.00938472
GOBP_BONE_CELL_DEVELOPMENT	-0.0702902	-0.0679746	-0.0672384	-0.0670161	-0.0675863	-0.0676263	0.0590813	0.0979728	0.109892	0.116036	0.120236	0.110309
GOBP_BONE_DEVELOPMENT	-0.0166091	-0.0134968	-0.010579	-0.00955984	-0.00717027	-0.00209699	0.0138287	0.0189435	0.0212994	0.0218534	0.0262147	0.0363151
GOBP_BONE_GROWTH	-0.00912323	-0.0092446	-0.00566572	-0.00583738	-0.00259994	0.000976913	-0.0572064	-0.0660406	-0.0670451	-0.0723405	-0.0714335	-0.0612435
GOBP_BONE_MATURATION	-0.0606571	-0.067826	-0.0735527	-0.083511	-0.0880967	-0.0962963	0.0383306	0.0390305	0.0373643	0.03215	0.0298431	0.014433
GOBP_BONE_MINERALIZATION	-0.00758512	-0.00525353	-0.00477837	-0.00388296	-0.00285747	-0.00198733	0.0305605	0.0349574	0.0354581	0.0366664	0.0350733	0.0366662
GOBP_BONE_MORPHOGENESIS	-0.0369837	-0.0393525	-0.0380936	-0.0392852	-0.0378736	-0.0354632	-0.0284765	-0.0318259	-0.0320892	-0.0341653	-0.0315464	-0.0147355
GOBP_BONE_REMODELING	0.0313186	0.0339145	0.0339211	0.030221	0.0288282	0.0246698	0.0802767	0.079262	0.0763317	0.0731823	0.0681053	0.0540167
GOBP_BONE_RESORPTION	0.0662253	0.0671786	0.0666714	0.0622153	0.0587959	0.0518668	0.132844	0.13108	0.126739	0.120175	0.11323	0.0924385
GOBP_BRAIN_MORPHOGENESIS	0.00440684	0.00749833	0.00869669	0.0109807	0.0128532	0.0143084	-0.00714578	-0.00517642	-0.00670004	-0.00242887	0.000600871	-0.0017816
GOBP_BRANCHED_CHAIN_AMINO_ACID_CATABOLIC_PROCESS	0.0588518	0.0644726	0.0661512	0.0715841	0.0710573	0.0696829	-0.137306	-0.175112	-0.178649	-0.183835	-0.179799	-0.151485
GOBP_BRANCHED_CHAIN_AMINO_ACID_METABOLIC_PROCESS	0.126188	0.107786	0.0899099	0.073701	0.0549563	0.0350321	-0.0298165	-0.0937278	-0.118911	-0.136755	-0.15672	-0.152844
GOBP_BRANCHING_INVOLVED_IN_BLOOD_VESSEL_MORPHOGENESIS	-0.0125202	-0.0074737	-0.00271822	0.002568	0.00496716	0.00928092	0.0160107	0.0254211	0.0291026	0.0301986	0.0378515	0.0509512
GOBP_BRANCHING_INVOLVED_IN_SALIVARY_GLAND_MORPHOGENESIS	-0.0090219	-0.0226167	-0.0262975	-0.033612	-0.0373947	-0.0319893	0.0540956	0.0186329	0.00506396	-0.00563777	-0.0145232	-0.00999347
GOBP_BRANCHING_MORPHOGENESIS_OF_AN_EPITHELIAL_TUBE	-0.0393396	-0.0404869	-0.0400487	-0.0404872	-0.0397866	-0.0369471	-0.0176871	-0.0236989	-0.0267086	-0.0286995	-0.0281385	-0.0200386
GOBP_BROWN_FAT_CELL_DIFFERENTIATION	-0.0379199	-0.0346853	-0.0322896	-0.0334106	-0.0329784	-0.0255637	0.0476779	0.0586464	0.0630456	0.0631157	0.0618844	0.0553521
GOBP_B_CELL_ACTIVATION	-0.0878359	-0.087187	-0.087542	-0.0889877	-0.0899076	-0.0918699	-0.0386079	-0.0210981	-0.0173946	-0.0173694	-0.0173339	-0.028524
GOBP_B_CELL_ACTIVATION_INVOLVED_IN_IMMUNE_RESPONSE	-0.0635644	-0.0616732	-0.0596829	-0.0593695	-0.0576892	-0.0559175	-0.0296803	-0.0155182	-0.0109397	-0.0101326	-0.00918257	-0.0158758
GOBP_B_CELL_APOPTOTIC_PROCESS	-0.0743656	-0.0677846	-0.0669995	-0.0694022	-0.0701745	-0.06704	-0.032745	-0.00625473	-0.00516621	0.00019268	0.00344857	-0.00783983
GOBP_B_CELL_DIFFERENTIATION	-0.0710291	-0.0696751	-0.0714442	-0.0730434	-0.0737385	-0.075839	-0.00180891	0.0207946	0.0248054	0.0253763	0.023547	0.00649559
GOBP_B_CELL_HOMEOSTASIS	-0.0827363	-0.081737	-0.0823567	-0.0838766	-0.087004	-0.0874414	-0.0419236	-0.0170408	-0.0111449	-0.0102097	-0.00615819	-0.0135489
GOBP_B_CELL_MEDIATED_IMMUNITY	0.154232	0.156996	0.157568	0.15702	0.155885	0.149054	0.308166	0.316814	0.315365	0.310522	0.306961	0.291989
GOBP_B_CELL_PROLIFERATION	-0.0850647	-0.083263	-0.0825513	-0.0845306	-0.0853743	-0.087572	-0.0449584	-0.022469	-0.0182308	-0.0169366	-0.0147239	-0.0278077
GOBP_B_CELL_RECEPTOR_SIGNALING_PATHWAY	-0.0690869	-0.0643141	-0.0640524	-0.0651741	-0.0656823	-0.069233	-0.0243162	5.07473e-05	0.00676857	0.00776169	0.0093605	-0.00333505
GOBP_C21_STEROID_HORMONE_METABOLIC_PROCESS	0.0586637	0.0725086	0.0790581	0.0910641	0.102321	0.117157	-0.0212291	-0.00759698	0.00383519	0.0104263	0.0278517	0.0567613
GOBP_C4_DICARBOXYLATE_TRANSPORT	0.0308829	0.0191344	0.0238624	0.0320384	0.0393086	0.0819363	0.0538788	0.0309697	0.0381351	0.039303	0.0550993	0.118893
GOBP_CALCINEURIN_MEDIATED_SIGNALING	0.0145257	0.00895982	0.00812054	0.00816584	0.00737784	0.0065051	0.0216739	0.0144338	0.00798195	0.00532729	0.000592851	-0.0013127
GOBP_CALCIUM_DEPENDENT_CELL_CELL_ADHESION_VIA_PLASMA_MEMBRANE_CELL_ADHESION_MOLECULES	-0.0349395	-0.0296616	-0.0259974	-0.0244859	-0.0213217	-0.0176617	-0.00842162	0.00954183	0.014177	0.0177606	0.0230337	0.0273332
GOBP_CALCIUM_ION_IMPORT	-0.00612025	-0.00498788	-0.00293796	-0.00230797	-0.000636316	-0.000204529	0.0243348	0.0263816	0.0279793	0.0267814	0.0258992	0.0254832
GOBP_CALCIUM_ION_REGULATED_EXOCYTOSIS	-0.0292205	-0.0246615	-0.0203863	-0.017544	-0.0142063	-0.0160221	0.0166287	0.0231612	0.0239594	0.0236274	0.0239026	0.0231345
GOBP_CALCIUM_ION_TRANSMEMBRANE_TRANSPORT	-0.0093143	-0.0115187	-0.0119732	-0.0124809	-0.01269	-0.0127094	0.0178773	0.0246375	0.0267827	0.0252417	0.0261893	0.0237993
GOBP_CALCIUM_ION_TRANSPORT_INTO_CYTOSOL	-0.0326563	-0.0347819	-0.0351035	-0.0351702	-0.0361822	-0.03633	-0.0028539	0.00898694	0.0118263	0.0105455	0.0107229	0.00440122
GOBP_CALCIUM_MEDIATED_SIGNALING	-0.0196213	-0.023341	-0.0236176	-0.0250482	-0.0251839	-0.0251057	-0.00167087	0.000877143	0.00102778	0.000498396	0.000105697	-0.00141328
GOBP_CAMERA_TYPE_EYE_DEVELOPMENT	-0.0406119	-0.0422122	-0.0417549	-0.0422347	-0.041639	-0.0395939	-0.0279488	-0.0317926	-0.0331131	-0.0350411	-0.0355524	-0.0359164
GOBP_CAMERA_TYPE_EYE_MORPHOGENESIS	0.0151133	0.0157326	0.0175138	0.0176803	0.0182081	0.0225957	0.028507	0.0202748	0.0190049	0.0177397	0.016974	0.0218188
GOBP_CAMP_MEDIATED_SIGNALING	-0.0057407	-0.00429246	-0.00546027	-0.00625686	-0.00494556	-0.00294086	0.00100393	0.00374897	0.00613734	0.00639929	0.00983338	0.0141086
GOBP_CANONICAL_WNT_SIGNALING_PATHWAY	-0.01173	-0.0109561	-0.00890601	-0.00630714	-0.00362308	0.000588781	-0.0024857	-0.00172069	-0.000778425	-0.000247024	0.000668322	0.00455279
GOBP_CARBOHYDRATE_BIOSYNTHETIC_PROCESS	0.177024	0.169733	0.16465	0.158242	0.152925	0.147018	0.189653	0.182223	0.176492	0.172254	0.16526	0.155946
GOBP_CARBOHYDRATE_CATABOLIC_PROCESS	0.132209	0.122837	0.117051	0.108341	0.103354	0.0972602	0.136753	0.137153	0.137095	0.136896	0.136333	0.133142
GOBP_CARBOHYDRATE_DERIVATIVE_CATABOLIC_PROCESS	0.00275297	0.00582081	0.00794247	0.0107866	0.0136458	0.016754	0.0164346	0.0190851	0.0214606	0.0214855	0.0221509	0.0235711
GOBP_CARBOHYDRATE_DERIVATIVE_TRANSPORT	0.000462295	0.0023888	0.00303445	0.000313959	-0.000403067	-0.00112513	0.0366776	0.0331372	0.0307682	0.0285769	0.0230794	0.0232748
GOBP_CARBOHYDRATE_HOMEOSTASIS	0.0664663	0.0691561	0.0699414	0.0718562	0.0727958	0.0759194	0.0861958	0.0884605	0.0894963	0.0909377	0.0925627	0.0937826
GOBP_CARBOHYDRATE_PHOSPHORYLATION	-0.0106614	-0.0143465	-0.0149589	-0.0230056	-0.020829	-0.017714	-0.0803888	-0.0928737	-0.0933712	-0.0953743	-0.0940329	-0.0806509
GOBP_CARBOHYDRATE_TRANSMEMBRANE_TRANSPORT	0.0159843	0.0171323	0.0205431	0.0253499	0.0283008	0.0391276	0.0183906	0.0144549	0.0130283	0.0132951	0.0151374	0.0266492
GOBP_CARBOHYDRATE_TRANSPORT	0.0114147	0.0105867	0.0119847	0.0130462	0.0140009	0.0201685	0.0188011	0.00994214	0.00660601	0.00616356	0.00545872	0.0154671
GOBP_CARBOXYLIC_ACID_TRANSPORT	0.122909	0.12909	0.134729	0.141023	0.146384	0.156825	0.101361	0.098192	0.101886	0.10369	0.109008	0.129338
GOBP_CARDIAC_ATRIUM_DEVELOPMENT	-0.0156521	-0.00902212	-0.00683036	-0.00421794	0.00220587	0.0057129	0.00869952	0.0108557	0.010737	0.0146365	0.0199896	0.0324132
GOBP_CARDIAC_ATRIUM_MORPHOGENESIS	-0.0142374	-0.00556671	-0.00230741	-3.06206e-05	0.00840499	0.0129918	0.0118086	0.0098288	0.00986488	0.0142791	0.0214368	0.0402128
GOBP_CARDIAC_CELL_DEVELOPMENT	0.0192283	0.0227058	0.0246727	0.0242042	0.0240132	0.0178635	0.0547943	0.0540291	0.0530408	0.0496269	0.0463214	0.035956
GOBP_CARDIAC_CHAMBER_DEVELOPMENT	-0.0176916	-0.0178054	-0.017285	-0.0170901	-0.0159979	-0.0151076	-0.00482526	-0.00746576	-0.00891884	-0.00847292	-0.00737059	0.000981149
GOBP_CARDIAC_CHAMBER_MORPHOGENESIS	-0.0159314	-0.0160237	-0.0149761	-0.0146149	-0.0127736	-0.0122105	-0.00681133	-0.0124011	-0.0140358	-0.0138837	-0.0115167	0.000773763
GOBP_CARDIAC_CONDUCTION	-0.0241277	-0.0320019	-0.0337787	-0.0372339	-0.0391987	-0.0448903	0.0191211	0.0173513	0.0135709	0.00823853	0.00382077	-0.00677758
GOBP_CARDIAC_CONDUCTION_SYSTEM_DEVELOPMENT	-0.050548	-0.0492289	-0.0515998	-0.0525191	-0.0559323	-0.0629782	-0.0211434	-0.0201563	-0.0209547	-0.0205602	-0.022141	-0.0218155
GOBP_CARDIAC_EPITHELIAL_TO_MESENCHYMAL_TRANSITION	-0.00389565	0.00347234	0.00854515	0.0113702	0.0204041	0.0257897	-0.00263281	0.00271519	0.00459948	0.00915459	0.0180424	0.0371167
GOBP_CARDIAC_MUSCLE_CELL_ACTION_POTENTIAL	-0.0216426	-0.0306091	-0.0330212	-0.0375816	-0.0408888	-0.0481679	0.0182681	0.0120087	0.00608797	-0.00139928	-0.00629106	-0.0162395
GOBP_CARDIAC_MUSCLE_CELL_ACTION_POTENTIAL_INVOLVED_IN_CONTRACTION	-0.0306353	-0.0361758	-0.0367753	-0.0395362	-0.0410142	-0.0442527	0.00369159	-0.00107189	-0.00528571	-0.0106016	-0.0119069	-0.015957
GOBP_CARDIAC_MUSCLE_CELL_CONTRACTION	-0.0302949	-0.0370401	-0.0378491	-0.0389764	-0.0398259	-0.0407939	0.00693832	0.00435254	0.00145161	-0.00310836	-0.00371063	-0.00823899
GOBP_CARDIAC_MUSCLE_CELL_DIFFERENTIATION	0.00717129	0.0100222	0.0122244	0.0141969	0.0135921	0.0101357	0.0422499	0.0449113	0.0444467	0.043124	0.0413261	0.035948
GOBP_CARDIAC_MUSCLE_CELL_MEMBRANE_REPOLARIZATION	-0.0489171	-0.0591319	-0.0658516	-0.0708772	-0.0779183	-0.0876849	0.00468535	0.0070074	0.00328357	-0.000953617	-0.00588135	-0.0273077
GOBP_CARDIAC_MUSCLE_CELL_PROLIFERATION	0.0463948	0.0413175	0.0407272	0.0383447	0.0362075	0.0346489	0.0471561	0.0537576	0.0551828	0.0583341	0.0596898	0.0604518
GOBP_CARDIAC_MUSCLE_CONTRACTION	-0.0129158	-0.0173714	-0.0182332	-0.0190102	-0.0202899	-0.0202422	0.00585405	0.00518578	0.00369697	0.000477413	-0.0010975	-0.00552112
GOBP_CARDIAC_MUSCLE_TISSUE_DEVELOPMENT	0.000330543	0.00115111	0.00145034	0.000712606	-0.00019528	-0.00523412	0.0334018	0.0348714	0.0331439	0.0326004	0.0308686	0.0285826
GOBP_CARDIAC_MUSCLE_TISSUE_MORPHOGENESIS	-0.0287556	-0.0308369	-0.0296032	-0.0313413	-0.0282927	-0.0292399	0.0155344	0.00940388	0.00567689	0.00518611	0.00614328	0.0175321
GOBP_CARDIAC_SEPTUM_DEVELOPMENT	-0.00925399	-0.00862717	-0.00861623	-0.00824096	-0.00781638	-0.00659608	0.00270599	-0.00134666	-0.00335799	-0.0022891	-0.00257251	0.00590766
GOBP_CARDIAC_SEPTUM_MORPHOGENESIS	-0.00546575	-0.00494927	-0.00418618	-0.00310589	-0.00199185	-0.000713105	0.00413683	-0.00524961	-0.00786211	-0.00742702	-0.00656301	0.00766827
GOBP_CARDIAC_VENTRICLE_DEVELOPMENT	-0.0208754	-0.0228603	-0.0230875	-0.0235562	-0.0225636	-0.0249411	0.000726877	-0.00155953	-0.0031448	-0.00301829	-0.00243442	0.00246884
GOBP_CARDIAC_VENTRICLE_MORPHOGENESIS	-0.0275366	-0.0325774	-0.0333195	-0.0362803	-0.0352729	-0.0396355	0.00321741	-0.00139238	-0.00439905	-0.00633993	-0.00593402	-0.00202253
GOBP_CARDIOCYTE_DIFFERENTIATION	-0.00168304	0.00102252	0.00209604	0.00362538	0.00394281	-5.06205e-05	0.034527	0.0369889	0.0351568	0.0337025	0.0311003	0.0245032
GOBP_CARTILAGE_DEVELOPMENT	-0.0626689	-0.0554574	-0.0523406	-0.0504033	-0.04698	-0.0441855	-0.034327	-0.0364909	-0.0368778	-0.0386856	-0.0374915	-0.0306386
GOBP_CARTILAGE_DEVELOPMENT_INVOLVED_IN_ENDOCHONDRAL_BONE_MORPHOGENESIS	-0.0502422	-0.0446146	-0.0385939	-0.0342135	-0.0282351	-0.0169658	-0.0752366	-0.079099	-0.0754985	-0.0778854	-0.0689195	-0.0440082
GOBP_CATECHOLAMINE_SECRETION	-0.0321046	-0.0283772	-0.0257074	-0.0248072	-0.0229626	-0.02232	0.00170886	0.00105281	0.000761225	-0.00112013	-0.00417215	-0.00724407
GOBP_CATECHOL_CONTAINING_COMPOUND_METABOLIC_PROCESS	0.147494	0.146533	0.148932	0.145728	0.14728	0.147723	0.105316	0.102893	0.105688	0.104965	0.107907	0.116199
GOBP_CD4_POSITIVE_ALPHA_BETA_T_CELL_ACTIVATION	-0.0591519	-0.0600608	-0.0609152	-0.0633843	-0.0643674	-0.0670227	-0.0077297	0.00507987	0.00875783	0.00802533	0.00644808	-0.00642087
GOBP_CD4_POSITIVE_ALPHA_BETA_T_CELL_DIFFERENTIATION	-0.0476946	-0.0490809	-0.0495879	-0.052001	-0.0528805	-0.0557901	0.00650743	0.016786	0.0203321	0.0195121	0.0172232	0.00553565
GOBP_CD4_POSITIVE_OR_CD8_POSITIVE_ALPHA_BETA_T_CELL_LINEAGE_COMMITMENT	-0.0140664	-0.0156294	-0.0146883	-0.0155695	-0.0191819	-0.0169838	0.0448075	0.0446696	0.0409699	0.0377026	0.0310993	0.0161361
GOBP_CD8_POSITIVE_ALPHA_BETA_T_CELL_ACTIVATION	-0.00538355	-0.0057275	-0.00430967	-0.0040525	-0.00478121	-0.00694816	0.0708067	0.0908911	0.0990946	0.101514	0.103193	0.0939525
GOBP_CELLULAR_ALDEHYDE_METABOLIC_PROCESS	0.231165	0.249251	0.259142	0.268085	0.279414	0.295744	0.134834	0.141263	0.149281	0.157199	0.172221	0.213437
GOBP_CELLULAR_AMINO_ACID_BIOSYNTHETIC_PROCESS	0.446866	0.431222	0.418519	0.408328	0.395979	0.386001	0.359966	0.323869	0.304632	0.294297	0.275076	0.270701
GOBP_CELLULAR_AMINO_ACID_CATABOLIC_PROCESS	0.665946	0.646976	0.630856	0.614266	0.595428	0.574041	0.505277	0.452903	0.42999	0.413119	0.395175	0.401524
GOBP_CELLULAR_CARBOHYDRATE_BIOSYNTHETIC_PROCESS	0.078232	0.0681932	0.0620389	0.0537365	0.0467008	0.0340688	0.0744718	0.060135	0.0505129	0.0437758	0.0328997	0.0115951
GOBP_CELLULAR_CARBOHYDRATE_CATABOLIC_PROCESS	-0.00933105	-0.0197365	-0.0250241	-0.0372387	-0.0432104	-0.0485567	-0.0197896	-0.0108058	-0.0106853	-0.0115777	-0.0100382	-0.0161415
GOBP_CELLULAR_CARBOHYDRATE_METABOLIC_PROCESS	0.103561	0.099844	0.0987907	0.0963926	0.0946515	0.0925608	0.0951814	0.0910481	0.0887163	0.0877319	0.0854266	0.0839524
GOBP_CELLULAR_COMPONENT_ASSEMBLY_INVOLVED_IN_MORPHOGENESIS	-0.0444285	-0.0424348	-0.0412514	-0.040595	-0.0386403	-0.037377	-0.0116696	-0.00840659	-0.00869591	-0.00898375	-0.00813314	-0.00703158
GOBP_CELLULAR_COMPONENT_DISASSEMBLY_INVOLVED_IN_EXECUTION_PHASE_OF_APOPTOSIS	0.0264743	0.0284633	0.0285232	0.0236749	0.0226167	0.0202173	0.00821254	0.00917832	0.0130025	0.0130301	0.014884	0.0161796
GOBP_CELLULAR_COMPONENT_MAINTENANCE	0.0389001	0.0440967	0.04965	0.0548297	0.0591938	0.0640488	0.089743	0.103045	0.107605	0.109375	0.115602	0.121429
GOBP_CELLULAR_DEFENSE_RESPONSE	-0.0910158	-0.0855456	-0.0860669	-0.08801	-0.089912	-0.0946951	0.0682187	0.101779	0.110118	0.114671	0.114367	0.0846646
GOBP_CELLULAR_EXTRAVASATION	-0.116886	-0.116639	-0.115245	-0.119601	-0.119811	-0.122046	0.0174562	0.0498691	0.0579011	0.0595476	0.0588744	0.0446999
GOBP_CELLULAR_GLUCAN_METABOLIC_PROCESS	0.0793547	0.0728467	0.0697413	0.062134	0.0590309	0.0527006	0.0214162	0.0143209	0.0102488	0.00974339	0.00651424	0.0030638
GOBP_CELLULAR_GLUCOSE_HOMEOSTASIS	0.0193173	0.0231345	0.0247794	0.0277193	0.0298449	0.0348785	0.0510855	0.0547109	0.0568821	0.0584773	0.0597026	0.0595055
GOBP_CELLULAR_HORMONE_METABOLIC_PROCESS	0.258381	0.269432	0.275075	0.28407	0.291797	0.303695	0.16213	0.153406	0.157963	0.160043	0.170508	0.208417
GOBP_CELLULAR_IRON_ION_HOMEOSTASIS	0.274618	0.273168	0.2713	0.269968	0.265923	0.259758	0.428668	0.421001	0.415936	0.409417	0.399816	0.38188
GOBP_CELLULAR_KETONE_METABOLIC_PROCESS	0.371085	0.368682	0.365924	0.360919	0.356576	0.351663	0.31502	0.297967	0.294576	0.292301	0.291678	0.307993
GOBP_CELLULAR_LIPID_CATABOLIC_PROCESS	0.562231	0.561089	0.5575	0.554081	0.550076	0.541521	0.478108	0.452296	0.44442	0.437727	0.431495	0.443804
GOBP_CELLULAR_METABOLIC_COMPOUND_SALVAGE	0.0511961	0.0428514	0.0406644	0.0369773	0.0321221	0.0357616	-0.00193005	-0.0154231	-0.0213072	-0.0247409	-0.0324633	-0.0435334
GOBP_CELLULAR_MODIFIED_AMINO_ACID_BIOSYNTHETIC_PROCESS	0.0373665	0.0289557	0.0279425	0.0273554	0.0297942	0.0399145	-0.0381592	-0.0527932	-0.0541785	-0.0500554	-0.0462091	-0.0131022
GOBP_CELLULAR_MODIFIED_AMINO_ACID_CATABOLIC_PROCESS	0.141562	0.138612	0.136907	0.138345	0.137594	0.143983	0.0285607	0.00380714	-0.00427613	-0.0143433	-0.0185443	0.00250864
GOBP_CELLULAR_MODIFIED_AMINO_ACID_METABOLIC_PROCESS	0.398076	0.397096	0.396442	0.396807	0.396999	0.397903	0.298562	0.28853	0.286998	0.287038	0.289558	0.313281
GOBP_CELLULAR_MONOVALENT_INORGANIC_CATION_HOMEOSTASIS	-0.00514841	-0.0073288	-0.00753405	-0.0060454	-0.00630399	-0.00396416	0.0246781	0.0271144	0.0259358	0.0265793	0.0259233	0.0224086
GOBP_CELLULAR_OXIDANT_DETOXIFICATION	0.540898	0.533779	0.532644	0.530639	0.533367	0.539725	0.571378	0.575801	0.578117	0.580742	0.585417	0.599695
GOBP_CELLULAR_PIGMENTATION	-0.000926299	0.000181729	0.000799538	0.000903385	0.00253691	0.00288867	-0.000157844	-0.000578072	0.000878648	0.00109216	0.0012159	0.00331937
GOBP_CELLULAR_RESPIRATION	0.815016	0.788989	0.77238	0.751171	0.736398	0.71502	0.619314	0.595119	0.586704	0.580812	0.576217	0.589568
GOBP_CELLULAR_RESPONSE_TO_ACID_CHEMICAL	0.00399128	0.00286727	0.00401589	0.0027017	0.00413075	0.00447036	0.0630298	0.0673821	0.068726	0.0668916	0.0705851	0.0684536
GOBP_CELLULAR_RESPONSE_TO_ALCOHOL	-0.01339	-0.000893141	0.00629533	0.0139675	0.0228546	0.0326319	-0.0253586	-0.00302383	0.00935208	0.0179034	0.0302291	0.0401845
GOBP_CELLULAR_RESPONSE_TO_ALKALOID	-0.0235444	-0.0232293	-0.0159764	-0.0109282	-0.00316237	0.0246605	-0.00573615	-0.0087249	-0.00563857	0.00129972	0.00913364	0.0439798
GOBP_CELLULAR_RESPONSE_TO_AMYLOID_BETA	-0.0389944	-0.0429299	-0.0429924	-0.046205	-0.0485086	-0.0519353	0.0261687	0.0311564	0.0292113	0.0291327	0.0243612	0.00879887
GOBP_CELLULAR_RESPONSE_TO_ARSENIC_CONTAINING_SUBSTANCE	-0.0414903	-0.0474163	-0.0494119	-0.054089	-0.0581728	-0.0627583	-0.00776937	0.00190649	0.000873694	0.000919677	-0.00518898	-0.0191891
GOBP_CELLULAR_RESPONSE_TO_BIOTIC_STIMULUS	-0.0119152	-0.0114996	-0.0118148	-0.0144472	-0.0163929	-0.0203188	0.0752478	0.0908638	0.0931302	0.0936058	0.0910784	0.0699564
GOBP_CELLULAR_RESPONSE_TO_CADMIUM_ION	-0.0885572	-0.0680331	-0.0628033	-0.0552769	-0.0508081	-0.0417438	0.134995	0.192447	0.206888	0.219197	0.232452	0.216876
GOBP_CELLULAR_RESPONSE_TO_CALCIUM_ION	-0.0384722	-0.0380327	-0.0378716	-0.039296	-0.0383623	-0.0376516	0.029361	0.0409343	0.0431588	0.0425609	0.0406693	0.033141
GOBP_CELLULAR_RESPONSE_TO_CAMP	0.108891	0.102275	0.0948941	0.0911468	0.0838896	0.0707152	0.133606	0.121215	0.112539	0.104902	0.0917064	0.0650554
GOBP_CELLULAR_RESPONSE_TO_CARBOHYDRATE_STIMULUS	0.0233263	0.0254901	0.0259472	0.0282582	0.0297585	0.0337748	0.0560499	0.0591085	0.0609334	0.0617862	0.0626782	0.062633
GOBP_CELLULAR_RESPONSE_TO_CORTICOSTEROID_STIMULUS	0.222821	0.207627	0.196294	0.187407	0.174335	0.152548	0.262723	0.246187	0.232954	0.223061	0.203361	0.163269
GOBP_CELLULAR_RESPONSE_TO_DEXAMETHASONE_STIMULUS	0.303775	0.275618	0.256653	0.238014	0.213472	0.176242	0.313294	0.269101	0.241705	0.219861	0.183861	0.122729
GOBP_CELLULAR_RESPONSE_TO_DSRNA	-0.00467719	-0.00620589	-0.00556874	-0.00790799	-0.00802496	-0.00911077	0.0186433	0.032035	0.0359631	0.0353478	0.0338821	0.0296135
GOBP_CELLULAR_RESPONSE_TO_ESTRADIOL_STIMULUS	0.0041308	0.000165117	-0.00197933	-0.00319113	-0.00574798	-0.00495391	0.0331728	0.0254372	0.0234741	0.0212279	0.0170343	0.0124146
GOBP_CELLULAR_RESPONSE_TO_EXTRACELLULAR_STIMULUS	0.0801144	0.0804281	0.0820398	0.0861186	0.0879613	0.0961798	0.111771	0.113799	0.114515	0.11677	0.118918	0.127013
GOBP_CELLULAR_RESPONSE_TO_FATTY_ACID	0.228311	0.251948	0.257539	0.265339	0.268899	0.264715	0.168357	0.178296	0.182017	0.184608	0.186132	0.179183
GOBP_CELLULAR_RESPONSE_TO_GAMMA_RADIATION	-0.0288218	-0.0256559	-0.0236226	-0.0219393	-0.0201339	-0.0174643	0.0270992	0.0366037	0.0406628	0.0425432	0.0477665	0.0423208
GOBP_CELLULAR_RESPONSE_TO_GLUCOSE_STARVATION	-0.0195027	-0.0201782	-0.0199345	-0.0180841	-0.0192413	-0.0199836	0.0263761	0.0289527	0.0289875	0.0307585	0.0293161	0.0252785
GOBP_CELLULAR_RESPONSE_TO_HEAT	-0.0193384	-0.0140371	-0.0133856	-0.0105238	-0.0105302	-0.00725607	-0.0111067	0.0002513	0.00385425	0.00714197	0.0112918	0.00997302
GOBP_CELLULAR_RESPONSE_TO_HYDROGEN_PEROXIDE	0.0939495	0.0926836	0.0906525	0.0897039	0.0874331	0.0796148	0.10508	0.115393	0.118525	0.122117	0.121038	0.111292
GOBP_CELLULAR_RESPONSE_TO_INORGANIC_SUBSTANCE	0.0740128	0.0761686	0.0775969	0.0780365	0.0787436	0.0794905	0.161127	0.17428	0.176067	0.177507	0.177243	0.17099
GOBP_CELLULAR_RESPONSE_TO_INSULIN_STIMULUS	0.0741185	0.0751471	0.0759627	0.0762209	0.0751599	0.0753293	0.10883	0.111766	0.110924	0.110626	0.108232	0.101794
GOBP_CELLULAR_RESPONSE_TO_INTERFERON_BETA	-0.0695655	-0.0752247	-0.0773367	-0.0752747	-0.0781605	-0.0839757	0.0228918	0.0244633	0.0233232	0.0210619	0.0205643	0.0217143
GOBP_CELLULAR_RESPONSE_TO_INTERFERON_GAMMA	0.0340985	0.0285703	0.0239839	0.0191344	0.0117389	0.00309088	0.122645	0.132088	0.13131	0.126642	0.11933	0.0927959
GOBP_CELLULAR_RESPONSE_TO_INTERLEUKIN_1	0.00203192	-0.00252313	-0.00506842	-0.0102119	-0.0145164	-0.0210033	0.0968849	0.101672	0.0985627	0.0943915	0.0856569	0.0639763
GOBP_CELLULAR_RESPONSE_TO_IONIZING_RADIATION	-0.00877268	-0.00617729	-0.00636721	-0.0041512	-0.00569145	-0.00642406	0.0245806	0.0332758	0.0360607	0.0362352	0.0372071	0.0235676
GOBP_CELLULAR_RESPONSE_TO_KETONE	0.114613	0.112565	0.109936	0.109552	0.106949	0.105148	0.13162	0.127115	0.124164	0.121793	0.11687	0.104177
GOBP_CELLULAR_RESPONSE_TO_LIGHT_STIMULUS	-0.0408311	-0.0384622	-0.0389091	-0.0374501	-0.0378242	-0.037639	-0.0122456	0.00419376	0.00741458	0.0118321	0.0134672	0.00278761
GOBP_CELLULAR_RESPONSE_TO_LIPOPROTEIN_PARTICLE_STIMULUS	0.0489109	0.0632131	0.0750714	0.0903669	0.102705	0.120431	0.0983995	0.126278	0.141687	0.149464	0.162697	0.177797
GOBP_CELLULAR_RESPONSE_TO_MECHANICAL_STIMULUS	-0.0159658	-0.0166977	-0.0156912	-0.0181834	-0.0174407	-0.0161199	0.0535327	0.0594386	0.0571702	0.0574433	0.0555785	0.0449897
GOBP_CELLULAR_RESPONSE_TO_MOLECULE_OF_BACTERIAL_ORIGIN	-0.0212526	-0.0204377	-0.0205762	-0.0230556	-0.0246215	-0.0276079	0.0759628	0.0928182	0.0951336	0.0952546	0.0923537	0.0689973
GOBP_CELLULAR_RESPONSE_TO_NUTRIENT	-0.0178729	-0.00631742	-0.00207117	0.00214875	0.0064074	0.0178628	0.0433073	0.0586425	0.0645522	0.0688258	0.0752944	0.0772748
GOBP_CELLULAR_RESPONSE_TO_OSMOTIC_STRESS	-0.0389191	-0.0366411	-0.0364848	-0.0358355	-0.0334804	-0.0324813	0.0228033	0.038596	0.0408218	0.0439627	0.0459266	0.0437323
GOBP_CELLULAR_RESPONSE_TO_OXYGEN_LEVELS	0.0982612	0.0949154	0.0924232	0.0894323	0.0863118	0.0823816	0.100142	0.104208	0.104681	0.105114	0.103945	0.0977365
GOBP_CELLULAR_RESPONSE_TO_PEPTIDE_HORMONE_STIMULUS	0.0927298	0.0931221	0.093126	0.0931732	0.0914146	0.0898555	0.128462	0.133173	0.132039	0.131012	0.127623	0.117683
GOBP_CELLULAR_RESPONSE_TO_RADIATION	-0.0299828	-0.0276297	-0.0279	-0.0256597	-0.0265461	-0.0265137	0.0049301	0.0185674	0.0215337	0.0240839	0.0249436	0.0123062
GOBP_CELLULAR_RESPONSE_TO_REACTIVE_OXYGEN_SPECIES	0.11761	0.111869	0.108837	0.106307	0.104666	0.100593	0.145399	0.153599	0.153531	0.155352	0.153779	0.146955
GOBP_CELLULAR_RESPONSE_TO_RETINOIC_ACID	0.0176111	0.00899908	0.00769433	0.00352397	-7.16991e-05	0.00159933	0.0177161	0.00789789	0.00360902	0.000925049	-0.00230311	-0.00124753
GOBP_CELLULAR_RESPONSE_TO_STARVATION	0.0856005	0.0842893	0.0850654	0.0870756	0.0880538	0.0944026	0.116695	0.111194	0.108693	0.108583	0.107949	0.115371
GOBP_CELLULAR_RESPONSE_TO_STEROID_HORMONE_STIMULUS	0.114341	0.112057	0.109876	0.1088	0.105445	0.099814	0.134962	0.129924	0.125755	0.123164	0.116632	0.105861
GOBP_CELLULAR_RESPONSE_TO_TOPOLOGICALLY_INCORRECT_PROTEIN	0.0765102	0.0775872	0.0767201	0.0756782	0.0746694	0.0714481	0.119155	0.118393	0.115275	0.117374	0.113149	0.110446
GOBP_CELLULAR_RESPONSE_TO_TOXIC_SUBSTANCE	0.51409	0.514278	0.518143	0.521355	0.529905	0.545239	0.522512	0.530864	0.53774	0.543037	0.553742	0.583197
GOBP_CELLULAR_RESPONSE_TO_UNFOLDED_PROTEIN	0.0960138	0.0961544	0.0954798	0.0940439	0.0929661	0.0896727	0.141481	0.141057	0.13774	0.139418	0.134408	0.131778
GOBP_CELLULAR_RESPONSE_TO_UV	-0.0540108	-0.0510768	-0.0518876	-0.0511861	-0.0519127	-0.052603	-0.021305	-0.00199364	0.00210522	0.00661734	0.00817696	-0.005845
GOBP_CELLULAR_RESPONSE_TO_VASCULAR_ENDOTHELIAL_GROWTH_FACTOR_STIMULUS	-0.0366897	-0.0333155	-0.0295326	-0.026677	-0.024069	-0.0196272	0.0389901	0.0479011	0.0515682	0.0524684	0.0547793	0.0539459
GOBP_CELLULAR_RESPONSE_TO_VIRUS	-0.0187617	-0.0220758	-0.0238427	-0.0269954	-0.0300011	-0.0343009	0.0187464	0.0178453	0.0165042	0.0140558	0.0111932	0.0061899
GOBP_CELLULAR_RESPONSE_TO_VITAMIN	-0.0293304	-0.0198635	-0.0160458	-0.0129242	-0.00713926	0.00188044	0.0356979	0.0519864	0.0593407	0.0626105	0.071015	0.0767614
GOBP_CELLULAR_RESPONSE_TO_XENOBIOTIC_STIMULUS	0.313728	0.331302	0.340119	0.34915	0.358736	0.369373	0.166233	0.167901	0.17608	0.182436	0.196737	0.237264
GOBP_CELLULAR_SENESCENCE	0.00222894	0.00136836	0.00133486	0.00161331	-0.0002664	-0.00352178	0.0251405	0.0301765	0.0309968	0.033555	0.0327893	0.0267907
GOBP_CELLULAR_TRANSITION_METAL_ION_HOMEOSTASIS	0.21185	0.206991	0.202311	0.196643	0.189608	0.178173	0.450781	0.448351	0.446024	0.441821	0.433773	0.412329
GOBP_CELL_ACTIVATION_INVOLVED_IN_IMMUNE_RESPONSE	-0.0814073	-0.0825369	-0.0826715	-0.0852537	-0.08686	-0.0906732	0.00862833	0.034877	0.0420116	0.0430206	0.042664	0.0221107
GOBP_CELL_ADHESION_MEDIATED_BY_INTEGRIN	-0.0307873	-0.0280602	-0.0270742	-0.0284447	-0.0282876	-0.0274916	0.0292364	0.0350968	0.0357702	0.0359664	0.0343042	0.0270323
GOBP_CELL_AGING	0.00798174	0.00831839	0.00742106	0.00669389	0.00462276	0.00185036	0.0286911	0.0340142	0.034281	0.0368734	0.0354291	0.0292554
GOBP_CELL_CELL_ADHESION_MEDIATED_BY_CADHERIN	0.0670858	0.0695872	0.0757689	0.0773792	0.0828686	0.0911098	0.127415	0.122299	0.123202	0.120432	0.125232	0.134489
GOBP_CELL_CELL_ADHESION_VIA_PLASMA_MEMBRANE_ADHESION_MOLECULES	-0.0384877	-0.0335282	-0.0312667	-0.0305517	-0.0281464	-0.0248102	-0.00111092	-0.00120379	-0.00216163	-0.00371844	-0.00396602	-0.00166815
GOBP_CELL_CELL_JUNCTION_ASSEMBLY	-0.0372615	-0.0342244	-0.0312049	-0.0300252	-0.0265749	-0.0213566	0.0302319	0.028822	0.0286959	0.0278818	0.0282163	0.0284345
GOBP_CELL_CELL_JUNCTION_ORGANIZATION	-0.0303887	-0.0280334	-0.025805	-0.0246574	-0.0218722	-0.0175015	0.0432546	0.0473268	0.0484491	0.0479083	0.0492747	0.0486604
GOBP_CELL_CELL_RECOGNITION	-0.0591884	-0.0572796	-0.0568785	-0.0583211	-0.0566456	-0.0591143	0.0436598	0.0764583	0.0827111	0.0842578	0.0849547	0.0609008
GOBP_CELL_CELL_SIGNALING_INVOLVED_IN_CARDIAC_CONDUCTION	-0.00722875	-0.0127583	-0.014892	-0.0203393	-0.0217217	-0.0286305	0.0314674	0.0333195	0.0297043	0.0279462	0.0262526	0.0128726
GOBP_CELL_COMMUNICATION_BY_ELECTRICAL_COUPLING	-0.0599676	-0.0740865	-0.0798269	-0.0852099	-0.0909272	-0.0960898	-0.0239245	-0.0282958	-0.0350773	-0.0400079	-0.0493094	-0.0645108
GOBP_CELL_COMMUNICATION_BY_ELECTRICAL_COUPLING_INVOLVED_IN_CARDIAC_CONDUCTION	-0.0326064	-0.0482081	-0.0565017	-0.0641569	-0.0723132	-0.0809651	-0.00514305	-0.00589521	-0.010569	-0.0152774	-0.0240921	-0.0406182
GOBP_CELL_COMMUNICATION_INVOLVED_IN_CARDIAC_CONDUCTION	-0.0349139	-0.0440561	-0.048774	-0.0530813	-0.0561055	-0.061498	0.00362183	0.00187946	-0.00266069	-0.0066834	-0.0126872	-0.0259082
GOBP_CELL_CYCLE_CHECKPOINT_SIGNALING	-0.0418807	-0.0434207	-0.0445096	-0.044906	-0.045962	-0.048632	-0.0379411	-0.0295372	-0.0271107	-0.0237777	-0.0231806	-0.0302013
GOBP_CELL_CYCLE_DNA_REPLICATION	-0.0207558	-0.0193532	-0.0196954	-0.0232668	-0.0223573	-0.0262034	-0.0108144	0.0176697	0.0269448	0.0345863	0.0384647	0.0209783
GOBP_CELL_CYCLE_G1_S_PHASE_TRANSITION	-0.0518767	-0.0532522	-0.0535184	-0.05281	-0.0534663	-0.0549486	-0.0317795	-0.0170853	-0.0144046	-0.0101296	-0.00966192	-0.0198991
GOBP_CELL_CYCLE_G2_M_PHASE_TRANSITION	-0.0452291	-0.046003	-0.0461029	-0.0482336	-0.0487096	-0.0522436	-0.0371281	-0.024352	-0.0201345	-0.0180652	-0.0176964	-0.027522
GOBP_CELL_DEATH_IN_RESPONSE_TO_HYDROGEN_PEROXIDE	-0.00858349	-0.005807	-0.00372869	-0.00224001	0.000301184	-0.000500193	-0.0344758	-0.0324833	-0.0279532	-0.0263349	-0.0216683	-0.0170038
GOBP_CELL_DEATH_IN_RESPONSE_TO_OXIDATIVE_STRESS	0.0717492	0.073964	0.0768235	0.0788516	0.0804013	0.0837949	0.0697013	0.0811736	0.0863235	0.0902703	0.0959674	0.100495
GOBP_CELL_DIFFERENTIATION_INVOLVED_IN_EMBRYONIC_PLACENTA_DEVELOPMENT	0.0472403	0.0526992	0.0534477	0.0520005	0.0537636	0.0585007	0.0619927	0.0684755	0.071183	0.0719775	0.0729834	0.0741933
GOBP_CELL_DIFFERENTIATION_INVOLVED_IN_KIDNEY_DEVELOPMENT	-0.012172	-0.0132396	-0.0144953	-0.0191112	-0.0201625	-0.0220846	0.0196273	0.0201798	0.0200956	0.018815	0.0172687	0.0125157
GOBP_CELL_DIFFERENTIATION_IN_SPINAL_CORD	0.00132211	0.00233194	0.000933716	0.000985542	0.00292508	0.00125965	-0.00722981	-0.00862648	-0.00712537	-0.00584363	-0.00665096	-0.00606225
GOBP_CELL_FATE_COMMITMENT	-0.0391616	-0.0384814	-0.0380587	-0.0387339	-0.0394382	-0.0396408	-0.022765	-0.0252552	-0.0271079	-0.0278928	-0.0284189	-0.0279465
GOBP_CELL_FATE_DETERMINATION	-0.0121585	-0.00796863	-0.00881846	-0.00821938	-0.00632619	-0.0045431	0.0364486	0.0386495	0.0366841	0.0384038	0.0354384	0.0274449
GOBP_CELL_FATE_SPECIFICATION	-0.0076815	-0.00351816	0.000362428	0.0020552	0.00477575	0.0089318	0.00427788	0.0048027	0.00451791	0.00662785	0.00964181	0.0203811
GOBP_CELL_JUNCTION_MAINTENANCE	-0.0396248	-0.0327946	-0.0280735	-0.0241345	-0.0205409	-0.0156252	0.0395594	0.0638731	0.0706623	0.074415	0.0826505	0.0897959
GOBP_CELL_KILLING	0.150274	0.150374	0.146723	0.143231	0.137486	0.124493	0.276796	0.310936	0.318494	0.319216	0.316657	0.286073
GOBP_CELL_MATRIX_ADHESION	-0.000868129	-0.00276868	-0.00240132	-0.00276669	-0.00270441	-0.00145575	0.0597083	0.0593996	0.0575724	0.0552236	0.0536643	0.0550259
GOBP_CELL_MATURATION	-0.00547245	-0.00511007	-0.00460213	-0.00494854	-0.00649993	-0.00855369	0.0370485	0.0383919	0.0382214	0.0358336	0.0331763	0.026948
GOBP_CELL_MIGRATION_INVOLVED_IN_SPROUTING_ANGIOGENESIS	-0.020409	-0.0142604	-0.00971862	-0.00570997	-0.00258974	0.00479887	0.0114699	0.023422	0.0289227	0.0328393	0.0400272	0.047197
GOBP_CELL_RECOGNITION	-0.0273259	-0.0271869	-0.0258534	-0.0258226	-0.0241349	-0.0226988	0.0649699	0.0777404	0.080824	0.0790921	0.0795322	0.0719366
GOBP_CELL_REDOX_HOMEOSTASIS	0.177683	0.173067	0.171171	0.170164	0.170894	0.173296	0.113464	0.122968	0.127498	0.134129	0.138478	0.147451
GOBP_CELL_SUBSTRATE_JUNCTION_ORGANIZATION	-0.0317612	-0.0322802	-0.0304025	-0.0281263	-0.0271107	-0.0241073	0.0205413	0.0226132	0.021398	0.0212743	0.0217644	0.0262359
GOBP_CELL_SURFACE_RECEPTOR_SIGNALING_PATHWAY_INVOLVED_IN_HEART_DEVELOPMENT	-0.00462686	0.00247305	0.00205569	0.00275124	0.00528449	0.00396616	0.00152226	0.00153001	-7.27706e-05	0.00274029	0.00481692	0.00931182
GOBP_CELL_VOLUME_HOMEOSTASIS	0.00307565	-0.00617419	-0.00732381	-0.0114755	-0.0142563	-0.0105579	-0.00266303	-0.0124751	-0.0166011	-0.0162718	-0.0190551	-0.0123681
GOBP_CENTRAL_NERVOUS_SYSTEM_NEURON_AXONOGENESIS	-0.0239343	-0.0252273	-0.0268169	-0.0263904	-0.0272568	-0.0262436	-0.00629006	-0.00238823	-0.00554066	-0.00405645	-0.00451119	-0.00721526
GOBP_CENTRAL_NERVOUS_SYSTEM_NEURON_DEVELOPMENT	0.036633	0.032142	0.0290922	0.0268873	0.0253824	0.0259733	0.0414556	0.0338099	0.0288851	0.0276118	0.0252755	0.0266815
GOBP_CENTRAL_NERVOUS_SYSTEM_NEURON_DIFFERENTIATION	0.0195974	0.0169249	0.0155175	0.0145748	0.0140259	0.0138114	0.0268341	0.0221548	0.0188224	0.0188709	0.0169017	0.0171877
GOBP_CENTRAL_NERVOUS_SYSTEM_PROJECTION_NEURON_AXONOGENESIS	-0.00117368	-0.00199839	-0.00244359	-0.00209121	-0.00197846	-0.00226742	-0.0207593	-0.0169229	-0.0179802	-0.0155753	-0.0135827	-0.0105727
GOBP_CENTRIOLE_ASSEMBLY	-0.0311001	-0.0301303	-0.0312	-0.0302421	-0.0315935	-0.0293158	-0.0403007	-0.0315244	-0.030081	-0.0261058	-0.0264491	-0.0310179
GOBP_CENTROMERE_COMPLEX_ASSEMBLY	-0.0988909	-0.0977104	-0.0964825	-0.0976779	-0.095271	-0.0927182	-0.0907836	-0.0598415	-0.0509323	-0.0469762	-0.0392592	-0.0541545
GOBP_CENTROSOME_DUPLICATION	-0.0249333	-0.0236808	-0.024684	-0.0253054	-0.0261762	-0.0240953	-0.0299551	-0.0261959	-0.0259258	-0.0226174	-0.0229616	-0.027894
GOBP_CERAMIDE_BIOSYNTHETIC_PROCESS	-0.0200182	-0.0206888	-0.0208769	-0.0207192	-0.0193768	-0.0193347	0.0118294	0.00865391	0.00281184	0.00192252	-0.00399027	-0.014179
GOBP_CERAMIDE_METABOLIC_PROCESS	-0.00153881	-0.00215814	-0.00144513	-0.00149258	0.000436779	0.00263595	0.0380923	0.036597	0.033228	0.0323549	0.0287423	0.0213246
GOBP_CEREBELLAR_CORTEX_DEVELOPMENT	0.0172551	0.0204092	0.0211585	0.0252668	0.0258907	0.0301895	0.0499935	0.0431167	0.0394246	0.0408973	0.0393584	0.039135
GOBP_CEREBELLAR_CORTEX_MORPHOGENESIS	-0.000885916	0.00111199	0.000450168	0.00420577	0.00335203	0.00682365	0.0139828	0.000534701	-0.00345267	-0.00211166	-0.00581217	-0.0089318
GOBP_CEREBELLAR_PURKINJE_CELL_LAYER_DEVELOPMENT	0.045527	0.0501334	0.0515667	0.0556168	0.0572483	0.0609724	0.0883716	0.0832109	0.0803034	0.0801483	0.0766256	0.0787204
GOBP_CEREBRAL_CORTEX_CELL_MIGRATION	-0.00903058	0.000897671	0.00183485	0.00374141	0.00679334	0.00879938	0.0201134	0.0159443	0.0137864	0.0141674	0.0161112	0.0173888
GOBP_CEREBRAL_CORTEX_DEVELOPMENT	0.00668071	0.0124673	0.0133829	0.0142932	0.0153089	0.0169065	0.0329465	0.03063	0.0293671	0.0295546	0.0306128	0.0332053
GOBP_CEREBRAL_CORTEX_RADIALLY_ORIENTED_CELL_MIGRATION	-0.00948386	0.0041501	0.00567942	0.00974328	0.013474	0.0157727	0.0121143	0.00763678	0.00806618	0.00782457	0.0115386	0.0152048
GOBP_CGMP_MEDIATED_SIGNALING	0.141019	0.13799	0.148647	0.153968	0.165819	0.189411	0.149522	0.139134	0.141277	0.144276	0.152823	0.182219
GOBP_CHAPERONE_COFACTOR_DEPENDENT_PROTEIN_REFOLDING	0.0405655	0.0407405	0.0373769	0.0344148	0.0303979	0.0223013	0.0849986	0.0921185	0.0921583	0.0936006	0.0933016	0.0951175
GOBP_CHAPERONE_MEDIATED_PROTEIN_COMPLEX_ASSEMBLY	0.129015	0.128642	0.13349	0.131	0.133102	0.140041	0.224333	0.228644	0.224855	0.223665	0.219427	0.211648
GOBP_CHAPERONE_MEDIATED_PROTEIN_FOLDING	0.106169	0.107625	0.107733	0.105226	0.105	0.10172	0.149267	0.158972	0.15949	0.15987	0.159907	0.162294
GOBP_CHEMICAL_SYNAPTIC_TRANSMISSION_POSTSYNAPTIC	-0.0315523	-0.0292376	-0.0286414	-0.0266111	-0.0257445	-0.0234313	-0.0303248	-0.0272871	-0.0265631	-0.0277531	-0.0272763	-0.025938
GOBP_CHEMOKINE_PRODUCTION	-0.067049	-0.0680138	-0.06956	-0.0724202	-0.0750303	-0.0811062	0.0119659	0.0296803	0.0320041	0.0313709	0.0278852	0.00888668
GOBP_CHLORIDE_TRANSMEMBRANE_TRANSPORT	-0.0255707	-0.0214994	-0.0211634	-0.021074	-0.0197169	-0.0161545	-0.0175119	-0.0217093	-0.0243378	-0.0245101	-0.0266371	-0.0241882
GOBP_CHLORIDE_TRANSPORT	-0.0563916	-0.0518653	-0.0507976	-0.0486632	-0.0466325	-0.0423023	-0.0326384	-0.0309107	-0.0324018	-0.0326878	-0.0310576	-0.0289142
GOBP_CHOLESTEROL_EFFLUX	0.615414	0.623217	0.631415	0.634345	0.640939	0.646501	0.609177	0.599061	0.596686	0.592855	0.596451	0.609813
GOBP_CHONDROCYTE_DEVELOPMENT	-0.058859	-0.0485476	-0.0450894	-0.0469306	-0.0425365	-0.0471604	-0.0342139	-0.0365418	-0.0371571	-0.0399923	-0.0394719	-0.0380528
GOBP_CHONDROCYTE_DIFFERENTIATION	-0.0520334	-0.0439776	-0.0401985	-0.0392574	-0.0356779	-0.0330998	-0.0268626	-0.0271516	-0.0270141	-0.0289529	-0.0273257	-0.0204562
GOBP_CHONDROITIN_SULFATE_PROTEOGLYCAN_BIOSYNTHETIC_PROCESS	-0.0109623	-0.0137082	-0.0136922	-0.016462	-0.0142486	-0.0148754	-0.00551994	0.00233868	0.00471014	0.00733383	0.00630252	-0.00399839
GOBP_CHONDROITIN_SULFATE_PROTEOGLYCAN_METABOLIC_PROCESS	-0.0799457	-0.0696713	-0.0625292	-0.0572753	-0.0487618	-0.0430976	-0.0142512	-0.00748771	-0.00487379	-0.00481289	-0.00295345	-0.00569606
GOBP_CHROMATIN_ASSEMBLY_OR_DISASSEMBLY	-0.0598819	-0.0572009	-0.0556969	-0.055143	-0.0539335	-0.05395	-0.0356454	-0.0128294	-0.00468917	0.000341867	0.00309962	-0.00931938
GOBP_CHROMATIN_REMODELING	-0.047344	-0.0464745	-0.0453614	-0.0439799	-0.0429815	-0.0428901	-0.0173637	0.00146954	0.00870599	0.0120322	0.0130781	0.000630836
GOBP_CHROMOSOME_CONDENSATION	-0.107508	-0.107169	-0.108961	-0.112182	-0.113897	-0.116613	-0.0896231	-0.048093	-0.0340508	-0.0245182	-0.018554	-0.0401766
GOBP_CHROMOSOME_LOCALIZATION	-0.0262739	-0.0259852	-0.0260942	-0.0283861	-0.0284211	-0.0275706	-0.00931931	0.00314313	0.00841463	0.0113492	0.0139904	0.00706117
GOBP_CHROMOSOME_ORGANIZATION_INVOLVED_IN_MEIOTIC_CELL_CYCLE	-0.0205254	-0.0203427	-0.0199676	-0.0236768	-0.0233728	-0.0241695	-0.0248029	-0.0119118	-0.00829883	-0.00463503	-0.002513	-0.0118008
GOBP_CHROMOSOME_SEPARATION	-0.0257705	-0.0257009	-0.0271357	-0.0294235	-0.0300575	-0.0326509	-0.0158646	-0.000320995	0.00447919	0.00961887	0.011441	0.000117418
GOBP_CILIUM_MOVEMENT	-0.0166563	-0.0156467	-0.0138845	-0.0119351	-0.0112638	-0.00888738	-0.0342434	-0.0346372	-0.0344864	-0.0344816	-0.0327425	-0.0316967
GOBP_CILIUM_OR_FLAGELLUM_DEPENDENT_CELL_MOTILITY	-0.00445688	0.00113604	0.00408541	0.0077949	0.00998641	0.0139803	-0.0184708	-0.0144002	-0.0119262	-0.00983314	-0.00523792	-0.00191883
GOBP_CIRCADIAN_REGULATION_OF_GENE_EXPRESSION	-0.0418155	-0.039649	-0.0413549	-0.0422867	-0.0466715	-0.0511181	-0.0111441	-0.0107681	-0.0153807	-0.0162777	-0.0218348	-0.035697
GOBP_CIRCADIAN_RHYTHM	0.00417519	0.00575984	0.00450388	0.00453271	0.00109462	-0.00246049	0.0205037	0.0213846	0.0171132	0.0176372	0.0136678	0.00214019
GOBP_CLATHRIN_DEPENDENT_ENDOCYTOSIS	-0.0361752	-0.0332647	-0.0334884	-0.0314037	-0.0318648	-0.0295933	0.0143946	0.0283851	0.0305022	0.0328609	0.0333944	0.0283502
GOBP_CLEAVAGE_INVOLVED_IN_RRNA_PROCESSING	0.0136409	0.0120463	0.0101933	0.0105713	0.0131462	0.015065	-0.0186552	-0.00287481	-0.00422491	-0.000416348	-0.00344062	-0.00327735
GOBP_COCHLEA_DEVELOPMENT	-0.053644	-0.0543382	-0.053765	-0.0533182	-0.0537326	-0.0532649	-0.0410367	-0.0342483	-0.0321301	-0.0330732	-0.0305755	-0.0339402
GOBP_COGNITION	0.0136214	0.0116205	0.010812	0.0103133	0.0108264	0.0112443	0.0388728	0.0394448	0.0372346	0.0364505	0.0338409	0.0300748
GOBP_COLLAGEN_BIOSYNTHETIC_PROCESS	0.0511494	0.0498111	0.0483662	0.0445816	0.0428197	0.0369876	0.144168	0.147906	0.15018	0.149394	0.150902	0.149273
GOBP_COLLAGEN_CATABOLIC_PROCESS	-0.0543555	-0.055562	-0.054901	-0.0585729	-0.0592412	-0.058473	0.089584	0.116723	0.123375	0.123124	0.122863	0.103126
GOBP_COLLAGEN_FIBRIL_ORGANIZATION	-0.0335654	-0.0310586	-0.029907	-0.0299911	-0.0274509	-0.0242403	0.0398082	0.0326839	0.0317308	0.0263928	0.0293575	0.0436618
GOBP_COLLAGEN_METABOLIC_PROCESS	0.0151532	0.0142855	0.0141275	0.0104167	0.0095232	0.00786626	0.123399	0.133484	0.135756	0.134507	0.134943	0.129842
GOBP_COLUMNAR_CUBOIDAL_EPITHELIAL_CELL_DEVELOPMENT	0.0306633	0.0232571	0.0233839	0.0226964	0.021467	0.0252453	0.0218848	0.0257014	0.0273419	0.0302004	0.0359114	0.0477239
GOBP_COLUMNAR_CUBOIDAL_EPITHELIAL_CELL_DIFFERENTIATION	-0.0245395	-0.03007	-0.0308618	-0.0312855	-0.0324668	-0.0290546	-0.00448164	-0.00442302	-0.00388766	-0.00385555	-0.000980062	0.00537565
GOBP_COMPLEMENT_ACTIVATION	0.281064	0.290651	0.292853	0.29428	0.290756	0.271403	0.57789	0.581298	0.572341	0.562372	0.547596	0.508092
GOBP_CONNECTIVE_TISSUE_DEVELOPMENT	-0.0462042	-0.0397558	-0.0375153	-0.0372383	-0.0352013	-0.0327849	-0.0119987	-0.0127726	-0.0130506	-0.0147661	-0.0148113	-0.0112857
GOBP_COPII_COATED_VESICLE_BUDDING	0.0777647	0.0851853	0.0841228	0.0828743	0.0771722	0.0709984	0.0786567	0.0697963	0.0665359	0.0697826	0.0689808	0.0685566
GOBP_CORONARY_VASCULATURE_DEVELOPMENT	-0.00419376	-0.00439062	-0.00512391	-0.00341263	-0.00385852	-0.00234468	0.00495303	0.00472695	0.00323316	0.00477413	0.00439715	0.00644742
GOBP_CORTICAL_ACTIN_CYTOSKELETON_ORGANIZATION	-0.0249485	-0.0255956	-0.0242263	-0.0291887	-0.0303707	-0.0343771	0.0361928	0.0548504	0.0598133	0.0579797	0.0600924	0.0507648
GOBP_CORTICAL_CYTOSKELETON_ORGANIZATION	-0.041056	-0.0403272	-0.0403402	-0.0435303	-0.0447096	-0.0498113	0.0347439	0.0582204	0.0632712	0.0627763	0.0646409	0.047578
GOBP_COTRANSLATIONAL_PROTEIN_TARGETING_TO_MEMBRANE	-0.0148581	-0.032026	-0.037413	-0.0409038	-0.0455016	-0.0532461	0.0777869	0.0778612	0.0822608	0.0801464	0.0821163	0.0780593
GOBP_CRANIAL_NERVE_DEVELOPMENT	-0.0119058	-0.0101895	-0.00983735	-0.010522	-0.0116664	-0.0144463	0.00401483	-0.00338797	-0.00501776	-0.00907901	-0.0104158	-0.00653708
GOBP_CRANIAL_NERVE_MORPHOGENESIS	-0.0217957	-0.0228148	-0.0222677	-0.0219313	-0.0221783	-0.0236325	0.0142165	0.00772152	0.00637013	0.00234451	0.00118157	0.00212999
GOBP_CRANIAL_SKELETAL_SYSTEM_DEVELOPMENT	-0.0232156	-0.028963	-0.0311423	-0.0350917	-0.0376901	-0.0440554	-0.013038	-0.0194554	-0.0253358	-0.0292207	-0.0332502	-0.0356313
GOBP_CYCLIC_NUCLEOTIDE_MEDIATED_SIGNALING	0.0421994	0.0402337	0.0428229	0.0433135	0.0482362	0.0575979	0.0439926	0.038914	0.0402416	0.0401438	0.044721	0.0571671
GOBP_CYCLIC_NUCLEOTIDE_METABOLIC_PROCESS	0.00528787	0.0037077	0.00561314	0.00519089	0.00790339	0.0135906	0.0174027	-0.000577123	-0.00486506	-0.00812985	-0.00928034	-0.00508395
GOBP_CYTOCHROME_COMPLEX_ASSEMBLY	0.142353	0.126455	0.115601	0.103728	0.0936627	0.0767287	0.0409012	0.0224468	0.0157526	0.0150862	0.00963025	0.0121794
GOBP_CYTOKINESIS	-0.0112064	-0.0108023	-0.0117408	-0.0120182	-0.0123063	-0.0135362	0.0105169	0.0229136	0.0273736	0.0298638	0.0315567	0.0240929
GOBP_CYTOKINETIC_PROCESS	-0.0240804	-0.0210643	-0.0214085	-0.0243803	-0.0234937	-0.0221638	0.0178419	0.0264824	0.0314531	0.0345328	0.034169	0.0246825
GOBP_CYTOKINE_PRODUCTION_INVOLVED_IN_IMMUNE_RESPONSE	0.0796895	0.0801353	0.0800929	0.0778797	0.0774113	0.0759047	0.129123	0.135881	0.136638	0.134993	0.134156	0.12643
GOBP_CYTOKINE_PRODUCTION_INVOLVED_IN_INFLAMMATORY_RESPONSE	0.00392654	0.00202415	0.00180548	0.000229367	-0.00264969	-0.00789626	0.0629901	0.0767207	0.0777467	0.0754921	0.0730903	0.0568294
GOBP_CYTOPLASMIC_MICROTUBULE_ORGANIZATION	-0.0261005	-0.0232868	-0.0227677	-0.0226634	-0.0201382	-0.02268	-0.000119943	0.00168374	0.00296564	0.00530326	0.00305562	0.00491281
GOBP_CYTOPLASMIC_PATTERN_RECOGNITION_RECEPTOR_SIGNALING_PATHWAY	-0.00105893	-0.00511001	-0.00603399	-0.0125511	-0.0154125	-0.0187002	0.0124721	0.00211419	-0.00169319	-0.00507132	-0.00970548	-0.0140313
GOBP_CYTOPLASMIC_PATTERN_RECOGNITION_RECEPTOR_SIGNALING_PATHWAY_IN_RESPONSE_TO_VIRUS	-0.00258474	-0.011149	-0.0145721	-0.0258887	-0.02833	-0.0386102	0.00285337	-0.0070164	-0.0107163	-0.0140977	-0.0196925	-0.0244804
GOBP_CYTOPLASMIC_SEQUESTERING_OF_PROTEIN	-0.0617792	-0.0548365	-0.0528294	-0.0478767	-0.0456571	-0.050057	0.0616152	0.100255	0.110527	0.112003	0.116334	0.0927264
GOBP_CYTOPLASMIC_TRANSLATION	1.03181	1.03534	1.03211	1.03537	1.03163	1.01967	0.908803	0.965687	0.987029	0.998784	1.01729	1.01818
GOBP_CYTOPLASMIC_TRANSLATIONAL_INITIATION	-0.0257339	-0.0238325	-0.0210729	-0.0162317	-0.0170383	-0.0159141	-0.0174005	-0.000968468	0.00258221	0.00533585	0.00935899	-0.00309512
GOBP_CYTOSKELETON_DEPENDENT_CYTOKINESIS	-0.0139114	-0.0132954	-0.0152465	-0.0160352	-0.0169812	-0.0188709	0.00671488	0.0231459	0.0288927	0.0312786	0.0345818	0.0273931
GOBP_CYTOSKELETON_DEPENDENT_INTRACELLULAR_TRANSPORT	0.0021002	0.00194613	0.00298316	0.00354682	0.00357758	0.00420285	0.0178515	0.0230583	0.0245892	0.025877	0.0264226	0.0258095
GOBP_CYTOSOLIC_CALCIUM_ION_TRANSPORT	-0.0142849	-0.0170741	-0.0176409	-0.0174788	-0.0185914	-0.0198231	0.0174761	0.0282172	0.0307428	0.0291148	0.0287598	0.023321
GOBP_CYTOSOLIC_TRANSPORT	-0.0347851	-0.0327907	-0.0306997	-0.0251739	-0.0239799	-0.0222194	-0.00504474	0.00721484	0.0122694	0.0167799	0.0181191	0.0149854
GOBP_DEFENSE_RESPONSE_TO_BACTERIUM	0.0645807	0.0667252	0.0675393	0.0658279	0.0649063	0.0617047	0.275699	0.310793	0.320876	0.322688	0.324274	0.303538
GOBP_DEFENSE_RESPONSE_TO_FUNGUS	-0.057489	-0.0656242	-0.0737504	-0.0865732	-0.0968449	-0.115107	0.400666	0.494935	0.513365	0.519073	0.519963	0.44301
GOBP_DEFENSE_RESPONSE_TO_GRAM_NEGATIVE_BACTERIUM	-0.0696782	-0.0697435	-0.0690642	-0.0681713	-0.0695447	-0.0734359	0.120735	0.178911	0.199222	0.207318	0.218316	0.202928
GOBP_DEFENSE_RESPONSE_TO_GRAM_POSITIVE_BACTERIUM	-0.00891229	-0.00305662	0.000919728	0.00326317	0.00591994	0.00740023	0.127282	0.163826	0.176022	0.182339	0.187591	0.175045
GOBP_DEFENSE_RESPONSE_TO_SYMBIONT	-0.0400529	-0.0409569	-0.0403594	-0.0403809	-0.0411157	-0.0433377	0.0137429	0.0221766	0.0237736	0.0246255	0.0235412	0.0176307
GOBP_DEMETHYLATION	0.000692881	0.0110509	0.0169543	0.0258656	0.0319979	0.042527	-0.0409251	-0.0378629	-0.027924	-0.0245416	-0.0134042	0.00750324
GOBP_DENDRITE_DEVELOPMENT	-0.01621	-0.0146488	-0.0148034	-0.0147545	-0.0144836	-0.0153428	0.0115281	0.011456	0.010223	0.00920067	0.00710967	0.00443245
GOBP_DENDRITE_EXTENSION	-0.0114187	-0.0152068	-0.0143891	-0.0154738	-0.0174389	-0.017451	-0.0185226	-0.0160847	-0.0142598	-0.0143261	-0.0149136	-0.0211505
GOBP_DENDRITE_MORPHOGENESIS	-0.0205257	-0.0170376	-0.0163133	-0.014689	-0.0129689	-0.0116916	0.00449986	0.00357801	0.00286589	0.00257715	0.00112053	0.00117088
GOBP_DENDRITIC_CELL_CHEMOTAXIS	-0.0566167	-0.0580838	-0.0580971	-0.0664249	-0.0631299	-0.0626239	0.0430612	0.0607938	0.0685064	0.0704743	0.0701748	0.0582554
GOBP_DENDRITIC_CELL_DIFFERENTIATION	-0.0752649	-0.0666993	-0.0620808	-0.061109	-0.0556819	-0.0496117	0.123016	0.156567	0.165185	0.168407	0.170623	0.155026
GOBP_DENDRITIC_CELL_MIGRATION	-0.0448028	-0.0443654	-0.0458223	-0.0519869	-0.0497527	-0.0500653	0.0496102	0.0674168	0.0738644	0.0753251	0.0764865	0.0604936
GOBP_DENDRITIC_SPINE_DEVELOPMENT	0.0077921	0.0129734	0.0131649	0.0141898	0.0163487	0.017944	0.033086	0.0371404	0.0378609	0.0395657	0.041481	0.0396693
GOBP_DENDRITIC_SPINE_MORPHOGENESIS	-0.0388279	-0.0336966	-0.0337591	-0.0310345	-0.0281697	-0.0262185	-0.0165376	-0.0147796	-0.0135996	-0.0120811	-0.0107096	-0.0119584
GOBP_DEOXYRIBONUCLEOSIDE_MONOPHOSPHATE_METABOLIC_PROCESS	0.00315697	0.0128612	0.0139804	0.0189845	0.0208903	0.0272117	-0.113211	-0.101787	-0.0946819	-0.0870498	-0.0846729	-0.0875178
GOBP_DEOXYRIBOSE_PHOSPHATE_CATABOLIC_PROCESS	-0.0451971	-0.0364303	-0.0372613	-0.0356588	-0.0365557	-0.0381402	-0.100336	-0.0911135	-0.0870804	-0.0844268	-0.0852164	-0.0860389
GOBP_DEOXYRIBOSE_PHOSPHATE_METABOLIC_PROCESS	-0.0158152	-0.0115488	-0.0139571	-0.0146204	-0.0170732	-0.0206799	-0.060766	-0.0455384	-0.0413157	-0.0372989	-0.037561	-0.0472781
GOBP_DETECTION_OF_ABIOTIC_STIMULUS	-0.0492573	-0.0449279	-0.0424058	-0.0411994	-0.0385972	-0.0359953	-0.0331959	-0.0302902	-0.0305315	-0.0297386	-0.0282927	-0.0243399
GOBP_DETECTION_OF_BIOTIC_STIMULUS	0.0140726	0.0165022	0.0178579	0.0158074	0.0165056	0.0173328	0.1634	0.181666	0.186584	0.186	0.187268	0.17566
GOBP_DETECTION_OF_EXTERNAL_BIOTIC_STIMULUS	0.0255172	0.0266436	0.0272143	0.0230955	0.0219024	0.0192059	0.204034	0.217205	0.222595	0.219857	0.219076	0.204582
GOBP_DETECTION_OF_LIGHT_STIMULUS	-0.0202595	-0.0199823	-0.0197022	-0.0217116	-0.0206524	-0.0211629	-0.0262327	-0.0240994	-0.0224935	-0.0226856	-0.0218191	-0.022893
GOBP_DETECTION_OF_MECHANICAL_STIMULUS	-0.06043	-0.048764	-0.0421556	-0.0346511	-0.0284113	-0.0188007	-0.037896	-0.0334703	-0.0330109	-0.0319923	-0.0280165	-0.0179374
GOBP_DETECTION_OF_OTHER_ORGANISM	0.0324974	0.0309741	0.0312485	0.025576	0.0240085	0.0179261	0.149546	0.171563	0.179105	0.176843	0.178777	0.159331
GOBP_DETECTION_OF_STIMULUS	0.0120625	0.0143243	0.0161066	0.015141	0.0158996	0.0152138	0.0537156	0.0588617	0.0594059	0.058643	0.0587108	0.05529
GOBP_DETECTION_OF_STIMULUS_INVOLVED_IN_SENSORY_PERCEPTION	-0.00363855	-0.00653507	-0.00713281	-0.00977669	-0.0119678	-0.0171702	0.0210693	0.015238	0.0102138	0.00842715	0.00401067	-0.000784238
GOBP_DETECTION_OF_VISIBLE_LIGHT	-0.00809528	-0.00836023	-0.00801207	-0.0079406	-0.00674228	-0.00509386	-0.0086208	-0.0144576	-0.0150877	-0.0157472	-0.0154697	-0.0115579
GOBP_DETOXIFICATION	0.50326	0.502139	0.5048	0.505298	0.510665	0.521246	0.54026	0.54442	0.549037	0.552962	0.560565	0.583105
GOBP_DEVELOPMENTAL_CELL_GROWTH	0.011966	0.0134032	0.0142419	0.0147739	0.0154205	0.0156409	0.0461792	0.0450497	0.0450319	0.0433918	0.0411129	0.0359424
GOBP_DEVELOPMENTAL_GROWTH_INVOLVED_IN_MORPHOGENESIS	-0.0106335	-0.0110096	-0.0106406	-0.00979811	-0.00874974	-0.0063535	0.0157937	0.0117328	0.0108621	0.00961445	0.00883236	0.0108598
GOBP_DEVELOPMENTAL_INDUCTION	-0.00714738	0.00217926	0.00509036	0.00741621	0.0108289	0.0161829	-0.0156161	-0.016552	-0.0144059	-0.0118293	-0.00730037	0.00104159
GOBP_DEVELOPMENTAL_MATURATION	-0.0257675	-0.0255333	-0.0253867	-0.0264791	-0.0270535	-0.0284928	0.0190594	0.0238603	0.0242001	0.022424	0.021191	0.0132218
GOBP_DEVELOPMENTAL_PIGMENTATION	-0.0489291	-0.0514154	-0.0524718	-0.0542627	-0.05535	-0.0561931	-0.0391588	-0.0352865	-0.034002	-0.0325439	-0.0344167	-0.0365561
GOBP_DEVELOPMENT_OF_PRIMARY_FEMALE_SEXUAL_CHARACTERISTICS	-0.00108256	0.00323181	0.00742885	0.00785432	0.0106499	0.0177663	0.0262247	0.0267827	0.0277883	0.0300825	0.031035	0.0347468
GOBP_DEVELOPMENT_OF_PRIMARY_SEXUAL_CHARACTERISTICS	-0.0216204	-0.0197381	-0.0179015	-0.0189668	-0.0182587	-0.0165193	0.00230659	0.0045321	0.00493279	0.00604985	0.00582848	0.00301881
GOBP_DE_NOVO_PROTEIN_FOLDING	0.0693746	0.0652231	0.063494	0.061092	0.0581577	0.0546109	0.107399	0.115602	0.115912	0.117529	0.118335	0.120076
GOBP_DIACYLGLYCEROL_METABOLIC_PROCESS	0.154497	0.169782	0.18242	0.190616	0.201395	0.217026	0.103168	0.122677	0.134477	0.139622	0.151383	0.175902
GOBP_DICARBOXYLIC_ACID_METABOLIC_PROCESS	0.472791	0.448381	0.432867	0.413227	0.396558	0.379369	0.325004	0.278849	0.260496	0.246262	0.230929	0.236662
GOBP_DICARBOXYLIC_ACID_TRANSPORT	0.0110377	0.0102532	0.0133369	0.0197648	0.0247726	0.0406497	0.0128891	0.00443279	0.00735686	0.00892232	0.0165948	0.0451074
GOBP_DIENCEPHALON_DEVELOPMENT	0.032342	0.0294732	0.0287066	0.0268091	0.0256142	0.024796	0.0245758	0.0185634	0.0165051	0.0146305	0.014273	0.0216622
GOBP_DIGESTION	0.363506	0.367689	0.371054	0.372795	0.374419	0.373216	0.353815	0.340222	0.336596	0.334756	0.333087	0.337508
GOBP_DIGESTIVE_SYSTEM_DEVELOPMENT	0.0369381	0.0317011	0.0286272	0.0259869	0.0221367	0.017626	0.0324364	0.0204033	0.0147571	0.0102496	0.00509846	-0.000743646
GOBP_DIGESTIVE_SYSTEM_PROCESS	0.363339	0.362251	0.363491	0.361364	0.360888	0.356516	0.371987	0.35417	0.347562	0.343328	0.338273	0.336786
GOBP_DIGESTIVE_TRACT_MORPHOGENESIS	-0.0339839	-0.0410697	-0.0463854	-0.051423	-0.057165	-0.0658581	-0.0161854	-0.0277816	-0.034289	-0.0372135	-0.0425723	-0.0465322
GOBP_DIOL_METABOLIC_PROCESS	0.0198252	0.018713	0.0233399	0.0240944	0.029309	0.0402078	-0.0410856	-0.0553523	-0.0560359	-0.0505026	-0.0453385	-0.0244633
GOBP_DNA_BIOSYNTHETIC_PROCESS	-0.0400793	-0.036958	-0.0351154	-0.0335093	-0.0322622	-0.0309694	-0.030013	-0.0157943	-0.011787	-0.00874864	-0.00555138	-0.0101962
GOBP_DNA_CATABOLIC_PROCESS	0.0277978	0.0419529	0.0454912	0.0507464	0.0545491	0.0570494	-0.00900539	-0.00567305	0.00183594	0.00843641	0.0149303	0.0268754
GOBP_DNA_CATABOLIC_PROCESS_ENDONUCLEOLYTIC	0.0235621	0.0248441	0.0224773	0.0193978	0.017343	0.0110424	-0.0028101	-0.00983458	-0.00887601	-0.00784913	-0.0087411	-0.00718917
GOBP_DNA_CONFORMATION_CHANGE	-0.0759013	-0.0735955	-0.0726613	-0.0720497	-0.0709233	-0.0704706	-0.0549847	-0.0326847	-0.0247287	-0.019217	-0.0157782	-0.0276915
GOBP_DNA_DAMAGE_RESPONSE_SIGNAL_TRANSDUCTION_BY_P53_CLASS_MEDIATOR	-0.0484961	-0.0486275	-0.0485061	-0.0497536	-0.0504423	-0.051546	-0.0332574	-0.0230795	-0.0185033	-0.0160797	-0.0139653	-0.0145684
GOBP_DNA_DEALKYLATION	-0.00888127	-0.00864597	-0.0108197	-0.0096345	-0.0114669	-0.0140469	-0.012585	-0.0142727	-0.0124025	-0.0120713	-0.0125034	-0.0192165
GOBP_DNA_DEPENDENT_DNA_REPLICATION	-0.0191348	-0.0183238	-0.0185151	-0.0205638	-0.0206907	-0.0240259	-0.0249766	-0.00812243	-0.00263311	0.00166727	0.00329628	-0.00626682
GOBP_DNA_DEPENDENT_DNA_REPLICATION_MAINTENANCE_OF_FIDELITY	-0.0347123	-0.0331291	-0.032816	-0.0343051	-0.0349848	-0.038226	-0.0309155	-0.0145121	-0.0096103	-0.00296057	-0.00138797	-0.0131418
GOBP_DNA_GEOMETRIC_CHANGE	-0.0618138	-0.05907	-0.0580537	-0.0587402	-0.0577138	-0.0585982	-0.0348902	-0.0102321	-0.00226546	0.00287659	0.00623048	-0.00826549
GOBP_DNA_INTEGRITY_CHECKPOINT_SIGNALING	-0.0306465	-0.0324341	-0.0336145	-0.0340997	-0.0351782	-0.0377618	-0.033298	-0.0238114	-0.0223834	-0.0190976	-0.0179745	-0.0260073
GOBP_DNA_METHYLATION	-0.0211274	-0.0204997	-0.0187341	-0.0179227	-0.0165229	-0.0141833	-0.00788609	0.00476963	0.010299	0.0106332	0.0132661	0.00222147
GOBP_DNA_METHYLATION_DEPENDENT_HETEROCHROMATIN_ASSEMBLY	-0.0374906	-0.0304001	-0.0294985	-0.0288975	-0.0284068	-0.0267562	-0.00806973	0.00349285	0.0141602	0.0151013	0.0176203	0.0104252
GOBP_DNA_METHYLATION_OR_DEMETHYLATION	-0.0164895	-0.0166096	-0.0159332	-0.0155602	-0.0153355	-0.0151516	-0.00455222	0.00409679	0.00829627	0.00807071	0.00972904	-0.0013393
GOBP_DNA_MODIFICATION	-0.0104421	-0.0108756	-0.0103807	-0.0104008	-0.0106052	-0.0101324	-0.00371253	0.00133693	0.00407947	0.00437406	0.00496376	-0.0025337
GOBP_DNA_PACKAGING	-0.0574244	-0.0555705	-0.0547811	-0.0554552	-0.0543018	-0.0546192	-0.0380915	-0.0135394	-0.00464847	0.00139596	0.00491007	-0.00823992
GOBP_DNA_REPLICATION_INDEPENDENT_CHROMATIN_ORGANIZATION	-0.110383	-0.106726	-0.102422	-0.104193	-0.101223	-0.0942895	-0.0796444	-0.0500597	-0.0370608	-0.0323297	-0.0268845	-0.0482017
GOBP_DNA_REPLICATION_INITIATION	-0.020568	-0.0190495	-0.0204083	-0.0234426	-0.0234395	-0.0299252	-0.0141551	0.0165478	0.0256629	0.0335914	0.0358306	0.0178601
GOBP_DNA_STRAND_ELONGATION	-0.024664	-0.0231339	-0.0216914	-0.0223839	-0.0214524	-0.0224734	-0.024262	-0.00457364	0.00500385	0.00915558	0.0117174	-0.000183315
GOBP_DNA_SYNTHESIS_INVOLVED_IN_DNA_REPAIR	-0.0388416	-0.0362243	-0.0358142	-0.035944	-0.0344312	-0.0356873	-0.0350707	-0.0203765	-0.0165042	-0.0124496	-0.00654619	-0.0111357
GOBP_DNA_TEMPLATED_TRANSCRIPTION_ELONGATION	-0.0367944	-0.0364224	-0.0361164	-0.0351024	-0.0343087	-0.0335928	-0.0345657	-0.0316473	-0.0324517	-0.0302902	-0.030786	-0.0311301
GOBP_DNA_TEMPLATED_TRANSCRIPTION_INITIATION	-0.0445858	-0.0477851	-0.0489603	-0.0490501	-0.0502791	-0.0536169	-0.0403581	-0.0424615	-0.0414218	-0.0417274	-0.0420539	-0.0478546
GOBP_DNA_TEMPLATED_TRANSCRIPTION_TERMINATION	-0.00504548	-0.00359476	-0.00226753	-0.00429743	-0.00717472	-0.00661702	0.00294202	0.00891703	0.00899024	0.0152233	0.0137003	0.00894612
GOBP_DNA_UNWINDING_INVOLVED_IN_DNA_REPLICATION	-0.026361	-0.0266858	-0.0265829	-0.0314791	-0.0322582	-0.0368412	-0.0187338	0.0147985	0.0251833	0.0350544	0.0409255	0.0204282
GOBP_DOPAMINERGIC_NEURON_DIFFERENTIATION	-0.0519284	-0.048912	-0.0466841	-0.0483346	-0.0480486	-0.0445628	-0.00402132	-0.00676761	-0.00669538	-0.00500404	-0.00400016	0.00761493
GOBP_DOPAMINE_METABOLIC_PROCESS	0.127931	0.124424	0.126331	0.121823	0.123136	0.127853	0.0613011	0.0473216	0.0461195	0.0458282	0.0457304	0.0596125
GOBP_DOPAMINE_RECEPTOR_SIGNALING_PATHWAY	-0.0201538	-0.0289413	-0.0298149	-0.0305619	-0.0318906	-0.0285637	0.0127509	0.0230161	0.0218594	0.0215685	0.0206418	0.0106634
GOBP_DOPAMINE_SECRETION	-0.0168805	-0.0136089	-0.00956042	-0.0086639	-0.00502089	-0.000674416	-0.046044	-0.0532781	-0.0541016	-0.0543981	-0.0561158	-0.0506082
GOBP_DOPAMINE_TRANSPORT	-0.0407753	-0.0255051	-0.0126752	-0.00223664	0.0113709	0.0328056	-0.074027	-0.0726485	-0.0646945	-0.0599367	-0.0491932	-0.023748
GOBP_DORSAL_VENTRAL_NEURAL_TUBE_PATTERNING	0.0104477	0.0102804	0.0136012	0.0167401	0.0201575	0.0269559	-0.00401939	0.000123564	0.00119741	0.0027493	0.00349228	0.00989636
GOBP_DORSAL_VENTRAL_PATTERN_FORMATION	-0.00115937	0.000796019	0.00317893	0.00406243	0.00678273	0.0106408	-0.0147242	-0.0142231	-0.0144556	-0.0136626	-0.0118428	-0.00706402
GOBP_DOUBLE_STRAND_BREAK_REPAIR_VIA_NONHOMOLOGOUS_END_JOINING	-0.0345893	-0.0333717	-0.0311387	-0.0266606	-0.0252134	-0.0207126	-0.0250938	-0.0179558	-0.014224	-0.011905	-0.0105214	-0.0113848
GOBP_DSRNA_PROCESSING	-0.0497751	-0.0502415	-0.0503877	-0.0484486	-0.0508288	-0.0528447	-0.00746188	-0.00700864	-0.00617936	-0.00647031	-0.0103932	-0.021326
GOBP_EAR_DEVELOPMENT	-0.029439	-0.0314638	-0.0307119	-0.0317145	-0.0305245	-0.0295557	-0.0120684	-0.0167517	-0.0191696	-0.02058	-0.022139	-0.0204372
GOBP_EAR_MORPHOGENESIS	-0.00072989	-0.00613845	-0.00581769	-0.00758069	-0.00633903	-0.00477918	0.00375509	-0.00538071	-0.00759233	-0.00937342	-0.0103329	-0.00541899
GOBP_ELECTRON_TRANSPORT_CHAIN	0.810118	0.786012	0.768584	0.747157	0.732067	0.708525	0.611264	0.593151	0.586938	0.582114	0.57807	0.588691
GOBP_EMBRYONIC_APPENDAGE_MORPHOGENESIS	-0.0209985	-0.0199338	-0.0186188	-0.0182439	-0.0164857	-0.0153011	-0.021987	-0.0221756	-0.0217802	-0.019932	-0.0178562	-0.0141482
GOBP_EMBRYONIC_AXIS_SPECIFICATION	0.0155683	0.0221399	0.0264222	0.0316733	0.0346031	0.0389424	0.0158733	0.0128052	0.0138973	0.0147133	0.0205453	0.0309259
GOBP_EMBRYONIC_CAMERA_TYPE_EYE_DEVELOPMENT	-0.008463	-0.0023607	-0.00190494	-0.000431551	0.000291978	0.0013412	-0.00160884	-0.00423708	-0.00434158	-0.00342564	-0.00339477	-0.00489625
GOBP_EMBRYONIC_CRANIAL_SKELETON_MORPHOGENESIS	-0.00195747	-0.0098375	-0.0127845	-0.0153806	-0.0183768	-0.0250285	0.00459846	-0.00278033	-0.00991737	-0.0118693	-0.0163454	-0.0182561
GOBP_EMBRYONIC_DIGESTIVE_TRACT_DEVELOPMENT	-0.0188375	-0.0238849	-0.0265844	-0.030271	-0.0347335	-0.0360405	-0.0128426	-0.0253345	-0.0294782	-0.0335571	-0.0358704	-0.0336536
GOBP_EMBRYONIC_DIGIT_MORPHOGENESIS	-0.0151992	-0.0124645	-0.0106147	-0.00948282	-0.00718874	-0.00642818	-0.0138709	-0.0148937	-0.0124213	-0.0110463	-0.00591718	0.0015587
GOBP_EMBRYONIC_EYE_MORPHOGENESIS	-0.0117512	-0.00527197	-0.00363509	-0.00131464	0.000424233	0.0047739	0.000677036	-0.00288908	-0.00197226	0.00123278	0.00226007	0.0012808
GOBP_EMBRYONIC_HEART_TUBE_DEVELOPMENT	-0.00340437	-0.00183214	-2.4049e-05	0.000554593	0.00178276	0.00227393	0.00681183	0.0067711	0.00573072	0.00707149	0.0105569	0.0161228
GOBP_EMBRYONIC_HEART_TUBE_MORPHOGENESIS	-0.00793923	-0.00784483	-0.00504853	-0.0046021	-0.0037469	-0.00342529	-0.00933354	-0.0101974	-0.0110278	-0.00863162	-0.00519583	0.00254888
GOBP_EMBRYONIC_HEMOPOIESIS	-0.0311215	-0.0329736	-0.0278373	-0.0292426	-0.0283556	-0.028806	-0.0119978	-0.000755335	0.00411142	0.00435542	0.00389415	0.00587076
GOBP_EMBRYONIC_ORGAN_MORPHOGENESIS	-0.024074	-0.0264156	-0.0265142	-0.0283962	-0.0287728	-0.0297381	-0.0238627	-0.0300322	-0.0332147	-0.0342036	-0.0356357	-0.0350617
GOBP_EMBRYONIC_PATTERN_SPECIFICATION	0.0113594	0.00919956	0.00923588	0.0103419	0.00993447	0.0109636	0.00736304	-0.00333957	-0.0052245	-0.0056109	-0.00471875	0.00622128
GOBP_EMBRYONIC_PLACENTA_DEVELOPMENT	-0.0193077	-0.015486	-0.0147063	-0.0147727	-0.0131458	-0.00813726	0.0237455	0.0266048	0.0257365	0.026616	0.0244204	0.0228723
GOBP_EMBRYONIC_PLACENTA_MORPHOGENESIS	-0.00112797	-0.00109682	-0.00516441	-0.0067309	-0.00809874	-0.00324385	0.0367714	0.0347062	0.0337563	0.03275	0.0276172	0.0307137
GOBP_EMBRYONIC_SKELETAL_SYSTEM_DEVELOPMENT	0.00258399	0.000427193	-0.00108137	-0.00289917	-0.00396348	-0.00555078	-0.00923267	-0.0167793	-0.0212642	-0.0235452	-0.025091	-0.0217577
GOBP_EMBRYONIC_SKELETAL_SYSTEM_MORPHOGENESIS	-0.0104438	-0.0139887	-0.0156633	-0.0174636	-0.0189967	-0.022648	-0.00532374	-0.010937	-0.0159477	-0.0179035	-0.0209432	-0.0220821
GOBP_EMBRYO_IMPLANTATION	0.00367312	0.00277955	0.00245374	0.000421831	0.00266757	0.00730913	0.0811	0.0881033	0.0917167	0.0927949	0.0915046	0.0860186
GOBP_ENDOCARDIAL_CUSHION_DEVELOPMENT	-0.0102023	-0.00540606	-0.0018036	0.00246538	0.00827821	0.0111502	-0.0056044	-0.00124656	-0.00236915	0.00097389	0.00617618	0.0226194
GOBP_ENDOCARDIAL_CUSHION_FORMATION	-0.0078261	-0.00239657	0.00135315	0.00569065	0.0115935	0.0151214	-0.0156014	-0.00869543	-0.00836378	-0.00302812	0.00365033	0.0228829
GOBP_ENDOCARDIAL_CUSHION_MORPHOGENESIS	-0.011176	-0.0066774	-0.00351716	-5.35943e-05	0.00547004	0.00796488	-0.0095241	-0.00197247	-0.00206814	0.00192833	0.00810136	0.0241912
GOBP_ENDOCHONDRAL_BONE_MORPHOGENESIS	-0.0277649	-0.0251941	-0.0229731	-0.0209645	-0.01855	-0.0146228	-0.0379207	-0.0471133	-0.0490192	-0.0525529	-0.0496351	-0.0291225
GOBP_ENDOCRINE_HORMONE_SECRETION	-0.0033545	-0.00260633	0.000606151	0.00197101	0.0025842	0.00622388	0.0153472	0.0124086	0.00965202	0.0109295	0.012347	0.0171779
GOBP_ENDOCRINE_PANCREAS_DEVELOPMENT	-0.0263024	-0.0270686	-0.0249785	-0.0230729	-0.0226097	-0.0175029	0.0211203	0.0317163	0.0348435	0.038313	0.0410455	0.0438501
GOBP_ENDOCRINE_PROCESS	-0.0369245	-0.0357488	-0.0328688	-0.0328634	-0.0309663	-0.0288135	0.0243366	0.0340961	0.0353976	0.0369406	0.0403799	0.0400265
GOBP_ENDOCRINE_SYSTEM_DEVELOPMENT	-0.00464927	-0.00191567	-4.27474e-05	0.000940233	0.00180772	0.00258027	0.0389674	0.0459847	0.0471648	0.0481116	0.0497049	0.0489671
GOBP_ENDOCYTIC_RECYCLING	-0.0136491	-0.0132852	-0.0122728	-0.0118295	-0.0113327	-0.00776505	-0.000509162	0.00505948	0.00633465	0.00625385	0.00687741	0.00477001
GOBP_ENDODERMAL_CELL_DIFFERENTIATION	0.023701	0.0246126	0.0219463	0.0174224	0.0156394	0.0146727	0.114741	0.113472	0.108311	0.107472	0.10393	0.0977126
GOBP_ENDODERM_DEVELOPMENT	-0.00816646	-0.00795047	-0.010618	-0.0126796	-0.0143836	-0.0165093	0.0579049	0.0540139	0.0472714	0.0462519	0.041487	0.0355449
GOBP_ENDODERM_FORMATION	0.00686286	0.00806485	0.00629909	0.00230953	0.000419197	-0.000908006	0.0929824	0.0905216	0.0845665	0.0832182	0.0783171	0.0712167
GOBP_ENDOPLASMIC_RETICULUM_CALCIUM_ION_HOMEOSTASIS	0.0287156	0.0173682	0.0177399	0.0150772	0.0150339	0.0194389	0.12828	0.125284	0.12171	0.118995	0.114163	0.115082
GOBP_ENDOPLASMIC_RETICULUM_ORGANIZATION	0.0823396	0.0865632	0.0856794	0.0827207	0.082611	0.0799889	0.100094	0.0970643	0.0966741	0.095818	0.0948712	0.0992889
GOBP_ENDOPLASMIC_RETICULUM_TO_CYTOSOL_TRANSPORT	0.00206392	0.00233044	0.000297046	0.000200864	3.83055e-05	-0.00393742	0.105057	0.098407	0.0965289	0.0929969	0.0887813	0.0875257
GOBP_ENDOPLASMIC_RETICULUM_TO_GOLGI_VESICLE_MEDIATED_TRANSPORT	0.0941169	0.0990927	0.0990284	0.0995079	0.0983058	0.0957115	0.128599	0.125844	0.125434	0.1264	0.125188	0.125034
GOBP_ENDOPLASMIC_RETICULUM_UNFOLDED_PROTEIN_RESPONSE	0.0332614	0.0333626	0.0320973	0.0298948	0.0285328	0.0246823	0.0929037	0.0922295	0.0888694	0.0904351	0.0839381	0.0806143
GOBP_ENDOSOMAL_TRANSPORT	-0.0310969	-0.0282853	-0.0257347	-0.0206992	-0.018966	-0.0149013	-0.000887237	0.00488257	0.00821224	0.0110088	0.0126063	0.0140465
GOBP_ENDOSOME_ORGANIZATION	-0.00459695	-0.00507004	-0.00667575	-0.00507176	-0.00382461	-0.00296971	-0.00315348	-0.0078402	-0.00922836	-0.00897121	-0.0104655	-0.00656974
GOBP_ENDOSOME_TO_LYSOSOME_TRANSPORT	-0.0228454	-0.0174934	-0.0165101	-0.0131804	-0.0131976	-0.0119588	-0.0105701	-0.0171091	-0.0179012	-0.0168148	-0.0177505	-0.0184805
GOBP_ENDOSOME_TRANSPORT_VIA_MULTIVESICULAR_BODY_SORTING_PATHWAY	-0.0414717	-0.0355371	-0.0331787	-0.0366257	-0.0329001	-0.025602	-0.032719	-0.0344697	-0.0295063	-0.0255042	-0.0245841	-0.0204657
GOBP_ENDOTHELIAL_CELL_APOPTOTIC_PROCESS	0.149749	0.148406	0.14709	0.14418	0.143027	0.139709	0.242517	0.228806	0.22403	0.22209	0.216171	0.207924
GOBP_ENDOTHELIAL_CELL_CHEMOTAXIS	-0.0354583	-0.0208027	-0.015824	-0.00993351	-0.00621546	-0.000732754	0.0717137	0.0875516	0.0969868	0.0980976	0.103036	0.104312
GOBP_ENDOTHELIAL_CELL_DEVELOPMENT	0.00386577	0.00189896	0.00131171	0.000134598	0.000551074	0.00553599	0.0610994	0.0661453	0.0661829	0.0704019	0.0710573	0.0698649
GOBP_ENDOTHELIAL_CELL_MIGRATION	0.0826287	0.0894251	0.0927641	0.0964732	0.10132	0.108446	0.138617	0.147063	0.150827	0.15353	0.158519	0.166814
GOBP_ENDOTHELIAL_CELL_PROLIFERATION	0.0420704	0.0510374	0.0543762	0.0563571	0.0596884	0.0604882	0.101222	0.109528	0.111085	0.112739	0.114068	0.111311
GOBP_ENDOTHELIUM_DEVELOPMENT	-0.0144846	-0.0130715	-0.0129413	-0.0135837	-0.0127081	-0.011268	0.0334679	0.0399443	0.0401218	0.0435335	0.0437506	0.0440259
GOBP_ENERGY_HOMEOSTASIS	0.0148424	0.0111297	0.00987102	0.00751604	0.00555267	0.00971058	-0.00723015	-0.018928	-0.0256085	-0.0274006	-0.0291578	-0.019471
GOBP_ENERGY_RESERVE_METABOLIC_PROCESS	0.0670964	0.0620359	0.0594418	0.0525599	0.0494479	0.0441515	0.0186181	0.0129259	0.00869025	0.00831894	0.00575674	0.0023929
GOBP_ENSHEATHMENT_OF_NEURONS	0.00459162	-0.001314	-0.00380977	-0.00607944	-0.00806601	-0.00810149	0.0209388	0.0160563	0.0115285	0.00833542	0.00467444	0.00461313
GOBP_ENTEROENDOCRINE_CELL_DIFFERENTIATION	0.00916759	0.00834192	0.0110149	0.0136048	0.0152121	0.0204081	0.00577727	0.00703183	0.002898	0.00648372	0.00883952	0.0189363
GOBP_ENTRAINMENT_OF_CIRCADIAN_CLOCK	-0.0660983	-0.0631645	-0.0678323	-0.0727763	-0.0761076	-0.0858984	-0.0452806	-0.0494968	-0.0578654	-0.0597126	-0.0661032	-0.0787707
GOBP_ENTRY_INTO_HOST	0.069127	0.074296	0.0760046	0.0763276	0.0776982	0.0809908	0.18182	0.194471	0.195747	0.19524	0.195959	0.190978
GOBP_EPHRIN_RECEPTOR_SIGNALING_PATHWAY	-0.00249141	-0.00412778	-0.00652772	-0.00892582	-0.0111954	-0.0116021	0.00971372	0.0077133	0.00465483	0.00402744	0.000590772	-0.00523833
GOBP_EPIBOLY	-0.0458208	-0.03645	-0.0345106	-0.0288397	-0.0294447	-0.030286	0.015264	0.0357001	0.0375594	0.0405649	0.0427245	0.0365301
GOBP_EPIDERMAL_CELL_DIFFERENTIATION	-0.0256545	-0.0290267	-0.0297064	-0.0286834	-0.0294027	-0.0304981	-0.00275522	-0.00362002	-0.00433819	-0.00480538	-0.00646936	-0.0116621
GOBP_EPIDERMIS_DEVELOPMENT	-0.0363971	-0.0401228	-0.0408348	-0.0409353	-0.0417089	-0.0415851	-0.0134339	-0.0157114	-0.0167878	-0.0175357	-0.0182234	-0.0190596
GOBP_EPIDERMIS_MORPHOGENESIS	0.0131172	0.00199599	-0.00411907	-0.0089353	-0.0145905	-0.0192947	0.0306735	0.0163627	0.00836434	0.0033377	-0.00331122	-0.00638001
GOBP_EPITHELIAL_CELL_APOPTOTIC_PROCESS	0.0536716	0.0531788	0.0522481	0.0511641	0.0503414	0.0487318	0.130339	0.127643	0.124385	0.124369	0.120464	0.110174
GOBP_EPITHELIAL_CELL_DEVELOPMENT	-0.0155643	-0.0185277	-0.0190573	-0.0193581	-0.0195776	-0.0161783	0.0314013	0.0338585	0.032536	0.0341924	0.034036	0.0317896
GOBP_EPITHELIAL_CELL_DIFFERENTIATION_INVOLVED_IN_KIDNEY_DEVELOPMENT	-0.00844978	-0.00852194	-0.009882	-0.0153531	-0.0165542	-0.0170056	0.0301815	0.0337617	0.0348017	0.0338302	0.0333738	0.0285987
GOBP_EPITHELIAL_CELL_MORPHOGENESIS	-0.000303831	0.000385523	0.000355879	-0.000682001	-0.000168658	0.0014493	0.0215035	0.0121973	0.00968173	0.00900096	0.00671195	0.0143165
GOBP_EPITHELIAL_STRUCTURE_MAINTENANCE	0.243875	0.232578	0.227747	0.220788	0.215524	0.206218	0.31037	0.280805	0.267419	0.258042	0.247012	0.240735
GOBP_EPITHELIAL_TO_MESENCHYMAL_TRANSITION	-0.0415522	-0.0380163	-0.0372463	-0.0369087	-0.0351159	-0.0339601	-0.0149987	-0.0115223	-0.0102572	-0.0090638	-0.00708153	-0.00612439
GOBP_EPITHELIAL_TUBE_BRANCHING_INVOLVED_IN_LUNG_MORPHOGENESIS	-0.0341701	-0.0381412	-0.0386691	-0.0437326	-0.0459445	-0.0400499	-0.0179722	-0.039122	-0.047551	-0.0528382	-0.0561693	-0.051791
GOBP_EPITHELIAL_TUBE_FORMATION	-0.0325991	-0.0349586	-0.0356424	-0.0371586	-0.0376097	-0.0371283	-0.016961	-0.0183234	-0.0198871	-0.0204372	-0.0221585	-0.0235912
GOBP_ERAD_PATHWAY	0.0436541	0.0436039	0.0413652	0.0427975	0.0440632	0.0437925	0.104501	0.0979238	0.0955036	0.0949552	0.0929215	0.0975933
GOBP_ERBB_SIGNALING_PATHWAY	-0.0243374	-0.0261816	-0.0281917	-0.0282206	-0.0293343	-0.0311206	0.0248265	0.0296844	0.0278574	0.0262954	0.0240732	0.0115211
GOBP_ERYTHROCYTE_DEVELOPMENT	-0.0821993	-0.0798213	-0.0777645	-0.0754166	-0.0755415	-0.077619	-0.0333437	-0.0132427	-0.00497372	-0.000718707	-0.00161232	-0.00771741
GOBP_ERYTHROCYTE_HOMEOSTASIS	0.0329534	0.0328971	0.0320037	0.0307046	0.0280325	0.0227019	0.0836505	0.104133	0.109457	0.113517	0.111543	0.0991768
GOBP_ER_NUCLEUS_SIGNALING_PATHWAY	0.0120786	0.00792436	0.00722179	0.00422461	0.000604381	-0.00478463	0.0592941	0.0602022	0.0555584	0.0566874	0.0531559	0.0531988
GOBP_ESTABLISHMENT_OF_CELL_POLARITY	-0.0499978	-0.0471386	-0.0458654	-0.0442302	-0.0423775	-0.0412645	-0.0197409	-0.00805336	-0.00624961	-0.00329592	-0.00341419	-0.00859637
GOBP_ESTABLISHMENT_OF_ENDOTHELIAL_BARRIER	-0.0297803	-0.0285184	-0.0271631	-0.0269231	-0.0250633	-0.0172686	0.0398161	0.0486477	0.0504348	0.0555426	0.058211	0.0563924
GOBP_ESTABLISHMENT_OF_EPITHELIAL_CELL_POLARITY	-0.0116473	-0.0141293	-0.0134035	-0.0152669	-0.0150517	-0.0176204	0.0279002	0.032167	0.0313535	0.0321266	0.0278335	0.0225005
GOBP_ESTABLISHMENT_OF_MITOCHONDRION_LOCALIZATION	0.0214072	0.0190323	0.0156163	0.0147894	0.0114885	0.010233	0.0124473	0.0010259	-0.00296325	-0.00415935	-0.00599987	-0.00489901
GOBP_ESTABLISHMENT_OF_MITOTIC_SPINDLE_LOCALIZATION	-0.0397068	-0.0376944	-0.0382842	-0.0388899	-0.0372657	-0.0431165	-0.0142961	0.00642084	0.0103973	0.0173942	0.0222736	0.0149811
GOBP_ESTABLISHMENT_OF_PIGMENT_GRANULE_LOCALIZATION	-0.00331003	-0.00166622	-0.00111873	-0.0016585	-0.000190936	-9.22286e-05	-0.00783804	-0.0115194	-0.0104749	-0.0120083	-0.00953371	-0.00717585
GOBP_ESTABLISHMENT_OF_PROTEIN_LOCALIZATION_TO_CHROMOSOME	0.0387603	0.0395344	0.0439677	0.0376968	0.0386323	0.033327	0.0468361	0.066745	0.0725987	0.0733396	0.0714697	0.0611141
GOBP_ESTABLISHMENT_OF_PROTEIN_LOCALIZATION_TO_ENDOPLASMIC_RETICULUM	0.0157233	0.00144161	-0.00631452	-0.014075	-0.0176036	-0.0326916	0.0892118	0.0838229	0.0833913	0.0825125	0.079739	0.0706059
GOBP_ESTABLISHMENT_OF_PROTEIN_LOCALIZATION_TO_MEMBRANE	0.0663579	0.0654031	0.0641382	0.0648126	0.0641315	0.06489	0.0965206	0.100931	0.103546	0.105405	0.107617	0.110957
GOBP_ESTABLISHMENT_OF_PROTEIN_LOCALIZATION_TO_MITOCHONDRIAL_MEMBRANE	-0.0324544	-0.0395564	-0.0449981	-0.0497409	-0.0560057	-0.0581138	-0.0752049	-0.0793378	-0.07588	-0.0721439	-0.0685688	-0.0644272
GOBP_ESTABLISHMENT_OF_PROTEIN_LOCALIZATION_TO_PLASMA_MEMBRANE	-0.0255509	-0.0248626	-0.022806	-0.0216972	-0.0197432	-0.0164594	0.0111791	0.0118754	0.0121125	0.0124899	0.00935352	0.0107811
GOBP_ESTABLISHMENT_OF_PROTEIN_LOCALIZATION_TO_VACUOLE	0.0372105	0.038356	0.0397166	0.0372179	0.0375571	0.0409353	0.0696209	0.0733545	0.0746004	0.0741805	0.0717856	0.0668327
GOBP_ESTABLISHMENT_OF_RNA_LOCALIZATION	-0.0374322	-0.0385552	-0.0395705	-0.037448	-0.0375338	-0.0390688	-0.00748088	0.00980472	0.0133092	0.0162643	0.0163918	0.00431289
GOBP_ESTABLISHMENT_OF_SPINDLE_ORIENTATION	-0.0305763	-0.0275254	-0.0271884	-0.026269	-0.0241369	-0.0267136	-0.0134373	0.000676758	0.00404903	0.00816622	0.0113091	0.0096726
GOBP_ESTABLISHMENT_OF_TISSUE_POLARITY	-0.0192598	-0.016247	-0.0149581	-0.012064	-0.00871769	-0.00318303	-0.000908806	-0.00069401	-0.000782235	0.00110969	0.00391861	0.0103071
GOBP_ESTABLISHMENT_OR_MAINTENANCE_OF_BIPOLAR_CELL_POLARITY	-0.00399526	-0.009882	-0.0095785	-0.00942492	-0.00849879	-0.00859671	0.0244045	0.0294043	0.0291243	0.0297353	0.0274494	0.0235101
GOBP_ESTABLISHMENT_OR_MAINTENANCE_OF_CELL_POLARITY	-0.0420865	-0.0407203	-0.0395256	-0.0380789	-0.0362517	-0.0345929	0.00778079	0.0219817	0.0252465	0.0270584	0.0276494	0.02195
GOBP_ESTABLISHMENT_OR_MAINTENANCE_OF_MONOPOLAR_CELL_POLARITY	-0.0203348	-0.021171	-0.0180238	-0.0169964	-0.0166528	-0.0135912	0.0274028	0.035502	0.0364575	0.0374574	0.0354633	0.0316211
GOBP_ESTROGEN_METABOLIC_PROCESS	0.144924	0.170826	0.19447	0.223429	0.247787	0.291379	-0.0377593	-0.0391206	-0.0232091	-0.0106316	0.0191685	0.0970608
GOBP_ETHER_METABOLIC_PROCESS	0.0143952	0.0152276	0.0169869	0.0193074	0.0188288	0.0237892	-0.10616	-0.0873169	-0.0775258	-0.0677909	-0.0554918	-0.038415
GOBP_EXCRETION	-0.0260551	-0.0119236	-0.000532908	0.00785236	0.0176852	0.030803	-0.0162859	-0.0131989	-0.008928	-0.00491383	0.00457961	0.0248681
GOBP_EXECUTION_PHASE_OF_APOPTOSIS	0.0163967	0.019985	0.0211176	0.0229285	0.0226349	0.0232309	0.00354206	0.00430194	0.00723919	0.00775846	0.0100788	0.0118501
GOBP_EXIT_FROM_MITOSIS	-0.017953	-0.0171068	-0.0179928	-0.0174946	-0.0157079	-0.0135486	-0.0144577	0.0048961	0.013318	0.0171542	0.0232588	0.0203914
GOBP_EXOCRINE_SYSTEM_DEVELOPMENT	-0.00975408	-0.0168495	-0.0182454	-0.0200371	-0.0193422	-0.0105473	0.0338943	0.0134464	0.00492236	-0.000775528	-0.00818528	-0.00925394
GOBP_EXOCYTIC_PROCESS	-0.0436613	-0.0409335	-0.0388795	-0.037986	-0.0372241	-0.0362775	-0.0245871	-0.0140333	-0.0123951	-0.00977828	-0.00795181	-0.0132018
GOBP_EXPORT_ACROSS_PLASMA_MEMBRANE	-0.0140233	-0.0163934	-0.0172787	-0.0195985	-0.0216693	-0.0271719	-0.0130255	-0.0199446	-0.0250749	-0.0287158	-0.0337035	-0.0364137
GOBP_EXTERNAL_ENCAPSULATING_STRUCTURE_ORGANIZATION	-0.0483536	-0.0496868	-0.0492656	-0.0515318	-0.0502978	-0.04672	0.0177408	0.0138186	0.0116574	0.00764658	0.00694501	0.0114628
GOBP_EXTRACELLULAR_MATRIX_ASSEMBLY	-0.0514024	-0.0515593	-0.0505322	-0.049404	-0.0453193	-0.0332345	0.0676887	0.0479613	0.0410281	0.0358529	0.0359309	0.0553128
GOBP_EXTRACELLULAR_MATRIX_DISASSEMBLY	-0.0182672	-0.0154243	-0.0146846	-0.0177923	-0.016867	-0.0152614	0.0891793	0.112389	0.116632	0.116235	0.115422	0.10108
GOBP_EXTRACELLULAR_TRANSPORT	0.00703674	0.00388732	0.00269992	0.00355233	0.00306906	0.00315311	0.00114485	-0.00329887	-0.00510385	-0.00688733	-0.00698532	-0.0116041
GOBP_EXTRACELLULAR_VESICLE_BIOGENESIS	-0.0641526	-0.0622383	-0.0617555	-0.0668117	-0.0661333	-0.0631428	0.0153894	0.00737656	0.002128	0.000312058	-0.00883016	-0.0125309
GOBP_EXTRINSIC_APOPTOTIC_SIGNALING_PATHWAY	0.0351728	0.0350155	0.0347047	0.0332311	0.0316877	0.0318703	0.0987288	0.101467	0.09997	0.100056	0.0979972	0.0899064
GOBP_EXTRINSIC_APOPTOTIC_SIGNALING_PATHWAY_VIA_DEATH_DOMAIN_RECEPTORS	0.0672078	0.065302	0.0637815	0.0624609	0.0596197	0.057848	0.164591	0.175071	0.175537	0.177207	0.175114	0.160341
GOBP_EYE_MORPHOGENESIS	0.00463476	0.00425621	0.00512148	0.00441203	0.00419219	0.00746473	0.01846	0.0107714	0.00928661	0.00771111	0.00670877	0.0092524
GOBP_EYE_PHOTORECEPTOR_CELL_DEVELOPMENT	0.00200641	-0.00322167	-0.0020426	-0.0030565	-0.00306317	-0.00186178	-0.00210957	-0.0107412	-0.0106751	-0.011686	-0.0137628	-0.0112929
GOBP_EYE_PHOTORECEPTOR_CELL_DIFFERENTIATION	-0.00981798	-0.0140004	-0.0128908	-0.0137375	-0.0137404	-0.0106454	-0.00104329	-0.00792934	-0.00769735	-0.00868325	-0.0104575	-0.0106666
GOBP_FACE_DEVELOPMENT	-0.00464226	-0.0036787	-0.00321307	-0.00396835	-0.00410201	-0.000677652	0.00879785	0.00887206	0.00883465	0.00824452	0.00874104	0.00988978
GOBP_FACULTATIVE_HETEROCHROMATIN_ASSEMBLY	-0.0280881	-0.021527	-0.02091	-0.0196733	-0.0191847	-0.0176899	-0.015843	-0.00305575	0.004956	0.00597728	0.00949419	0.00562056
GOBP_FATTY_ACID_BETA_OXIDATION	0.539666	0.541174	0.53891	0.535581	0.529276	0.511113	0.352047	0.312251	0.304262	0.296273	0.292263	0.321511
GOBP_FATTY_ACID_BIOSYNTHETIC_PROCESS	0.366376	0.373648	0.378478	0.381716	0.387969	0.398937	0.311984	0.313449	0.321729	0.328919	0.342723	0.376459
GOBP_FATTY_ACID_CATABOLIC_PROCESS	0.551962	0.548154	0.543165	0.536841	0.529084	0.511975	0.373386	0.328307	0.315619	0.305654	0.297374	0.320629
GOBP_FATTY_ACID_DERIVATIVE_BIOSYNTHETIC_PROCESS	0.163099	0.161149	0.161839	0.159635	0.162509	0.166509	0.100781	0.0928901	0.0933746	0.0949788	0.0989065	0.11477
GOBP_FATTY_ACID_DERIVATIVE_METABOLIC_PROCESS	0.200181	0.206163	0.210216	0.214835	0.220981	0.230256	0.113792	0.107593	0.110708	0.112109	0.118285	0.140182
GOBP_FATTY_ACID_TRANSPORT	0.234311	0.23534	0.238585	0.242159	0.243721	0.24947	0.190477	0.176423	0.17863	0.178287	0.180223	0.197559
GOBP_FATTY_ACYL_COA_BIOSYNTHETIC_PROCESS	0.0250916	0.023234	0.0263127	0.0286489	0.0377695	0.0524971	-0.0540623	-0.0626962	-0.0608171	-0.0582206	-0.0531508	-0.0282599
GOBP_FATTY_ACYL_COA_METABOLIC_PROCESS	0.0826893	0.083353	0.0875039	0.0913666	0.099679	0.113268	-0.00966127	-0.017513	-0.0142541	-0.0123079	-0.00847458	0.0138379
GOBP_FAT_CELL_DIFFERENTIATION	-0.0161113	-0.0141332	-0.0131799	-0.0130903	-0.0126557	-0.0106998	0.0218683	0.024196	0.0239418	0.0236084	0.0237308	0.0225591
GOBP_FAT_SOLUBLE_VITAMIN_METABOLIC_PROCESS	0.152187	0.16679	0.176099	0.18866	0.19807	0.214698	0.121529	0.12658	0.134472	0.137947	0.147248	0.169946
GOBP_FC_EPSILON_RECEPTOR_SIGNALING_PATHWAY	-0.047978	-0.043556	-0.0435194	-0.0481359	-0.0496426	-0.0546399	0.0237208	0.0531997	0.0600639	0.0610962	0.0630391	0.0370086
GOBP_FC_GAMMA_RECEPTOR_SIGNALING_PATHWAY	-0.0889412	-0.0844737	-0.082825	-0.08521	-0.0863068	-0.0854582	0.012606	0.0559113	0.0665239	0.0653423	0.0704356	0.0377074
GOBP_FC_RECEPTOR_MEDIATED_STIMULATORY_SIGNALING_PATHWAY	-0.0703043	-0.0650753	-0.0627866	-0.0642236	-0.064733	-0.063829	0.0116959	0.0512639	0.0621185	0.0622013	0.0672673	0.0385955
GOBP_FC_RECEPTOR_SIGNALING_PATHWAY	-0.059559	-0.0578858	-0.0584791	-0.0629715	-0.0655195	-0.0696629	0.0118173	0.0402445	0.0449579	0.0439599	0.0435988	0.0119021
GOBP_FEAR_RESPONSE	0.148453	0.152057	0.157092	0.161916	0.163381	0.170418	0.13016	0.123092	0.124092	0.122724	0.126079	0.137487
GOBP_FEEDING_BEHAVIOR	-0.0296849	-0.0333645	-0.0338772	-0.0378476	-0.0404466	-0.0417158	-0.0176528	-0.0265397	-0.0323279	-0.0363098	-0.0408344	-0.0461433
GOBP_FEMALE_GAMETE_GENERATION	-0.0286408	-0.0267441	-0.0260194	-0.0265757	-0.0266823	-0.0239052	-0.0306457	-0.0245286	-0.0219693	-0.0198182	-0.0176747	-0.0199905
GOBP_FEMALE_MEIOTIC_NUCLEAR_DIVISION	-0.0295737	-0.0265474	-0.0257696	-0.0287679	-0.0262296	-0.0259333	-0.0274212	-0.00500035	0.00396918	0.00771395	0.0159945	0.00798042
GOBP_FEMALE_SEX_DIFFERENTIATION	0.0255995	0.0299225	0.0339505	0.0344999	0.0369552	0.043449	0.0427704	0.0441461	0.0455942	0.0474805	0.0495983	0.0556674
GOBP_FERTILIZATION	-0.0272303	-0.0283212	-0.0290415	-0.03188	-0.0327341	-0.0339657	0.0276506	0.0325826	0.0293375	0.0279842	0.0242514	0.0127088
GOBP_FIBRINOLYSIS	0.761315	0.763861	0.76966	0.773827	0.777212	0.783602	1.04602	0.997278	0.981914	0.972626	0.957797	0.954768
GOBP_FIBROBLAST_GROWTH_FACTOR_RECEPTOR_SIGNALING_PATHWAY	0.00639268	0.0047379	0.000905505	-0.00184358	-0.00474158	-0.00974606	0.0142471	0.00479402	1.49281e-05	-0.0034251	-0.00859386	-0.0106886
GOBP_FIBROBLAST_MIGRATION	-0.0373718	-0.0375495	-0.0361469	-0.0358512	-0.0362638	-0.0304513	-0.0156204	-0.00415305	7.64833e-06	-0.00177399	0.000539907	0.00533764
GOBP_FIBROBLAST_PROLIFERATION	0.00788872	0.00385455	0.00330575	-0.000698122	-0.00255382	-0.000344532	0.0850693	0.0926645	0.0948522	0.0936961	0.0961675	0.0972685
GOBP_FILOPODIUM_ASSEMBLY	-0.021527	-0.0209282	-0.0208365	-0.0216785	-0.0223047	-0.0226188	-0.00390423	0.00170716	0.00122113	0.000478891	0.000740282	-0.00686411
GOBP_FLUID_TRANSPORT	-0.0290045	-0.0374891	-0.0431162	-0.0457738	-0.0518594	-0.058776	-0.0503281	-0.0689275	-0.0740182	-0.0778735	-0.0781655	-0.0629636
GOBP_FOAM_CELL_DIFFERENTIATION	0.0202859	0.0229935	0.0281721	0.0316454	0.0356911	0.0436203	0.113676	0.1055	0.104115	0.101228	0.101468	0.0980553
GOBP_FOCAL_ADHESION_ASSEMBLY	-0.0346745	-0.0352057	-0.033306	-0.031312	-0.0303991	-0.0274892	0.000474587	0.00127392	0.000189962	-0.00135414	-0.00133267	0.00343374
GOBP_FOLIC_ACID_CONTAINING_COMPOUND_METABOLIC_PROCESS	0.120448	0.106707	0.0993489	0.0908845	0.0832837	0.0679973	-0.00786658	-0.039943	-0.0542001	-0.0573726	-0.0664525	-0.0685679
GOBP_FOREBRAIN_CELL_MIGRATION	-0.0422291	-0.036333	-0.0363572	-0.0369075	-0.0360944	-0.0371566	-0.00649907	-0.00648578	-0.00976608	-0.00883065	-0.00815295	-0.0117809
GOBP_FOREBRAIN_GENERATION_OF_NEURONS	0.0824004	0.0740814	0.0679278	0.0635007	0.0589714	0.054087	0.0992522	0.0861702	0.0794176	0.0769379	0.0733176	0.0739526
GOBP_FOREBRAIN_NEURON_DIFFERENTIATION	0.107626	0.0990567	0.0927038	0.0897266	0.0849182	0.0803704	0.13888	0.121405	0.112463	0.110007	0.105468	0.109063
GOBP_FORMATION_OF_PRIMARY_GERM_LAYER	0.00786013	0.0044588	0.00223	-0.000307063	-0.00177698	-0.00343816	0.059229	0.0544121	0.0493459	0.0486142	0.0441846	0.0401579
GOBP_GANGLIOSIDE_METABOLIC_PROCESS	0.0162042	-0.000898128	-0.00992487	-0.0220043	-0.0312573	-0.0468852	0.0752096	0.0672586	0.0548938	0.0436461	0.0278821	-0.00120781
GOBP_GASTRULATION	0.0166587	0.0169208	0.0162348	0.0155209	0.0152703	0.0146561	0.0545225	0.0509565	0.0476266	0.0462921	0.0439949	0.0415635
GOBP_GASTRULATION_WITH_MOUTH_FORMING_SECOND	-0.0115401	-0.00642772	-0.00426318	-0.00274618	0.00039704	0.00782067	-0.0317296	-0.0334534	-0.0372623	-0.0338945	-0.0320145	-0.0234381
GOBP_GENE_SILENCING_BY_RNA	-0.0394825	-0.0390698	-0.039118	-0.036883	-0.0382065	-0.039831	-0.000647194	0.00533442	0.0070245	0.0080259	0.00718509	-0.00461659
GOBP_GENITALIA_DEVELOPMENT	0.0470703	0.051095	0.0521596	0.0571453	0.0582801	0.0621473	0.0561347	0.0543397	0.0555723	0.0558362	0.0595345	0.0711363
GOBP_GERM_CELL_DEVELOPMENT	-0.0542116	-0.0543584	-0.0532445	-0.0536998	-0.053903	-0.0509733	-0.0537713	-0.0525149	-0.0519113	-0.0516051	-0.0507274	-0.0542806
GOBP_GLANDULAR_EPITHELIAL_CELL_DEVELOPMENT	0.0460317	0.0389134	0.0406277	0.0410644	0.0419507	0.0500581	0.00153824	0.0109379	0.0143025	0.0216265	0.0309511	0.0487386
GOBP_GLANDULAR_EPITHELIAL_CELL_DIFFERENTIATION	0.0357407	0.025327	0.0231747	0.0219119	0.0199881	0.0239498	0.0163827	0.012185	0.0112904	0.0140426	0.0180222	0.0334649
GOBP_GLAND_MORPHOGENESIS	-0.0179356	-0.0190211	-0.0196805	-0.0205784	-0.0209997	-0.0188498	0.0700872	0.0596355	0.0528679	0.0499398	0.0445303	0.0407999
GOBP_GLIAL_CELL_DEVELOPMENT	-0.0489753	-0.050071	-0.0490824	-0.0499595	-0.0493657	-0.0475798	0.0909091	0.10767	0.110518	0.110725	0.111401	0.102963
GOBP_GLIAL_CELL_DIFFERENTIATION	-0.0307239	-0.0293249	-0.0282261	-0.0286391	-0.0278207	-0.0263127	0.0696826	0.0821939	0.0825461	0.0830032	0.0818246	0.0724465
GOBP_GLIAL_CELL_MIGRATION	-0.0522578	-0.0430365	-0.0418266	-0.0391776	-0.0351214	-0.0314862	-0.00532413	-0.00133745	0.00109329	0.000739995	0.00246467	0.00175827
GOBP_GLIAL_CELL_PROLIFERATION	-0.0330438	-0.0309188	-0.0301153	-0.0310279	-0.0293455	-0.0329007	0.0306929	0.0471572	0.0473925	0.0464947	0.0460445	0.0357937
GOBP_GLIOGENESIS	-0.041105	-0.0387971	-0.0377619	-0.0378267	-0.036526	-0.0350819	0.0495918	0.062907	0.064645	0.0656204	0.065343	0.0568746
GOBP_GLOMERULAR_EPITHELIAL_CELL_DIFFERENTIATION	-0.0186672	-0.0194608	-0.0223341	-0.0293503	-0.030006	-0.0291541	0.0104032	0.016643	0.016973	0.0165178	0.0143504	0.00753242
GOBP_GLOMERULAR_EPITHELIUM_DEVELOPMENT	-0.0176805	-0.018542	-0.0213976	-0.0276492	-0.0281862	-0.0280134	0.0169801	0.0226361	0.0223296	0.0235582	0.0214596	0.0193686
GOBP_GLOMERULUS_DEVELOPMENT	-0.00412239	-0.00751842	-0.0109006	-0.0173547	-0.01981	-0.0222889	0.0140785	0.00664322	0.00303787	-0.000301302	-0.00355949	-0.00638986
GOBP_GLUCAN_BIOSYNTHETIC_PROCESS	-0.00231255	-0.00256244	-0.00229082	-0.00696846	-0.00730057	-0.0104541	-0.0608951	-0.0656257	-0.0671727	-0.0665359	-0.0661832	-0.0691058
GOBP_GLUCOSE_6_PHOSPHATE_METABOLIC_PROCESS	-0.0146231	-0.0326951	-0.0451121	-0.061614	-0.0725876	-0.0839204	0.015889	0.0569535	0.0635616	0.0632084	0.064108	0.0276639
GOBP_GLUCOSE_IMPORT	0.00923093	0.0107613	0.0148059	0.0219398	0.0268516	0.0413386	-0.0031735	-0.00611509	-0.00784983	-0.00609659	-0.00237742	0.0146725
GOBP_GLUCOSE_METABOLIC_PROCESS	0.236982	0.227566	0.221331	0.213288	0.207361	0.20172	0.228315	0.22056	0.2143	0.211923	0.207292	0.204421
GOBP_GLUTAMATE_METABOLIC_PROCESS	0.218843	0.208233	0.201203	0.189435	0.178961	0.174441	0.111026	0.0665148	0.0504512	0.0394806	0.0298555	0.0655279
GOBP_GLUTAMATE_RECEPTOR_SIGNALING_PATHWAY	0.00434769	-0.00322183	-0.00166121	-0.0011641	-0.0028871	0.000628193	0.00805447	0.00352322	0.00150405	-0.00347026	-0.0057873	-0.00653899
GOBP_GLUTAMINE_FAMILY_AMINO_ACID_CATABOLIC_PROCESS	0.212502	0.228535	0.242051	0.256778	0.270873	0.307934	0.166033	0.148316	0.153665	0.158217	0.175643	0.250836
GOBP_GLUTAMINE_FAMILY_AMINO_ACID_METABOLIC_PROCESS	0.352932	0.341405	0.330999	0.314901	0.299439	0.277268	0.266535	0.235425	0.218746	0.205717	0.187942	0.177734
GOBP_GLUTAMINE_METABOLIC_PROCESS	0.111296	0.112018	0.110156	0.10801	0.105213	0.108424	0.0826104	0.0823635	0.0796505	0.0799332	0.0784571	0.0943071
GOBP_GLUTATHIONE_METABOLIC_PROCESS	0.244792	0.247449	0.255527	0.26637	0.279809	0.311847	0.116108	0.125875	0.140112	0.151207	0.174723	0.235466
GOBP_GLYCEROLIPID_BIOSYNTHETIC_PROCESS	0.0732784	0.0786242	0.0821145	0.085601	0.0887262	0.0930628	0.0732114	0.0744029	0.0757627	0.0770293	0.0801967	0.0877218
GOBP_GLYCEROLIPID_CATABOLIC_PROCESS	0.461489	0.450317	0.442795	0.435788	0.429472	0.422568	0.435432	0.403624	0.388559	0.378222	0.36405	0.35819
GOBP_GLYCEROL_ETHER_METABOLIC_PROCESS	-0.00332439	-0.00370451	-0.000954369	0.00388071	0.00366119	0.0119314	-0.0978582	-0.0738014	-0.0641715	-0.0522953	-0.0432982	-0.0303735
GOBP_GLYCEROPHOSPHOLIPID_BIOSYNTHETIC_PROCESS	0.0072114	0.00840205	0.0102137	0.0126949	0.0145522	0.0162873	0.0131601	0.0130027	0.0130476	0.0140251	0.0154828	0.0188277
GOBP_GLYCEROPHOSPHOLIPID_CATABOLIC_PROCESS	0.13768	0.145623	0.150653	0.159327	0.165247	0.180444	0.075883	0.0713231	0.0719974	0.0707672	0.0738971	0.0915546
GOBP_GLYCOLIPID_BIOSYNTHETIC_PROCESS	0.0152012	0.00913042	0.00797185	0.00565156	0.00433248	0.00230821	0.0419347	0.0329218	0.0279077	0.0242665	0.0203817	0.00944583
GOBP_GLYCOPROTEIN_CATABOLIC_PROCESS	-0.0246883	-0.0209533	-0.0201184	-0.018595	-0.0130882	-0.00787798	0.0264338	0.017256	0.0124829	0.00765987	0.00793886	0.0118579
GOBP_GLYCOSPHINGOLIPID_BIOSYNTHETIC_PROCESS	0.00861263	-0.00282672	-0.00790657	-0.015214	-0.0207549	-0.0336445	0.0806384	0.0742846	0.0637715	0.0557351	0.0427816	0.0164888
GOBP_GLYCOSPHINGOLIPID_METABOLIC_PROCESS	-0.00946071	-0.0166259	-0.019118	-0.0229321	-0.025283	-0.0295904	0.0548358	0.0569028	0.052753	0.0485238	0.0412766	0.0239739
GOBP_GLYCOSYLATION	-0.00311712	-0.0059937	-0.00654496	-0.00629643	-0.0075301	-0.00978426	0.0329189	0.0301933	0.0275074	0.0266317	0.0234044	0.0196025
GOBP_GLYCOSYL_COMPOUND_CATABOLIC_PROCESS	-0.0471309	-0.0412493	-0.0376431	-0.0370682	-0.0361882	-0.0301034	-0.0956642	-0.0975345	-0.0946596	-0.0922647	-0.0942841	-0.0917737
GOBP_GLYCOSYL_COMPOUND_METABOLIC_PROCESS	0.0426497	0.0535254	0.0586585	0.0655169	0.071208	0.0833174	-0.0177002	-0.00865809	-0.00177097	0.004252	0.0100309	0.0171965
GOBP_GMP_METABOLIC_PROCESS	-0.0218744	-0.0186475	-0.016668	-0.0122316	-0.00910489	-0.00783101	-0.0135997	-0.00592013	-0.00477733	-0.00172272	-0.00479318	-0.011031
GOBP_GOLGI_ORGANIZATION	0.0212873	0.0247897	0.023709	0.0259895	0.0248093	0.0250876	0.0628782	0.0621047	0.0612864	0.0628619	0.0605027	0.061897
GOBP_GOLGI_TO_PLASMA_MEMBRANE_PROTEIN_TRANSPORT	-0.0487567	-0.0489252	-0.0472866	-0.045444	-0.0440733	-0.0422211	-0.0203714	-0.0217424	-0.0226553	-0.0211556	-0.0250008	-0.0215737
GOBP_GOLGI_TO_PLASMA_MEMBRANE_TRANSPORT	-0.0334811	-0.0342221	-0.0333251	-0.0307434	-0.0295963	-0.0293851	-0.010895	-0.0144196	-0.0151037	-0.0146724	-0.0167768	-0.0147434
GOBP_GOLGI_TO_VACUOLE_TRANSPORT	-0.0502259	-0.0496835	-0.0485957	-0.0446286	-0.0460269	-0.04532	-0.0163368	0.00147301	0.00824826	0.011395	0.0116767	-0.00556614
GOBP_GPI_ANCHOR_METABOLIC_PROCESS	0.0190916	0.019127	0.0226137	0.0257973	0.029942	0.0400414	-0.00436278	-0.0145414	-0.0134629	-0.0126051	-0.00685005	-0.000963206
GOBP_GRANULOCYTE_ACTIVATION	-0.145952	-0.140567	-0.139606	-0.143817	-0.143314	-0.146954	0.0405008	0.116019	0.14202	0.151124	0.161499	0.119098
GOBP_GRANULOCYTE_CHEMOTAXIS	-0.12665	-0.126981	-0.128532	-0.132743	-0.135836	-0.142395	0.169043	0.201976	0.207583	0.206953	0.202536	0.170981
GOBP_GRANULOCYTE_DIFFERENTIATION	-0.0516889	-0.0513805	-0.0504395	-0.0545206	-0.0588381	-0.0605278	0.000255188	0.031538	0.0405028	0.0470151	0.0493317	0.028805
GOBP_GRANULOCYTE_MIGRATION	-0.131776	-0.132875	-0.134299	-0.138313	-0.141563	-0.147623	0.138275	0.173295	0.180153	0.180789	0.178889	0.148992
GOBP_GTP_METABOLIC_PROCESS	0.0191859	0.00750644	0.000771518	-0.00819892	-0.0136227	-0.023896	0.0147659	0.0167773	0.01422	0.0119663	0.00821381	-0.00544589
GOBP_G_PROTEIN_COUPLED_RECEPTOR_SIGNALING_PATHWAY_COUPLED_TO_CYCLIC_NUCLEOTIDE_SECOND_MESSENGER	-0.0336016	-0.0317515	-0.0299107	-0.0320275	-0.0310578	-0.0362258	0.0255644	0.0327055	0.0371369	0.0371907	0.0364005	0.0236996
GOBP_HAIR_CELL_DIFFERENTIATION	0.0214671	0.0207615	0.0225748	0.0237697	0.0257391	0.0260246	0.020467	0.0205725	0.0190692	0.0205041	0.0192024	0.0204188
GOBP_HEAD_MORPHOGENESIS	-0.0145759	-0.0153216	-0.0148458	-0.0158264	-0.0150506	-0.0100019	0.0074235	0.00628856	0.00586105	0.00381493	0.00413994	0.00760859
GOBP_HEART_FORMATION	-0.0133879	-0.0126613	-0.00994201	-0.0108483	-0.00767524	-0.00755931	-0.00723059	0.00179887	0.00538978	0.00529378	0.0106884	0.0149982
GOBP_HEART_GROWTH	0.0481017	0.0480813	0.047604	0.0446245	0.0425824	0.0357111	0.0650703	0.069256	0.0693734	0.0699999	0.0673085	0.0590277
GOBP_HEART_MORPHOGENESIS	-0.0288837	-0.0297519	-0.0289148	-0.0294566	-0.0284555	-0.0273972	-0.0157594	-0.0173149	-0.0188424	-0.01794	-0.0168181	-0.0121476
GOBP_HEART_PROCESS	0.00326711	-0.000754635	-0.00172758	-0.0028	-0.00455755	-0.00718887	0.0185403	0.0194469	0.0185751	0.0157145	0.0152211	0.0120227
GOBP_HEART_TRABECULA_MORPHOGENESIS	0.0578952	0.0618399	0.0648026	0.0672008	0.0728669	0.0764206	0.0476916	0.0501093	0.0509718	0.054752	0.0598941	0.078593
GOBP_HEART_VALVE_DEVELOPMENT	-0.0151462	-0.0144086	-0.0137138	-0.0133289	-0.0125931	-0.0100774	0.00193036	0.00464417	0.00256828	0.00442206	0.0068252	0.0124836
GOBP_HEART_VALVE_MORPHOGENESIS	-0.0132905	-0.0114972	-0.0120429	-0.012021	-0.0117564	-0.0128415	0.000191389	-0.00124983	-0.00426978	-0.00375686	-0.00178667	0.00429554
GOBP_HEMATOPOIETIC_PROGENITOR_CELL_DIFFERENTIATION	-0.0288615	-0.0284008	-0.0276264	-0.0280193	-0.0276817	-0.0291222	-0.0100143	0.00231454	0.00398071	0.00627731	0.00663914	0.00126508
GOBP_HEMATOPOIETIC_STEM_CELL_DIFFERENTIATION	-0.00697624	-0.00763868	-0.00789602	-0.00852064	-0.00836433	-0.0121607	-0.0127352	-0.0133997	-0.0144782	-0.0131758	-0.0137755	-0.0118245
GOBP_HEMATOPOIETIC_STEM_CELL_PROLIFERATION	-0.0139405	-0.0151378	-0.0152939	-0.0190104	-0.0194632	-0.0170578	-0.00167079	0.0127259	0.0130559	0.017464	0.0130883	0.00591746
GOBP_HEMOSTASIS	0.247701	0.245995	0.24593	0.243718	0.243532	0.24443	0.378212	0.377243	0.375901	0.373235	0.370566	0.365492
GOBP_HEPARAN_SULFATE_PROTEOGLYCAN_BIOSYNTHETIC_PROCESS	0.0153148	0.0171938	0.0200792	0.0228614	0.0249901	0.0222967	0.0464984	0.0353221	0.0340616	0.0326965	0.0304003	0.0273588
GOBP_HEPARAN_SULFATE_PROTEOGLYCAN_METABOLIC_PROCESS	0.0120733	0.00938136	0.0103449	0.00941272	0.00935549	0.0048924	0.0407655	0.0259678	0.0212259	0.0173994	0.0126858	0.00761106
GOBP_HEPATICOBILIARY_SYSTEM_DEVELOPMENT	0.205239	0.207516	0.205342	0.201934	0.197314	0.184297	0.252705	0.247291	0.241989	0.238164	0.229324	0.208737
GOBP_HETEROCHROMATIN_ORGANIZATION	-0.0674272	-0.0647148	-0.0638925	-0.0630024	-0.0625159	-0.0595295	-0.0536445	-0.0376874	-0.0306371	-0.0266931	-0.0244122	-0.0339618
GOBP_HETEROPHILIC_CELL_CELL_ADHESION_VIA_PLASMA_MEMBRANE_CELL_ADHESION_MOLECULES	-0.0164668	-0.00753056	-0.0041021	-0.000602584	0.000984993	0.00708084	0.0376411	0.0329811	0.0277871	0.023748	0.0202525	0.019575
GOBP_HETEROTYPIC_CELL_CELL_ADHESION	0.127712	0.125327	0.124273	0.121576	0.119036	0.112996	0.2986	0.301598	0.296456	0.291908	0.281625	0.260147
GOBP_HINDBRAIN_DEVELOPMENT	0.0192195	0.0183603	0.0177861	0.0183305	0.0176959	0.0154659	0.0413125	0.0385361	0.0345411	0.0333157	0.028775	0.0256556
GOBP_HINDBRAIN_MORPHOGENESIS	-0.00207577	-0.00238131	-0.0023917	0.000366417	-0.000515231	0.00112972	0.0425587	0.0325941	0.027811	0.0291011	0.0236397	0.0201581
GOBP_HIPPOCAMPUS_DEVELOPMENT	0.00944327	0.00760212	0.00631357	0.00446452	0.00257618	-0.00220174	0.018076	0.018009	0.0142159	0.0127679	0.00996341	-0.000742446
GOBP_HIPPO_SIGNALING	-0.000959922	-0.00332773	-0.00198005	-0.00191864	-0.00383806	-0.00119555	0.000291194	-0.00191648	-0.000377434	-0.00367606	-0.00391191	-0.00578935
GOBP_HISTONE_DEACETYLATION	-0.0145028	-0.00921774	-0.00541736	-0.0043074	-0.00293672	0.000276634	-0.0177628	-0.00946909	-0.00628048	-0.00427115	-0.00223942	-0.00480813
GOBP_HISTONE_DEUBIQUITINATION	-0.0169524	-0.0182854	-0.0189196	-0.0154317	-0.0152329	-0.015008	-0.0188618	-0.0152602	-0.013437	-0.0121371	-0.0109138	-0.00967818
GOBP_HISTONE_H2A_ACETYLATION	-0.101023	-0.0929654	-0.0905078	-0.0889033	-0.0900491	-0.0903948	-0.0179682	-0.0010616	0.00566421	0.0101824	0.00852139	-0.0116859
GOBP_HISTONE_H2A_UBIQUITINATION	0.000376158	-0.00277178	-0.00387322	-0.00146443	-0.00420004	-0.00392936	0.00612287	0.00255568	-0.00118709	-0.00290074	-0.00473693	-0.00996489
GOBP_HISTONE_H3_ACETYLATION	-0.0176668	-0.0156334	-0.0137776	-0.0126204	-0.0113026	-0.0111761	-0.014782	-0.00858287	-0.00744686	-0.00537148	-0.00499837	-0.00809066
GOBP_HISTONE_H3_K14_ACETYLATION	0.00169203	0.00378283	0.00553699	0.00371621	0.00615968	0.0052537	-0.00583812	0.000229129	0.00013439	0.00153712	-8.03469e-05	-0.00534217
GOBP_HISTONE_H3_K4_METHYLATION	-0.0137861	-0.0147402	-0.014184	-0.0170586	-0.0197373	-0.0200619	0.001384	0.00647939	0.00504432	0.00717525	0.00274478	-0.0044289
GOBP_HISTONE_H3_K9_METHYLATION	-0.0212079	-0.0205876	-0.0187337	-0.0222242	-0.0237912	-0.0192942	-0.00732956	0.000190572	0.00438359	0.00488062	0.00339953	-0.00244312
GOBP_HISTONE_H3_K9_MODIFICATION	-0.0157869	-0.0135396	-0.011961	-0.0133313	-0.0145293	-0.0106117	-0.00550025	0.000280904	0.00268986	0.00282412	0.00228847	-0.00132551
GOBP_HISTONE_H4_ACETYLATION	-0.0549252	-0.0498526	-0.0479591	-0.046901	-0.0482023	-0.0478386	-0.0207546	-0.00652969	-0.00286117	0.000749244	-0.000669309	-0.0150436
GOBP_HISTONE_H4_K16_ACETYLATION	-0.00463182	-0.000837463	0.00411059	0.00214467	0.000705073	0.00191753	0.00500098	0.0108306	0.0132164	0.0150895	0.0109297	0.00835138
GOBP_HISTONE_LYSINE_DEMETHYLATION	0.005474	0.00637015	0.00591489	0.00609868	0.00471732	0.00316641	0.00598837	0.00197279	0.00524441	0.00392389	0.00331361	0.00533095
GOBP_HISTONE_METHYLATION	-0.0103339	-0.0107867	-0.0103201	-0.0106257	-0.0131836	-0.0129199	-0.00195536	0.000960738	0.000314541	0.00183926	-0.00114746	-0.0083696
GOBP_HISTONE_MONOUBIQUITINATION	-0.0136559	-0.0124244	-0.0127177	-0.0126919	-0.0142666	-0.0118347	-0.00171979	0.00507806	0.00187604	0.000260745	-0.000248433	-0.00861984
GOBP_HISTONE_MRNA_METABOLIC_PROCESS	0.0100095	0.00629129	0.00503447	0.00372123	0.00453241	0.000982871	-0.00718113	-0.00319012	-0.00238619	0.000179234	0.00247619	-0.00741108
GOBP_HISTONE_PHOSPHORYLATION	-0.0280206	-0.0280055	-0.028614	-0.0314649	-0.0316057	-0.0334074	0.00670837	0.0341233	0.0407335	0.0454061	0.0460484	0.0259194
GOBP_HISTONE_UBIQUITINATION	-0.0263657	-0.0285226	-0.0286605	-0.028214	-0.0298789	-0.0279575	-0.0213551	-0.0182096	-0.0194386	-0.0193913	-0.0202893	-0.0262054
GOBP_HOMEOSTASIS_OF_NUMBER_OF_CELLS_WITHIN_A_TISSUE	-0.0357629	-0.0363242	-0.0374256	-0.0387658	-0.0383953	-0.0387851	0.0376485	0.0457459	0.0478929	0.0493856	0.0530525	0.0543391
GOBP_HOMOLOGOUS_CHROMOSOME_PAIRING_AT_MEIOSIS	-0.0121425	-0.0110821	-0.0112246	-0.0131953	-0.0133447	-0.0138816	-0.0176585	-0.0131737	-0.0117892	-0.0127277	-0.0125378	-0.0201291
GOBP_HOMOLOGOUS_CHROMOSOME_SEGREGATION	-0.0180308	-0.0175038	-0.0172628	-0.0196629	-0.0192878	-0.0203431	-0.0218334	-0.013521	-0.0107029	-0.00915392	-0.0073516	-0.012795
GOBP_HOMOLOGOUS_RECOMBINATION	-0.0112267	-0.00866369	-0.00923384	-0.0102107	-0.0104416	-0.0153844	-0.0111653	-0.00378795	-0.0030824	-0.00147403	0.000814395	-0.0103338
GOBP_HOMOPHILIC_CELL_ADHESION_VIA_PLASMA_MEMBRANE_ADHESION_MOLECULES	-0.0392137	-0.0379393	-0.0371682	-0.036493	-0.0349894	-0.0310676	-0.0205958	-0.0299325	-0.03243	-0.035661	-0.0347357	-0.026017
GOBP_HOMOTYPIC_CELL_CELL_ADHESION	0.0729647	0.0665706	0.0651519	0.0617316	0.0605265	0.0558203	0.217279	0.238098	0.240817	0.240663	0.237024	0.213849
GOBP_HORMONE_BIOSYNTHETIC_PROCESS	0.0398679	0.0390092	0.0358124	0.0325734	0.0294222	0.026939	0.0133498	0.0129558	0.0106527	0.00832852	0.00791196	0.0117719
GOBP_HORMONE_MEDIATED_SIGNALING_PATHWAY	-0.000747851	0.00406853	0.00696938	0.0108455	0.0128722	0.0146602	0.00878588	0.00805592	0.00787232	0.00853689	0.00790814	0.0100834
GOBP_HORMONE_METABOLIC_PROCESS	0.251537	0.26052	0.264447	0.269919	0.274044	0.280764	0.187961	0.182846	0.185662	0.185788	0.191568	0.215767
GOBP_HORMONE_TRANSPORT	0.0763473	0.082999	0.0867744	0.0910008	0.0948626	0.101522	0.103967	0.10397	0.10577	0.1076	0.112944	0.125102
GOBP_HUMORAL_IMMUNE_RESPONSE	0.293696	0.296688	0.295337	0.291681	0.288512	0.276379	0.5349	0.559264	0.562245	0.559509	0.555934	0.528977
GOBP_HUMORAL_IMMUNE_RESPONSE_MEDIATED_BY_CIRCULATING_IMMUNOGLOBULIN	0.288487	0.290787	0.291576	0.292103	0.289723	0.27731	0.590521	0.588996	0.579083	0.569157	0.554508	0.52112
GOBP_HYALURONAN_METABOLIC_PROCESS	0.115754	0.112054	0.110252	0.103537	0.103391	0.101714	0.375927	0.360484	0.348522	0.337924	0.32067	0.294884
GOBP_HYDROGEN_PEROXIDE_METABOLIC_PROCESS	0.355766	0.359636	0.360549	0.357885	0.362556	0.369543	0.436578	0.458264	0.464217	0.466606	0.473149	0.479662
GOBP_HYPEROSMOTIC_RESPONSE	-0.0376748	-0.048016	-0.0515434	-0.0584352	-0.0620605	-0.0632063	0.0249453	0.0325212	0.0327858	0.0294102	0.0293329	0.0207748
GOBP_ICOSANOID_BIOSYNTHETIC_PROCESS	-0.104677	-0.102221	-0.0985152	-0.0995765	-0.0965228	-0.0950522	-0.0266425	0.0114343	0.0263445	0.0372324	0.049993	0.0475972
GOBP_ICOSANOID_METABOLIC_PROCESS	0.142359	0.166126	0.17997	0.194926	0.209147	0.224998	0.0613598	0.0881268	0.106729	0.118719	0.143887	0.183323
GOBP_ICOSANOID_TRANSPORT	-0.012941	-0.0023032	0.0072588	0.0137843	0.0201293	0.0351738	-0.0267872	-0.0197463	-0.0122403	-0.00980263	-0.00248977	0.00832581
GOBP_IMMUNE_RESPONSE_REGULATING_CELL_SURFACE_RECEPTOR_SIGNALING_PATHWAY	-0.059675	-0.0590865	-0.059642	-0.0618393	-0.0632422	-0.066728	-0.0058105	0.0119005	0.0163469	0.0168423	0.0167391	0.00167613
GOBP_IMMUNE_RESPONSE_TO_TUMOR_CELL	0.0402325	0.0412344	0.0429009	0.0420625	0.0459551	0.0505362	0.0655715	0.0713785	0.0733552	0.0711049	0.07705	0.0806278
GOBP_IMMUNOGLOBULIN_PRODUCTION	0.0338244	0.031844	0.031228	0.0296803	0.0288072	0.0249427	0.0738419	0.0828971	0.0843422	0.0821899	0.083494	0.0821303
GOBP_IMMUNOGLOBULIN_PRODUCTION_INVOLVED_IN_IMMUNOGLOBULIN_MEDIATED_IMMUNE_RESPONSE	-0.0275784	-0.0270688	-0.0261342	-0.0270186	-0.0267394	-0.0271255	-0.00974513	0.00145625	0.00462232	0.0033257	0.00791543	0.0114052
GOBP_IMPORT_ACROSS_PLASMA_MEMBRANE	0.00265668	-0.000429133	0.000355733	0.00184711	0.00325574	0.00804228	-0.000717764	-0.00771014	-0.0105872	-0.0122404	-0.0131724	-0.0086803
GOBP_IMPORT_INTO_CELL	0.0142781	0.0159467	0.0189289	0.0216708	0.0253943	0.0322086	0.0255724	0.0230043	0.0233167	0.0225907	0.0240024	0.0310851
GOBP_IMPORT_INTO_NUCLEUS	-0.00387519	-0.00392036	-0.00434119	-0.00289259	-0.00334229	-0.00244896	0.0252537	0.0332123	0.0359203	0.0370983	0.0383635	0.0313922
GOBP_INCLUSION_BODY_ASSEMBLY	0.036137	0.0429905	0.0487341	0.0519993	0.0588859	0.0747103	0.0282115	0.0285062	0.0328941	0.035747	0.0439186	0.0567575
GOBP_INFLAMMASOME_COMPLEX_ASSEMBLY	-0.0622657	-0.0597786	-0.0524739	-0.0434265	-0.0356167	-0.021668	-0.0311573	-0.0213317	-0.0161693	-0.0103997	-0.00342635	0.00513038
GOBP_INFLAMMATORY_CELL_APOPTOTIC_PROCESS	-0.0527436	-0.0598394	-0.0605489	-0.0710424	-0.0767835	-0.0903912	0.0686471	0.0856124	0.0897285	0.0894368	0.0877604	0.0578198
GOBP_INFLAMMATORY_RESPONSE_TO_ANTIGENIC_STIMULUS	0.0164402	0.0187448	0.0182252	0.0155318	0.015984	0.0142765	0.0923755	0.118571	0.125663	0.125055	0.128895	0.113284
GOBP_INNATE_IMMUNE_RESPONSE_ACTIVATING_SIGNAL_TRANSDUCTION	-0.0626001	-0.0519919	-0.0519054	-0.0546353	-0.056253	-0.0616273	0.0439442	0.091976	0.106665	0.111818	0.120002	0.0881315
GOBP_INNER_EAR_AUDITORY_RECEPTOR_CELL_DIFFERENTIATION	0.0218316	0.017859	0.0191244	0.0202425	0.0212652	0.0220871	0.0185425	0.0165576	0.0143794	0.0155184	0.0125252	0.0139426
GOBP_INNER_EAR_MORPHOGENESIS	-0.0081441	-0.0154242	-0.0154637	-0.0187978	-0.0187267	-0.0184348	0.00172276	-0.0127958	-0.0159949	-0.0193396	-0.0210286	-0.0170144
GOBP_INNER_EAR_RECEPTOR_CELL_DEVELOPMENT	-0.0241157	-0.0203424	-0.0143915	-0.00921877	-0.00513877	0.00336381	-0.00510976	-0.00502568	-0.00593699	-0.00653739	-0.00718992	0.000355344
GOBP_INNER_EAR_RECEPTOR_CELL_STEREOCILIUM_ORGANIZATION	-0.0272217	-0.0229214	-0.0158626	-0.0114588	-0.00707331	0.00318937	-0.0117202	-0.00793112	-0.00704024	-0.00729992	-0.0061693	0.00359648
GOBP_INNER_MITOCHONDRIAL_MEMBRANE_ORGANIZATION	0.120625	0.107009	0.0974331	0.0859837	0.0772182	0.065382	0.00302332	-0.0249831	-0.029403	-0.0328497	-0.0338921	-0.0203836
GOBP_INORGANIC_ANION_TRANSMEMBRANE_TRANSPORT	-0.0182802	-0.0220086	-0.0244184	-0.0284205	-0.0308862	-0.029856	-0.0243409	-0.0397478	-0.0455791	-0.0504263	-0.0553766	-0.0526487
GOBP_INORGANIC_ANION_TRANSPORT	-0.0307339	-0.0276081	-0.0264181	-0.0251082	-0.0242512	-0.0191125	-0.0209885	-0.0220365	-0.0232008	-0.0237927	-0.0223368	-0.0183217
GOBP_INORGANIC_ION_IMPORT_ACROSS_PLASMA_MEMBRANE	-0.0244071	-0.0278496	-0.0300055	-0.0324823	-0.0346632	-0.0384317	-0.0109115	-0.0188526	-0.0244315	-0.027952	-0.0319379	-0.0368327
GOBP_INOSITOL_LIPID_MEDIATED_SIGNALING	-0.0074281	-0.00780862	-0.00684748	-0.00786084	-0.0073108	-0.00716319	0.0186365	0.0191653	0.0177168	0.0173353	0.0167528	0.0116865
GOBP_INOSITOL_PHOSPHATE_BIOSYNTHETIC_PROCESS	-0.012947	-0.0132263	-0.0109459	-0.0104805	-0.0106293	-0.0111254	-0.0196678	-0.012192	-0.00920191	-0.0088376	-0.00854562	-0.0155265
GOBP_INOSITOL_PHOSPHATE_MEDIATED_SIGNALING	-0.00589398	-0.0102882	-0.0109069	-0.0100933	-0.0104228	-0.0116891	0.00166445	0.000158933	-0.00512753	-0.00592957	-0.00788995	-0.00744532
GOBP_INOSITOL_PHOSPHATE_METABOLIC_PROCESS	-0.0049603	-0.00652974	-0.00788082	-0.00899616	-0.0119437	-0.0170872	-0.0145582	-0.0113382	-0.0120439	-0.011806	-0.0122909	-0.021571
GOBP_INSULIN_LIKE_GROWTH_FACTOR_RECEPTOR_SIGNALING_PATHWAY	0.0637096	0.0755114	0.0770538	0.0812959	0.0822015	0.0777365	0.0459673	0.0491062	0.0475783	0.0503119	0.0482932	0.0477391
GOBP_INSULIN_RECEPTOR_SIGNALING_PATHWAY	0.016956	0.0254479	0.0299983	0.0346156	0.0377734	0.0439849	0.0580462	0.0685059	0.0713642	0.0739032	0.0750092	0.0711227
GOBP_INSULIN_SECRETION	0.0106217	0.0171027	0.0194509	0.0235024	0.0273383	0.0343001	0.0196287	0.0217737	0.0244953	0.0275917	0.0339244	0.0469687
GOBP_INSULIN_SECRETION_INVOLVED_IN_CELLULAR_RESPONSE_TO_GLUCOSE_STIMULUS	-0.019976	-0.0119196	-0.00986617	-0.00448265	-6.81914e-05	0.00640176	-0.00838264	-0.00346973	0.000105592	0.00166755	0.00831644	0.0152765
GOBP_INTEGRATED_STRESS_RESPONSE_SIGNALING	-0.00303705	-0.0070806	-0.0104671	-0.0121174	-0.0156374	-0.0182296	0.0645921	0.0773289	0.0738382	0.0754344	0.0704182	0.0589075
GOBP_INTEGRIN_ACTIVATION	-0.0582189	-0.0506605	-0.0444668	-0.0415418	-0.0372526	-0.035759	0.0295264	0.0488473	0.0568539	0.0617732	0.0641226	0.0656618
GOBP_INTEGRIN_MEDIATED_SIGNALING_PATHWAY	-0.0163614	-0.0158157	-0.0148488	-0.0149907	-0.0133536	-0.0120051	0.0595834	0.075588	0.0806715	0.0808549	0.0818922	0.0730327
GOBP_INTERFERON_ALPHA_PRODUCTION	-0.026264	-0.0274596	-0.0276934	-0.0300227	-0.0328969	-0.0422337	0.0215812	0.0194792	0.016698	0.0162045	0.0129388	0.00479171
GOBP_INTERFERON_BETA_PRODUCTION	-0.0724962	-0.0720989	-0.0706826	-0.0711843	-0.0720135	-0.0777185	-0.0118044	0.00505282	0.00767107	0.0116753	0.00950482	-0.00492231
GOBP_INTERFERON_GAMMA_MEDIATED_SIGNALING_PATHWAY	0.0822093	0.0664472	0.0587864	0.0524208	0.0398233	0.0241779	0.257632	0.242755	0.228834	0.218456	0.200219	0.166764
GOBP_INTERFERON_GAMMA_PRODUCTION	-0.0560604	-0.0561908	-0.0560665	-0.0594832	-0.0595382	-0.061276	0.0169863	0.0303677	0.0339684	0.0323517	0.0319277	0.0210051
GOBP_INTERLEUKIN_10_PRODUCTION	-0.0757622	-0.0746061	-0.0761197	-0.0787971	-0.080337	-0.0844621	0.00944499	0.0341238	0.0408474	0.040837	0.0411822	0.023748
GOBP_INTERLEUKIN_12_PRODUCTION	-0.00607575	-0.0107123	-0.0120034	-0.017297	-0.0195556	-0.0220343	0.0540941	0.070804	0.0750838	0.0737247	0.0706588	0.0501716
GOBP_INTERLEUKIN_17_PRODUCTION	-0.0195611	-0.0177211	-0.017851	-0.0184701	-0.0177779	-0.0191722	-0.0129923	0.00153844	0.00800103	0.00911076	0.0111456	0.00459477
GOBP_INTERLEUKIN_1_MEDIATED_SIGNALING_PATHWAY	-0.0349514	-0.035109	-0.0356203	-0.0404698	-0.042009	-0.0438198	0.0387329	0.0454113	0.0409605	0.0425113	0.037579	0.0253734
GOBP_INTERLEUKIN_1_PRODUCTION	-0.029183	-0.0322794	-0.0335298	-0.0342288	-0.0356915	-0.0368007	0.187897	0.19321	0.19239	0.190689	0.186178	0.169886
GOBP_INTERLEUKIN_2_PRODUCTION	-0.0529224	-0.0522292	-0.0523608	-0.0562077	-0.0576565	-0.0613439	0.00910936	0.029753	0.0339333	0.0352415	0.0316355	0.0162617
GOBP_INTERLEUKIN_4_PRODUCTION	-0.101513	-0.0906899	-0.0867679	-0.0846515	-0.0817172	-0.081569	-0.0313704	-0.0197567	-0.015506	-0.018442	-0.0162114	-0.0210313
GOBP_INTERLEUKIN_6_PRODUCTION	-0.0484812	-0.0469161	-0.0466562	-0.048371	-0.048802	-0.0501055	0.0647446	0.0832032	0.0868656	0.0870786	0.0855546	0.0681041
GOBP_INTERLEUKIN_8_PRODUCTION	-0.0314988	-0.0253076	-0.0253165	-0.0275563	-0.0283661	-0.0302879	0.0788444	0.108721	0.116078	0.117775	0.121567	0.102048
GOBP_INTERMEDIATE_FILAMENT_BASED_PROCESS	-0.0142744	-0.0216403	-0.021116	-0.0225588	-0.0217812	-0.0210552	0.0160265	0.00848113	0.00505279	0.00287644	-0.000993097	-0.00386747
GOBP_INTERMEMBRANE_LIPID_TRANSFER	0.268591	0.268157	0.27031	0.270677	0.273488	0.274854	0.310478	0.296671	0.292704	0.287448	0.285989	0.284892
GOBP_INTERSTRAND_CROSS_LINK_REPAIR	-0.0574872	-0.0538211	-0.0500689	-0.0486473	-0.0445589	-0.0434141	-0.0666743	-0.0568154	-0.055358	-0.0495427	-0.0459751	-0.045229
GOBP_INTESTINAL_ABSORPTION	0.466981	0.469508	0.47172	0.471334	0.472307	0.466039	0.418273	0.39061	0.379922	0.373487	0.364825	0.363677
GOBP_INTRACELLULAR_ESTROGEN_RECEPTOR_SIGNALING_PATHWAY	-0.00867683	-0.00253283	0.000532233	-0.000509226	0.000564463	0.00209382	-0.000662037	0.00256825	0.00281669	0.00302267	0.0018303	0.00399671
GOBP_INTRACELLULAR_LIPID_TRANSPORT	0.0379631	0.0465203	0.0505699	0.0561915	0.0571962	0.0563632	0.0140146	0.0209589	0.0287698	0.0349917	0.0402006	0.0502624
GOBP_INTRACELLULAR_PROTEIN_TRANSMEMBRANE_TRANSPORT	0.0729117	0.0652366	0.0596974	0.0548681	0.049521	0.0416329	0.0328589	0.0195132	0.0177587	0.0165386	0.0141416	0.0207139
GOBP_INTRACELLULAR_RECEPTOR_SIGNALING_PATHWAY	-0.00037939	0.00575135	0.00889414	0.0113713	0.0130885	0.0148944	0.0218601	0.0252613	0.0262962	0.0286888	0.0299247	0.0319559
GOBP_INTRACELLULAR_STEROL_TRANSPORT	0.0382428	0.0507576	0.0586544	0.0687351	0.0746025	0.0806147	0.0368228	0.0552198	0.0673575	0.0763997	0.0880854	0.104431
GOBP_INTRACILIARY_TRANSPORT	-0.00816973	-0.0104371	-0.00764915	-0.00703258	-0.00452513	-0.0026209	-0.0253166	-0.0328446	-0.0319761	-0.0343668	-0.0327237	-0.028166
GOBP_INTRA_GOLGI_VESICLE_MEDIATED_TRANSPORT	0.00491572	-0.00228511	-0.00381725	-0.00110084	-0.00251401	-0.007768	-0.00019433	-0.010418	-0.0140513	-0.0118723	-0.0170839	-0.0208602
GOBP_INTRINSIC_APOPTOTIC_SIGNALING_PATHWAY_BY_P53_CLASS_MEDIATOR	0.0260286	0.0262831	0.0258319	0.023607	0.0230425	0.0204349	0.0399267	0.0518318	0.0561969	0.0581716	0.0615742	0.058713
GOBP_INTRINSIC_APOPTOTIC_SIGNALING_PATHWAY_IN_RESPONSE_TO_DNA_DAMAGE	-0.00022431	-0.0017405	-0.00145292	-0.00209111	-0.002802	-0.00160672	0.0425145	0.0557816	0.0582344	0.0590528	0.0616068	0.0555397
GOBP_INTRINSIC_APOPTOTIC_SIGNALING_PATHWAY_IN_RESPONSE_TO_DNA_DAMAGE_BY_P53_CLASS_MEDIATOR	-0.063495	-0.0683325	-0.0695394	-0.0752039	-0.0782385	-0.0838221	-0.0335886	-0.0205369	-0.0164029	-0.0162031	-0.0131805	-0.0218703
GOBP_INTRINSIC_APOPTOTIC_SIGNALING_PATHWAY_IN_RESPONSE_TO_ENDOPLASMIC_RETICULUM_STRESS	-0.0468743	-0.045397	-0.0427125	-0.0414873	-0.0400383	-0.0357067	0.0307407	0.0369334	0.0392229	0.0394396	0.0388949	0.0291225
GOBP_INTRINSIC_APOPTOTIC_SIGNALING_PATHWAY_IN_RESPONSE_TO_OXIDATIVE_STRESS	0.111152	0.113359	0.115693	0.116534	0.118945	0.12383	0.0782614	0.0946245	0.100615	0.106108	0.115495	0.125661
GOBP_IRON_ION_HOMEOSTASIS	0.251966	0.248972	0.247023	0.245425	0.241702	0.233879	0.392149	0.391116	0.389264	0.38507	0.377848	0.361808
GOBP_IRON_ION_TRANSMEMBRANE_TRANSPORT	0.0757539	0.0854428	0.0841742	0.080782	0.0771244	0.0564782	0.11076	0.105695	0.0977222	0.0952462	0.0809359	0.0620659
GOBP_IRON_ION_TRANSPORT	0.32942	0.318	0.310169	0.303975	0.294559	0.278146	0.553555	0.534488	0.519942	0.511519	0.493095	0.467526
GOBP_IRON_SULFUR_CLUSTER_ASSEMBLY	0.0433318	0.0323218	0.0262828	0.0171495	0.0087879	0.00123356	-0.0314971	-0.0481049	-0.0509274	-0.0540221	-0.0613041	-0.0558624
GOBP_ISOPRENOID_BIOSYNTHETIC_PROCESS	-0.00697251	-0.000335615	0.000236649	0.00213157	0.0042668	-0.000392428	0.0426321	0.0296833	0.0320014	0.039277	0.041487	0.0702149
GOBP_ISOPRENOID_METABOLIC_PROCESS	0.32826	0.356363	0.371809	0.391611	0.407127	0.425513	0.231248	0.239929	0.255868	0.268973	0.291285	0.34482
GOBP_JNK_CASCADE	-0.0271406	-0.0264049	-0.0262522	-0.0264817	-0.0254877	-0.0243431	0.0113085	0.0141514	0.0136638	0.0136107	0.0110853	0.0051411
GOBP_KERATINOCYTE_DIFFERENTIATION	-0.0407447	-0.0458333	-0.0478962	-0.0480851	-0.0502801	-0.0535656	-0.00166051	-0.00163325	-0.00251149	-0.00394748	-0.00548378	-0.0135227
GOBP_KERATINOCYTE_PROLIFERATION	-0.00879622	-0.0117378	-0.016942	-0.0162155	-0.0171512	-0.0214666	0.0265061	0.00744365	-0.00202632	-0.00307735	-0.012181	-0.0132447
GOBP_KETONE_BIOSYNTHETIC_PROCESS	0.0183002	0.0225241	0.021963	0.0225111	0.0222609	0.0294196	-0.0192653	-0.0362138	-0.0412182	-0.0421397	-0.0418658	-0.0311715
GOBP_KIDNEY_EPITHELIUM_DEVELOPMENT	-0.000630348	-0.00608203	-0.00921124	-0.013627	-0.0166486	-0.0188034	0.0169229	0.00283904	-0.00226208	-0.00676298	-0.012754	-0.0139114
GOBP_KIDNEY_MORPHOGENESIS	-0.0138209	-0.0155388	-0.0159338	-0.0172827	-0.0182406	-0.0198205	0.00244753	-0.00624449	-0.00976255	-0.0134808	-0.0170008	-0.0153139
GOBP_KINETOCHORE_ORGANIZATION	-0.0355121	-0.0351675	-0.0374583	-0.0417814	-0.0413219	-0.043156	-0.0442461	-0.0128579	-0.00654519	-0.00193418	0.00594155	-0.00777647
GOBP_LABYRINTHINE_LAYER_DEVELOPMENT	0.0249284	0.0258094	0.0254383	0.0247855	0.0251369	0.0291957	0.0638916	0.0653445	0.0627228	0.0620128	0.0596903	0.0619986
GOBP_LABYRINTHINE_LAYER_MORPHOGENESIS	0.0211978	0.0189489	0.0132132	0.00923218	0.00586921	0.00870324	0.064646	0.0583273	0.0552114	0.0525615	0.0450029	0.0459786
GOBP_LACTATION	-0.0150456	-0.00653842	-0.00431729	-0.00339119	0.000427544	0.00595852	0.00771117	0.0217701	0.0264041	0.0306541	0.0315157	0.0380616
GOBP_LAMELLIPODIUM_ASSEMBLY	-0.0214763	-0.0205882	-0.0195311	-0.0155695	-0.0152618	-0.0111876	0.0305762	0.0475821	0.0509584	0.0537195	0.0560402	0.0481981
GOBP_LAMELLIPODIUM_ORGANIZATION	-0.023095	-0.0231495	-0.0221652	-0.0180585	-0.0177688	-0.013927	0.0310973	0.0462494	0.0496077	0.0516345	0.0534851	0.0459383
GOBP_LATE_ENDOSOME_TO_VACUOLE_TRANSPORT	-0.033241	-0.0331298	-0.029731	-0.0319506	-0.0272484	-0.0199212	-0.0210687	-0.0240111	-0.0203539	-0.0137323	-0.0152367	-0.00907231
GOBP_LEARNING	-0.0232139	-0.0245625	-0.0255411	-0.0240795	-0.0239519	-0.0241623	-0.00245472	-0.00235422	-0.00476965	-0.00709452	-0.00996946	-0.0158
GOBP_LENS_DEVELOPMENT_IN_CAMERA_TYPE_EYE	-0.0234508	-0.0226058	-0.0209111	-0.0198193	-0.0181054	-0.0138738	0.0120823	0.0100519	0.00850071	0.00882715	0.0093892	0.00810513
GOBP_LENS_FIBER_CELL_DIFFERENTIATION	-0.045619	-0.0449095	-0.0444429	-0.0422116	-0.0407482	-0.0357729	0.00369372	0.00391717	0.00360698	0.00180896	0.00160893	-0.00529171
GOBP_LEUKOCYTE_ADHESION_TO_VASCULAR_ENDOTHELIAL_CELL	-0.0990742	-0.0973794	-0.0973946	-0.103335	-0.103475	-0.108657	0.00166239	0.0346683	0.0436939	0.0449008	0.0461931	0.0309195
GOBP_LEUKOCYTE_APOPTOTIC_PROCESS	-0.0480124	-0.0470563	-0.0467373	-0.050321	-0.0512912	-0.0543203	0.0222134	0.0420883	0.0460863	0.0488023	0.0501811	0.038077
GOBP_LEUKOCYTE_CHEMOTAXIS	-0.0492451	-0.0476002	-0.0471514	-0.0496644	-0.0505474	-0.0537291	0.146135	0.175258	0.181911	0.183052	0.181615	0.159127
GOBP_LEUKOCYTE_DEGRANULATION	-0.0841898	-0.0858457	-0.0872442	-0.0931652	-0.0950507	-0.101679	0.00334562	0.0489117	0.0629072	0.0677916	0.0710017	0.0405796
GOBP_LEUKOCYTE_HOMEOSTASIS	-0.0750357	-0.0759979	-0.0762368	-0.0787594	-0.0798683	-0.0831771	-0.0273159	0.00156877	0.00927381	0.0113527	0.0134734	0.000970405
GOBP_LEUKOCYTE_MEDIATED_CYTOTOXICITY	0.0552873	0.0543426	0.0516502	0.0487247	0.0453142	0.0377921	0.147856	0.173665	0.178911	0.179548	0.17676	0.154458
GOBP_LEUKOCYTE_TETHERING_OR_ROLLING	-0.117556	-0.117346	-0.117297	-0.122197	-0.122651	-0.126778	-0.00258974	0.0347609	0.0441081	0.0456857	0.0466879	0.0335879
GOBP_LEUKOTRIENE_METABOLIC_PROCESS	-0.0211859	-0.0166882	-0.0132457	-0.0122137	-0.00939819	-0.00490241	-0.0093703	0.019238	0.0294801	0.0333416	0.0406312	0.0293609
GOBP_LIMBIC_SYSTEM_DEVELOPMENT	-0.00218573	-0.00390387	-0.00425707	-0.00441541	-0.00454065	-0.0052791	0.0124226	0.0122629	0.0109897	0.0110045	0.0107732	0.00671576
GOBP_LIPID_DROPLET_ORGANIZATION	0.0267416	0.0187507	0.0159495	0.0119481	0.0123083	0.017354	0.0101027	-0.00548095	-0.00829938	-0.0119281	-0.00889548	0.0048775
GOBP_LIPID_EXPORT_FROM_CELL	-0.00443316	-0.01359	-0.0168928	-0.0244204	-0.028234	-0.0278135	0.0153804	-0.00091647	-0.0110169	-0.0163668	-0.024644	-0.030722
GOBP_LIPID_HOMEOSTASIS	0.383017	0.389707	0.392415	0.393262	0.397522	0.401697	0.345577	0.334539	0.33536	0.335685	0.339054	0.358091
GOBP_LIPID_MODIFICATION	0.538341	0.54493	0.547586	0.549031	0.548899	0.54528	0.44821	0.432098	0.430247	0.428168	0.430313	0.45441
GOBP_LIPID_OXIDATION	0.551731	0.557569	0.558608	0.558468	0.555815	0.546725	0.382187	0.354637	0.351429	0.346698	0.347113	0.380927
GOBP_LIPID_STORAGE	0.226239	0.228127	0.230977	0.231552	0.234382	0.239943	0.255209	0.248756	0.24852	0.2481	0.248498	0.254667
GOBP_LIPID_TRANSLOCATION	-0.0223309	-0.0282	-0.032386	-0.0378915	-0.0404072	-0.0436468	0.0179829	0.00956846	0.00240261	-0.00442332	-0.0139062	-0.027124
GOBP_LIPOPOLYSACCHARIDE_MEDIATED_SIGNALING_PATHWAY	-0.0756081	-0.0756903	-0.0742749	-0.0768056	-0.0775474	-0.0736433	0.0188205	0.0357123	0.039564	0.0437004	0.0439166	0.0274203
GOBP_LIPOPROTEIN_BIOSYNTHETIC_PROCESS	0.0880345	0.0952738	0.101883	0.112889	0.119695	0.136308	0.11173	0.105524	0.108161	0.111154	0.120014	0.141306
GOBP_LIPOPROTEIN_METABOLIC_PROCESS	0.226421	0.232187	0.236673	0.244482	0.249648	0.261177	0.245152	0.236767	0.237335	0.237329	0.24312	0.260519
GOBP_LIPOSACCHARIDE_METABOLIC_PROCESS	0.00792579	0.00469165	0.0050723	0.00460948	0.00520987	0.00778829	0.0456967	0.0433853	0.0412839	0.0393065	0.0373837	0.0298481
GOBP_LIVER_MORPHOGENESIS	-0.0677431	-0.0527445	-0.0484837	-0.0460422	-0.0403581	-0.0310793	0.144885	0.129442	0.124577	0.125558	0.121879	0.118789
GOBP_LIVER_REGENERATION	0.0503218	0.071575	0.0764282	0.0786009	0.0799455	0.0719373	0.15218	0.181241	0.184697	0.187349	0.184512	0.15127
GOBP_LOCOMOTORY_BEHAVIOR	0.0454272	0.0480298	0.0494446	0.0509284	0.0527022	0.0524693	0.0314168	0.0294455	0.0256793	0.0257275	0.0243538	0.0262861
GOBP_LONG_CHAIN_FATTY_ACID_BIOSYNTHETIC_PROCESS	0.106681	0.168133	0.205455	0.251313	0.292375	0.357767	-0.072357	-0.0278433	0.0153793	0.0439814	0.102973	0.204688
GOBP_LONG_CHAIN_FATTY_ACID_METABOLIC_PROCESS	0.408167	0.42879	0.441112	0.455895	0.466872	0.48229	0.209832	0.203539	0.212646	0.219526	0.238033	0.292427
GOBP_LONG_CHAIN_FATTY_ACID_TRANSPORT	0.275469	0.27344	0.274683	0.277105	0.277061	0.282905	0.20782	0.191543	0.195613	0.195708	0.200683	0.218868
GOBP_LONG_CHAIN_FATTY_ACYL_COA_METABOLIC_PROCESS	0.0343331	0.038414	0.0438901	0.0501236	0.0600199	0.0738779	-0.0449696	-0.0456182	-0.0392974	-0.0336624	-0.0284062	-0.00651199
GOBP_LONG_TERM_MEMORY	0.140783	0.152154	0.159297	0.16807	0.176201	0.188382	0.15341	0.149454	0.152596	0.152974	0.158607	0.164679
GOBP_LONG_TERM_SYNAPTIC_DEPRESSION	-0.0102974	-0.00859103	-0.00632727	-0.00396621	-0.00238037	-0.00116279	0.00843176	0.0127027	0.0149691	0.0166538	0.0194221	0.0200669
GOBP_LONG_TERM_SYNAPTIC_POTENTIATION	0.0242326	0.0287013	0.0303884	0.0348487	0.0362019	0.0373739	0.0652453	0.072583	0.0738826	0.0730553	0.0752151	0.0739383
GOBP_LOW_DENSITY_LIPOPROTEIN_PARTICLE_CLEARANCE	0.168499	0.185475	0.197933	0.213628	0.228122	0.244751	0.161153	0.172938	0.182586	0.185658	0.189161	0.19793
GOBP_LUNG_ALVEOLUS_DEVELOPMENT	-0.0106945	-0.0220499	-0.0244556	-0.0277262	-0.0324061	-0.0370417	0.0241167	0.0102363	0.00178186	0.00170457	-0.00836291	-0.00834378
GOBP_LUNG_EPITHELIUM_DEVELOPMENT	-0.0048867	-0.0162829	-0.0208191	-0.023772	-0.0277104	-0.0288209	0.0310034	0.0267019	0.0239237	0.0241108	0.0198248	0.0175701
GOBP_LUNG_MORPHOGENESIS	-0.0298819	-0.0303658	-0.030436	-0.0323039	-0.0328713	-0.0291049	0.000676395	-0.00176083	-0.00774946	-0.00771039	-0.0115701	-0.0159989
GOBP_LYMPHOCYTE_ACTIVATION_INVOLVED_IN_IMMUNE_RESPONSE	-0.0785495	-0.0795517	-0.0799769	-0.0822338	-0.0837277	-0.0874972	-0.00287267	0.0190573	0.024386	0.0242618	0.0226195	0.00482447
GOBP_LYMPHOCYTE_APOPTOTIC_PROCESS	-0.0590289	-0.0583335	-0.0579856	-0.06109	-0.0615424	-0.0629631	-0.022879	-0.00341415	0.000558801	0.00419613	0.00594488	-0.00260316
GOBP_LYMPHOCYTE_CHEMOTAXIS	-0.153361	-0.149171	-0.145512	-0.146241	-0.143827	-0.139843	0.0938871	0.0987074	0.0950112	0.0901395	0.0814292	0.0614763
GOBP_LYMPHOCYTE_COSTIMULATION	-0.0794853	-0.076504	-0.073963	-0.0743908	-0.0728256	-0.0668288	-0.0391427	-0.0148634	-0.00982066	-0.00844581	-0.00796216	-0.0201438
GOBP_LYMPHOCYTE_HOMEOSTASIS	-0.0691528	-0.0729193	-0.0738352	-0.0769769	-0.079445	-0.0827346	-0.0276088	-0.00200801	0.00336009	0.00512923	0.00642089	-0.00444865
GOBP_LYMPHOCYTE_MEDIATED_IMMUNITY	0.111066	0.11239	0.11206	0.110302	0.108413	0.102366	0.219803	0.229707	0.229338	0.226384	0.223089	0.209528
GOBP_LYMPHOCYTE_MIGRATION	-0.120391	-0.115456	-0.112496	-0.113006	-0.111789	-0.112331	0.0344763	0.0466028	0.0455396	0.0435785	0.0380915	0.0190991
GOBP_LYMPHOID_PROGENITOR_CELL_DIFFERENTIATION	-0.00838245	-0.0102148	-0.0115197	-0.0121216	-0.012497	-0.0148426	-0.00778693	0.0119544	0.0163717	0.0181011	0.0210663	0.0139004
GOBP_LYMPH_VESSEL_DEVELOPMENT	-0.00978793	-0.0126546	-0.0130951	-0.012578	-0.010726	-0.0117163	0.0134944	0.00462807	0.00174715	0.00288271	0.0031283	0.00904827
GOBP_LYMPH_VESSEL_MORPHOGENESIS	-0.00231813	-0.00654211	-0.0085561	-0.00759139	-0.00642236	-0.00870541	0.0149194	0.00427506	-0.00297236	-0.00376713	-0.00488327	0.000136211
GOBP_LYSOSOMAL_TRANSPORT	0.0310792	0.0343734	0.0368804	0.0406833	0.041728	0.0455306	0.062486	0.0627178	0.0636824	0.0654977	0.0651505	0.0666001
GOBP_LYTIC_VACUOLE_ORGANIZATION	-0.0321541	-0.0294057	-0.025603	-0.0219853	-0.0196065	-0.0148333	0.011805	0.0250424	0.0273297	0.0309219	0.0289159	0.0208842
GOBP_L_ALPHA_AMINO_ACID_TRANSMEMBRANE_TRANSPORT	0.0244886	0.0167698	0.0176238	0.0195111	0.0190962	0.0292756	0.0482217	0.033938	0.0272481	0.0222799	0.0143452	0.0213335
GOBP_L_AMINO_ACID_TRANSPORT	0.0291705	0.0188753	0.0158495	0.0126355	0.00882655	0.0148889	0.0739744	0.0569684	0.0454731	0.0385017	0.0259843	0.0226508
GOBP_L_GLUTAMATE_TRANSMEMBRANE_TRANSPORT	-0.0020767	-0.00929257	-0.0037142	0.00539073	0.0122271	0.0418431	0.0477806	0.025038	0.0216752	0.0197446	0.023473	0.0700804
GOBP_MACROMOLECULE_DEACYLATION	-0.00647755	-0.003002	-0.00115687	0.00109299	0.00216756	0.00639796	0.000216114	0.00557742	0.00692398	0.00734235	0.00815886	0.00425099
GOBP_MACROPHAGE_ACTIVATION	-0.023053	-0.0240617	-0.0273904	-0.0322894	-0.037825	-0.0470899	0.0902911	0.108299	0.109191	0.105718	0.0989209	0.0673152
GOBP_MACROPHAGE_CHEMOTAXIS	-0.0846115	-0.0906028	-0.0939824	-0.0996707	-0.104318	-0.107462	0.239553	0.240947	0.23238	0.227424	0.213779	0.188054
GOBP_MACROPHAGE_DIFFERENTIATION	-0.0994083	-0.0966967	-0.0986949	-0.103495	-0.108082	-0.117126	-0.000252331	0.0344252	0.0379895	0.0393243	0.0368646	0.00836872
GOBP_MACROPHAGE_MIGRATION	-0.0780006	-0.0811294	-0.0825621	-0.0859702	-0.0877263	-0.086809	0.180613	0.182662	0.177879	0.173182	0.164811	0.147289
GOBP_MAINTENANCE_OF_BLOOD_BRAIN_BARRIER	-0.0342737	-0.0367467	-0.0396192	-0.0452702	-0.0470495	-0.0510802	0.10397	0.0922616	0.0850226	0.0811605	0.0742076	0.0750305
GOBP_MAINTENANCE_OF_CELL_NUMBER	-0.00987168	-0.0109864	-0.010312	-0.00957965	-0.0103414	-0.00995199	0.00491137	0.00875313	0.00919563	0.0101177	0.0107384	0.00780579
GOBP_MAINTENANCE_OF_LOCATION_IN_CELL	0.101781	0.0992975	0.0986499	0.0978127	0.0978125	0.098408	0.224657	0.244633	0.249744	0.25092	0.252368	0.243168
GOBP_MAINTENANCE_OF_PROTEIN_LOCALIZATION_IN_ORGANELLE	0.052107	0.0533142	0.0568943	0.0576871	0.063165	0.0678266	0.0954834	0.109218	0.114983	0.117527	0.12363	0.123283
GOBP_MAINTENANCE_OF_PROTEIN_LOCATION	-0.00755861	-0.00585447	-0.00458614	-0.00519405	-0.00252748	-0.000871022	0.069341	0.0970203	0.104082	0.105685	0.108877	0.0966211
GOBP_MAINTENANCE_OF_PROTEIN_LOCATION_IN_CELL	0.011818	0.0151165	0.0168198	0.0144161	0.0185467	0.0216625	0.092329	0.12381	0.132864	0.135667	0.140589	0.13118
GOBP_MAINTENANCE_OF_PROTEIN_LOCATION_IN_NUCLEUS	0.00825579	0.00859369	0.0126725	0.0156048	0.0199497	0.0259444	-0.0218882	-0.00419294	0.00498542	0.00704312	0.0140792	0.0136429
GOBP_MALE_MEIOSIS_I	0.00490804	0.0120394	0.0135472	0.0166295	0.0188313	0.0204398	-0.0105207	-0.0123239	-0.0125435	-0.0099635	-0.00984371	-0.0101873
GOBP_MALE_MEIOTIC_NUCLEAR_DIVISION	-0.000975923	0.00256956	0.00297757	0.00529816	0.0068582	0.00829093	-0.0140464	-0.013163	-0.0134359	-0.0120723	-0.0118681	-0.0132874
GOBP_MALE_SEX_DIFFERENTIATION	-0.0339523	-0.0322211	-0.0309539	-0.0306865	-0.0300288	-0.0276074	-0.00807885	-0.00480053	-0.00343847	-0.00215017	-0.00160876	-0.00467015
GOBP_MAMMARY_GLAND_DEVELOPMENT	0.0259382	0.0227079	0.0207911	0.0184243	0.0166117	0.0131826	0.0407334	0.0414733	0.0401455	0.0395896	0.037678	0.0389069
GOBP_MAMMARY_GLAND_DUCT_MORPHOGENESIS	0.0113283	0.00541674	0.00245241	0.00222046	0.00127715	-0.00398044	0.0341176	0.0198307	0.0119484	0.00702041	0.00646574	0.0196024
GOBP_MAMMARY_GLAND_EPITHELIAL_CELL_PROLIFERATION	0.0550241	0.0545123	0.0468206	0.0380986	0.030515	0.0127509	0.0997771	0.0949081	0.0851679	0.0785846	0.0701937	0.0534421
GOBP_MAMMARY_GLAND_EPITHELIUM_DEVELOPMENT	-0.0109333	-0.0108596	-0.0128253	-0.0123703	-0.0149417	-0.0212949	0.0167407	0.0166099	0.0140024	0.0119012	0.0113061	0.0130551
GOBP_MAMMARY_GLAND_MORPHOGENESIS	0.0139247	0.00514469	-0.000807871	-0.00545752	-0.0113761	-0.025265	0.0390014	0.0271275	0.0170267	0.0115082	0.00414085	-0.00197067
GOBP_MANNOSYLATION	0.0135888	0.0175251	0.0203427	0.0212692	0.0237162	0.0263014	-0.0126608	-0.0210886	-0.0224366	-0.0208152	-0.0207587	-0.0157793
GOBP_MAST_CELL_ACTIVATION	-0.067931	-0.0673942	-0.0683479	-0.0724151	-0.0733899	-0.0778754	-0.00954484	0.0215679	0.0321124	0.035515	0.0386979	0.0160054
GOBP_MAST_CELL_ACTIVATION_INVOLVED_IN_IMMUNE_RESPONSE	-0.0687345	-0.0696568	-0.0708487	-0.0753738	-0.0770483	-0.0822003	-0.0128089	0.0198962	0.0309962	0.0335628	0.0350964	0.0120131
GOBP_MATERNAL_PLACENTA_DEVELOPMENT	-0.0161639	-0.0218567	-0.0240138	-0.0286313	-0.0291345	-0.0208614	0.0784148	0.0609606	0.0502078	0.0448224	0.0371722	0.0328758
GOBP_MATERNAL_PROCESS_INVOLVED_IN_FEMALE_PREGNANCY	0.046231	0.0367878	0.0306345	0.0223964	0.0164827	0.012294	0.11176	0.0913071	0.0782885	0.0711601	0.0592669	0.0428128
GOBP_MATING	0.0110788	0.0109673	0.0102641	0.0117158	0.0110755	0.0115241	-0.000697469	-0.000693871	-0.000171754	0.00108251	0.00478844	0.00949547
GOBP_MATURATION_OF_5_8S_RRNA	0.025809	0.0266451	0.0248474	0.0219513	0.0245461	0.0241034	-0.0112645	-0.00546949	-0.00629681	-0.00229563	-0.00329137	-0.00782342
GOBP_MATURATION_OF_5_8S_RRNA_FROM_TRICISTRONIC_RRNA_TRANSCRIPT_SSU_RRNA_5_8S_RRNA_LSU_RRNA	0.0278312	0.0251681	0.0227	0.0208606	0.0239234	0.0287704	-0.00833222	0.000871925	-0.00083204	0.00370762	0.0022168	0.000812497
GOBP_MATURATION_OF_LSU_RRNA	0.00848877	0.00712569	0.00123647	-0.00130884	-0.00398755	-0.00757043	-0.0406138	-0.0265011	-0.0249001	-0.0189747	-0.0169546	-0.0185699
GOBP_MATURATION_OF_SSU_RRNA	0.0709079	0.0723105	0.0734077	0.0742231	0.0759182	0.0738557	0.0402408	0.0560338	0.0593996	0.0646961	0.0667699	0.0617116
GOBP_MATURATION_OF_SSU_RRNA_FROM_TRICISTRONIC_RRNA_TRANSCRIPT_SSU_RRNA_5_8S_RRNA_LSU_RRNA	0.0847932	0.0867452	0.0868131	0.0874751	0.0885844	0.0851688	0.0449143	0.0601992	0.0622722	0.0664682	0.0678644	0.0636673
GOBP_MATURE_B_CELL_DIFFERENTIATION	-0.0724713	-0.0703761	-0.0688702	-0.0697786	-0.0667723	-0.0649967	0.024269	0.0592483	0.0663481	0.0705101	0.0672817	0.0447773
GOBP_MECHANORECEPTOR_DIFFERENTIATION	-0.0304935	-0.0298405	-0.0263398	-0.0241485	-0.022123	-0.0180676	-0.0251441	-0.0268758	-0.0281334	-0.0287478	-0.0298952	-0.0235816
GOBP_MEGAKARYOCYTE_DIFFERENTIATION	-0.0434921	-0.039169	-0.0374981	-0.0387383	-0.0392433	-0.0403483	0.000786569	0.0229553	0.0277315	0.0312735	0.0318162	0.0231666
GOBP_MEIOSIS_I_CELL_CYCLE_PROCESS	-0.0323715	-0.03025	-0.0301404	-0.0311084	-0.0301365	-0.0312362	-0.0358699	-0.0264163	-0.0238054	-0.0202046	-0.0182764	-0.0264723
GOBP_MEIOTIC_CELL_CYCLE	-0.0520479	-0.0521779	-0.0525415	-0.0546704	-0.0540468	-0.0547979	-0.0436901	-0.0315506	-0.0298115	-0.0268987	-0.0262691	-0.035691
GOBP_MEIOTIC_CELL_CYCLE_PROCESS	-0.0462747	-0.0459851	-0.0464878	-0.048572	-0.0479583	-0.049041	-0.0373717	-0.0240201	-0.0215039	-0.018142	-0.0167396	-0.0267447
GOBP_MEIOTIC_CHROMOSOME_SEGREGATION	-0.025439	-0.024519	-0.0252237	-0.0269653	-0.0267503	-0.027738	-0.0197739	-0.00085492	0.00325523	0.00691709	0.0106996	-0.000117523
GOBP_MEIOTIC_CHROMOSOME_SEPARATION	-0.0167631	-0.013356	-0.0150053	-0.0163754	-0.0155267	-0.0168897	-0.0363864	-0.019533	-0.0179558	-0.0137878	-0.0095984	-0.0208694
GOBP_MEMBRANE_BIOGENESIS	-0.00122945	0.00365142	0.00664046	0.0139764	0.0174749	0.0258623	0.00793131	0.017127	0.0217401	0.0230784	0.0303368	0.0406562
GOBP_MEMBRANE_DEPOLARIZATION	-0.0835339	-0.0778267	-0.0739823	-0.0736558	-0.0697821	-0.0697523	-0.0505383	-0.0436849	-0.0413333	-0.0428528	-0.0410418	-0.0427159
GOBP_MEMBRANE_DEPOLARIZATION_DURING_ACTION_POTENTIAL	-0.0166761	-0.0172116	-0.0180203	-0.0192687	-0.0191815	-0.0254321	0.00469542	0.00659716	0.00436347	0.0040176	0.000389951	-0.00463103
GOBP_MEMBRANE_DOCKING	-0.0252652	-0.023508	-0.0229079	-0.0207875	-0.0211041	-0.0210086	0.0190035	0.0305668	0.0326592	0.0333898	0.0331423	0.024493
GOBP_MEMBRANE_FUSION	-0.0297671	-0.0262782	-0.024372	-0.020548	-0.0191592	-0.0154089	0.01704	0.0264562	0.0297651	0.0321868	0.0344326	0.0321018
GOBP_MEMBRANE_INVAGINATION	-0.00689203	-0.00720145	-0.00988476	-0.0127423	-0.0155811	-0.0195414	0.0784736	0.101454	0.105244	0.104754	0.101669	0.0770835
GOBP_MEMBRANE_LIPID_BIOSYNTHETIC_PROCESS	0.000807569	0.00194559	0.00423212	0.00699891	0.0109664	0.0148558	0.0205504	0.0154189	0.013644	0.0136584	0.0132469	0.0143941
GOBP_MEMBRANE_LIPID_CATABOLIC_PROCESS	0.00250277	0.000633306	0.000767891	0.00123214	0.00259249	0.00874064	0.05884	0.0569074	0.0541032	0.0513943	0.0475938	0.0394863
GOBP_MEMBRANE_LIPID_METABOLIC_PROCESS	0.00543159	0.0079293	0.011156	0.0143714	0.0189615	0.0248053	0.0400536	0.0404121	0.0403735	0.0412603	0.0414721	0.0423142
GOBP_MEMBRANE_PROTEIN_ECTODOMAIN_PROTEOLYSIS	0.0511693	0.0558571	0.0563869	0.0566683	0.0594289	0.066943	0.151334	0.162303	0.162166	0.160417	0.158657	0.150286
GOBP_MEMBRANE_PROTEIN_PROTEOLYSIS	0.0255674	0.0308916	0.0310061	0.0310889	0.0341921	0.0411495	0.107977	0.113981	0.113794	0.112665	0.110695	0.106343
GOBP_MEMBRANE_RAFT_ORGANIZATION	-0.0382395	-0.0451108	-0.0469588	-0.0472028	-0.0479065	-0.0354333	-0.00243692	0.0236084	0.0306123	0.0280847	0.037909	0.034265
GOBP_MEMBRANE_REPOLARIZATION	-0.045404	-0.0543502	-0.0598662	-0.0637137	-0.0694657	-0.0786346	0.00238923	0.00418221	-9.7727e-05	-0.00366489	-0.00753792	-0.0251822
GOBP_MEMORY	0.0508054	0.0542167	0.056004	0.0575232	0.06112	0.06533	0.063768	0.0610251	0.058502	0.0588289	0.058185	0.0570638
GOBP_MESENCHYMAL_CELL_DEVELOPMENT	-0.00816481	-0.00467351	-0.0040124	-0.00365129	-0.000912143	0.000491663	0.00853673	0.00796061	0.00478665	0.00702168	0.00822036	0.0114418
GOBP_MESENCHYMAL_CELL_DIFFERENTIATION	-0.0382881	-0.0349939	-0.034001	-0.0336468	-0.031941	-0.0307354	-0.0106748	-0.00890391	-0.00894538	-0.00813775	-0.00694395	-0.00598572
GOBP_MESENCHYMAL_CELL_PROLIFERATION	0.00383063	-0.00240478	-0.00206117	-0.00522874	-0.0056415	-0.00514228	0.0158857	0.00413703	0.000783964	4.99061e-05	-0.000163182	0.013829
GOBP_MESENCHYME_DEVELOPMENT	-0.0414334	-0.0388494	-0.0381877	-0.0379624	-0.036762	-0.0366129	-0.0173188	-0.0166767	-0.0176736	-0.0175309	-0.0169269	-0.0158288
GOBP_MESENCHYME_MORPHOGENESIS	-0.0116555	-0.00783962	-0.0051938	-0.00270127	0.000927941	0.00253943	-0.00982854	-0.00448863	-0.0043464	-0.00103815	0.00394966	0.0179863
GOBP_MESODERMAL_CELL_DIFFERENTIATION	-0.000422642	-0.0112005	-0.014543	-0.0174663	-0.0208068	-0.0227894	0.0113994	-0.000441858	-0.00369135	-0.00559856	-0.0100032	-0.00923914
GOBP_MESODERM_DEVELOPMENT	-0.00847894	-0.0130291	-0.0140229	-0.0148303	-0.0156395	-0.0164967	0.00644401	0.00669147	0.0057773	0.00688623	0.00595131	0.00591939
GOBP_MESODERM_MORPHOGENESIS	0.00310206	-0.00457455	-0.00590401	-0.00733362	-0.00720661	-0.00821788	0.0204723	0.0143423	0.0123891	0.012986	0.0121959	0.0153233
GOBP_MESONEPHRIC_TUBULE_MORPHOGENESIS	-0.000924131	-0.00203162	-0.00200242	-0.00264826	-0.00254962	-0.00142672	0.0105099	-0.000669839	-0.00460749	-0.00817345	-0.0126111	-0.00829499
GOBP_MESONEPHROS_DEVELOPMENT	0.00624447	0.000477549	-0.0026473	-0.0063892	-0.0094687	-0.0111547	0.0244832	0.00692043	1.44295e-05	-0.00640058	-0.0140826	-0.0159933
GOBP_METAL_ION_EXPORT	-0.0225897	-0.0324065	-0.0386255	-0.0467863	-0.0549401	-0.0685061	0.00372193	0.000631876	-0.00624503	-0.0143815	-0.023381	-0.0396345
GOBP_METANEPHRIC_NEPHRON_DEVELOPMENT	-0.00090738	-0.000521027	-0.000910576	-0.00201048	-0.00224523	-0.00441447	0.0266605	0.0214894	0.0172452	0.0127976	0.0111557	0.0119384
GOBP_METANEPHROS_DEVELOPMENT	-0.028332	-0.02725	-0.0279663	-0.0274786	-0.0275185	-0.0291024	-0.00796479	-0.0143259	-0.0174863	-0.0198582	-0.0222878	-0.0225764
GOBP_METANEPHROS_MORPHOGENESIS	0.00479934	0.00226168	0.000962112	-0.00110047	-0.0031489	-0.00834258	0.0300449	0.021541	0.0171186	0.012097	0.00975128	0.0108043
GOBP_METAPHASE_ANAPHASE_TRANSITION_OF_CELL_CYCLE	-0.033185	-0.0332356	-0.0347759	-0.0365448	-0.0376743	-0.0399293	-0.01533	0.00085367	0.00691867	0.0135906	0.0141663	0.00329741
GOBP_METAPHASE_PLATE_CONGRESSION	-0.0303641	-0.0316025	-0.0320172	-0.0354439	-0.0360221	-0.0368978	-0.0304173	-0.0196121	-0.0146547	-0.0116763	-0.0100667	-0.0173493
GOBP_METENCEPHALON_DEVELOPMENT	0.0466542	0.0462073	0.045308	0.0467949	0.0462329	0.0455631	0.0573968	0.0566565	0.0532606	0.0535638	0.0505876	0.0456692
GOBP_MICROGLIAL_CELL_ACTIVATION	-0.0385364	-0.0465085	-0.0540442	-0.0629871	-0.0716148	-0.0853747	0.0937834	0.119749	0.121442	0.11766	0.109367	0.0717889
GOBP_MICROTUBULE_ANCHORING	-0.00100909	-0.00388415	-0.00253844	-0.00154597	-0.00268735	-0.0017512	-0.00800763	-0.0101459	-0.00986039	-0.0133722	-0.0117692	-0.00198373
GOBP_MICROTUBULE_BASED_TRANSPORT	-0.00238063	-0.00401349	-0.00289651	-0.00159832	-0.00178209	-0.000690132	-0.00391494	-0.00414058	-0.00366933	-0.00404903	-0.00364063	-0.00262524
GOBP_MICROTUBULE_BUNDLE_FORMATION	-0.0250738	-0.0255715	-0.0270719	-0.0280399	-0.0288561	-0.0302548	-0.0243746	-0.0227431	-0.0205086	-0.0199864	-0.0195397	-0.0265373
GOBP_MICROTUBULE_CYTOSKELETON_ORGANIZATION_INVOLVED_IN_MITOSIS	-0.0418744	-0.0400414	-0.0393122	-0.0404391	-0.0392562	-0.0405893	-0.0240491	-0.00506842	0.00125595	0.00626132	0.0106507	0.0048887
GOBP_MICROTUBULE_DEPOLYMERIZATION	-0.0265669	-0.0262751	-0.0271184	-0.0301123	-0.0309833	-0.0341429	-0.0197145	-0.00784924	-0.00395642	-0.00103221	0.00160339	0.00151409
GOBP_MICROTUBULE_NUCLEATION	-0.00781009	-0.0054846	-0.00372336	-0.00392371	-0.00339514	-0.00350113	-0.0176311	-0.011921	-0.00903407	-0.00384916	-0.00241525	0.00520419
GOBP_MICROTUBULE_ORGANIZING_CENTER_LOCALIZATION	-0.0292578	-0.0289956	-0.02973	-0.030115	-0.0302452	-0.0316032	-0.00559435	0.00618951	0.00814332	0.0107423	0.0105672	-0.000436402
GOBP_MICROTUBULE_ORGANIZING_CENTER_ORGANIZATION	-0.0486944	-0.0481233	-0.0492208	-0.0497934	-0.0502541	-0.0489147	-0.0472402	-0.0392127	-0.0369928	-0.0338491	-0.0332277	-0.0372622
GOBP_MICROTUBULE_POLYMERIZATION	-0.0284537	-0.0260547	-0.0256008	-0.0252366	-0.024311	-0.0233212	-0.0230544	-0.0146145	-0.0114946	-0.00742265	-0.00543045	-0.00417617
GOBP_MICROTUBULE_POLYMERIZATION_OR_DEPOLYMERIZATION	-0.0346731	-0.0331912	-0.0333672	-0.034591	-0.0346043	-0.0347017	-0.0287613	-0.020886	-0.0179418	-0.0148857	-0.0127776	-0.0125565
GOBP_MICROVILLUS_ASSEMBLY	-0.0341307	-0.0325904	-0.0332483	-0.0329706	-0.0326805	-0.032624	0.0308509	0.0380083	0.03674	0.0397148	0.0344734	0.0219056
GOBP_MICROVILLUS_ORGANIZATION	-0.0332836	-0.0320431	-0.0329407	-0.0332135	-0.0334075	-0.0319995	0.0242743	0.0322475	0.0305928	0.0331161	0.0285516	0.0175187
GOBP_MIDBRAIN_DEVELOPMENT	0.104242	0.0999758	0.0958075	0.0893094	0.0848901	0.0808073	0.159019	0.164645	0.164929	0.163018	0.159279	0.149979
GOBP_MIRNA_METABOLIC_PROCESS	0.0105727	0.00547688	0.00119465	-0.00221286	-0.00497931	-0.0124756	0.0244317	0.0206917	0.0202311	0.0161204	0.0125914	0.0078654
GOBP_MISMATCH_REPAIR	-0.034478	-0.0273079	-0.0263477	-0.0223436	-0.0170372	-0.0147884	-0.0256611	-0.00900546	-0.00288896	0.0060964	0.0112337	0.0052615
GOBP_MITOCHONDRIAL_CALCIUM_ION_HOMEOSTASIS	0.0746727	0.0696745	0.066977	0.0625911	0.0604297	0.0616341	0.106477	0.0843954	0.0769293	0.0735104	0.0611575	0.0649128
GOBP_MITOCHONDRIAL_DEPOLARIZATION	-0.149624	-0.136837	-0.128563	-0.123384	-0.114799	-0.113983	-0.0782891	-0.0524562	-0.0433676	-0.0431124	-0.03322	-0.0343071
GOBP_MITOCHONDRIAL_ELECTRON_TRANSPORT_NADH_TO_UBIQUINONE	0.30706	0.25823	0.230346	0.197519	0.176695	0.151409	0.00766743	-0.0316004	-0.0462987	-0.0537935	-0.0638688	-0.0571916
GOBP_MITOCHONDRIAL_FISSION	-0.00151508	0.00366045	0.010855	0.0138662	0.0179005	0.0202349	-0.00778453	-0.0130177	-0.0112482	-0.012122	-0.0139158	-0.0122604
GOBP_MITOCHONDRIAL_FUSION	0.0651304	0.0648059	0.0616327	0.0555079	0.0521685	0.0455404	0.0241343	0.0125223	0.0102026	0.00759762	0.0070816	0.00756038
GOBP_MITOCHONDRIAL_GENE_EXPRESSION	0.0552516	0.0460799	0.0400145	0.0350951	0.0304051	0.0245321	-0.0283923	-0.0502803	-0.0563472	-0.0588353	-0.0603528	-0.0493661
GOBP_MITOCHONDRIAL_GENOME_MAINTENANCE	0.0224091	0.0197158	0.0193797	0.0116438	0.00976995	0.00127128	-0.0199336	-0.0287391	-0.0295132	-0.0371871	-0.0373466	-0.0353687
GOBP_MITOCHONDRIAL_MEMBRANE_ORGANIZATION	0.0960283	0.0902555	0.086631	0.0825897	0.0793702	0.0749441	0.0450515	0.037242	0.036377	0.0380934	0.0386395	0.0463634
GOBP_MITOCHONDRIAL_OUTER_MEMBRANE_PERMEABILIZATION	0.102328	0.101353	0.100762	0.101668	0.101047	0.0978839	0.0432624	0.0415526	0.0413234	0.0455372	0.0478113	0.056282
GOBP_MITOCHONDRIAL_OUTER_MEMBRANE_PERMEABILIZATION_INVOLVED_IN_PROGRAMMED_CELL_DEATH	0.0830529	0.0789505	0.0782113	0.0789124	0.0784168	0.0754979	0.0242392	0.021815	0.021766	0.025971	0.0278352	0.037264
GOBP_MITOCHONDRIAL_RESPIRATORY_CHAIN_COMPLEX_ASSEMBLY	0.345631	0.313952	0.294583	0.269256	0.253483	0.228006	0.137937	0.105073	0.0937368	0.0879323	0.0789274	0.08591
GOBP_MITOCHONDRIAL_RNA_METABOLIC_PROCESS	0.0307852	0.0211504	0.0178233	0.0143917	0.0108995	0.00594568	-0.0350851	-0.0551219	-0.0630136	-0.0654533	-0.0683149	-0.0586088
GOBP_MITOCHONDRIAL_TRANSLATION	0.0767229	0.0690242	0.0624014	0.0560633	0.0504547	0.0458263	-0.00804298	-0.0294404	-0.0345379	-0.0375918	-0.0381585	-0.026472
GOBP_MITOCHONDRIAL_TRANSMEMBRANE_TRANSPORT	0.378237	0.362812	0.349566	0.336703	0.324183	0.305327	0.27111	0.248673	0.239194	0.232444	0.224044	0.224485
GOBP_MITOCHONDRIAL_TRANSPORT	0.248415	0.23978	0.234029	0.228588	0.22444	0.217732	0.188144	0.183854	0.183247	0.184943	0.184606	0.187231
GOBP_MITOCHONDRION_LOCALIZATION	0.135694	0.127382	0.122272	0.117701	0.112948	0.107994	0.126121	0.108803	0.102587	0.0995216	0.0933999	0.0913362
GOBP_MITOPHAGY	0.0520046	0.0486283	0.0495159	0.0480456	0.0473658	0.048653	0.00174339	-0.000861253	-0.00443142	-0.00141635	-0.00199621	0.00620954
GOBP_MITOTIC_CELL_CYCLE_CHECKPOINT_SIGNALING	-0.0415659	-0.0420911	-0.0427759	-0.0432362	-0.0433816	-0.0462898	-0.0391461	-0.0296393	-0.0264294	-0.0228963	-0.0217175	-0.0286213
GOBP_MITOTIC_CYTOKINESIS	-0.0180059	-0.0164426	-0.0179915	-0.0189067	-0.0200385	-0.0222258	-0.00575551	0.00923335	0.0154039	0.0181009	0.021948	0.016157
GOBP_MITOTIC_CYTOKINETIC_PROCESS	-0.0186463	-0.0101449	-0.00987385	-0.0125653	-0.0105997	-0.00976687	0.00720047	0.00699366	0.0113571	0.0172156	0.0172433	0.0205841
GOBP_MITOTIC_DNA_INTEGRITY_CHECKPOINT_SIGNALING	-0.0238827	-0.0237024	-0.0247641	-0.0256898	-0.0259101	-0.029615	-0.0302497	-0.0195163	-0.0172532	-0.0136531	-0.0118761	-0.0199971
GOBP_MITOTIC_G1_S_TRANSITION_CHECKPOINT_SIGNALING	-0.0233284	-0.019063	-0.0209776	-0.022237	-0.0255158	-0.0353499	-0.0283512	-0.0174001	-0.0149557	-0.0126964	-0.0112298	-0.0206991
GOBP_MITOTIC_G2_DNA_DAMAGE_CHECKPOINT_SIGNALING	0.0108123	0.00794401	0.00769286	0.00648711	0.00905036	0.00615677	-0.000869866	0.0107431	0.014185	0.0174029	0.0191316	0.015528
GOBP_MITOTIC_G2_M_TRANSITION_CHECKPOINT	0.000672872	-0.00359026	-0.00376969	-0.0053337	-0.00467303	-0.00822141	-0.00322251	0.00572471	0.00859073	0.0108943	0.0108457	0.00437626
GOBP_MITOTIC_METAPHASE_PLATE_CONGRESSION	-0.022584	-0.0218855	-0.0217343	-0.0243099	-0.0242563	-0.0247777	-0.0199449	-0.00659864	-0.000497766	0.00381323	0.00636117	-0.00013945
GOBP_MITOTIC_RECOMBINATION	-0.000292248	0.00197313	0.00142245	0.00315351	0.00436912	0.0050382	-0.0141932	-0.016916	-0.0167367	-0.0135922	-0.0135601	-0.0179651
GOBP_MITOTIC_SISTER_CHROMATID_COHESION	-0.0195502	-0.0200533	-0.0205515	-0.0218552	-0.0245002	-0.0291929	-0.0234235	-0.0111553	-0.00755277	-0.00378308	-0.00490636	-0.0215449
GOBP_MITOTIC_SISTER_CHROMATID_SEGREGATION	-0.0344451	-0.0343715	-0.0351839	-0.0373513	-0.0375253	-0.0390509	-0.0224128	-0.00476315	0.00189555	0.00718088	0.00950699	-0.000684695
GOBP_MITOTIC_SPINDLE_ASSEMBLY	-0.0264109	-0.0234086	-0.0223198	-0.0244599	-0.0233308	-0.0246035	-0.012299	0.00439915	0.0107938	0.0154738	0.0194184	0.0123754
GOBP_MITOTIC_SPINDLE_ORGANIZATION	-0.0366799	-0.0350998	-0.0343409	-0.0359978	-0.0348065	-0.0358516	-0.0178689	0.000650249	0.00732295	0.0117988	0.0160162	0.0104026
GOBP_MODIFIED_AMINO_ACID_TRANSPORT	0.0563875	0.0606208	0.0655749	0.0771381	0.0832285	0.099397	0.0603967	0.0631023	0.0697493	0.073093	0.0878384	0.115789
GOBP_MODULATION_BY_HOST_OF_SYMBIONT_PROCESS	0.079627	0.0853311	0.0889679	0.0910204	0.0945303	0.0984877	0.185761	0.200452	0.20752	0.209875	0.215329	0.208231
GOBP_MODULATION_BY_HOST_OF_VIRAL_PROCESS	0.175041	0.182539	0.189758	0.191172	0.197436	0.207269	0.382023	0.407327	0.417599	0.422546	0.433854	0.424552
GOBP_MODULATION_OF_EXCITATORY_POSTSYNAPTIC_POTENTIAL	-0.000930297	0.00160271	-0.000174323	-0.000300979	-0.000822492	-0.00476339	0.0152238	0.0132124	0.0105347	0.00660319	0.00558045	0.000776305
GOBP_MOLTING_CYCLE	-0.00477836	-0.00949774	-0.011853	-0.0129627	-0.0150338	-0.0140041	0.00245967	-0.00737003	-0.0112212	-0.013145	-0.0153806	-0.0160488
GOBP_MONOAMINE_TRANSPORT	-0.01543	-0.00598126	0.000842433	0.00536721	0.0116249	0.0201861	0.0379565	0.0455037	0.0522994	0.0528515	0.0571989	0.0615668
GOBP_MONOCARBOXYLIC_ACID_BIOSYNTHETIC_PROCESS	0.441548	0.453004	0.457824	0.462131	0.468627	0.477023	0.373325	0.373399	0.381125	0.38723	0.400226	0.434824
GOBP_MONOCARBOXYLIC_ACID_CATABOLIC_PROCESS	0.564653	0.563709	0.55872	0.552657	0.545678	0.530093	0.386626	0.347449	0.336948	0.328272	0.321211	0.345069
GOBP_MONOCARBOXYLIC_ACID_TRANSPORT	0.0910389	0.110977	0.124778	0.139406	0.152648	0.170241	0.0368858	0.0429458	0.0548476	0.0616065	0.0775981	0.110778
GOBP_MONOCYTE_CHEMOTACTIC_PROTEIN_1_PRODUCTION	-0.0254925	-0.0274442	-0.0310531	-0.0334757	-0.0366213	-0.0426816	-0.0195823	-0.0142118	-0.0126363	-0.0108769	-0.0132768	-0.0222539
GOBP_MONOCYTE_CHEMOTAXIS	-0.117522	-0.111316	-0.112538	-0.116191	-0.118825	-0.129084	0.0128897	0.0513679	0.0606259	0.0624425	0.0598484	0.0276155
GOBP_MONOCYTE_DIFFERENTIATION	-0.0350157	-0.0376643	-0.0418798	-0.0494905	-0.0564548	-0.0683774	0.150635	0.176584	0.177362	0.177464	0.174669	0.158357
GOBP_MONONUCLEAR_CELL_MIGRATION	-0.0665601	-0.062501	-0.0611415	-0.0624843	-0.0622808	-0.0642504	0.0702598	0.0926091	0.0956794	0.0964445	0.0928544	0.0724915
GOBP_MONOSACCHARIDE_BIOSYNTHETIC_PROCESS	0.29476	0.282111	0.272268	0.260905	0.251512	0.242679	0.289633	0.273949	0.263136	0.255457	0.243392	0.236138
GOBP_MONOSACCHARIDE_CATABOLIC_PROCESS	0.0228143	0.0206218	0.0182134	0.0118241	0.0112129	0.00635986	-0.00409022	-0.00993422	-0.0112615	-0.00902753	-0.00744734	-0.00195939
GOBP_MONOSACCHARIDE_METABOLIC_PROCESS	0.218944	0.210938	0.205687	0.199134	0.193803	0.189051	0.220251	0.214316	0.209338	0.206634	0.202441	0.199197
GOBP_MONOUBIQUITINATED_PROTEIN_DEUBIQUITINATION	-0.0220221	-0.0231385	-0.0226805	-0.0203881	-0.0199735	-0.0191164	-0.0208282	-0.0151339	-0.0138082	-0.00919643	-0.00936008	-0.00947862
GOBP_MONOVALENT_INORGANIC_CATION_HOMEOSTASIS	0.00337345	0.00274101	0.00315754	0.00517434	0.00603698	0.00937303	0.0185938	0.0195133	0.0186172	0.0190327	0.0189195	0.0197592
GOBP_MORPHOGENESIS_OF_AN_EPITHELIAL_SHEET	-0.0288189	-0.0225876	-0.0213852	-0.0174337	-0.0163385	-0.0161968	0.0104035	0.0196393	0.0192492	0.020958	0.0218831	0.0191747
GOBP_MORPHOGENESIS_OF_A_BRANCHING_STRUCTURE	-0.0367195	-0.0370642	-0.0362582	-0.0369273	-0.035854	-0.0323613	-0.00763569	-0.0154177	-0.0185049	-0.0208475	-0.021164	-0.0142102
GOBP_MORPHOGENESIS_OF_A_POLARIZED_EPITHELIUM	-0.0488476	-0.0475551	-0.0463294	-0.0454447	-0.0433351	-0.0395631	-0.00252561	0.00114093	0.0018197	0.00335985	0.00438784	0.00433485
GOBP_MORPHOGENESIS_OF_EMBRYONIC_EPITHELIUM	-0.0224328	-0.0249312	-0.0257461	-0.027276	-0.027716	-0.0265518	-0.0153157	-0.0177285	-0.0198553	-0.0206451	-0.0219195	-0.020946
GOBP_MOTILE_CILIUM_ASSEMBLY	0.00428746	0.00388467	0.00298694	0.0037047	0.00281546	0.00274401	-0.00581565	-0.00909152	-0.00971937	-0.00900137	-0.00779218	-0.0125657
GOBP_MOTOR_NEURON_AXON_GUIDANCE	-0.0380891	-0.0362408	-0.0369382	-0.0361814	-0.0372786	-0.0388575	0.0108683	0.0308342	0.035579	0.0371029	0.0398166	0.0274484
GOBP_MRNA_3_END_PROCESSING	-0.00459056	-0.00462767	-0.00665177	-0.00545757	-0.00914649	-0.0106267	0.00496437	0.0108291	0.00948259	0.00969201	0.0105418	0.00405069
GOBP_MRNA_CATABOLIC_PROCESS	-0.0130092	-0.0134481	-0.0145512	-0.0136317	-0.0155226	-0.0198506	0.0186616	0.0274239	0.0291948	0.030327	0.0281738	0.0150879
GOBP_MRNA_CIS_SPLICING_VIA_SPLICEOSOME	-0.0199099	-0.0236226	-0.0210743	-0.0213025	-0.0192924	-0.0228628	-0.0187817	-0.00783981	-0.00467787	-0.000198044	-3.65597e-05	-0.00557097
GOBP_MRNA_EXPORT_FROM_NUCLEUS	-0.0359208	-0.0375509	-0.0394515	-0.039092	-0.0391631	-0.0426612	-0.0186931	-0.00641789	-0.00245335	0.000235907	0.000197631	-0.0114485
GOBP_MRNA_MODIFICATION	-0.01949	-0.016741	-0.0230073	-0.0191566	-0.0227739	-0.0348379	-0.0038085	-0.00728168	-0.0069538	-0.00958656	-0.0113604	-0.0228217
GOBP_MRNA_SPLICE_SITE_SELECTION	-0.0554861	-0.0518454	-0.049634	-0.0482417	-0.0504935	-0.0562028	-0.00022736	0.0204003	0.0203082	0.0279736	0.023673	-0.00100372
GOBP_MRNA_TRANSCRIPTION	-0.00811346	-0.00574519	-0.0054505	-0.00590518	-0.0092136	-0.00842308	0.0293539	0.0384063	0.041526	0.041466	0.0415358	0.0297375
GOBP_MRNA_TRANSPORT	-0.0466907	-0.0473584	-0.0480854	-0.0457955	-0.0457839	-0.0469689	-0.0123431	0.00329259	0.00714893	0.00939782	0.00991699	-0.00306756
GOBP_MUCOPOLYSACCHARIDE_METABOLIC_PROCESS	-0.00593485	-0.00197921	0.000886278	4.10048e-05	0.00354611	0.00330977	0.111627	0.10716	0.102876	0.0983739	0.0924342	0.0833758
GOBP_MULTICELLULAR_ORGANISMAL_MOVEMENT	0.0123293	0.00912733	0.0089544	0.00979536	0.00821806	0.00671696	-0.00891806	-0.0097823	-0.00959038	-0.00930631	-0.00930209	-0.0111837
GOBP_MULTICELLULAR_ORGANISMAL_RESPONSE_TO_STRESS	0.0990289	0.101276	0.103907	0.106473	0.107501	0.111284	0.0916307	0.0857718	0.0854922	0.0830525	0.0873587	0.0946182
GOBP_MULTICELLULAR_ORGANISMAL_SIGNALING	-0.0217228	-0.0255246	-0.0247489	-0.0253109	-0.0250513	-0.0266738	0.00747543	0.00836221	0.00678495	0.00461071	0.00325766	-0.000938131
GOBP_MULTICELLULAR_ORGANISM_AGING	-0.0515437	-0.0518881	-0.0469205	-0.0380659	-0.0291354	-0.00676976	-0.0444531	-0.0510117	-0.0471552	-0.03769	-0.0272715	0.0049962
GOBP_MULTICELLULAR_ORGANISM_GROWTH	0.0168317	0.015622	0.0151342	0.0169709	0.0170068	0.0238689	0.0555689	0.0532136	0.0522626	0.0519281	0.0499595	0.054478
GOBP_MULTIVESICULAR_BODY_ORGANIZATION	0.013159	0.0175991	0.0172383	0.0146203	0.0181919	0.019352	0.0204401	0.00917021	0.00772652	0.0105793	0.00944833	0.0153361
GOBP_MULTIVESICULAR_BODY_SORTING_PATHWAY	-0.0363235	-0.031571	-0.029823	-0.0328628	-0.0299295	-0.0250152	-0.0244511	-0.0273364	-0.0228041	-0.0184709	-0.0192701	-0.0114648
GOBP_MULTI_MULTICELLULAR_ORGANISM_PROCESS	0.0981756	0.0998219	0.100215	0.0985649	0.098223	0.0965186	0.149817	0.151683	0.150122	0.148595	0.14461	0.135315
GOBP_MUSCLE_ADAPTATION	0.000656096	0.000924273	0.000151396	-0.00156396	-0.00546911	-0.0100005	0.051307	0.0587203	0.0598146	0.0572074	0.0513994	0.0355999
GOBP_MUSCLE_CELL_APOPTOTIC_PROCESS	0.0357684	0.0310454	0.0305284	0.0294178	0.0272029	0.0245981	0.0385218	0.0458761	0.0462721	0.0460949	0.0432702	0.0364939
GOBP_MUSCLE_CELL_DEVELOPMENT	0.0135682	0.0110395	0.0105425	0.00856133	0.00771383	0.00307205	0.0548344	0.055631	0.0541362	0.0523451	0.0504002	0.0464699
GOBP_MUSCLE_CELL_MIGRATION	-0.00837029	-0.0108875	-0.0131242	-0.0169447	-0.018711	-0.0245641	0.0571779	0.0616859	0.0603609	0.0587041	0.0557047	0.0438517
GOBP_MUSCLE_CELL_PROLIFERATION	0.0324658	0.0343304	0.0350633	0.0349694	0.0348817	0.0318399	0.0688365	0.0762366	0.0776994	0.0784206	0.0776045	0.0734185
GOBP_MUSCLE_CONTRACTION	-0.0400156	-0.0424427	-0.0432685	-0.0457165	-0.0465939	-0.0475164	-0.0332886	-0.0342206	-0.035467	-0.0378453	-0.038712	-0.0403282
GOBP_MUSCLE_HYPERTROPHY	0.0110731	0.0122834	0.0118155	0.0113166	0.0082165	0.00316113	0.0643265	0.0702607	0.0704447	0.0675121	0.0612284	0.0448098
GOBP_MUSCLE_ORGAN_DEVELOPMENT	-0.035564	-0.0354493	-0.0355169	-0.0358672	-0.0357115	-0.0349992	-0.0214569	-0.0241345	-0.0265366	-0.0280547	-0.0287324	-0.0278036
GOBP_MUSCLE_ORGAN_MORPHOGENESIS	-0.0456439	-0.0467817	-0.0464471	-0.0484239	-0.0453742	-0.046294	0.00958968	0.00304708	-0.00011482	-0.00204672	-0.00126774	0.00999481
GOBP_MYD88_DEPENDENT_TOLL_LIKE_RECEPTOR_SIGNALING_PATHWAY	-0.0756516	-0.0780317	-0.0767482	-0.0823542	-0.0833134	-0.0870028	-0.0257181	-0.0073982	-0.00442282	-0.000404545	-0.00418588	-0.0268157
GOBP_MYELIN_ASSEMBLY	-0.0134654	-0.0167389	-0.0183415	-0.0205221	-0.0198027	-0.0196965	0.0191339	0.0185949	0.0151635	0.00928591	0.00379272	-0.00175665
GOBP_MYELOID_CELL_ACTIVATION_INVOLVED_IN_IMMUNE_RESPONSE	-0.0938591	-0.0942803	-0.0946837	-0.0996714	-0.101832	-0.106981	0.0156132	0.0555498	0.068849	0.0719928	0.0745498	0.0464451
GOBP_MYELOID_CELL_APOPTOTIC_PROCESS	0.0158434	0.0140653	0.0131904	0.00619254	0.00222646	-0.00860286	0.0871916	0.108084	0.10893	0.112804	0.113093	0.0897471
GOBP_MYELOID_CELL_DEVELOPMENT	-0.0751493	-0.0741619	-0.0732795	-0.073344	-0.0745197	-0.076514	0.0246087	0.0563031	0.0667651	0.07092	0.071804	0.0595509
GOBP_MYELOID_CELL_HOMEOSTASIS	0.0456461	0.0482909	0.0481922	0.0478729	0.0462197	0.0418344	0.0940639	0.116549	0.123357	0.126969	0.125881	0.112634
GOBP_MYELOID_DENDRITIC_CELL_ACTIVATION	-0.0426598	-0.040952	-0.039717	-0.0454803	-0.0427212	-0.047563	0.00130215	0.0240061	0.0272862	0.0307199	0.0308957	0.0164677
GOBP_MYELOID_LEUKOCYTE_ACTIVATION	-0.0486433	-0.0492859	-0.0510637	-0.055696	-0.0587775	-0.0651464	0.0610476	0.0902122	0.0977359	0.0990117	0.0987516	0.0713195
GOBP_MYELOID_LEUKOCYTE_CYTOKINE_PRODUCTION	-0.0347561	-0.0370937	-0.0378667	-0.0405169	-0.0414356	-0.0391047	0.0289121	0.0527085	0.0562383	0.058733	0.0595783	0.045727
GOBP_MYELOID_LEUKOCYTE_DIFFERENTIATION	-0.026691	-0.0261546	-0.0264391	-0.0292416	-0.0316355	-0.03508	0.0853212	0.106463	0.109155	0.110555	0.109505	0.0913394
GOBP_MYELOID_LEUKOCYTE_MEDIATED_IMMUNITY	-0.0118295	-0.0140096	-0.0166094	-0.0217045	-0.0251398	-0.0357132	0.0815107	0.114181	0.122292	0.123568	0.123169	0.0932533
GOBP_MYELOID_LEUKOCYTE_MIGRATION	-0.0819478	-0.0814166	-0.0816455	-0.0840885	-0.0858046	-0.0899534	0.133103	0.165103	0.172565	0.174248	0.173056	0.147492
GOBP_MYOBLAST_DIFFERENTIATION	-0.00802222	-0.00863071	-0.00992579	-0.0121404	-0.0136534	-0.0166912	0.0357366	0.0388846	0.0367976	0.0366978	0.0310574	0.0223573
GOBP_MYOBLAST_FUSION	-0.089564	-0.089235	-0.087868	-0.0872081	-0.085655	-0.0845443	0.010895	0.0211551	0.0249759	0.0173943	0.0201401	0.0117475
GOBP_MYOTUBE_CELL_DEVELOPMENT	0.103672	0.0903355	0.0847272	0.0795792	0.0767732	0.074142	0.0973687	0.0951665	0.0898932	0.0891435	0.0877766	0.0871897
GOBP_MYOTUBE_DIFFERENTIATION	-0.022192	-0.0246631	-0.0255465	-0.0266082	-0.0263976	-0.0257983	0.0293205	0.0323612	0.0325284	0.029831	0.0311444	0.0293794
GOBP_NADH_DEHYDROGENASE_COMPLEX_ASSEMBLY	0.38278	0.340147	0.316812	0.285804	0.26721	0.239035	0.123433	0.0873355	0.0750489	0.0677989	0.0567628	0.0637232
GOBP_NADH_METABOLIC_PROCESS	0.126267	0.108703	0.0970636	0.0826787	0.0738056	0.0614175	0.0602617	0.0510185	0.0455173	0.039535	0.0370463	0.0379142
GOBP_NADP_METABOLIC_PROCESS	0.0435193	0.0359325	0.0343801	0.0315878	0.0309911	0.0361765	-0.0387089	-0.0194352	-0.00785576	-0.00420981	0.0061265	0.00950267
GOBP_NAD_METABOLIC_PROCESS	0.126736	0.110135	0.100985	0.0916258	0.0856233	0.0702289	0.0791516	0.0681966	0.0636783	0.0589423	0.0553568	0.0523419
GOBP_NATURAL_KILLER_CELL_ACTIVATION	-0.0426039	-0.0417233	-0.0422055	-0.0438157	-0.044285	-0.044232	0.0372131	0.0595154	0.0651247	0.0682342	0.0677527	0.052105
GOBP_NATURAL_KILLER_CELL_DIFFERENTIATION	-0.0512507	-0.0533978	-0.0547866	-0.0583988	-0.0613282	-0.0554775	0.0583211	0.080271	0.0866004	0.0869154	0.0838483	0.0673873
GOBP_NATURAL_KILLER_CELL_MEDIATED_IMMUNITY	0.00264497	0.00472113	0.00485097	0.00540661	0.00542108	0.00528225	0.0817071	0.103876	0.110888	0.113119	0.114521	0.103528
GOBP_NCRNA_3_END_PROCESSING	0.000329694	-0.00296589	-0.00100794	-0.000714461	0.0013424	-0.000290503	-0.0317877	-0.0233723	-0.0241228	-0.0186266	-0.0196892	-0.0215016
GOBP_NCRNA_CATABOLIC_PROCESS	-0.00963197	-0.00488565	-0.00213042	-0.00254923	-0.000217022	6.19791e-05	-0.0230849	-0.0184261	-0.0186072	-0.0135991	-0.0133325	-0.0132737
GOBP_NCRNA_TRANSCRIPTION	-0.0289953	-0.0233528	-0.0192828	-0.0168125	-0.0170372	-0.0148991	-0.0245151	-0.0191455	-0.0167893	-0.018499	-0.0186976	-0.0146646
GOBP_NECROTIC_CELL_DEATH	-0.00501015	-0.00550677	-0.00777986	-0.0112247	-0.010755	-0.0153104	0.00330663	0.00643104	0.00829471	0.00909875	0.00889901	0.0105919
GOBP_NEGATIVE_CHEMOTAXIS	0.0345557	0.0429299	0.046666	0.0470373	0.0511665	0.0494502	0.0737548	0.0719967	0.069125	0.0699037	0.0706743	0.0735032
GOBP_NEGATIVE_REGULATION_OF_ACTIN_FILAMENT_BUNDLE_ASSEMBLY	-0.0534226	-0.0477294	-0.0467931	-0.0404554	-0.0394015	-0.034268	-0.0150143	-0.00563281	-0.0030791	0.00035222	0.00153418	0.00760049
GOBP_NEGATIVE_REGULATION_OF_ACTIN_FILAMENT_DEPOLYMERIZATION	-0.00901502	-0.0114233	-0.0149412	-0.0164744	-0.0174383	-0.0185489	0.00830093	0.0246229	0.029314	0.0281043	0.0301655	0.0180967
GOBP_NEGATIVE_REGULATION_OF_ACTIN_FILAMENT_POLYMERIZATION	-0.0658163	-0.0634978	-0.064958	-0.065324	-0.064843	-0.064468	-0.00101959	0.0293042	0.0368277	0.0378509	0.0415838	0.0252602
GOBP_NEGATIVE_REGULATION_OF_ADAPTIVE_IMMUNE_RESPONSE	-0.0110774	-0.00762991	-0.00671544	-0.00540923	-0.00565065	-0.00918643	0.0431067	0.0538991	0.055004	0.0519812	0.0492926	0.0340401
GOBP_NEGATIVE_REGULATION_OF_ALPHA_BETA_T_CELL_ACTIVATION	-0.0767199	-0.0789812	-0.0800669	-0.0821659	-0.0836228	-0.0881427	-0.00768292	0.0113454	0.0217805	0.0216631	0.0222911	0.00393911
GOBP_NEGATIVE_REGULATION_OF_ALPHA_BETA_T_CELL_DIFFERENTIATION	-0.0726736	-0.0724084	-0.0729138	-0.0753179	-0.0741331	-0.0778305	0.00885148	0.0317958	0.0433045	0.0444163	0.0468198	0.0269266
GOBP_NEGATIVE_REGULATION_OF_AMYLOID_PRECURSOR_PROTEIN_CATABOLIC_PROCESS	0.258844	0.257893	0.258097	0.257374	0.258579	0.253223	0.303434	0.301822	0.300641	0.293818	0.292383	0.287297
GOBP_NEGATIVE_REGULATION_OF_ANTIGEN_RECEPTOR_MEDIATED_SIGNALING_PATHWAY	-0.0400382	-0.0406848	-0.0418801	-0.0409501	-0.0420905	-0.0487715	0.0247559	0.0486678	0.0518161	0.0522244	0.0483378	0.0350309
GOBP_NEGATIVE_REGULATION_OF_APOPTOTIC_SIGNALING_PATHWAY	0.159484	0.157254	0.155801	0.151911	0.148992	0.145255	0.201964	0.206187	0.206937	0.207793	0.207643	0.20144
GOBP_NEGATIVE_REGULATION_OF_ATP_METABOLIC_PROCESS	0.0663246	0.0643534	0.0607289	0.0494396	0.0486316	0.0434509	0.0918118	0.0979771	0.0973351	0.0966619	0.095896	0.0936032
GOBP_NEGATIVE_REGULATION_OF_AUTOPHAGY	-0.0444855	-0.0461348	-0.0449126	-0.040646	-0.0391277	-0.0337583	0.00847213	0.0178116	0.0184478	0.0180146	0.0203746	0.0185134
GOBP_NEGATIVE_REGULATION_OF_AXONOGENESIS	0.00437945	0.00208495	0.000130962	-0.00404628	-0.00497743	-0.00782622	0.0202366	0.00944447	0.00363678	0.0010257	-0.0015661	-0.00239646
GOBP_NEGATIVE_REGULATION_OF_AXON_EXTENSION	-0.00513324	-0.00172692	0.000558107	0.000130595	0.00214673	0.000122991	0.0141516	0.01249	0.0117566	0.0121999	0.0130235	0.0139475
GOBP_NEGATIVE_REGULATION_OF_AXON_EXTENSION_INVOLVED_IN_AXON_GUIDANCE	-0.00479538	-0.0019132	-0.000332917	-0.00165924	-0.000460296	-0.00114273	0.0262176	0.0233271	0.0193292	0.0208678	0.0214462	0.0257458
GOBP_NEGATIVE_REGULATION_OF_BINDING	0.00949733	0.0133893	0.0144568	0.0166289	0.0171053	0.0170944	0.0557534	0.0706085	0.0752961	0.0752472	0.0774928	0.0698385
GOBP_NEGATIVE_REGULATION_OF_BIOMINERALIZATION	0.0352301	0.0520556	0.0608089	0.0711849	0.0798293	0.0849895	0.140054	0.172869	0.18373	0.186638	0.192407	0.175492
GOBP_NEGATIVE_REGULATION_OF_BLOOD_CIRCULATION	-0.0792218	-0.0894485	-0.0937055	-0.0953494	-0.0999193	-0.109106	0.00243277	0.0108008	0.00931898	0.00580136	-0.000307684	-0.0189244
GOBP_NEGATIVE_REGULATION_OF_BLOOD_PRESSURE	-0.00791934	-0.0120992	-0.0138553	-0.0168618	-0.0202539	-0.0262659	-0.0483571	-0.0543937	-0.0565181	-0.0590146	-0.0615396	-0.0572969
GOBP_NEGATIVE_REGULATION_OF_BLOOD_VESSEL_ENDOTHELIAL_CELL_MIGRATION	0.102417	0.107702	0.10934	0.113079	0.118493	0.122022	0.117506	0.121612	0.123419	0.122025	0.123846	0.124637
GOBP_NEGATIVE_REGULATION_OF_BMP_SIGNALING_PATHWAY	-0.0461712	-0.0478484	-0.0465737	-0.0480316	-0.0450307	-0.0417199	-0.00851206	-0.0193227	-0.0235091	-0.0265568	-0.0285946	-0.0296879
GOBP_NEGATIVE_REGULATION_OF_B_CELL_ACTIVATION	-0.104193	-0.10037	-0.101409	-0.103153	-0.10704	-0.116194	-0.0329209	-0.00664635	-0.00448762	-0.00431061	-0.00577926	-0.0265511
GOBP_NEGATIVE_REGULATION_OF_CALCIUM_ION_TRANSMEMBRANE_TRANSPORT	0.0128074	0.00420569	0.00488033	0.0056094	0.00447198	0.00332644	0.00334856	0.0220007	0.0279193	0.0246302	0.0282569	0.0204648
GOBP_NEGATIVE_REGULATION_OF_CALCIUM_ION_TRANSPORT	0.00373734	-0.000584072	0.00172808	0.00108103	0.00120943	0.00159528	0.0318013	0.0479307	0.0526824	0.0501069	0.0521331	0.0439214
GOBP_NEGATIVE_REGULATION_OF_CANONICAL_WNT_SIGNALING_PATHWAY	0.0246951	0.0279386	0.031084	0.0339344	0.0362863	0.0401084	0.0245708	0.0249654	0.0272204	0.0274093	0.0281341	0.0318393
GOBP_NEGATIVE_REGULATION_OF_CARBOHYDRATE_METABOLIC_PROCESS	0.0233829	0.021154	0.0213658	0.0188597	0.0183321	0.0193494	0.0680112	0.0663079	0.0639219	0.0644592	0.0614868	0.0596948
GOBP_NEGATIVE_REGULATION_OF_CATION_CHANNEL_ACTIVITY	-0.00784946	-0.0149349	-0.0139284	-0.0133498	-0.0127709	-0.0107157	-0.0117957	0.000668412	0.00504864	0.00306079	0.00689816	0.000937436
GOBP_NEGATIVE_REGULATION_OF_CD4_POSITIVE_ALPHA_BETA_T_CELL_ACTIVATION	-0.0850639	-0.086364	-0.0875277	-0.0906872	-0.0910889	-0.0948763	-0.00475638	0.0191924	0.0316253	0.0323896	0.0349691	0.0129495
GOBP_NEGATIVE_REGULATION_OF_CD4_POSITIVE_ALPHA_BETA_T_CELL_DIFFERENTIATION	-0.0813229	-0.0789064	-0.0785393	-0.0797686	-0.0775655	-0.0808247	0.0153476	0.0436434	0.0588831	0.060805	0.0645716	0.0400944
GOBP_NEGATIVE_REGULATION_OF_CELLULAR_AMIDE_METABOLIC_PROCESS	0.0826038	0.0820628	0.0812538	0.0820381	0.0814842	0.0800455	0.111557	0.115185	0.114926	0.114416	0.112268	0.106272
GOBP_NEGATIVE_REGULATION_OF_CELLULAR_CATABOLIC_PROCESS	0.0978194	0.0990317	0.0993637	0.101091	0.10151	0.102486	0.142664	0.153491	0.155774	0.156752	0.158057	0.15464
GOBP_NEGATIVE_REGULATION_OF_CELLULAR_MACROMOLECULE_BIOSYNTHETIC_PROCESS	0.0159524	0.0174237	0.0182563	0.0203825	0.0206973	0.0215189	0.0387683	0.0468649	0.0491082	0.0505215	0.0513497	0.0459371
GOBP_NEGATIVE_REGULATION_OF_CELLULAR_PROTEIN_CATABOLIC_PROCESS	0.0718114	0.0752141	0.0774755	0.0785798	0.0817445	0.0851232	0.0543944	0.0664227	0.071725	0.0767975	0.0806385	0.0863688
GOBP_NEGATIVE_REGULATION_OF_CELLULAR_RESPONSE_TO_GROWTH_FACTOR_STIMULUS	-0.0369223	-0.0369489	-0.0348788	-0.0353618	-0.0331072	-0.0302587	0.00733439	-0.00198319	-0.00570155	-0.00949167	-0.0102028	-0.0131386
GOBP_NEGATIVE_REGULATION_OF_CELLULAR_RESPONSE_TO_INSULIN_STIMULUS	0.0618271	0.0699678	0.0733286	0.0770623	0.0818826	0.0896075	0.0980109	0.107688	0.108583	0.110425	0.114079	0.112631
GOBP_NEGATIVE_REGULATION_OF_CELL_ACTIVATION	0.00188213	0.00236495	0.00218514	0.000515659	-0.00189215	-0.00731729	0.100813	0.121173	0.124852	0.124126	0.122402	0.105542
GOBP_NEGATIVE_REGULATION_OF_CELL_AGING	-0.0460295	-0.0521594	-0.0573341	-0.0587868	-0.0625625	-0.0642371	-0.061221	-0.0561398	-0.0569903	-0.0518909	-0.0528155	-0.0620444
GOBP_NEGATIVE_REGULATION_OF_CELL_CELL_ADHESION	0.0278821	0.0287003	0.0291376	0.0289748	0.0279373	0.0235482	0.111931	0.128218	0.130037	0.129274	0.126366	0.110598
GOBP_NEGATIVE_REGULATION_OF_CELL_CYCLE_G1_S_PHASE_TRANSITION	-0.0407711	-0.0391012	-0.0387719	-0.0396765	-0.0408326	-0.0437731	-0.0302544	-0.0204084	-0.0193138	-0.0169002	-0.0168635	-0.0266938
GOBP_NEGATIVE_REGULATION_OF_CELL_CYCLE_G2_M_PHASE_TRANSITION	-0.0308682	-0.0330579	-0.0322481	-0.033573	-0.0329006	-0.0351524	-0.0221495	-0.0144974	-0.0109722	-0.00940697	-0.00903312	-0.0177083
GOBP_NEGATIVE_REGULATION_OF_CELL_CYCLE_PHASE_TRANSITION	-0.0638082	-0.0653081	-0.0658733	-0.0663019	-0.0673303	-0.0696826	-0.0513092	-0.0428143	-0.0413721	-0.0383502	-0.0387791	-0.048524
GOBP_NEGATIVE_REGULATION_OF_CELL_DEVELOPMENT	-0.00875844	-0.0104686	-0.0109137	-0.0133691	-0.012658	-0.0135492	0.0275467	0.0272989	0.0260987	0.0257784	0.024423	0.020618
GOBP_NEGATIVE_REGULATION_OF_CELL_GROWTH	0.00765135	0.0050838	0.00354397	-0.000964185	-0.00229078	-0.00440753	0.0192042	0.014986	0.0127885	0.0113983	0.0108054	0.0107738
GOBP_NEGATIVE_REGULATION_OF_CELL_JUNCTION_ASSEMBLY	-0.021191	-0.0158675	-0.0140963	-0.0132789	-0.0143546	-0.0154391	0.00584739	0.015648	0.0124913	0.0111726	0.0101176	0.00906386
GOBP_NEGATIVE_REGULATION_OF_CELL_KILLING	0.0245125	0.0263287	0.0251797	0.02599	0.0254378	0.0206158	0.109303	0.13301	0.137702	0.138617	0.139537	0.13194
GOBP_NEGATIVE_REGULATION_OF_CELL_MATRIX_ADHESION	-0.00179334	-0.00193367	-0.00227401	-0.0011393	-0.000965205	0.00168203	0.00434601	0.00595409	0.00413192	0.00260342	0.00491668	0.0141188
GOBP_NEGATIVE_REGULATION_OF_CELL_PROJECTION_ORGANIZATION	-0.00246186	-0.00285917	-0.00242282	-0.00241359	-0.00121904	-0.00121289	0.0202571	0.0205859	0.0190342	0.0190324	0.0189341	0.017196
GOBP_NEGATIVE_REGULATION_OF_CELL_SUBSTRATE_ADHESION	0.00569633	0.00604472	0.00679862	0.00828336	0.0096439	0.0115372	0.0249881	0.023325	0.0209476	0.0204355	0.0216405	0.0295267
GOBP_NEGATIVE_REGULATION_OF_CHEMOKINE_PRODUCTION	-0.0476811	-0.0539347	-0.0537026	-0.0532005	-0.0538688	-0.0537257	-0.0176781	0.00270104	0.0052609	0.00875129	0.00683239	-0.00779612
GOBP_NEGATIVE_REGULATION_OF_CHEMOTAXIS	-0.00691756	-0.00982726	-0.0110925	-0.0154633	-0.0182819	-0.0232718	0.0374518	0.0351807	0.0293825	0.0283324	0.023422	0.0146372
GOBP_NEGATIVE_REGULATION_OF_CHROMOSOME_ORGANIZATION	-0.0741538	-0.0749843	-0.0758715	-0.0769321	-0.0777088	-0.0789094	-0.0562856	-0.0390203	-0.0322804	-0.0286708	-0.0264526	-0.0389047
GOBP_NEGATIVE_REGULATION_OF_COAGULATION	0.601449	0.602208	0.605803	0.607007	0.60984	0.616774	0.770158	0.742284	0.730817	0.723437	0.715381	0.717802
GOBP_NEGATIVE_REGULATION_OF_COLD_INDUCED_THERMOGENESIS	-0.0136183	-0.00203334	0.00295732	0.00961179	0.0153023	0.0210818	-0.0572541	-0.0495045	-0.0468668	-0.04262	-0.039577	-0.0346667
GOBP_NEGATIVE_REGULATION_OF_CYCLIN_DEPENDENT_PROTEIN_SERINE_THREONINE_KINASE_ACTIVITY	-0.0393321	-0.0352583	-0.0339049	-0.0331993	-0.0327141	-0.030635	-0.0175637	-0.0182776	-0.0196858	-0.0147594	-0.017152	-0.013279
GOBP_NEGATIVE_REGULATION_OF_CYSTEINE_TYPE_ENDOPEPTIDASE_ACTIVITY	0.035248	0.0334523	0.0349898	0.0330242	0.0352591	0.0403677	0.0729415	0.100444	0.111976	0.116055	0.124844	0.121288
GOBP_NEGATIVE_REGULATION_OF_CYTOKINE_PRODUCTION	0.0319691	0.032201	0.0311805	0.0298709	0.0280301	0.0234625	0.126279	0.146498	0.15051	0.150387	0.148402	0.129693
GOBP_NEGATIVE_REGULATION_OF_CYTOKINE_PRODUCTION_INVOLVED_IN_IMMUNE_RESPONSE	0.250598	0.254101	0.251363	0.249812	0.245897	0.237071	0.308369	0.316573	0.316554	0.310904	0.305339	0.280692
GOBP_NEGATIVE_REGULATION_OF_CYTOSKELETON_ORGANIZATION	-0.0568659	-0.0540758	-0.0550127	-0.0534807	-0.0539582	-0.0527958	-0.0160973	0.00570455	0.010305	0.0124779	0.0155491	0.00785267
GOBP_NEGATIVE_REGULATION_OF_DEFENSE_RESPONSE	0.124544	0.1258	0.126612	0.126563	0.126267	0.124312	0.223043	0.230332	0.229863	0.228644	0.225321	0.214509
GOBP_NEGATIVE_REGULATION_OF_DEFENSE_RESPONSE_TO_VIRUS	0.00366555	-0.0137278	-0.0176129	-0.0267039	-0.0332537	-0.0434039	0.000647676	-0.00956756	-0.0119526	-0.0154527	-0.0231548	-0.0330663
GOBP_NEGATIVE_REGULATION_OF_DEPHOSPHORYLATION	-0.012779	-0.00470089	-0.000102463	0.00519977	0.010478	0.0163869	0.0131459	0.0442215	0.0535466	0.0587269	0.0689144	0.0717791
GOBP_NEGATIVE_REGULATION_OF_DEVELOPMENTAL_GROWTH	-0.00591568	-0.00484135	-0.00605241	-0.00752574	-0.00740591	-0.00984874	0.0282448	0.0312681	0.0306982	0.0291118	0.0298355	0.0268375
GOBP_NEGATIVE_REGULATION_OF_DNA_BINDING	-0.042731	-0.0404245	-0.0407545	-0.0395463	-0.0403061	-0.0411566	0.00381385	0.0197557	0.023032	0.0231159	0.0222958	0.00708025
GOBP_NEGATIVE_REGULATION_OF_DNA_BINDING_TRANSCRIPTION_FACTOR_ACTIVITY	-0.0262463	-0.0252322	-0.0249358	-0.0237673	-0.0233607	-0.0244136	0.015782	0.0221302	0.0240018	0.0234521	0.0242912	0.0164195
GOBP_NEGATIVE_REGULATION_OF_DNA_BIOSYNTHETIC_PROCESS	-0.0167451	-0.00574107	-0.000292493	0.00275545	0.00843376	0.0134	-0.0102894	0.00728143	0.0151764	0.0180327	0.0265494	0.0286656
GOBP_NEGATIVE_REGULATION_OF_DNA_METABOLIC_PROCESS	-0.0467533	-0.0429016	-0.0406223	-0.0390312	-0.0364421	-0.0344063	-0.0492939	-0.043383	-0.0399992	-0.038588	-0.0354177	-0.0344663
GOBP_NEGATIVE_REGULATION_OF_DNA_RECOMBINATION	-0.0477298	-0.0447322	-0.0432916	-0.0426391	-0.0405434	-0.0397519	-0.0500998	-0.0511084	-0.0491392	-0.0500836	-0.0486637	-0.0441173
GOBP_NEGATIVE_REGULATION_OF_DNA_REPAIR	-0.0202644	-0.0244303	-0.025136	-0.0246679	-0.0245389	-0.0236854	-0.0255301	-0.0292086	-0.0269172	-0.026221	-0.0258332	-0.0229417
GOBP_NEGATIVE_REGULATION_OF_DNA_REPLICATION	-0.0322276	-0.0311464	-0.0310534	-0.0348406	-0.0371159	-0.0409453	-0.0154562	0.00190556	0.00692942	0.0127146	0.0149883	-0.000494421
GOBP_NEGATIVE_REGULATION_OF_ENDOCYTOSIS	0.0768089	0.0710927	0.0679013	0.0627618	0.0587476	0.0514327	0.134538	0.140261	0.139937	0.137466	0.134369	0.125246
GOBP_NEGATIVE_REGULATION_OF_ENDOTHELIAL_CELL_APOPTOTIC_PROCESS	0.214225	0.212501	0.211935	0.208713	0.206698	0.203493	0.366584	0.343704	0.334342	0.330446	0.322189	0.317214
GOBP_NEGATIVE_REGULATION_OF_ENDOTHELIAL_CELL_PROLIFERATION	0.154791	0.158751	0.159979	0.160411	0.161799	0.161608	0.169953	0.165051	0.164357	0.164433	0.166481	0.171072
GOBP_NEGATIVE_REGULATION_OF_EPITHELIAL_CELL_APOPTOTIC_PROCESS	0.128122	0.127451	0.12693	0.12541	0.122185	0.119757	0.239841	0.228628	0.223718	0.22138	0.21422	0.203839
GOBP_NEGATIVE_REGULATION_OF_EPITHELIAL_CELL_DIFFERENTIATION	-0.0256335	-0.0227595	-0.0213924	-0.0232816	-0.0226109	-0.0264938	0.0186521	0.0230377	0.0224701	0.0221289	0.0225215	0.0186942
GOBP_NEGATIVE_REGULATION_OF_EPITHELIAL_CELL_MIGRATION	0.0613556	0.0683884	0.0712723	0.0742139	0.0799141	0.0825556	0.0822482	0.0835014	0.0846528	0.0845236	0.0863975	0.0873938
GOBP_NEGATIVE_REGULATION_OF_EPITHELIAL_CELL_PROLIFERATION	0.116183	0.11425	0.111927	0.110578	0.109107	0.10786	0.112241	0.0998275	0.094393	0.0930333	0.0901508	0.0919791
GOBP_NEGATIVE_REGULATION_OF_EPITHELIAL_TO_MESENCHYMAL_TRANSITION	-0.0220735	-0.0190757	-0.0196321	-0.021361	-0.0202196	-0.0209094	-0.0035282	-0.0140104	-0.0167233	-0.0184971	-0.0205929	-0.0174711
GOBP_NEGATIVE_REGULATION_OF_ERBB_SIGNALING_PATHWAY	-0.0727082	-0.0729614	-0.0762703	-0.0749993	-0.0747723	-0.0780257	0.0137548	0.0297731	0.0262643	0.0274598	0.0240226	0.00967106
GOBP_NEGATIVE_REGULATION_OF_ERK1_AND_ERK2_CASCADE	-0.0113817	-0.0134338	-0.0133041	-0.0129584	-0.0132017	-0.0116537	0.0164562	0.0178244	0.0171489	0.0169328	0.0158395	0.0106025
GOBP_NEGATIVE_REGULATION_OF_ESTABLISHMENT_OF_PROTEIN_LOCALIZATION	0.0514299	0.0528356	0.055076	0.0570657	0.059169	0.0649453	0.0673092	0.0676958	0.0680922	0.0681953	0.0700362	0.0738434
GOBP_NEGATIVE_REGULATION_OF_EXOCYTOSIS	-0.0569809	-0.0540586	-0.0527646	-0.0537305	-0.0512242	-0.0550792	0.0445012	0.0857304	0.0978265	0.103085	0.107793	0.0825786
GOBP_NEGATIVE_REGULATION_OF_EXTRINSIC_APOPTOTIC_SIGNALING_PATHWAY	0.0919154	0.0889552	0.0879514	0.0843092	0.0806448	0.0775327	0.163326	0.159777	0.157076	0.156683	0.153625	0.14271
GOBP_NEGATIVE_REGULATION_OF_EXTRINSIC_APOPTOTIC_SIGNALING_PATHWAY_VIA_DEATH_DOMAIN_RECEPTORS	0.291555	0.284463	0.282065	0.273556	0.265598	0.255079	0.472726	0.475247	0.472794	0.47016	0.463183	0.433009
GOBP_NEGATIVE_REGULATION_OF_FATTY_ACID_METABOLIC_PROCESS	0.269413	0.251935	0.246389	0.237761	0.23098	0.226926	0.205482	0.179223	0.170195	0.161944	0.15766	0.172342
GOBP_NEGATIVE_REGULATION_OF_FAT_CELL_DIFFERENTIATION	-0.0299249	-0.0277012	-0.0249331	-0.0242613	-0.0232118	-0.0174474	-0.0516642	-0.0509174	-0.0503438	-0.0493308	-0.0460877	-0.0421769
GOBP_NEGATIVE_REGULATION_OF_FIBROBLAST_PROLIFERATION	0.0181593	0.0142298	0.012947	0.011179	0.0078507	0.00927008	0.00869057	0.019922	0.0260891	0.0255663	0.0294124	0.0312051
GOBP_NEGATIVE_REGULATION_OF_GENE_EXPRESSION_EPIGENETIC	-0.0721189	-0.0689641	-0.0666748	-0.0657822	-0.0652771	-0.0621654	-0.0544063	-0.0358998	-0.0279387	-0.0236065	-0.021611	-0.0308259
GOBP_NEGATIVE_REGULATION_OF_GLIOGENESIS	0.00792972	0.0131911	0.0167668	0.0186781	0.0249193	0.029659	0.0424643	0.0446206	0.0457921	0.0469167	0.0490831	0.0535781
GOBP_NEGATIVE_REGULATION_OF_GROWTH	0.00777204	0.00561966	0.00351058	-0.00059244	-0.00271702	-0.00590173	0.0427532	0.0415765	0.0399146	0.0386001	0.0382039	0.0361923
GOBP_NEGATIVE_REGULATION_OF_GTPASE_ACTIVITY	-0.00617056	0.000499096	0.00561603	0.0102871	0.0122842	0.0155688	0.00454227	0.0150237	0.0190083	0.0230802	0.0264802	0.0234768
GOBP_NEGATIVE_REGULATION_OF_G_PROTEIN_COUPLED_RECEPTOR_SIGNALING_PATHWAY	-0.017871	-0.0096308	-0.00976912	-0.00868731	-0.00715352	-0.00748158	0.0184713	0.041898	0.0484494	0.0555422	0.056393	0.0535982
GOBP_NEGATIVE_REGULATION_OF_HEMOPOIESIS	-0.0528645	-0.0502402	-0.050296	-0.051509	-0.0524274	-0.056824	0.083329	0.101752	0.105266	0.106761	0.1054	0.0878011
GOBP_NEGATIVE_REGULATION_OF_HISTONE_METHYLATION	0.0104332	0.00455003	0.00271211	-0.00405926	-0.00975201	-0.0134265	-0.00272013	-0.00261353	-0.0029614	-0.00518608	-0.0115984	-0.0263888
GOBP_NEGATIVE_REGULATION_OF_HISTONE_MODIFICATION	0.00310697	-0.000420399	-6.30857e-05	-0.000893224	-0.00203518	-0.00298785	0.0158074	0.0257766	0.0278244	0.030065	0.0273909	0.0135209
GOBP_NEGATIVE_REGULATION_OF_HORMONE_SECRETION	-0.0334463	-0.0317078	-0.033971	-0.0361874	-0.0384825	-0.039639	-0.0291048	-0.0247192	-0.0262209	-0.0235993	-0.0226124	-0.0213114
GOBP_NEGATIVE_REGULATION_OF_IMMUNE_EFFECTOR_PROCESS	0.108705	0.112388	0.113962	0.115818	0.11612	0.112366	0.209482	0.231452	0.23745	0.236849	0.237057	0.2212
GOBP_NEGATIVE_REGULATION_OF_IMMUNE_RESPONSE	0.01699	0.0172697	0.0174745	0.0179169	0.017178	0.0146644	0.101996	0.118518	0.123008	0.121659	0.121314	0.109167
GOBP_NEGATIVE_REGULATION_OF_INFLAMMATORY_RESPONSE	0.120776	0.125888	0.128809	0.129773	0.132119	0.13426	0.249074	0.259605	0.259583	0.258889	0.25688	0.246019
GOBP_NEGATIVE_REGULATION_OF_INFLAMMATORY_RESPONSE_TO_ANTIGENIC_STIMULUS	0.00459611	0.00902585	0.00846702	0.00789308	0.00832582	0.0118944	0.0549228	0.0754573	0.0850342	0.0824266	0.0897899	0.0856687
GOBP_NEGATIVE_REGULATION_OF_INNATE_IMMUNE_RESPONSE	0.0456957	0.0434308	0.0419811	0.0418349	0.0387732	0.0313067	0.116761	0.124066	0.122488	0.121228	0.116008	0.103916
GOBP_NEGATIVE_REGULATION_OF_INTERFERON_GAMMA_PRODUCTION	-0.0852806	-0.0854158	-0.0861113	-0.0902809	-0.0901038	-0.0929328	0.0234948	0.0458822	0.0550673	0.0534839	0.0553173	0.0402192
GOBP_NEGATIVE_REGULATION_OF_INTERLEUKIN_1_BETA_PRODUCTION	0.150748	0.140364	0.134664	0.130716	0.123425	0.110189	0.201555	0.206601	0.208321	0.208164	0.205581	0.190857
GOBP_NEGATIVE_REGULATION_OF_INTERLEUKIN_1_PRODUCTION	0.108878	0.104969	0.103222	0.104451	0.10141	0.0951236	0.180789	0.180823	0.181409	0.182117	0.182293	0.176866
GOBP_NEGATIVE_REGULATION_OF_INTERLEUKIN_2_PRODUCTION	-0.0591019	-0.0531472	-0.0504113	-0.0475109	-0.0485627	-0.0525992	0.0212218	0.04632	0.0480476	0.0480119	0.0426119	0.0212723
GOBP_NEGATIVE_REGULATION_OF_INTERLEUKIN_6_PRODUCTION	-0.0467006	-0.0472307	-0.04617	-0.0462347	-0.0461272	-0.047773	0.0650047	0.0810658	0.0829708	0.0843622	0.0814144	0.0657426
GOBP_NEGATIVE_REGULATION_OF_INTRACELLULAR_PROTEIN_TRANSPORT	-0.00748745	-0.0132572	-0.012176	-0.00946335	-0.0076343	-0.00148737	-0.00389831	-0.010386	-0.0105844	-0.0113703	-0.0111671	-0.0085611
GOBP_NEGATIVE_REGULATION_OF_INTRACELLULAR_STEROID_HORMONE_RECEPTOR_SIGNALING_PATHWAY	-0.00879153	-0.00454402	-0.00272331	0.00120908	0.0033307	0.00465698	0.00763865	0.00864498	0.0116107	0.0119481	0.0113605	0.0084181
GOBP_NEGATIVE_REGULATION_OF_INTRACELLULAR_TRANSPORT	-0.00815463	-0.0140689	-0.0136024	-0.011332	-0.0104428	-0.00634747	0.00048254	-0.00415183	-0.00427237	-0.00652343	-0.00591116	-0.00402874
GOBP_NEGATIVE_REGULATION_OF_INTRINSIC_APOPTOTIC_SIGNALING_PATHWAY	0.140933	0.137123	0.134493	0.12774	0.124605	0.121607	0.162997	0.173034	0.175205	0.175942	0.177683	0.171595
GOBP_NEGATIVE_REGULATION_OF_INTRINSIC_APOPTOTIC_SIGNALING_PATHWAY_BY_P53_CLASS_MEDIATOR	-0.0670473	-0.0657023	-0.0646091	-0.0688608	-0.0698046	-0.0677805	-0.0315425	-0.0109452	-0.00429955	-0.00394429	0.00118009	-0.000393824
GOBP_NEGATIVE_REGULATION_OF_INTRINSIC_APOPTOTIC_SIGNALING_PATHWAY_IN_RESPONSE_TO_DNA_DAMAGE	-0.00852105	-0.0105443	-0.00895388	-0.0127505	-0.0126139	-0.00944733	0.038692	0.0553466	0.0593507	0.0606122	0.0645777	0.060635
GOBP_NEGATIVE_REGULATION_OF_ION_TRANSMEMBRANE_TRANSPORT	0.0392884	0.0328116	0.0322964	0.0300497	0.0279382	0.0232622	0.0399186	0.0492456	0.0501907	0.0478887	0.0448534	0.0318523
GOBP_NEGATIVE_REGULATION_OF_ION_TRANSMEMBRANE_TRANSPORTER_ACTIVITY	0.0194337	0.0115927	0.0124182	0.012454	0.0122311	0.0125376	0.0240057	0.0347737	0.0386736	0.0366889	0.039819	0.0349718
GOBP_NEGATIVE_REGULATION_OF_ION_TRANSPORT	0.0507284	0.0466952	0.0475626	0.047146	0.0460331	0.0459594	0.0480447	0.0570555	0.058796	0.057416	0.0556359	0.0496766
GOBP_NEGATIVE_REGULATION_OF_I_KAPPAB_KINASE_NF_KAPPAB_SIGNALING	0.006525	0.00935982	0.0123489	0.015291	0.0189113	0.0194824	0.0128702	0.00878611	0.00807352	0.00953353	0.0122232	0.0126676
GOBP_NEGATIVE_REGULATION_OF_JNK_CASCADE	0.0375679	0.0401918	0.0389974	0.0413602	0.0420062	0.0432114	0.0585202	0.0543209	0.0517503	0.0488318	0.0445574	0.0400211
GOBP_NEGATIVE_REGULATION_OF_KINASE_ACTIVITY	-0.00329146	-0.0010507	-5.65006e-05	0.00200471	0.0031382	0.00588075	0.0276395	0.035175	0.0366657	0.0382125	0.0379991	0.037278
GOBP_NEGATIVE_REGULATION_OF_LEUKOCYTE_APOPTOTIC_PROCESS	-0.0984401	-0.0938206	-0.0917569	-0.0950876	-0.0936767	-0.093656	-0.0153399	0.00189222	0.00516492	0.00668988	0.00857077	-0.00274386
GOBP_NEGATIVE_REGULATION_OF_LEUKOCYTE_CELL_CELL_ADHESION	-0.0234313	-0.0216993	-0.0221432	-0.0232055	-0.0258061	-0.0331273	0.0588976	0.078473	0.0808563	0.0797457	0.0757589	0.0563028
GOBP_NEGATIVE_REGULATION_OF_LEUKOCYTE_MEDIATED_IMMUNITY	0.020267	0.0233108	0.0235497	0.0246651	0.0239841	0.0194119	0.0901882	0.10713	0.110825	0.109416	0.109516	0.0980295
GOBP_NEGATIVE_REGULATION_OF_LEUKOCYTE_MIGRATION	-0.037169	-0.0365503	-0.03388	-0.0356834	-0.0358587	-0.0363346	-0.0180127	-0.0170497	-0.0187249	-0.0182571	-0.0216797	-0.0264361
GOBP_NEGATIVE_REGULATION_OF_LEUKOCYTE_PROLIFERATION	-0.0269216	-0.0247135	-0.0247362	-0.0245459	-0.0273608	-0.0344157	0.0413627	0.0545058	0.0565282	0.0553087	0.0527331	0.0347439
GOBP_NEGATIVE_REGULATION_OF_LIPID_BIOSYNTHETIC_PROCESS	0.261832	0.257735	0.257214	0.253871	0.254232	0.256748	0.237793	0.223419	0.219561	0.218469	0.217617	0.232252
GOBP_NEGATIVE_REGULATION_OF_LIPID_CATABOLIC_PROCESS	0.446664	0.429259	0.417787	0.401794	0.39414	0.379655	0.383534	0.363444	0.35233	0.345299	0.335439	0.33523
GOBP_NEGATIVE_REGULATION_OF_LIPID_LOCALIZATION	0.300017	0.303931	0.309991	0.31647	0.321918	0.331101	0.225644	0.224317	0.226433	0.228189	0.235153	0.252132
GOBP_NEGATIVE_REGULATION_OF_LIPID_METABOLIC_PROCESS	0.250317	0.245191	0.241902	0.23635	0.234493	0.232799	0.22788	0.213212	0.207591	0.204858	0.201185	0.210032
GOBP_NEGATIVE_REGULATION_OF_LIPID_STORAGE	-0.0406779	-0.0194594	-0.00760248	0.00187873	0.0108438	0.0205284	-0.0356697	-0.0201962	-0.0107932	-0.00282096	0.0112044	0.0225112
GOBP_NEGATIVE_REGULATION_OF_LIPID_TRANSPORT	0.4368	0.424974	0.426088	0.428542	0.429921	0.435267	0.329083	0.31106	0.304486	0.299996	0.300419	0.315831
GOBP_NEGATIVE_REGULATION_OF_LYMPHOCYTE_ACTIVATION	-0.0595697	-0.0593271	-0.0603208	-0.062656	-0.0661087	-0.0736884	0.0382411	0.0615001	0.0653194	0.0646883	0.0621468	0.0421258
GOBP_NEGATIVE_REGULATION_OF_LYMPHOCYTE_APOPTOTIC_PROCESS	-0.0786608	-0.0763437	-0.0743523	-0.0772364	-0.0752321	-0.0749531	-0.0572949	-0.041254	-0.0370912	-0.0341534	-0.0310071	-0.0388381
GOBP_NEGATIVE_REGULATION_OF_LYMPHOCYTE_DIFFERENTIATION	-0.0731908	-0.0772096	-0.0805456	-0.0873734	-0.0904337	-0.0997211	0.0141519	0.036735	0.042356	0.0432846	0.0405611	0.0221867
GOBP_NEGATIVE_REGULATION_OF_LYMPHOCYTE_MEDIATED_IMMUNITY	0.0268804	0.0306716	0.0302389	0.0317899	0.0309199	0.025044	0.087598	0.0965137	0.0961826	0.0937383	0.0919126	0.0810924
GOBP_NEGATIVE_REGULATION_OF_MACROAUTOPHAGY	-0.00829245	-0.0171549	-0.0163404	-0.0153127	-0.0165079	-0.0126257	0.00969748	0.00961957	0.00567957	0.00342518	0.00268396	-0.0011638
GOBP_NEGATIVE_REGULATION_OF_MAPK_CASCADE	0.0442803	0.0444161	0.0451341	0.0453281	0.0460978	0.0478895	0.0716238	0.0759645	0.076923	0.0760235	0.074518	0.0684553
GOBP_NEGATIVE_REGULATION_OF_MAP_KINASE_ACTIVITY	0.0531093	0.0551145	0.0553705	0.0538957	0.0550628	0.0564749	0.0905833	0.097109	0.0976532	0.0951481	0.0903929	0.0806844
GOBP_NEGATIVE_REGULATION_OF_METAPHASE_ANAPHASE_TRANSITION_OF_CELL_CYCLE	-0.0440495	-0.045215	-0.0466499	-0.047385	-0.0484353	-0.051961	-0.0131347	0.00128561	0.00741711	0.0123994	0.0125709	0.0039502
GOBP_NEGATIVE_REGULATION_OF_MICROTUBULE_POLYMERIZATION_OR_DEPOLYMERIZATION	-0.0257491	-0.0223998	-0.0226059	-0.0243766	-0.0246618	-0.0261643	-0.0121413	0.00275392	0.00617858	0.00901251	0.0125794	0.0144737
GOBP_NEGATIVE_REGULATION_OF_MITOCHONDRION_ORGANIZATION	0.178796	0.168732	0.165839	0.159755	0.155835	0.152397	0.156372	0.146205	0.142902	0.140517	0.139303	0.145303
GOBP_NEGATIVE_REGULATION_OF_MITOTIC_CELL_CYCLE	-0.0542259	-0.0551657	-0.055788	-0.0556587	-0.056277	-0.0590642	-0.0446826	-0.0384186	-0.0376948	-0.0354426	-0.0365393	-0.0462475
GOBP_NEGATIVE_REGULATION_OF_MITOTIC_CELL_CYCLE_PHASE_TRANSITION	-0.0557229	-0.0564044	-0.0564074	-0.0567305	-0.057099	-0.0602606	-0.0453534	-0.036285	-0.0339493	-0.0311415	-0.0313087	-0.0410446
GOBP_NEGATIVE_REGULATION_OF_MONONUCLEAR_CELL_MIGRATION	-0.0240854	-0.0206628	-0.0181382	-0.0166289	-0.0147655	-0.0119769	-0.0139085	-0.0113928	-0.0141018	-0.0113739	-0.0159021	-0.0160709
GOBP_NEGATIVE_REGULATION_OF_MRNA_CATABOLIC_PROCESS	-0.0152286	-0.0156776	-0.0172117	-0.0177201	-0.0204896	-0.0255443	0.0621014	0.0751219	0.0774486	0.0768372	0.0731593	0.0478615
GOBP_NEGATIVE_REGULATION_OF_MRNA_METABOLIC_PROCESS	-0.0385114	-0.0376382	-0.0384708	-0.0373319	-0.0393609	-0.0427253	0.032064	0.0509417	0.0550535	0.0563639	0.054818	0.0324863
GOBP_NEGATIVE_REGULATION_OF_MRNA_PROCESSING	-0.0903911	-0.0869421	-0.0873772	-0.0843329	-0.0853443	-0.0860026	-0.0536863	-0.0269413	-0.0206957	-0.0158516	-0.013434	-0.0291591
GOBP_NEGATIVE_REGULATION_OF_MUSCLE_CELL_APOPTOTIC_PROCESS	0.0669789	0.0632708	0.0624668	0.0613856	0.0592319	0.0562249	0.0626073	0.0776086	0.0808398	0.0805354	0.0813204	0.0732341
GOBP_NEGATIVE_REGULATION_OF_MUSCLE_CELL_DIFFERENTIATION	-0.0506522	-0.0489909	-0.0499294	-0.049639	-0.0501148	-0.0542388	-0.0214136	-0.0108253	-0.00928037	-0.00925606	-0.00916025	-0.0168069
GOBP_NEGATIVE_REGULATION_OF_MUSCLE_CONTRACTION	-0.00127757	0.00970378	0.0148603	0.0207224	0.0265124	0.0254928	0.0419937	0.0563558	0.0655975	0.0705091	0.0732321	0.0735707
GOBP_NEGATIVE_REGULATION_OF_MUSCLE_HYPERTROPHY	-0.047185	-0.0483123	-0.0496367	-0.0511487	-0.0561261	-0.0571807	0.00678907	0.0159638	0.018757	0.0158733	0.0151605	0.00783377
GOBP_NEGATIVE_REGULATION_OF_MYELOID_CELL_DIFFERENTIATION	-0.0534212	-0.0505934	-0.0496232	-0.048679	-0.0504788	-0.0506451	0.0423397	0.0514723	0.050752	0.0515469	0.0495338	0.0371159
GOBP_NEGATIVE_REGULATION_OF_MYELOID_LEUKOCYTE_DIFFERENTIATION	-0.0609014	-0.0570712	-0.0558056	-0.0546478	-0.0558301	-0.0580413	0.0762402	0.0904177	0.0915977	0.0939616	0.093494	0.077146
GOBP_NEGATIVE_REGULATION_OF_NATURAL_KILLER_CELL_MEDIATED_IMMUNITY	0.0606447	0.060236	0.0596887	0.0614857	0.060953	0.0578195	0.123033	0.130994	0.134594	0.134441	0.136932	0.140423
GOBP_NEGATIVE_REGULATION_OF_NERVOUS_SYSTEM_DEVELOPMENT	0.00447896	0.00361697	0.00303235	0.000472528	0.00125065	-0.000539041	0.0360447	0.0337316	0.0310967	0.0301123	0.0275909	0.0226478
GOBP_NEGATIVE_REGULATION_OF_NEURON_APOPTOTIC_PROCESS	0.0092432	0.0103732	0.0111963	0.0103427	0.00986189	0.0113084	0.0684494	0.0783536	0.0796673	0.0785729	0.0766235	0.069217
GOBP_NEGATIVE_REGULATION_OF_NEURON_DEATH	0.0446555	0.0461148	0.0474553	0.0480739	0.0484119	0.0510456	0.0943522	0.102819	0.103377	0.103122	0.101706	0.0976693
GOBP_NEGATIVE_REGULATION_OF_NEURON_DIFFERENTIATION	0.00142185	-0.00156019	-0.00176811	-0.00425392	-0.00539444	-0.0070667	0.0403216	0.0364111	0.0339304	0.0296617	0.0259955	0.0204553
GOBP_NEGATIVE_REGULATION_OF_NEURON_PROJECTION_DEVELOPMENT	0.0189946	0.0188603	0.0200032	0.0190785	0.0206439	0.0213834	0.0417964	0.0404531	0.0393133	0.0393735	0.0395862	0.03993
GOBP_NEGATIVE_REGULATION_OF_NF_KAPPAB_TRANSCRIPTION_FACTOR_ACTIVITY	-0.0142307	-0.0109546	-0.00979859	-0.00897254	-0.0074914	-0.00831155	0.015875	0.0270295	0.0297277	0.0297069	0.0307759	0.0251647
GOBP_NEGATIVE_REGULATION_OF_NIK_NF_KAPPAB_SIGNALING	-0.0593814	-0.0562151	-0.0536583	-0.0549353	-0.0542566	-0.0578962	0.0567808	0.0840383	0.0908447	0.0953003	0.0970427	0.0752992
GOBP_NEGATIVE_REGULATION_OF_NOTCH_SIGNALING_PATHWAY	-0.01068	-0.0120105	-0.0121653	-0.0123423	-0.0115705	-0.00867321	0.004908	0.00801276	0.00747095	0.00820133	0.0080311	0.00301099
GOBP_NEGATIVE_REGULATION_OF_NUCLEAR_DIVISION	-0.0417031	-0.0438267	-0.0458029	-0.0454739	-0.0458971	-0.0480818	-0.0214045	-0.0127189	-0.0082695	-0.0029272	-0.00299038	-0.00908491
GOBP_NEGATIVE_REGULATION_OF_NUCLEOCYTOPLASMIC_TRANSPORT	-0.0513998	-0.0570188	-0.0568933	-0.0518924	-0.0488411	-0.0388316	-0.0483308	-0.0493838	-0.0475704	-0.0452467	-0.0421629	-0.0359879
GOBP_NEGATIVE_REGULATION_OF_ORGANELLE_ASSEMBLY	-0.0347769	-0.0351051	-0.0358999	-0.0339372	-0.033149	-0.0323047	-0.0245577	-0.0204372	-0.0223076	-0.020944	-0.021123	-0.0229436
GOBP_NEGATIVE_REGULATION_OF_ORGAN_GROWTH	0.0403452	0.0452505	0.0462294	0.0478938	0.0478572	0.0464428	0.0405524	0.0579232	0.0640941	0.0662985	0.074348	0.0760521
GOBP_NEGATIVE_REGULATION_OF_OSSIFICATION	0.0435805	0.0574317	0.0635745	0.0671533	0.0744446	0.0736065	0.0942401	0.120677	0.129131	0.130153	0.131772	0.116281
GOBP_NEGATIVE_REGULATION_OF_OSTEOBLAST_DIFFERENTIATION	-0.0204062	-0.0198318	-0.0199921	-0.0202957	-0.0178184	-0.0192938	0.0105378	0.00484383	0.000834845	-0.0012483	-0.000334587	0.00306714
GOBP_NEGATIVE_REGULATION_OF_OSTEOCLAST_DIFFERENTIATION	-0.0525259	-0.05508	-0.0569001	-0.0591645	-0.0624243	-0.0684958	0.0501558	0.0594966	0.0627067	0.0645088	0.0654514	0.0518136
GOBP_NEGATIVE_REGULATION_OF_OXIDATIVE_STRESS_INDUCED_CELL_DEATH	0.0963212	0.0928679	0.0935369	0.0936343	0.0920817	0.0891826	0.0794261	0.085962	0.088375	0.0905648	0.0949085	0.0970247
GOBP_NEGATIVE_REGULATION_OF_PEPTIDASE_ACTIVITY	0.502582	0.506363	0.510503	0.510024	0.514277	0.516702	0.632943	0.641104	0.644437	0.642895	0.645895	0.643769
GOBP_NEGATIVE_REGULATION_OF_PEPTIDE_SECRETION	-0.050269	-0.0427838	-0.0442338	-0.0454825	-0.0481463	-0.0510042	-0.040937	-0.0246457	-0.0222172	-0.0201698	-0.0149625	-0.0100369
GOBP_NEGATIVE_REGULATION_OF_PEPTIDYL_SERINE_PHOSPHORYLATION	-0.0304774	-0.0226375	-0.0198513	-0.0197413	-0.0177557	-0.0180919	-0.00676783	0.00316547	0.00596631	0.00741157	0.0130415	0.0121276
GOBP_NEGATIVE_REGULATION_OF_PEPTIDYL_TYROSINE_PHOSPHORYLATION	-0.0447407	-0.0460752	-0.0469051	-0.0489943	-0.0493303	-0.0534692	0.00652806	0.0241237	0.0253545	0.0235332	0.0235604	0.0143796
GOBP_NEGATIVE_REGULATION_OF_PHAGOCYTOSIS	-0.139765	-0.134247	-0.134436	-0.133189	-0.130789	-0.138621	0.034305	0.0972522	0.113285	0.124795	0.127798	0.0824913
GOBP_NEGATIVE_REGULATION_OF_PHOSPHATASE_ACTIVITY	-0.0214308	-0.0118855	-0.0060307	6.85878e-05	0.0045553	0.0137412	-0.00504631	0.0253228	0.0346577	0.0424558	0.0523739	0.0543702
GOBP_NEGATIVE_REGULATION_OF_PHOSPHOPROTEIN_PHOSPHATASE_ACTIVITY	-0.025201	-0.0101737	-0.00127479	0.00881447	0.0163302	0.0271257	0.00996294	0.0532884	0.0662534	0.0764437	0.0899657	0.0917965
GOBP_NEGATIVE_REGULATION_OF_PLASMA_MEMBRANE_BOUNDED_CELL_PROJECTION_ASSEMBLY	-0.0349752	-0.0335988	-0.0360305	-0.0361057	-0.0367134	-0.0420761	-0.0111464	-0.00633036	-0.00932969	-0.0101652	-0.0111853	-0.0198455
GOBP_NEGATIVE_REGULATION_OF_PRODUCTION_OF_MOLECULAR_MEDIATOR_OF_IMMUNE_RESPONSE	0.218629	0.227566	0.22838	0.230496	0.229286	0.224123	0.262364	0.270898	0.270957	0.266055	0.263324	0.247026
GOBP_NEGATIVE_REGULATION_OF_PROTEASOMAL_PROTEIN_CATABOLIC_PROCESS	0.0338886	0.0380939	0.0413763	0.045146	0.0499737	0.0563289	-4.4953e-05	0.00647968	0.0113127	0.0145954	0.0198311	0.0291085
GOBP_NEGATIVE_REGULATION_OF_PROTEASOMAL_UBIQUITIN_DEPENDENT_PROTEIN_CATABOLIC_PROCESS	0.0273235	0.0318328	0.034669	0.0379205	0.0424447	0.0468539	0.0136556	0.0247245	0.0305415	0.0348055	0.0369772	0.0383484
GOBP_NEGATIVE_REGULATION_OF_PROTEIN_ACETYLATION	-0.073134	-0.0679255	-0.0625402	-0.0636223	-0.0599184	-0.0525883	-0.0964475	-0.0732101	-0.0674067	-0.0612247	-0.0639049	-0.0762001
GOBP_NEGATIVE_REGULATION_OF_PROTEIN_BINDING	0.0394877	0.0433615	0.0445156	0.0436699	0.0436738	0.0438632	0.0927262	0.105036	0.109003	0.10841	0.110455	0.10557
GOBP_NEGATIVE_REGULATION_OF_PROTEIN_CATABOLIC_PROCESS	0.0524657	0.0540112	0.0554425	0.0578401	0.0600184	0.0644272	0.0663813	0.0800611	0.0835091	0.0872553	0.0901094	0.0920529
GOBP_NEGATIVE_REGULATION_OF_PROTEIN_CONTAINING_COMPLEX_ASSEMBLY	-0.013688	-0.0140839	-0.0153641	-0.0161737	-0.0158842	-0.015282	0.025464	0.0427365	0.0466586	0.0463712	0.0481689	0.0384391
GOBP_NEGATIVE_REGULATION_OF_PROTEIN_CONTAINING_COMPLEX_DISASSEMBLY	-0.0172162	-0.019006	-0.0214984	-0.0238325	-0.0252355	-0.0266589	-0.002443	0.00856218	0.010761	0.0108144	0.0115038	0.00601928
GOBP_NEGATIVE_REGULATION_OF_PROTEIN_DEPHOSPHORYLATION	-0.0244211	-0.0120369	-0.00523529	0.00429223	0.0126356	0.020626	0.00766129	0.0458097	0.0579089	0.0649957	0.0783234	0.0845131
GOBP_NEGATIVE_REGULATION_OF_PROTEIN_KINASE_B_SIGNALING	0.00255117	0.00103373	0.0033399	0.00168892	0.00256584	0.00599747	0.0336544	0.0301711	0.0257732	0.0219282	0.0198689	0.0182079
GOBP_NEGATIVE_REGULATION_OF_PROTEIN_LOCALIZATION	0.0541921	0.0559895	0.0576613	0.0590213	0.0602796	0.0619515	0.0820243	0.0858705	0.0878018	0.0881558	0.0891444	0.089782
GOBP_NEGATIVE_REGULATION_OF_PROTEIN_LOCALIZATION_TO_CELL_PERIPHERY	-0.0235497	-0.0156194	-0.0132309	-0.0108435	-0.00800053	-0.00635308	0.0200826	0.0192951	0.0216451	0.0189567	0.0185961	0.0166791
GOBP_NEGATIVE_REGULATION_OF_PROTEIN_LOCALIZATION_TO_MEMBRANE	-0.0333978	-0.0263464	-0.0230959	-0.0196566	-0.017137	-0.0145807	0.0150383	0.0118162	0.0140628	0.0116079	0.0121468	0.0133068
GOBP_NEGATIVE_REGULATION_OF_PROTEIN_LOCALIZATION_TO_NUCLEUS	0.00972626	0.00384023	0.00415486	0.00601512	0.00645683	0.0128443	0.0117614	-0.003114	-0.00660843	-0.00785559	-0.0108412	-0.00225756
GOBP_NEGATIVE_REGULATION_OF_PROTEIN_MATURATION	0.0079182	0.00847317	0.011093	0.012276	0.0153494	0.0219297	0.0738349	0.0616889	0.0597235	0.0546725	0.0533566	0.0508591
GOBP_NEGATIVE_REGULATION_OF_PROTEIN_MODIFICATION_BY_SMALL_PROTEIN_CONJUGATION_OR_REMOVAL	0.156611	0.157335	0.157403	0.155891	0.15587	0.152871	0.156057	0.171925	0.178765	0.182027	0.187541	0.185925
GOBP_NEGATIVE_REGULATION_OF_PROTEIN_POLYMERIZATION	-0.0583747	-0.0557006	-0.057812	-0.0591329	-0.0591065	-0.0596489	-0.00898188	0.0235897	0.0311269	0.0334076	0.0378999	0.0227551
GOBP_NEGATIVE_REGULATION_OF_PROTEIN_SECRETION	0.0529866	0.057272	0.0588046	0.0587573	0.058439	0.0614225	0.0824541	0.0865189	0.0854261	0.0859875	0.0867789	0.0903882
GOBP_NEGATIVE_REGULATION_OF_PROTEIN_SERINE_THREONINE_KINASE_ACTIVITY	0.00803818	0.009731	0.00929395	0.00810068	0.00854975	0.00909026	0.0421763	0.0457984	0.0462146	0.0473352	0.0445521	0.0395706
GOBP_NEGATIVE_REGULATION_OF_PROTEIN_TYROSINE_KINASE_ACTIVITY	-0.036833	-0.0367642	-0.0381783	-0.0398744	-0.0399263	-0.0479325	0.0238905	0.0375896	0.0359729	0.0342441	0.0330059	0.0239051
GOBP_NEGATIVE_REGULATION_OF_PROTEOLYSIS	0.452665	0.456639	0.460415	0.461303	0.465043	0.467508	0.545591	0.552712	0.556435	0.556589	0.559914	0.561187
GOBP_NEGATIVE_REGULATION_OF_PROTEOLYSIS_INVOLVED_IN_CELLULAR_PROTEIN_CATABOLIC_PROCESS	0.0843184	0.0879725	0.0904821	0.0929627	0.0965412	0.0994199	0.0535702	0.065432	0.0714094	0.0768241	0.0819266	0.0864483
GOBP_NEGATIVE_REGULATION_OF_REACTIVE_OXYGEN_SPECIES_METABOLIC_PROCESS	0.0645614	0.0655278	0.0616166	0.0569954	0.0509414	0.0405928	0.0920791	0.0828248	0.077825	0.0724732	0.0673327	0.0616457
GOBP_NEGATIVE_REGULATION_OF_RECEPTOR_MEDIATED_ENDOCYTOSIS	0.191298	0.179191	0.172401	0.165257	0.158319	0.145564	0.230193	0.231767	0.226546	0.221249	0.214343	0.200456
GOBP_NEGATIVE_REGULATION_OF_RECEPTOR_SIGNALING_PATHWAY_VIA_JAK_STAT	-0.0491371	-0.0501167	-0.0468753	-0.0472738	-0.0463262	-0.0409419	0.000940943	0.010671	0.0114337	0.0127222	0.0138059	0.012652
GOBP_NEGATIVE_REGULATION_OF_RECEPTOR_SIGNALING_PATHWAY_VIA_STAT	-0.0410743	-0.0422981	-0.038761	-0.0379992	-0.0365829	-0.0314509	0.00124422	0.0120226	0.0137637	0.0143246	0.0160129	0.0145803
GOBP_NEGATIVE_REGULATION_OF_REGULATED_SECRETORY_PATHWAY	-0.0543516	-0.0520948	-0.0513926	-0.0535414	-0.0517965	-0.0608001	0.0217582	0.063672	0.0739018	0.07892	0.0823345	0.0547468
GOBP_NEGATIVE_REGULATION_OF_REPRODUCTIVE_PROCESS	0.0287529	0.035736	0.0417105	0.0451431	0.0506819	0.0589824	0.0732977	0.0873422	0.0910679	0.0964287	0.0985873	0.0951722
GOBP_NEGATIVE_REGULATION_OF_RESPONSE_TO_BIOTIC_STIMULUS	0.0328738	0.0284482	0.0267665	0.0248896	0.0213888	0.0151043	0.0999286	0.107907	0.108899	0.108206	0.105786	0.0949929
GOBP_NEGATIVE_REGULATION_OF_RESPONSE_TO_CYTOKINE_STIMULUS	0.0132697	0.0181677	0.0192825	0.0221746	0.0216076	0.0183961	0.0542461	0.0605127	0.0606557	0.060357	0.0573126	0.0475765
GOBP_NEGATIVE_REGULATION_OF_RESPONSE_TO_DNA_DAMAGE_STIMULUS	-0.0172059	-0.0200445	-0.0201774	-0.0211211	-0.0211349	-0.0205558	-0.00279076	0.00363982	0.00579783	0.00696564	0.00840671	0.00668636
GOBP_NEGATIVE_REGULATION_OF_RESPONSE_TO_ENDOPLASMIC_RETICULUM_STRESS	0.0833199	0.0844812	0.0845485	0.081878	0.081551	0.0814998	0.152696	0.151571	0.147446	0.146375	0.142731	0.139643
GOBP_NEGATIVE_REGULATION_OF_RESPONSE_TO_WOUNDING	0.389086	0.3912	0.394788	0.396498	0.400371	0.407781	0.515828	0.49495	0.487181	0.481266	0.476702	0.479916
GOBP_NEGATIVE_REGULATION_OF_RHO_PROTEIN_SIGNAL_TRANSDUCTION	-0.0279822	-0.023036	-0.0209951	-0.0210792	-0.0183863	-0.021777	-0.0108648	-0.00372299	0.00405766	0.00446896	0.0100225	0.0146019
GOBP_NEGATIVE_REGULATION_OF_RNA_CATABOLIC_PROCESS	-0.00287689	-0.00359142	-0.0057574	-0.00711764	-0.0106075	-0.0153634	0.0507204	0.0605951	0.0613704	0.0608882	0.0578061	0.0378157
GOBP_NEGATIVE_REGULATION_OF_RNA_SPLICING	0.0183649	0.0214065	0.0211151	0.0245831	0.0250034	0.0189475	0.0392143	0.0810446	0.0933618	0.10007	0.102848	0.0795334
GOBP_NEGATIVE_REGULATION_OF_SECRETION	0.0074629	0.00941738	0.0102524	0.00917486	0.00944908	0.011013	0.0448913	0.0593586	0.0620896	0.0636554	0.0655217	0.062831
GOBP_NEGATIVE_REGULATION_OF_SIGNALING_RECEPTOR_ACTIVITY	-0.0368926	-0.0353696	-0.0349993	-0.0327203	-0.0321429	-0.0385266	0.00846316	0.0121006	0.014061	0.0151024	0.0168077	0.0185995
GOBP_NEGATIVE_REGULATION_OF_SIGNAL_TRANSDUCTION_BY_P53_CLASS_MEDIATOR	-0.0434851	-0.0430213	-0.0425251	-0.0451681	-0.0457585	-0.0448083	-0.0316816	-0.019414	-0.0162449	-0.0161456	-0.0128297	-0.0147027
GOBP_NEGATIVE_REGULATION_OF_SIGNAL_TRANSDUCTION_IN_ABSENCE_OF_LIGAND	-0.00381587	-0.000456284	0.00204581	2.95343e-05	0.000128832	0.00509129	0.00370272	0.00680204	0.00674744	0.00791968	0.008216	0.00146057
GOBP_NEGATIVE_REGULATION_OF_SMALL_GTPASE_MEDIATED_SIGNAL_TRANSDUCTION	0.00726896	0.00726901	0.00651728	0.00536409	0.00525527	0.00214481	0.0171712	0.0192813	0.0215275	0.0207741	0.0223104	0.0219112
GOBP_NEGATIVE_REGULATION_OF_SMALL_MOLECULE_METABOLIC_PROCESS	0.182784	0.178657	0.179015	0.17619	0.17543	0.176881	0.1707	0.164309	0.162087	0.160316	0.160443	0.168863
GOBP_NEGATIVE_REGULATION_OF_SMOOTHENED_SIGNALING_PATHWAY	-0.0157108	-0.0141933	-0.0132149	-0.0107978	-0.00823391	-0.00282176	-0.00923105	-0.00966324	-0.0089847	-0.0105306	-0.00830148	-0.00720431
GOBP_NEGATIVE_REGULATION_OF_SMOOTH_MUSCLE_CELL_MIGRATION	-0.0485558	-0.0468807	-0.0489297	-0.0506841	-0.0508577	-0.0617517	0.00784509	0.0113974	0.00541006	0.00751163	0.00284011	-0.00328751
GOBP_NEGATIVE_REGULATION_OF_SMOOTH_MUSCLE_CELL_PROLIFERATION	0.0877997	0.0945541	0.0981359	0.0989143	0.102323	0.0999676	0.114294	0.118084	0.116932	0.116704	0.116448	0.118481
GOBP_NEGATIVE_REGULATION_OF_STEM_CELL_DIFFERENTIATION	-0.0122733	-0.0196755	-0.0190738	-0.0209978	-0.0245563	-0.0335526	0.0138457	0.0177327	0.0126447	0.0120589	0.00553584	-0.00130156
GOBP_NEGATIVE_REGULATION_OF_STEROID_METABOLIC_PROCESS	0.185268	0.183323	0.186126	0.184326	0.186891	0.193161	0.220828	0.206327	0.200842	0.194043	0.190766	0.193428
GOBP_NEGATIVE_REGULATION_OF_STRESS_ACTIVATED_PROTEIN_KINASE_SIGNALING_CASCADE	0.0319166	0.0312441	0.028843	0.0278797	0.0257799	0.0233335	0.0538598	0.0532771	0.0521247	0.0508353	0.0455676	0.0352769
GOBP_NEGATIVE_REGULATION_OF_STRIATED_MUSCLE_CELL_DIFFERENTIATION	-0.0369312	-0.0320363	-0.0322097	-0.0297928	-0.0280127	-0.0294963	0.00320929	0.0182952	0.0223038	0.024947	0.0274136	0.0220416
GOBP_NEGATIVE_REGULATION_OF_SUPRAMOLECULAR_FIBER_ORGANIZATION	-0.00361602	-0.000617677	-0.00118884	0.000612273	0.000571171	0.00243098	0.0422008	0.0608793	0.0650633	0.0660571	0.0695728	0.0641917
GOBP_NEGATIVE_REGULATION_OF_SYNAPTIC_TRANSMISSION	-0.0012333	0.00232374	0.00247603	0.00387976	0.00566766	0.00503235	0.0222685	0.0294144	0.0295922	0.032124	0.0323787	0.0278891
GOBP_NEGATIVE_REGULATION_OF_TELOMERE_MAINTENANCE	-0.010325	-0.00915013	-0.00805839	-0.00818318	-0.00766033	-0.00523526	-0.0093835	-0.00143468	0.00141602	0.00179353	0.00322456	-0.00401339
GOBP_NEGATIVE_REGULATION_OF_TELOMERE_MAINTENANCE_VIA_TELOMERASE	-0.0160691	-0.012275	-0.0110977	-0.0123785	-0.00982462	-0.00640122	0.00568547	0.0180677	0.0241239	0.0231471	0.0248906	0.01611
GOBP_NEGATIVE_REGULATION_OF_TELOMERE_MAINTENANCE_VIA_TELOMERE_LENGTHENING	-0.0130183	-0.0111356	-0.0106525	-0.0118834	-0.0107639	-0.00905548	-3.98965e-05	0.0115846	0.0149494	0.0155324	0.0168808	0.00773613
GOBP_NEGATIVE_REGULATION_OF_TOLL_LIKE_RECEPTOR_SIGNALING_PATHWAY	-0.0233162	-0.0169027	-0.0163961	-0.0163223	-0.0147365	-0.0167136	0.00591946	0.0195324	0.023968	0.0260164	0.0265266	0.0188799
GOBP_NEGATIVE_REGULATION_OF_TOR_SIGNALING	0.000931635	0.00130215	0.00333465	0.00666004	0.00838377	0.0113945	-0.0277269	-0.0307648	-0.0326423	-0.0310236	-0.0325583	-0.0291137
GOBP_NEGATIVE_REGULATION_OF_TRANSFERASE_ACTIVITY	0.0463368	0.0487664	0.0498999	0.0519915	0.0531237	0.0548982	0.072925	0.0825992	0.0856041	0.0875222	0.0887626	0.0884576
GOBP_NEGATIVE_REGULATION_OF_TRANSFORMING_GROWTH_FACTOR_BETA_RECEPTOR_SIGNALING_PATHWAY	-0.019413	-0.0198704	-0.0202501	-0.0196334	-0.0184228	-0.0163673	0.0109276	0.00924202	0.00521708	0.00337116	0.00264497	0.00338491
GOBP_NEGATIVE_REGULATION_OF_TRANSMEMBRANE_RECEPTOR_PROTEIN_SERINE_THREONINE_KINASE_SIGNALING_PATHWAY	-0.048842	-0.0487032	-0.0484145	-0.0488992	-0.0470058	-0.0454957	-0.0129891	-0.0178196	-0.0219083	-0.0241056	-0.025985	-0.0261081
GOBP_NEGATIVE_REGULATION_OF_TRANSMEMBRANE_TRANSPORT	0.0306225	0.0295097	0.0317968	0.0329728	0.0339133	0.0348019	0.0474119	0.0615293	0.0652454	0.06618	0.0673577	0.0601005
GOBP_NEGATIVE_REGULATION_OF_TRANSPORTER_ACTIVITY	0.0667104	0.0600057	0.0607809	0.0614501	0.0619174	0.0635001	0.0589402	0.0671667	0.0717332	0.0696301	0.0737002	0.072206
GOBP_NEGATIVE_REGULATION_OF_TUMOR_NECROSIS_FACTOR_SUPERFAMILY_CYTOKINE_PRODUCTION	-0.0484978	-0.0528609	-0.0564319	-0.0608976	-0.0647748	-0.070099	0.100158	0.118979	0.124451	0.125049	0.122611	0.106674
GOBP_NEGATIVE_REGULATION_OF_TYPE_I_INTERFERON_PRODUCTION	-0.0407633	-0.0410315	-0.0398601	-0.0401985	-0.0426309	-0.0456792	0.00157881	0.0169018	0.022127	0.0237174	0.0209864	0.0126987
GOBP_NEGATIVE_REGULATION_OF_T_CELL_DIFFERENTIATION	-0.0513673	-0.0506697	-0.051273	-0.0543433	-0.0542695	-0.0603038	0.0137853	0.0363818	0.0437275	0.0450651	0.0459104	0.0329083
GOBP_NEGATIVE_REGULATION_OF_T_CELL_MEDIATED_IMMUNITY	0.0224739	0.0254891	0.0212687	0.0200431	0.0145367	0.00116527	0.0790258	0.0889788	0.0865784	0.0824471	0.0746492	0.0447054
GOBP_NEGATIVE_REGULATION_OF_T_CELL_PROLIFERATION	-0.0159537	-0.0155281	-0.0160929	-0.017762	-0.0211913	-0.030032	0.0421119	0.0508517	0.0507512	0.0484884	0.0430602	0.0249146
GOBP_NEGATIVE_REGULATION_OF_T_CELL_RECEPTOR_SIGNALING_PATHWAY	-0.0374998	-0.0435483	-0.0445174	-0.04489	-0.0458171	-0.0509044	0.0410835	0.0644643	0.0681778	0.0684238	0.0641418	0.0541653
GOBP_NEGATIVE_REGULATION_OF_UBIQUITIN_DEPENDENT_PROTEIN_CATABOLIC_PROCESS	0.096142	0.0985081	0.100102	0.102208	0.104767	0.104894	0.0841761	0.100198	0.106501	0.112409	0.114768	0.111755
GOBP_NEGATIVE_REGULATION_OF_UBIQUITIN_PROTEIN_TRANSFERASE_ACTIVITY	0.326025	0.329302	0.329554	0.326947	0.327018	0.319935	0.294712	0.333042	0.35307	0.359133	0.374382	0.368796
GOBP_NEGATIVE_REGULATION_OF_VASCULAR_ASSOCIATED_SMOOTH_MUSCLE_CELL_PROLIFERATION	-0.0497515	-0.0520558	-0.0538086	-0.0579988	-0.0595973	-0.0696557	-0.0153808	-0.0113608	-0.0151479	-0.016553	-0.0201942	-0.0326647
GOBP_NEGATIVE_REGULATION_OF_VASCULATURE_DEVELOPMENT	0.0221478	0.0275977	0.0307705	0.0329232	0.0363266	0.0397451	0.0630263	0.0641751	0.064433	0.0630903	0.0671917	0.067814
GOBP_NEGATIVE_REGULATION_OF_VIRAL_GENOME_REPLICATION	-0.101263	-0.101459	-0.101368	-0.104656	-0.105746	-0.103878	0.0210781	0.0444683	0.0549776	0.0597335	0.0615131	0.0538289
GOBP_NEGATIVE_REGULATION_OF_VIRAL_LIFE_CYCLE	-0.0112693	-0.0112115	-0.0102019	-0.0158694	-0.0152818	-0.011026	0.273297	0.311732	0.321593	0.325069	0.332617	0.314296
GOBP_NEGATIVE_REGULATION_OF_VIRAL_PROCESS	-0.0243681	-0.0246399	-0.0226473	-0.0248567	-0.0245659	-0.0220736	0.102613	0.124681	0.133368	0.136609	0.138782	0.129295
GOBP_NEGATIVE_REGULATION_OF_WNT_SIGNALING_PATHWAY	0.00387389	0.00713185	0.0101605	0.01231	0.0149987	0.018431	0.00696815	0.00747253	0.00953054	0.00986272	0.0113332	0.0151943
GOBP_NEGATIVE_REGULATION_OF_WOUND_HEALING	0.458483	0.464053	0.469439	0.473731	0.478182	0.486376	0.614986	0.595978	0.588011	0.582814	0.578344	0.580506
GOBP_NEPHRON_DEVELOPMENT	-0.0107213	-0.0144762	-0.0168738	-0.0214848	-0.0238782	-0.0261376	0.00214134	-0.00805602	-0.0114201	-0.0147443	-0.0181107	-0.0173953
GOBP_NEPHRON_EPITHELIUM_DEVELOPMENT	-0.007662	-0.0113358	-0.0132381	-0.0165575	-0.0183118	-0.0197069	0.00917977	0.000374029	-0.00301445	-0.00549053	-0.00943715	-0.00826394
GOBP_NEPHRON_MORPHOGENESIS	-0.00790007	-0.00925843	-0.00966758	-0.0107839	-0.0116192	-0.0118985	0.00843476	-0.00349675	-0.00832866	-0.0123726	-0.0168703	-0.0140217
GOBP_NERVE_DEVELOPMENT	-0.00663862	-0.00878244	-0.0110871	-0.0143592	-0.0170561	-0.0220201	0.00798949	-0.00109337	-0.00443561	-0.00963725	-0.0140818	-0.0137681
GOBP_NEURAL_CREST_CELL_DIFFERENTIATION	-0.00185689	0.00174832	0.0017163	0.00187995	0.00330932	0.00403185	0.0144815	0.011779	0.00811333	0.00900133	0.00885071	0.0112393
GOBP_NEURAL_CREST_CELL_MIGRATION	0.000673985	0.00253761	0.00265145	0.00268364	0.005075	0.00632626	0.0284309	0.0245624	0.0212579	0.0217731	0.0220735	0.0276114
GOBP_NEURAL_NUCLEUS_DEVELOPMENT	0.102213	0.0982037	0.0940221	0.0871852	0.0817694	0.0760567	0.169131	0.181298	0.182794	0.181602	0.178849	0.163215
GOBP_NEURAL_PRECURSOR_CELL_PROLIFERATION	-0.0368108	-0.0381514	-0.0388209	-0.0402351	-0.0407243	-0.0408929	-0.022683	-0.0239785	-0.0239361	-0.0247553	-0.0242228	-0.0250887
GOBP_NEURAL_RETINA_DEVELOPMENT	-0.0101051	-0.011822	-0.00924206	-0.00774135	-0.00715299	-0.00589223	-0.0177541	-0.0186044	-0.0168625	-0.0174216	-0.01676	-0.0174205
GOBP_NEURAL_TUBE_DEVELOPMENT	-0.0353881	-0.03774	-0.037491	-0.0383829	-0.0382269	-0.0379601	-0.0222474	-0.0207595	-0.0226995	-0.023467	-0.0253287	-0.0278164
GOBP_NEURAL_TUBE_FORMATION	-0.0314888	-0.0330173	-0.0327809	-0.0332583	-0.0332942	-0.0323562	-0.0203683	-0.0176774	-0.0184762	-0.0188399	-0.0200183	-0.0220213
GOBP_NEURAL_TUBE_PATTERNING	-0.00343454	-0.00591533	-0.00272828	-0.00163976	0.00122654	0.00485563	-0.0132892	-0.00947111	-0.00920917	-0.00913005	-0.00976268	-0.00611396
GOBP_NEUROBLAST_PROLIFERATION	0.0118888	0.00541384	0.00197797	-0.00232556	-0.00414869	-0.00680955	0.0188003	0.0129302	0.0119357	0.0129884	0.0128186	0.0101717
GOBP_NEUROINFLAMMATORY_RESPONSE	-0.0355728	-0.0498724	-0.05768	-0.0681648	-0.0760144	-0.0862745	0.0404136	0.0466379	0.0436286	0.0392175	0.0284145	0.00385216
GOBP_NEUROMUSCULAR_JUNCTION_DEVELOPMENT	-0.000132264	-0.00531743	-0.00854293	-0.00834696	-0.00901965	-0.0115318	0.00241301	-0.00501687	-0.00889202	-0.0131123	-0.0127244	0.000713229
GOBP_NEUROMUSCULAR_PROCESS	0.00910377	0.00611404	0.00483098	0.00351651	0.00213598	0.000100167	-0.00158872	-0.00392704	-0.00474226	-0.00482472	-0.00473342	-0.00406748
GOBP_NEUROMUSCULAR_PROCESS_CONTROLLING_BALANCE	-0.00382719	-0.00348737	-0.00369451	-0.0051724	-0.00373305	-0.00269244	0.0153798	0.0174795	0.0183546	0.0189221	0.0200821	0.0194673
GOBP_NEURONAL_STEM_CELL_POPULATION_MAINTENANCE	0.000120754	0.00283823	0.00518935	0.00496475	0.00533146	0.00858311	0.000646354	-0.00314393	-0.00323934	-0.000179654	-0.000166231	-0.00133952
GOBP_NEURON_APOPTOTIC_PROCESS	0.0369349	0.0372211	0.0372964	0.0375502	0.0364923	0.0385823	0.0894277	0.100668	0.102802	0.103619	0.103273	0.098191
GOBP_NEURON_CELLULAR_HOMEOSTASIS	-0.0158552	-0.0158879	-0.0145363	-0.0138009	-0.00886741	-0.005962	-0.0454243	-0.0507032	-0.052371	-0.0485598	-0.0477315	-0.0357115
GOBP_NEURON_DEATH_IN_RESPONSE_TO_OXIDATIVE_STRESS	-0.0378957	-0.0336352	-0.0306483	-0.0316408	-0.0302603	-0.0276806	-0.0103472	0.00166185	0.00317663	0.00359057	0.0032045	-0.00369757
GOBP_NEURON_FATE_COMMITMENT	-0.0594971	-0.05914	-0.0615044	-0.0652095	-0.0670547	-0.0699639	-0.0291861	-0.0266785	-0.0293061	-0.0310005	-0.0339398	-0.0422653
GOBP_NEURON_MATURATION	0.0494275	0.0415515	0.0373915	0.0331922	0.0265879	0.0200501	0.121064	0.113475	0.10655	0.0991528	0.0916818	0.0774515
GOBP_NEURON_MIGRATION	-0.0388435	-0.0363411	-0.0359953	-0.0369718	-0.0367921	-0.0357516	-0.0109146	-0.012548	-0.0140116	-0.0133174	-0.0118504	-0.00973158
GOBP_NEURON_PROJECTION_ARBORIZATION	0.0153849	0.00391999	-0.000518903	-0.0084494	-0.0162827	-0.02716	0.0334543	0.0183226	0.00865348	0.00148242	-0.00920867	-0.0164433
GOBP_NEURON_PROJECTION_EXTENSION	-0.00481371	-0.000669407	0.0020369	0.00510728	0.00766368	0.011647	0.0258442	0.0286994	0.0311385	0.032177	0.0333838	0.0335271
GOBP_NEURON_PROJECTION_EXTENSION_INVOLVED_IN_NEURON_PROJECTION_GUIDANCE	-0.0522885	-0.0494505	-0.0468582	-0.0484063	-0.0456892	-0.0467341	-0.00731064	-0.0143737	-0.0181356	-0.0174193	-0.0193796	-0.0146352
GOBP_NEURON_PROJECTION_GUIDANCE	-0.0524293	-0.0536239	-0.054425	-0.0562728	-0.0561361	-0.0577217	-0.0231571	-0.0244919	-0.027081	-0.0292171	-0.0309412	-0.0343397
GOBP_NEURON_PROJECTION_ORGANIZATION	0.0253136	0.0278044	0.0279407	0.0295607	0.0306565	0.0298571	0.0608591	0.0619877	0.0623043	0.0624008	0.0628933	0.0595037
GOBP_NEURON_PROJECTION_REGENERATION	-0.0322913	-0.0449438	-0.0512509	-0.0614579	-0.0647306	-0.0676176	0.0273245	0.0128554	0.0031343	-0.00563889	-0.0148579	-0.0310896
GOBP_NEURON_RECOGNITION	-0.0419345	-0.0430442	-0.0430953	-0.0415743	-0.0419804	-0.0399649	0.0110784	0.0168331	0.0170032	0.0157049	0.0164733	0.0104087
GOBP_NEUROPEPTIDE_SIGNALING_PATHWAY	-0.0170656	-0.0199496	-0.0233517	-0.0290495	-0.0306574	-0.0343178	0.00403513	0.0115451	0.0134891	0.0133412	0.0139438	0.00119276
GOBP_NEUROTRANSMITTER_REUPTAKE	-0.0824348	-0.0575114	-0.0348504	-0.0102615	0.0190994	0.077144	-0.124132	-0.114483	-0.0949542	-0.0835477	-0.0526743	0.0269985
GOBP_NEUROTRANSMITTER_SECRETION	-0.0110934	-0.013383	-0.0130809	-0.0137941	-0.0129224	-0.0138282	-0.00690895	-0.00886738	-0.0102294	-0.0096022	-0.0114302	-0.0156657
GOBP_NEUROTRANSMITTER_TRANSPORT	-0.0421794	-0.0394172	-0.035512	-0.0323845	-0.0266836	-0.017845	-0.047379	-0.0461367	-0.0435927	-0.0415821	-0.0381397	-0.0289205
GOBP_NEUROTRANSMITTER_UPTAKE	-0.0819616	-0.0600436	-0.0406384	-0.0194877	0.00531573	0.0543067	-0.104067	-0.0940567	-0.0774177	-0.0683669	-0.0428328	0.0230968
GOBP_NEUROTROPHIN_SIGNALING_PATHWAY	-0.0209151	-0.0192599	-0.0198115	-0.0197294	-0.018598	-0.0152598	0.0262941	0.0299932	0.0318735	0.0318102	0.032834	0.0244496
GOBP_NEUROTROPHIN_TRK_RECEPTOR_SIGNALING_PATHWAY	0.0189229	0.0169014	0.0156812	0.0135503	0.0122567	0.012196	0.0427942	0.033427	0.0324109	0.0285629	0.028801	0.0217487
GOBP_NEUTRAL_AMINO_ACID_TRANSPORT	0.00237258	-0.00880301	-0.0120317	-0.0139787	-0.0140103	-0.00143056	0.0296186	0.015153	0.00895378	0.00749535	0.00153557	0.0187616
GOBP_NEUTRAL_LIPID_BIOSYNTHETIC_PROCESS	0.233895	0.246865	0.252092	0.25226	0.255321	0.262335	0.183184	0.181329	0.181497	0.1802	0.183411	0.199975
GOBP_NEUTRAL_LIPID_CATABOLIC_PROCESS	0.566059	0.545638	0.531077	0.516227	0.504381	0.484905	0.546551	0.499107	0.475083	0.459074	0.435508	0.416813
GOBP_NEUTRAL_LIPID_METABOLIC_PROCESS	0.615277	0.618673	0.618486	0.616444	0.614799	0.609502	0.572748	0.559034	0.552937	0.549364	0.544582	0.550095
GOBP_NEUTROPHIL_ACTIVATION_INVOLVED_IN_IMMUNE_RESPONSE	-0.177987	-0.169608	-0.167506	-0.17448	-0.176126	-0.184343	0.00357717	0.0888902	0.120523	0.127815	0.138992	0.0859482
GOBP_NEUTROPHIL_CHEMOTAXIS	-0.149292	-0.150956	-0.15329	-0.158988	-0.162626	-0.170704	0.18005	0.209746	0.21443	0.212485	0.206198	0.171306
GOBP_NEUTROPHIL_MEDIATED_IMMUNITY	-0.0290988	-0.032571	-0.0374915	-0.0484455	-0.0545056	-0.069022	0.0955649	0.149635	0.164022	0.165719	0.163445	0.108642
GOBP_NEUTROPHIL_MIGRATION	-0.150067	-0.150875	-0.151894	-0.156099	-0.158879	-0.164623	0.151655	0.187204	0.194809	0.19562	0.193838	0.162403
GOBP_NIK_NF_KAPPAB_SIGNALING	-0.0190371	-0.0216167	-0.0229687	-0.0271238	-0.0279933	-0.0316131	0.0462956	0.0529786	0.0529151	0.0518769	0.0471526	0.0346711
GOBP_NITRIC_OXIDE_SYNTHASE_BIOSYNTHETIC_PROCESS	-0.0302041	-0.0358713	-0.0335661	-0.0319092	-0.0362378	-0.037692	0.00600191	0.0047638	0.00799065	0.00497069	0.00846613	0.00529355
GOBP_NON_CANONICAL_WNT_SIGNALING_PATHWAY	-0.0174763	-0.0137572	-0.0120583	-0.00988185	-0.00643572	-0.000235308	0.00228986	-0.000424096	-0.000371797	0.000533991	0.00342998	0.0132508
GOBP_NON_MOTILE_CILIUM_ASSEMBLY	-0.0115648	-0.0129129	-0.0127401	-0.0122925	-0.0118462	-0.0126777	-0.019133	-0.0207419	-0.0204634	-0.0221811	-0.0226739	-0.0281639
GOBP_NOTCH_SIGNALING_PATHWAY	-0.0265123	-0.0282685	-0.0297781	-0.0322494	-0.0341284	-0.0374308	0.00299204	-0.00287276	-0.00726934	-0.0101165	-0.0151737	-0.0212573
GOBP_NUCLEAR_CHROMOSOME_SEGREGATION	-0.029202	-0.028126	-0.0286517	-0.030052	-0.0302696	-0.0312812	-0.0183484	-0.00166794	0.00406962	0.00811756	0.0109634	0.000691422
GOBP_NUCLEAR_ENVELOPE_ORGANIZATION	-0.00954757	-0.00812118	-0.0103657	-0.0128862	-0.0122391	-0.0132881	-0.00166417	0.0114561	0.0154795	0.0187697	0.0197339	0.0178105
GOBP_NUCLEAR_EXPORT	-0.0339242	-0.033874	-0.0342155	-0.0320862	-0.0313129	-0.02968	0.00210454	0.013831	0.0171625	0.0201322	0.0198664	0.0107611
GOBP_NUCLEAR_MEMBRANE_ORGANIZATION	-0.00183696	-0.00184919	-0.0055512	-0.00724026	-0.00780243	-0.00858887	-0.0165576	-0.00578088	-0.00191607	0.00371427	0.0051026	0.00697744
GOBP_NUCLEAR_MEMBRANE_REASSEMBLY	-0.000313906	-0.000239823	-0.000174494	-0.000809849	0.00229153	0.00919501	-0.0359535	-0.0297008	-0.0266609	-0.0230066	-0.0205352	-0.00943187
GOBP_NUCLEAR_TRANSCRIBED_MRNA_CATABOLIC_PROCESS	-0.0219729	-0.0225696	-0.0233166	-0.0225337	-0.0237156	-0.0269022	0.00546446	0.0103065	0.0109862	0.0123413	0.0093916	-0.00318225
GOBP_NUCLEAR_TRANSCRIBED_MRNA_CATABOLIC_PROCESS_DEADENYLATION_DEPENDENT_DECAY	0.0029519	0.000124627	-0.000105269	-7.23902e-05	-0.00171302	-0.00593088	0.034079	0.0361876	0.0337734	0.0334337	0.0274474	0.015236
GOBP_NUCLEAR_TRANSCRIBED_MRNA_CATABOLIC_PROCESS_NONSENSE_MEDIATED_DECAY	-0.00923275	-0.00667708	-0.00868483	-0.00953268	-0.0101765	-0.0158836	0.00804824	0.0173024	0.0223198	0.0227045	0.0224274	0.0114378
GOBP_NUCLEAR_TRANSCRIBED_MRNA_POLY_A_TAIL_SHORTENING	-0.0218431	-0.0238825	-0.0222026	-0.0201724	-0.0219991	-0.0266986	0.0336787	0.0301704	0.0265608	0.0251863	0.0177027	0.00146557
GOBP_NUCLEIC_ACID_PHOSPHODIESTER_BOND_HYDROLYSIS	-0.0329311	-0.0310501	-0.0309507	-0.0279035	-0.0275002	-0.0285295	-0.0411615	-0.0385296	-0.0389207	-0.0363872	-0.0383239	-0.0404501
GOBP_NUCLEOBASE_CONTAINING_COMPOUND_TRANSPORT	-0.0307213	-0.0299975	-0.0299369	-0.0275297	-0.026729	-0.0269994	0.000481656	0.0125639	0.015329	0.0181962	0.0186865	0.0113926
GOBP_NUCLEOBASE_CONTAINING_SMALL_MOLECULE_CATABOLIC_PROCESS	-0.0554011	-0.0429029	-0.0353089	-0.0321573	-0.0271958	-0.018028	-0.118046	-0.116632	-0.11375	-0.108837	-0.107501	-0.0942185
GOBP_NUCLEOBASE_METABOLIC_PROCESS	0.155211	0.157503	0.157087	0.154929	0.153623	0.147908	0.115466	0.110033	0.108699	0.11003	0.102314	0.0961414
GOBP_NUCLEOSIDE_BISPHOSPHATE_BIOSYNTHETIC_PROCESS	0.136076	0.130872	0.127079	0.120904	0.120896	0.120748	0.0379982	0.0187072	0.0177283	0.0176282	0.0192414	0.0385032
GOBP_NUCLEOSIDE_BISPHOSPHATE_METABOLIC_PROCESS	0.296298	0.293707	0.290219	0.286408	0.283579	0.276981	0.148766	0.125894	0.122777	0.12167	0.122182	0.143062
GOBP_NUCLEOSIDE_DIPHOSPHATE_METABOLIC_PROCESS	0.119575	0.107219	0.0996161	0.0916032	0.0858683	0.0784941	0.117148	0.117543	0.11649	0.117218	0.115591	0.109067
GOBP_NUCLEOSIDE_METABOLIC_PROCESS	0.0498656	0.0533423	0.0538412	0.0545463	0.0557688	0.0611382	-0.0214824	-0.0189937	-0.017312	-0.0120856	-0.0122786	-0.0128741
GOBP_NUCLEOSIDE_MONOPHOSPHATE_BIOSYNTHETIC_PROCESS	0.00802105	0.00863376	0.00796271	0.00599021	0.0037432	0.00320069	-0.0490844	-0.0443907	-0.044373	-0.039173	-0.0419912	-0.0564527
GOBP_NUCLEOSIDE_MONOPHOSPHATE_METABOLIC_PROCESS	0.00714429	0.00798822	0.0071934	0.00717827	0.00589044	0.00470962	-0.0439149	-0.042435	-0.0421174	-0.0376402	-0.0400332	-0.0450548
GOBP_NUCLEOSIDE_PHOSPHATE_BIOSYNTHETIC_PROCESS	0.301776	0.293146	0.287359	0.279354	0.274392	0.268281	0.239964	0.231578	0.22868	0.227351	0.225784	0.226929
GOBP_NUCLEOSIDE_PHOSPHATE_CATABOLIC_PROCESS	0.00598337	0.0117254	0.0136317	0.0170928	0.0203544	0.0241405	-0.0353181	-0.0360518	-0.0319475	-0.0298995	-0.0270939	-0.0204575
GOBP_NUCLEOSIDE_TRIPHOSPHATE_BIOSYNTHETIC_PROCESS	0.427985	0.409072	0.397441	0.382329	0.371743	0.355736	0.349251	0.345829	0.34174	0.337984	0.334585	0.327533
GOBP_NUCLEOSIDE_TRIPHOSPHATE_METABOLIC_PROCESS	0.330542	0.317659	0.308957	0.297741	0.289977	0.276818	0.272022	0.275527	0.274431	0.272053	0.271154	0.263778
GOBP_NUCLEOSOME_ASSEMBLY	-0.0850814	-0.084044	-0.0839353	-0.0853558	-0.0838799	-0.0874067	-0.0382927	0.00212374	0.0152549	0.0222227	0.0259942	0.00207885
GOBP_NUCLEOSOME_MOBILIZATION	-0.0050291	-0.00517922	-0.00351417	-0.00434581	-0.00416661	-0.00497014	-0.00811066	-1.49085e-05	0.0101745	0.00666723	0.00711374	-0.0101308
GOBP_NUCLEOSOME_ORGANIZATION	-0.0638285	-0.0634986	-0.0620533	-0.062975	-0.0613136	-0.0626969	-0.0345321	-0.00810802	0.00299948	0.00817653	0.0103701	-0.00857683
GOBP_NUCLEOTIDE_BINDING_DOMAIN_LEUCINE_RICH_REPEAT_CONTAINING_RECEPTOR_SIGNALING_PATHWAY	-0.00139474	0.000815832	0.00475605	0.00520279	0.00362562	0.00953354	0.0265616	0.0199676	0.0189003	0.015907	0.0148504	0.00941742
GOBP_NUCLEOTIDE_EXCISION_REPAIR	-0.0161519	-0.0162014	-0.0166394	-0.017869	-0.0175158	-0.0187186	-0.0378104	-0.0359052	-0.0355434	-0.0348729	-0.0349161	-0.0367843
GOBP_NUCLEOTIDE_PHOSPHORYLATION	0.128944	0.111096	0.101664	0.0902004	0.0821888	0.0725441	0.141972	0.140533	0.137748	0.136775	0.133099	0.12452
GOBP_NUCLEOTIDE_SUGAR_METABOLIC_PROCESS	-0.0145472	-0.0145167	-0.0119491	-0.0130403	-0.00770116	-0.0037402	-0.0390069	-0.043344	-0.0421852	-0.0435547	-0.0416211	-0.032
GOBP_NUCLEOTIDE_TRANSPORT	-0.0340868	-0.0292611	-0.0259971	-0.0248891	-0.0214916	-0.015678	-0.0267496	-0.0320677	-0.0333024	-0.0332393	-0.0325185	-0.0221293
GOBP_NUCLEUS_LOCALIZATION	0.00348743	0.00260634	0.00415979	0.00659152	0.00503698	0.00880793	0.0139386	0.022254	0.0206582	0.0185924	0.0153812	0.00560595
GOBP_NUCLEUS_ORGANIZATION	-0.0425676	-0.0416482	-0.0420683	-0.0427622	-0.0425911	-0.0441243	-0.0161526	-0.00100626	0.00373268	0.00649709	0.00871743	0.00152545
GOBP_N_TERMINAL_PROTEIN_AMINO_ACID_MODIFICATION	0.00057933	0.00959721	0.00977019	0.0116987	0.0143628	0.0122126	-0.0203357	-0.0172361	-0.0189952	-0.0129664	-0.00904739	-0.00949152
GOBP_ODONTOGENESIS	-0.0340164	-0.0371592	-0.0377882	-0.0422394	-0.042762	-0.0393781	0.0102076	-0.000461007	-0.00376611	-0.00733389	-0.00911568	-0.00597011
GOBP_ODONTOGENESIS_OF_DENTIN_CONTAINING_TOOTH	-0.01722	-0.0162949	-0.015326	-0.0157064	-0.0145316	-0.00904064	0.00858013	0.00360922	0.0035528	0.000154534	0.000315934	0.00232633
GOBP_OLEFINIC_COMPOUND_METABOLIC_PROCESS	0.386931	0.404256	0.413355	0.424394	0.432922	0.444509	0.242825	0.242488	0.251024	0.256545	0.272128	0.315334
GOBP_OLFACTORY_LOBE_DEVELOPMENT	-0.101136	-0.101958	-0.103449	-0.107835	-0.114712	-0.126123	-0.0542766	-0.0522095	-0.0564973	-0.0607039	-0.0628881	-0.071896
GOBP_OLIGODENDROCYTE_DEVELOPMENT	0.0356997	0.0320563	0.0322067	0.0312909	0.0308911	0.0335606	0.0684782	0.0573123	0.0483712	0.0439655	0.0383228	0.0374007
GOBP_OLIGODENDROCYTE_DIFFERENTIATION	0.0167943	0.0147953	0.0146515	0.0135875	0.012573	0.0134806	0.0436812	0.0402416	0.0340887	0.032496	0.0284905	0.023228
GOBP_OLIGOSACCHARIDE_METABOLIC_PROCESS	0.0332389	0.0282279	0.0262684	0.0251792	0.0241654	0.0239262	0.0725789	0.0669818	0.0627407	0.0606385	0.0558939	0.0511441
GOBP_ONE_CARBON_METABOLIC_PROCESS	0.237624	0.222657	0.213628	0.204803	0.196039	0.185324	0.108763	0.0803089	0.0667996	0.0620386	0.0518553	0.0480853
GOBP_OOCYTE_DIFFERENTIATION	-0.00983749	-0.0011696	0.00560519	0.0105466	0.0157008	0.0258772	-0.0160891	-0.0070138	-0.000761623	0.00268294	0.00838924	0.0157144
GOBP_OOCYTE_MATURATION	-0.0382537	-0.0211477	-0.00802905	0.00232889	0.012487	0.0302288	-0.0434301	-0.0200344	-0.00808865	-0.000651733	0.0105719	0.0188719
GOBP_OOGENESIS	-0.0304857	-0.026466	-0.022817	-0.0196927	-0.0174693	-0.010493	-0.0344535	-0.0238659	-0.0187479	-0.0159749	-0.0111137	-0.0117168
GOBP_ORGANELLE_DISASSEMBLY	0.0229852	0.0275162	0.0286017	0.0310105	0.0321129	0.0346518	0.011455	0.0155702	0.0152507	0.0202139	0.0211228	0.0285496
GOBP_ORGANELLE_FUSION	-0.00234497	0.000330268	0.00133472	0.00360028	0.0031724	0.0032229	0.0248607	0.0321515	0.036343	0.0385188	0.0407685	0.0374218
GOBP_ORGANELLE_MEMBRANE_FUSION	-0.0309895	-0.0279204	-0.0260928	-0.022375	-0.0222937	-0.020141	0.0062222	0.0161159	0.021309	0.0237157	0.0265384	0.0233336
GOBP_ORGANELLE_TRANSPORT_ALONG_MICROTUBULE	0.00749509	0.00767899	0.0082197	0.00906283	0.0080136	0.00878719	0.0131025	0.0144146	0.013838	0.015991	0.0148485	0.0124191
GOBP_ORGANIC_ACID_CATABOLIC_PROCESS	0.722813	0.716527	0.707661	0.698373	0.687129	0.671011	0.564577	0.524565	0.510874	0.500157	0.49079	0.510087
GOBP_ORGANIC_ACID_TRANSMEMBRANE_TRANSPORT	0.096458	0.0954907	0.0974957	0.101302	0.102781	0.111959	0.0781104	0.0692335	0.069263	0.0685006	0.06967	0.0844386
GOBP_ORGANIC_ACID_TRANSPORT	0.210136	0.214782	0.219113	0.224268	0.228113	0.236014	0.18242	0.175602	0.177806	0.178849	0.182555	0.202165
GOBP_ORGANIC_CATION_TRANSPORT	-0.0608553	-0.032702	-0.0132306	0.00765177	0.0271108	0.0542093	-0.117478	-0.102438	-0.0889891	-0.0805706	-0.0607907	-0.0230018
GOBP_ORGANIC_HYDROXY_COMPOUND_BIOSYNTHETIC_PROCESS	0.332679	0.340289	0.345432	0.349306	0.354474	0.360154	0.299677	0.297577	0.301902	0.306838	0.314108	0.334209
GOBP_ORGANIC_HYDROXY_COMPOUND_CATABOLIC_PROCESS	0.319151	0.313734	0.306902	0.299056	0.292419	0.284097	0.219737	0.197192	0.192184	0.188956	0.189197	0.208804
GOBP_ORGANIC_HYDROXY_COMPOUND_TRANSPORT	0.348274	0.360024	0.367198	0.373209	0.38059	0.388213	0.348186	0.351163	0.356688	0.358914	0.366672	0.383806
GOBP_ORGANISM_EMERGENCE_FROM_PROTECTIVE_STRUCTURE	-0.0106001	-0.0043735	-0.000261815	0.00126208	0.00235759	0.00795091	-0.0126342	-0.0109537	-0.0105863	-0.00801749	-0.00640508	-0.0112122
GOBP_ORGANOPHOSPHATE_CATABOLIC_PROCESS	0.130987	0.136836	0.138673	0.143412	0.146902	0.151245	0.092256	0.0898657	0.0915611	0.0928412	0.0955115	0.10467
GOBP_ORGANOPHOSPHATE_ESTER_TRANSPORT	0.332732	0.32709	0.323521	0.318025	0.315153	0.309017	0.360365	0.344057	0.335824	0.32904	0.320977	0.316835
GOBP_ORGAN_GROWTH	0.0513346	0.0530753	0.0551072	0.0549984	0.0553808	0.0529082	0.0659311	0.069918	0.0702322	0.0700694	0.0696973	0.0673934
GOBP_ORGAN_OR_TISSUE_SPECIFIC_IMMUNE_RESPONSE	-0.00155675	-0.0324046	-0.0497666	-0.0709366	-0.0878916	-0.114182	0.118052	0.128709	0.127781	0.122526	0.114946	0.0815747
GOBP_OSTEOBLAST_DIFFERENTIATION	0.0206	0.0176856	0.0168333	0.0148894	0.0131927	0.0115465	0.0701475	0.077564	0.0786388	0.0794377	0.0779909	0.0727682
GOBP_OSTEOBLAST_PROLIFERATION	-0.0419153	-0.0485931	-0.0514873	-0.0586079	-0.0593335	-0.0645579	0.0555631	0.0640952	0.0636763	0.061641	0.060644	0.0572843
GOBP_OSTEOCLAST_DIFFERENTIATION	-0.0203465	-0.0186743	-0.0180625	-0.0187874	-0.0197624	-0.0204387	0.0787404	0.0913939	0.0939261	0.0937435	0.0928638	0.0780985
GOBP_OUTFLOW_TRACT_MORPHOGENESIS	-0.00293761	-0.00213055	-0.00046873	0.000511459	0.0021716	0.00483468	0.00485322	0.0005657	-0.00145285	-0.00158786	8.50669e-05	0.0101987
GOBP_OUTFLOW_TRACT_SEPTUM_MORPHOGENESIS	0.0135961	0.00551998	0.00304543	0.00200526	-0.000308611	-0.00193506	0.00619023	-0.0117747	-0.0212989	-0.0237156	-0.0269483	-0.00843349
GOBP_OVARIAN_FOLLICLE_DEVELOPMENT	-0.0186762	-0.0120733	-0.00499443	-0.00258002	0.00164442	0.0117405	0.0176651	0.0197736	0.0217265	0.0247803	0.0267146	0.0328557
GOBP_OVULATION_CYCLE	-0.0232516	-0.0300376	-0.0331147	-0.0377976	-0.0420458	-0.0445461	0.0259321	0.0250889	0.0225671	0.0216063	0.018807	0.0105544
GOBP_OVULATION_CYCLE_PROCESS	0.00680817	-0.00282562	-0.00536577	-0.0107579	-0.0158868	-0.0175409	0.0337381	0.0210552	0.0136864	0.0114111	0.00556081	0.00106089
GOBP_OXIDATIVE_PHOSPHORYLATION	0.941168	0.89969	0.872842	0.840717	0.81846	0.786335	0.691273	0.658697	0.644564	0.637061	0.627398	0.633616
GOBP_O_GLYCAN_PROCESSING	-0.0209795	-0.0271148	-0.0317604	-0.0363017	-0.0410122	-0.049641	0.0345407	0.0233688	0.0159091	0.00803684	-0.000293046	-0.00835614
GOBP_P38MAPK_CASCADE	-0.0516968	-0.0543546	-0.0553984	-0.0555028	-0.0559934	-0.0554931	0.0386922	0.0407339	0.0382774	0.0381876	0.0308751	0.0170704
GOBP_PALLIUM_DEVELOPMENT	0.0116807	0.0143448	0.0142877	0.013744	0.0135158	0.0126917	0.0361244	0.035366	0.0333939	0.0336529	0.0332712	0.0308425
GOBP_PANCREAS_DEVELOPMENT	-0.0184889	-0.0154385	-0.0134318	-0.0109564	-0.00962066	-0.00670609	0.0247237	0.0244174	0.0253546	0.0270472	0.0275577	0.0287027
GOBP_PATHWAY_RESTRICTED_SMAD_PROTEIN_PHOSPHORYLATION	-0.0486625	-0.039309	-0.0359501	-0.0310019	-0.025261	-0.0227267	0.00467383	0.00228004	0.000776766	0.000582858	0.00268071	0.0157562
GOBP_PATTERN_RECOGNITION_RECEPTOR_SIGNALING_PATHWAY	-0.0345238	-0.0355835	-0.0347343	-0.035987	-0.0361534	-0.03712	0.0155393	0.0245987	0.0268681	0.0276661	0.0272204	0.0179505
GOBP_PEPTIDE_CATABOLIC_PROCESS	-0.0483013	-0.0383608	-0.0369892	-0.0370654	-0.0297293	-0.02802	-0.0274309	-0.0280869	-0.0267053	-0.0263412	-0.0244456	-0.023604
GOBP_PEPTIDE_TRANSPORT	0.0691478	0.0763704	0.0801791	0.0850804	0.0895413	0.0973178	0.133704	0.140631	0.145228	0.149508	0.157352	0.170336
GOBP_PEPTIDYL_ARGININE_MODIFICATION	-0.0374496	-0.0341961	-0.0326171	-0.0331746	-0.0338352	-0.0349216	-0.046618	-0.0463787	-0.0461942	-0.0477323	-0.0480771	-0.0453697
GOBP_PEPTIDYL_ASPARAGINE_MODIFICATION	-0.0112548	-0.0256179	-0.031435	-0.0408104	-0.0459226	-0.057205	0.083777	0.0804269	0.0780177	0.076774	0.0700387	0.054859
GOBP_PEPTIDYL_CYSTEINE_MODIFICATION	-0.0739728	-0.0778393	-0.0777653	-0.0774495	-0.0787949	-0.074601	0.101867	0.127947	0.137903	0.13979	0.149768	0.14375
GOBP_PEPTIDYL_GLUTAMIC_ACID_MODIFICATION	-1.61727e-05	-0.00102196	-7.19607e-05	0.000204176	4.05221e-05	-0.00177628	-0.023544	-0.0280876	-0.0291123	-0.0304928	-0.0258336	-0.0268816
GOBP_PEPTIDYL_LYSINE_ACETYLATION	-0.0609873	-0.057779	-0.0552206	-0.0524004	-0.0510786	-0.0494129	-0.0491039	-0.0402867	-0.0374894	-0.0334857	-0.0333585	-0.0392138
GOBP_PEPTIDYL_LYSINE_DIMETHYLATION	0.00663881	0.00534929	0.00622671	0.00188359	0.00157792	-0.00155884	-0.00525662	-0.00532131	-0.00400041	-0.00554684	-0.00723447	-0.0163198
GOBP_PEPTIDYL_LYSINE_METHYLATION	-0.0137046	-0.0144142	-0.0135155	-0.0132609	-0.0148944	-0.0126325	-0.00249965	-3.1203e-05	3.59579e-05	0.0015602	-0.000847792	-0.00470282
GOBP_PEPTIDYL_LYSINE_TRIMETHYLATION	-0.0178093	-0.0153578	-0.0134851	-0.0125392	-0.0126657	-0.0105339	-0.0149939	-0.0115606	-0.0118551	-0.00966368	-0.0102055	-0.00818885
GOBP_PEPTIDYL_PROLINE_MODIFICATION	0.00874423	0.0054358	0.00757887	0.00471369	0.00630183	0.00943582	0.0186167	0.0184897	0.0172741	0.0188524	0.0196992	0.0247826
GOBP_PEPTIDYL_THREONINE_MODIFICATION	-0.0286014	-0.0317889	-0.0323575	-0.0333569	-0.0347855	-0.0346009	-0.00965178	0.000810346	-0.000222635	0.000707385	-0.000123554	-0.00993307
GOBP_PEPTIDYL_TYROSINE_DEPHOSPHORYLATION	-0.0118124	-0.0064204	-0.00578422	-0.00317463	-0.00331518	-0.00133498	0.0141862	0.0214839	0.0210599	0.0230084	0.0227537	0.0196067
GOBP_PERIPHERAL_NERVOUS_SYSTEM_DEVELOPMENT	0.00125532	0.0032389	0.00654273	0.00907493	0.0131243	0.0176021	-0.0102469	-0.00808788	-0.0080492	-0.00796085	-0.00402713	0.00639442
GOBP_PEROXISOMAL_TRANSPORT	-0.0299066	-0.0295942	-0.0330185	-0.0342018	-0.0424887	-0.0524142	-0.141982	-0.161393	-0.163984	-0.165189	-0.168339	-0.154214
GOBP_PEROXISOME_ORGANIZATION	0.069054	0.0706979	0.0663007	0.0665724	0.0622738	0.0535201	-0.021651	-0.0429657	-0.0473282	-0.0478086	-0.0511216	-0.0370082
GOBP_PHAGOCYTOSIS	0.0357531	0.039471	0.0407142	0.0407678	0.0410956	0.0409013	0.173637	0.206971	0.215513	0.218178	0.2189	0.198423
GOBP_PHAGOCYTOSIS_RECOGNITION	0.000967076	0.00301548	0.00830592	0.0120903	0.0172778	0.0262518	0.141912	0.144041	0.147781	0.14404	0.146234	0.153498
GOBP_PHAGOSOME_MATURATION	-0.0438883	-0.0406484	-0.0388061	-0.033528	-0.0340812	-0.0304951	-0.00483805	0.0173163	0.0250271	0.0303611	0.0300221	0.0192767
GOBP_PHENOL_CONTAINING_COMPOUND_BIOSYNTHETIC_PROCESS	0.101188	0.0983228	0.101028	0.102018	0.104902	0.109459	-0.0172723	-0.019296	-0.0161298	-0.0118288	-0.00340532	0.0166024
GOBP_PHENOL_CONTAINING_COMPOUND_METABOLIC_PROCESS	0.196432	0.205438	0.209122	0.211881	0.213385	0.21184	0.132122	0.130539	0.133744	0.135308	0.139449	0.151825
GOBP_PHOSPHATE_ION_TRANSPORT	-0.0749689	-0.0883765	-0.093419	-0.105413	-0.113866	-0.114837	-0.0699647	-0.0929189	-0.103919	-0.113416	-0.127101	-0.141046
GOBP_PHOSPHATIDIC_ACID_METABOLIC_PROCESS	-0.0126729	-0.0145519	-0.0162191	-0.0182142	-0.0187148	-0.021383	-0.041099	-0.0479695	-0.0495268	-0.0506688	-0.0530406	-0.0473874
GOBP_PHOSPHATIDYLCHOLINE_BIOSYNTHETIC_PROCESS	0.276916	0.289169	0.293088	0.295525	0.301259	0.298985	0.303984	0.294714	0.295235	0.293022	0.29877	0.317245
GOBP_PHOSPHATIDYLCHOLINE_METABOLIC_PROCESS	0.362636	0.368668	0.371356	0.372905	0.376036	0.378771	0.377264	0.362192	0.359999	0.35647	0.35767	0.371125
GOBP_PHOSPHATIDYLGLYCEROL_METABOLIC_PROCESS	0.0099258	0.00723823	0.00665018	0.00341983	0.00287579	0.00292054	-0.0226814	-0.034204	-0.0346845	-0.0365935	-0.036779	-0.028699
GOBP_PHOSPHATIDYLINOSITOL_3_KINASE_SIGNALING	0.0180171	0.0168328	0.0177441	0.0161648	0.0175264	0.0185083	0.042086	0.0434193	0.0420399	0.0416745	0.041223	0.0363458
GOBP_PHOSPHATIDYLINOSITOL_3_PHOSPHATE_BIOSYNTHETIC_PROCESS	0.000377742	0.000808708	0.0021676	0.00226179	0.00295012	-0.000203617	0.00214046	0.00116109	0.00584992	0.00800838	0.00523285	0.00304262
GOBP_PHOSPHATIDYLINOSITOL_BIOSYNTHETIC_PROCESS	-0.0066835	-0.00678158	-0.00523671	-0.00293931	-0.00160945	0.000404115	-0.00612223	-0.00498692	-0.0042477	-0.00256402	-0.000392695	-8.5386e-05
GOBP_PHOSPHATIDYLINOSITOL_DEPHOSPHORYLATION	0.00339804	0.00392959	0.00223149	0.00167277	-0.000762433	-0.00475633	0.00250629	0.00475593	-0.00102925	0.00139681	0.000931644	-0.000680563
GOBP_PHOSPHATIDYLINOSITOL_METABOLIC_PROCESS	-0.0142498	-0.0135365	-0.0118344	-0.0087623	-0.00755762	-0.00582423	-0.00434407	-0.00398912	-0.00416121	-0.00256605	-0.000871296	-0.000165727
GOBP_PHOSPHATIDYLINOSITOL_PHOSPHATE_BIOSYNTHETIC_PROCESS	-0.0132299	-0.0126277	-0.0108897	-0.00885606	-0.00777102	-0.0082404	-0.0016568	0.00119613	0.00306211	0.00465692	0.00485206	0.00678121
GOBP_PHOSPHATIDYLSERINE_METABOLIC_PROCESS	-0.01949	-0.0246003	-0.0280302	-0.0340421	-0.0363209	-0.0464696	0.00114342	-0.0122748	-0.024836	-0.0296004	-0.0397713	-0.0463931
GOBP_PHOSPHOLIPASE_C_ACTIVATING_G_PROTEIN_COUPLED_RECEPTOR_SIGNALING_PATHWAY	-0.00972014	-0.0111692	-0.00927085	-0.0115551	-0.0103516	-0.00924407	0.0378593	0.0323783	0.0293929	0.0262324	0.0226843	0.019555
GOBP_PHOSPHOLIPID_BIOSYNTHETIC_PROCESS	0.0194186	0.0226555	0.0257441	0.0300011	0.0335734	0.0370045	0.0374447	0.0375775	0.0388728	0.0417446	0.0449751	0.0528962
GOBP_PHOSPHOLIPID_CATABOLIC_PROCESS	0.229738	0.232014	0.231931	0.234526	0.238171	0.244842	0.184422	0.176273	0.172951	0.17041	0.168781	0.174257
GOBP_PHOSPHOLIPID_DEPHOSPHORYLATION	-0.00376123	-0.00180694	-0.00144898	3.37347e-05	0.000410224	9.28893e-05	-0.0174804	-0.0180253	-0.021549	-0.0174222	-0.0150414	-0.00881273
GOBP_PHOSPHOLIPID_TRANSPORT	0.390082	0.382277	0.377985	0.373031	0.369797	0.363585	0.429652	0.412025	0.402419	0.393734	0.383668	0.373952
GOBP_PHOTOPERIODISM	-0.0877418	-0.0844849	-0.0879933	-0.0929629	-0.0971783	-0.108497	-0.048371	-0.0499494	-0.0580764	-0.0597679	-0.067133	-0.0809479
GOBP_PHOTORECEPTOR_CELL_DEVELOPMENT	0.0087294	-0.00272712	-0.00542986	-0.0122587	-0.0164118	-0.0223442	0.0103837	-0.00399817	-0.00971404	-0.0162041	-0.0236692	-0.0278087
GOBP_PHOTORECEPTOR_CELL_DIFFERENTIATION	0.00615547	-0.00372155	-0.00631473	-0.0122801	-0.0154273	-0.0189668	0.0112161	0.000211535	-0.00388772	-0.00900262	-0.0144715	-0.0185554
GOBP_PHOTORECEPTOR_CELL_MAINTENANCE	-0.00571389	-0.00607089	-0.00388803	-0.00210078	0.00116486	0.00358266	-0.0130369	-0.0123646	-0.0105795	-0.00861132	-0.00698979	-0.00578722
GOBP_PHOTOTRANSDUCTION	-0.015619	-0.013062	-0.0120587	-0.0131986	-0.0107842	-0.00899463	-0.020856	-0.0146	-0.0111316	-0.00897143	-0.00606512	-0.00656685
GOBP_PHYSIOLOGICAL_CARDIAC_MUSCLE_HYPERTROPHY	0.0911817	0.0948908	0.0941582	0.0884979	0.084006	0.0622733	0.131251	0.138185	0.135987	0.128885	0.117683	0.0806246
GOBP_PH_REDUCTION	-0.0359868	-0.0374322	-0.0352675	-0.0292078	-0.0274068	-0.0179422	-0.0131611	-0.00186743	0.00184994	0.00758979	0.012293	0.0198779
GOBP_PIGMENTATION	-0.0355223	-0.0358158	-0.0364022	-0.0368121	-0.0363351	-0.0375612	-0.0342098	-0.035055	-0.034258	-0.0342073	-0.0341306	-0.0327378
GOBP_PIGMENT_BIOSYNTHETIC_PROCESS	0.0606106	0.0648397	0.0683717	0.0740742	0.080491	0.0902588	0.0347506	0.0265925	0.026856	0.0315978	0.0340954	0.0523757
GOBP_PIGMENT_CELL_DIFFERENTIATION	-0.0498561	-0.0506899	-0.0515678	-0.0534931	-0.0541968	-0.0561635	-0.0385975	-0.0344679	-0.0346608	-0.0329812	-0.0366502	-0.0402994
GOBP_PIGMENT_GRANULE_LOCALIZATION	-0.00321215	-0.00156878	-0.000615037	-0.00141326	0.000370218	0.000549128	-0.00721274	-0.0104248	-0.00998699	-0.0113408	-0.00922719	-0.00788083
GOBP_PIGMENT_GRANULE_ORGANIZATION	0.0192095	0.0198237	0.0187667	0.0191447	0.0213359	0.0208388	0.0086553	0.00639839	0.0087812	0.0120195	0.0120516	0.0200915
GOBP_PIGMENT_METABOLIC_PROCESS	0.144671	0.151433	0.15694	0.163791	0.170648	0.180005	0.142341	0.134869	0.135586	0.138751	0.14173	0.159869
GOBP_PINOCYTOSIS	0.0916836	0.0972701	0.0967309	0.100724	0.0995118	0.103756	0.159199	0.186865	0.187502	0.189225	0.190361	0.175871
GOBP_PLACENTA_BLOOD_VESSEL_DEVELOPMENT	0.0260049	0.0303108	0.0326549	0.0328749	0.0329654	0.0376372	0.0852863	0.0883506	0.0851863	0.0871504	0.0858007	0.0884489
GOBP_PLACENTA_DEVELOPMENT	0.0470503	0.0523379	0.0547928	0.0558104	0.0590829	0.0666775	0.0934323	0.0951723	0.094553	0.0950408	0.0939196	0.0959773
GOBP_PLASMA_LIPOPROTEIN_PARTICLE_CLEARANCE	0.628795	0.648001	0.65965	0.672098	0.685941	0.699953	0.609979	0.607189	0.612195	0.611956	0.614953	0.629039
GOBP_PLASMA_MEMBRANE_ORGANIZATION	-0.0140894	-0.0161255	-0.0153178	-0.0135379	-0.0124362	-0.00804558	0.0629031	0.0693106	0.0704544	0.0705454	0.0711958	0.0698237
GOBP_PLASMA_MEMBRANE_REPAIR	0.00298802	-0.00208673	0.000342436	-0.000558856	0.00184233	0.00591877	0.0254668	0.0147924	0.0129265	0.0130776	0.00978109	0.0125823
GOBP_PLASMINOGEN_ACTIVATION	0.500545	0.484651	0.478088	0.471587	0.468018	0.467816	0.736484	0.706206	0.695732	0.68624	0.676649	0.666234
GOBP_PLATELET_ACTIVATION	0.0804636	0.0767468	0.0755035	0.0722349	0.0709297	0.0687796	0.267103	0.280058	0.280863	0.278839	0.275395	0.2571
GOBP_PLATELET_AGGREGATION	0.0809127	0.0736634	0.070572	0.0657383	0.0627832	0.0578505	0.250682	0.278931	0.283506	0.284077	0.280328	0.251201
GOBP_PLATELET_DERIVED_GROWTH_FACTOR_RECEPTOR_SIGNALING_PATHWAY	-0.00863928	-0.0133762	-0.0145263	-0.0176014	-0.0204811	-0.0221734	0.0121382	0.00990905	0.00903233	0.00495067	0.00384065	-0.00166252
GOBP_PLATELET_MORPHOGENESIS	-0.0557877	-0.0582587	-0.0600985	-0.0612291	-0.0639643	-0.0708257	0.0293278	0.0392239	0.0393456	0.038579	0.0330764	0.0117385
GOBP_POLARIZED_EPITHELIAL_CELL_DIFFERENTIATION	-0.0122572	-0.0108345	-0.00826957	-0.0088305	-0.00823248	-0.00823529	0.0365802	0.0468089	0.0475675	0.047967	0.0467874	0.03837
GOBP_POLYOL_BIOSYNTHETIC_PROCESS	0.0860043	0.0786246	0.0778414	0.0756623	0.0730677	0.0735529	0.03399	0.0237193	0.0210434	0.0202122	0.0178965	0.0127633
GOBP_POLYOL_CATABOLIC_PROCESS	0.0021002	-0.00161407	-0.00472401	-0.00912217	-0.0125441	-0.0198043	-0.0241301	-0.0254098	-0.0255854	-0.0242063	-0.0203813	-0.017586
GOBP_POLYOL_METABOLIC_PROCESS	0.0854167	0.0815007	0.0808755	0.0785851	0.077204	0.0767676	0.0426309	0.0350467	0.0338855	0.0337435	0.0343017	0.0371772
GOBP_POLYSACCHARIDE_BIOSYNTHETIC_PROCESS	-0.00224493	-0.00414005	-0.00544899	-0.00909634	-0.0101458	-0.0134257	-0.00900237	-0.0156383	-0.0190192	-0.0216337	-0.0245267	-0.0316987
GOBP_POLYSACCHARIDE_METABOLIC_PROCESS	0.0466087	0.0414569	0.0385409	0.0328673	0.0304295	0.0253114	0.0254867	0.0182265	0.0139964	0.0115278	0.00742661	0.00182612
GOBP_PORE_COMPLEX_ASSEMBLY	-0.00114687	-0.00509658	-0.00444967	-0.00522694	-0.00334499	-0.00517104	0.0166912	0.0323834	0.0321269	0.0347736	0.0362718	0.0283914
GOBP_PORPHYRIN_CONTAINING_COMPOUND_METABOLIC_PROCESS	0.155028	0.178366	0.193778	0.211074	0.228323	0.251922	0.154261	0.154137	0.163073	0.17017	0.184963	0.228761
GOBP_POSITIVE_CHEMOTAXIS	-0.0926187	-0.0927593	-0.0918579	-0.0952498	-0.0972884	-0.103346	-0.0154716	0.00900802	0.0136389	0.0155904	0.0148394	-0.00136847
GOBP_POSITIVE_REGULATION_OF_ACTIN_FILAMENT_BUNDLE_ASSEMBLY	0.0231267	0.0234771	0.0249047	0.0274883	0.0287497	0.0312697	0.103524	0.110231	0.109281	0.106752	0.107431	0.102018
GOBP_POSITIVE_REGULATION_OF_ACTIN_FILAMENT_POLYMERIZATION	-0.0449821	-0.0420414	-0.0406533	-0.0422417	-0.0435902	-0.0469177	0.000109046	0.0142855	0.0167048	0.0150732	0.0144354	0.00231691
GOBP_POSITIVE_REGULATION_OF_ACTIVATED_T_CELL_PROLIFERATION	0.00906678	0.0125952	0.00879147	-0.00473742	-0.0104859	-0.0346866	-0.00374058	0.0237003	0.0290187	0.0270678	0.0210898	-0.0127651
GOBP_POSITIVE_REGULATION_OF_ADAPTIVE_IMMUNE_RESPONSE	0.0626927	0.0612974	0.0615152	0.0586581	0.0579713	0.0573505	0.127263	0.129105	0.128522	0.126295	0.124997	0.119395
GOBP_POSITIVE_REGULATION_OF_ALPHA_BETA_T_CELL_ACTIVATION	-0.0435983	-0.0453867	-0.0468486	-0.0516463	-0.0528257	-0.0569255	0.0211121	0.0367494	0.0410491	0.0407998	0.0413661	0.0289675
GOBP_POSITIVE_REGULATION_OF_ALPHA_BETA_T_CELL_DIFFERENTIATION	-0.0534945	-0.0569118	-0.058773	-0.0654784	-0.0675976	-0.0734593	0.0112146	0.0277053	0.0328721	0.0327903	0.0320506	0.0178732
GOBP_POSITIVE_REGULATION_OF_ALPHA_BETA_T_CELL_PROLIFERATION	0.00384141	-0.00283292	-0.00782441	-0.0156527	-0.0177804	-0.0244826	0.05536	0.058605	0.0597103	0.0553111	0.0551322	0.0396874
GOBP_POSITIVE_REGULATION_OF_AMINE_TRANSPORT	0.0483669	0.0459852	0.0496468	0.0532832	0.0590551	0.0650412	0.0656763	0.0596687	0.0603201	0.0589646	0.0595318	0.06442
GOBP_POSITIVE_REGULATION_OF_AMYLOID_PRECURSOR_PROTEIN_CATABOLIC_PROCESS	0.023014	0.0189756	0.0191388	0.0197636	0.0194737	0.0206439	0.0885708	0.0955022	0.0955347	0.0925336	0.0899104	0.0707845
GOBP_POSITIVE_REGULATION_OF_ANIMAL_ORGAN_MORPHOGENESIS	-0.0155159	-0.00519212	-0.0019216	0.00123731	0.00585974	0.01263	-0.00423271	-0.00104447	-0.000184661	0.00367422	0.00826934	0.0209591
GOBP_POSITIVE_REGULATION_OF_ANION_TRANSPORT	0.0578501	0.0528128	0.0560379	0.056378	0.0581899	0.0675276	0.0563724	0.0484647	0.0469875	0.0441204	0.0393246	0.0410439
GOBP_POSITIVE_REGULATION_OF_ANTIGEN_RECEPTOR_MEDIATED_SIGNALING_PATHWAY	-0.0707711	-0.0671622	-0.0661989	-0.0691856	-0.0692801	-0.0685069	-0.0339309	-0.0181065	-0.0146778	-0.0126816	-0.00963506	-0.0222762
GOBP_POSITIVE_REGULATION_OF_APOPTOTIC_SIGNALING_PATHWAY	0.0444778	0.0455679	0.0449936	0.0416993	0.0411346	0.0403785	0.156618	0.174652	0.177455	0.179973	0.18192	0.170853
GOBP_POSITIVE_REGULATION_OF_ATP_DEPENDENT_ACTIVITY	0.0321129	0.034731	0.0327095	0.0352926	0.0361951	0.03669	0.0673942	0.0728272	0.0741945	0.0763586	0.0764269	0.0703827
GOBP_POSITIVE_REGULATION_OF_ATP_METABOLIC_PROCESS	0.08897	0.0837352	0.0801289	0.0740675	0.0717754	0.0700598	0.0905059	0.088233	0.0894428	0.0880228	0.0865357	0.0875362
GOBP_POSITIVE_REGULATION_OF_AUTOPHAGY	-0.0375124	-0.0344314	-0.0317158	-0.0278827	-0.0269266	-0.0265423	-0.0210508	-0.0196217	-0.0196639	-0.0195161	-0.0217287	-0.0215059
GOBP_POSITIVE_REGULATION_OF_AXONOGENESIS	-0.0451338	-0.0440682	-0.0431483	-0.0432377	-0.0421608	-0.0413143	0.00282138	-0.000759919	-0.00404272	-0.00366827	-0.00714998	-0.0131687
GOBP_POSITIVE_REGULATION_OF_AXON_EXTENSION	-0.040639	-0.0352546	-0.0319147	-0.0284121	-0.0260575	-0.0234817	0.0191145	0.020691	0.0204994	0.0240875	0.0250549	0.0239792
GOBP_POSITIVE_REGULATION_OF_BINDING	0.0756966	0.0777019	0.0800387	0.0816244	0.0845525	0.0887073	0.116261	0.131497	0.136447	0.139137	0.142745	0.140791
GOBP_POSITIVE_REGULATION_OF_BIOMINERALIZATION	-0.0774931	-0.0742514	-0.0722084	-0.0687479	-0.0667015	-0.0625257	-0.00955267	0.00829234	0.0121183	0.0187429	0.0202828	0.023219
GOBP_POSITIVE_REGULATION_OF_BLOOD_CIRCULATION	-0.0402282	-0.0505133	-0.0514609	-0.057434	-0.0576997	-0.0636091	-0.0114535	-0.00984022	-0.0130622	-0.0106269	-0.0111989	-0.00633065
GOBP_POSITIVE_REGULATION_OF_BLOOD_PRESSURE	-0.0601918	-0.0597163	-0.0577111	-0.0594681	-0.0564069	-0.0610524	0.0104477	0.019912	0.0206293	0.0272524	0.0303381	0.0361188
GOBP_POSITIVE_REGULATION_OF_BLOOD_VESSEL_ENDOTHELIAL_CELL_MIGRATION	-0.0223823	-0.020928	-0.0199557	-0.0191577	-0.0188141	-0.0184746	0.019232	0.0408454	0.0484725	0.0504324	0.0558545	0.052065
GOBP_POSITIVE_REGULATION_OF_BMP_SIGNALING_PATHWAY	-0.0091775	-0.00755123	-0.003287	0.000250238	0.0050082	0.00780689	-0.00911805	0.00196253	0.00337657	0.00562069	0.0101989	0.0195471
GOBP_POSITIVE_REGULATION_OF_BONE_MINERALIZATION	-0.0284594	-0.0266174	-0.0261043	-0.0235961	-0.0218017	-0.0202308	0.0128138	0.0273064	0.0307507	0.0359189	0.0389848	0.0482266
GOBP_POSITIVE_REGULATION_OF_B_CELL_ACTIVATION	-0.0701185	-0.0686069	-0.0675873	-0.0696993	-0.0697707	-0.0707003	-0.026371	-0.0125249	-0.00854753	-0.00843484	-0.00660161	-0.0139897
GOBP_POSITIVE_REGULATION_OF_B_CELL_MEDIATED_IMMUNITY	0.0933239	0.0854048	0.0821877	0.076763	0.0729448	0.0692033	0.186761	0.180465	0.177153	0.171513	0.166789	0.156477
GOBP_POSITIVE_REGULATION_OF_B_CELL_PROLIFERATION	-0.0984427	-0.0971445	-0.0961547	-0.100141	-0.100683	-0.102504	-0.0587897	-0.0342156	-0.029978	-0.0296001	-0.0273424	-0.0409588
GOBP_POSITIVE_REGULATION_OF_CALCIUM_ION_TRANSMEMBRANE_TRANSPORT	0.0181681	0.0176707	0.0178016	0.0206707	0.0213762	0.0244673	0.0106431	0.0192435	0.0230272	0.0233045	0.0275833	0.0278847
GOBP_POSITIVE_REGULATION_OF_CALCIUM_ION_TRANSMEMBRANE_TRANSPORTER_ACTIVITY	0.0313996	0.0320021	0.0326334	0.0367076	0.0377396	0.042948	-0.00314126	0.00292251	0.00584494	0.0084831	0.0128577	0.016609
GOBP_POSITIVE_REGULATION_OF_CALCIUM_ION_TRANSPORT	-0.0329648	-0.0302108	-0.029434	-0.0279201	-0.0262753	-0.0237253	-0.00933938	0.00593439	0.0115815	0.0119109	0.0155253	0.0130042
GOBP_POSITIVE_REGULATION_OF_CALCIUM_ION_TRANSPORT_INTO_CYTOSOL	0.0085099	0.00764693	0.00940131	0.0114809	0.0118782	0.0174463	0.0184355	0.0252175	0.0292875	0.0259828	0.0285085	0.0293652
GOBP_POSITIVE_REGULATION_OF_CALCIUM_MEDIATED_SIGNALING	0.00623348	0.00121211	-0.000759647	-0.00692564	-0.0104272	-0.0100689	0.00803861	0.00438195	0.000392009	-0.00150233	-0.0080257	-0.0141369
GOBP_POSITIVE_REGULATION_OF_CANONICAL_WNT_SIGNALING_PATHWAY	-0.00775015	-0.0109184	-0.0110061	-0.00914764	-0.00700253	-0.00459802	0.00139987	0.00660053	0.00743837	0.00841518	0.00799223	0.00831998
GOBP_POSITIVE_REGULATION_OF_CARBOHYDRATE_METABOLIC_PROCESS	0.0337577	0.0375	0.0408146	0.0420102	0.0442461	0.0532206	0.00824353	0.00783508	0.00694181	0.00913806	0.00878467	0.0136084
GOBP_POSITIVE_REGULATION_OF_CARDIAC_MUSCLE_CELL_PROLIFERATION	0.00683856	-0.00159169	-0.00235289	-0.0079472	-0.0112522	-0.0113656	0.0219674	0.0277206	0.0303267	0.0340677	0.032475	0.0331772
GOBP_POSITIVE_REGULATION_OF_CARTILAGE_DEVELOPMENT	-0.0411598	-0.0250572	-0.0193625	-0.00998866	-0.0026486	0.00500293	-0.0336239	-0.031865	-0.0290994	-0.0275299	-0.022724	-0.00477483
GOBP_POSITIVE_REGULATION_OF_CATION_CHANNEL_ACTIVITY	-0.0349106	-0.0311429	-0.0293677	-0.027501	-0.0259975	-0.0271573	-0.0073675	0.00946988	0.0138559	0.0151813	0.0179464	0.0115347
GOBP_POSITIVE_REGULATION_OF_CD4_POSITIVE_ALPHA_BETA_T_CELL_ACTIVATION	-0.0833466	-0.0833943	-0.0837922	-0.0867751	-0.0855235	-0.0871658	-0.0125887	0.00903636	0.017444	0.0184229	0.0224279	0.0141326
GOBP_POSITIVE_REGULATION_OF_CD4_POSITIVE_ALPHA_BETA_T_CELL_DIFFERENTIATION	-0.0659963	-0.0679166	-0.0698763	-0.0747917	-0.076179	-0.0817922	0.0108295	0.0357949	0.0452178	0.0468923	0.0486039	0.035706
GOBP_POSITIVE_REGULATION_OF_CELLULAR_AMIDE_METABOLIC_PROCESS	0.0594906	0.0586653	0.0580617	0.0605589	0.0593511	0.0582367	0.102642	0.116858	0.12057	0.121193	0.121372	0.113169
GOBP_POSITIVE_REGULATION_OF_CELLULAR_CARBOHYDRATE_METABOLIC_PROCESS	0.0430799	0.04916	0.0536743	0.0566579	0.0595517	0.0696342	0.0125752	0.0130424	0.0122266	0.0139426	0.014134	0.0184718
GOBP_POSITIVE_REGULATION_OF_CELLULAR_PROTEIN_CATABOLIC_PROCESS	0.105295	0.110142	0.11221	0.115352	0.118849	0.123845	0.134975	0.144326	0.147096	0.149805	0.152007	0.151223
GOBP_POSITIVE_REGULATION_OF_CELLULAR_RESPONSE_TO_INSULIN_STIMULUS	-0.000405477	-0.000169908	0.00312114	0.0019142	0.00196967	0.00367488	0.0300198	0.0377342	0.0379297	0.0415261	0.0359333	0.02829
GOBP_POSITIVE_REGULATION_OF_CELLULAR_RESPONSE_TO_TRANSFORMING_GROWTH_FACTOR_BETA_STIMULUS	-0.0171524	-0.0127876	-0.0114117	-0.00609791	-0.00356862	0.000294532	0.0641672	0.0749171	0.0781632	0.0806833	0.0791717	0.0797248
GOBP_POSITIVE_REGULATION_OF_CELL_CELL_ADHESION	-0.00620046	-0.00690493	-0.00829423	-0.0137422	-0.0158615	-0.0216398	0.0680892	0.0854059	0.0878944	0.086782	0.0837	0.0663585
GOBP_POSITIVE_REGULATION_OF_CELL_CYCLE_G1_S_PHASE_TRANSITION	-0.0485336	-0.0484015	-0.0481115	-0.0483516	-0.0480576	-0.0526365	-0.00893484	0.022745	0.0294422	0.0363926	0.0398891	0.0241434
GOBP_POSITIVE_REGULATION_OF_CELL_CYCLE_G2_M_PHASE_TRANSITION	-0.0370471	-0.0333182	-0.0354488	-0.0433	-0.047282	-0.0609006	0.00808554	0.0388436	0.0463698	0.0516678	0.0506138	0.0220868
GOBP_POSITIVE_REGULATION_OF_CELL_CYCLE_PHASE_TRANSITION	-0.0414523	-0.0408982	-0.0417962	-0.0444246	-0.0449429	-0.0504542	-0.0124505	0.0147755	0.0212041	0.027821	0.0299423	0.0145076
GOBP_POSITIVE_REGULATION_OF_CELL_CYCLE_PROCESS	-0.0390005	-0.0398807	-0.0414443	-0.0444772	-0.0457421	-0.0510617	-0.0152139	0.0030343	0.00686635	0.0112279	0.0118849	-0.00174019
GOBP_POSITIVE_REGULATION_OF_CELL_DEVELOPMENT	0.0246522	0.0255427	0.0251254	0.0244966	0.0243271	0.0247818	0.0910852	0.0923425	0.0918439	0.0909932	0.0890647	0.082643
GOBP_POSITIVE_REGULATION_OF_CELL_DIVISION	0.00956478	0.00460704	0.00169722	-0.00119688	-0.00296674	-0.0057899	0.00786255	0.00795627	0.00957421	0.0095187	0.00804647	0.00280462
GOBP_POSITIVE_REGULATION_OF_CELL_GROWTH	0.00953972	0.00845336	0.0101988	0.0101463	0.0110075	0.00921063	0.125343	0.136737	0.137991	0.139098	0.137704	0.124109
GOBP_POSITIVE_REGULATION_OF_CELL_JUNCTION_ASSEMBLY	-0.0105208	-0.00822312	-0.00586609	-0.00483018	-0.00352257	0.000214072	0.0126763	0.00296385	-0.00036521	-0.0037634	-0.00411455	0.00237151
GOBP_POSITIVE_REGULATION_OF_CELL_KILLING	0.088253	0.089075	0.0873987	0.0836844	0.0791844	0.0658	0.180445	0.194676	0.194392	0.191766	0.186791	0.160233
GOBP_POSITIVE_REGULATION_OF_CELL_MATRIX_ADHESION	-0.0215371	-0.0232378	-0.0192054	-0.0162875	-0.0133886	-0.00593722	0.0087524	0.000581657	-0.000456917	-0.0020272	-0.00259856	0.0129615
GOBP_POSITIVE_REGULATION_OF_CELL_MORPHOGENESIS_INVOLVED_IN_DIFFERENTIATION	0.134232	0.136834	0.135984	0.137173	0.136426	0.136418	0.230332	0.234156	0.235172	0.233191	0.231636	0.222623
GOBP_POSITIVE_REGULATION_OF_CELL_SUBSTRATE_ADHESION	0.107133	0.106378	0.107468	0.108855	0.109617	0.111529	0.189336	0.187056	0.185307	0.183157	0.181712	0.186044
GOBP_POSITIVE_REGULATION_OF_CELL_SUBSTRATE_JUNCTION_ORGANIZATION	-0.02959	-0.0295433	-0.0272856	-0.0263521	-0.0252197	-0.0236516	0.00943459	0.0060439	0.00277499	0.00323889	0.00376715	0.0140031
GOBP_POSITIVE_REGULATION_OF_CHEMOKINE_PRODUCTION	-0.0727902	-0.0721139	-0.0744968	-0.0788527	-0.0822617	-0.0902073	0.0212057	0.038936	0.0409284	0.0391414	0.0354351	0.0147704
GOBP_POSITIVE_REGULATION_OF_CHEMOTAXIS	-0.0654755	-0.061803	-0.0609595	-0.061303	-0.0613203	-0.0621679	0.0233437	0.0429577	0.0481932	0.0499067	0.0512962	0.0426259
GOBP_POSITIVE_REGULATION_OF_CHOLESTEROL_EFFLUX	0.290052	0.325879	0.347595	0.363628	0.381592	0.399496	0.334928	0.355651	0.372019	0.382669	0.401511	0.421782
GOBP_POSITIVE_REGULATION_OF_CHROMOSOME_ORGANIZATION	-0.0382881	-0.037322	-0.036438	-0.0372929	-0.0373894	-0.0395417	-0.0226518	-0.000883872	0.00493499	0.00935181	0.0100591	0.000967455
GOBP_POSITIVE_REGULATION_OF_CILIUM_ASSEMBLY	-0.00204507	-0.00400152	-0.00337575	-0.000785596	-0.00110568	0.00357645	-0.00676075	-0.0108557	-0.0117191	-0.0106908	-0.0102589	-0.00513092
GOBP_POSITIVE_REGULATION_OF_COAGULATION	0.359911	0.358019	0.362382	0.364385	0.370531	0.382299	0.479016	0.446602	0.43515	0.432289	0.426768	0.442632
GOBP_POSITIVE_REGULATION_OF_COLD_INDUCED_THERMOGENESIS	0.0412795	0.0402576	0.0408914	0.039946	0.0410296	0.0403511	0.0968457	0.106046	0.111986	0.115135	0.115672	0.114544
GOBP_POSITIVE_REGULATION_OF_COLLAGEN_METABOLIC_PROCESS	0.0288916	0.0313552	0.0330116	0.0315256	0.0334994	0.0342908	0.128335	0.154606	0.163776	0.167397	0.173164	0.170103
GOBP_POSITIVE_REGULATION_OF_CYCLIN_DEPENDENT_PROTEIN_KINASE_ACTIVITY	-0.0337352	-0.0309622	-0.0349963	-0.0356832	-0.0378008	-0.0416801	0.0272855	0.0495297	0.0510312	0.0507392	0.0514716	0.0386772
GOBP_POSITIVE_REGULATION_OF_CYSTEINE_TYPE_ENDOPEPTIDASE_ACTIVITY	0.00732911	0.00616014	0.00439451	0.00189374	0.00127952	-0.000582076	0.1039	0.121372	0.126396	0.130197	0.133856	0.128928
GOBP_POSITIVE_REGULATION_OF_CYTOKINESIS	-0.0109653	-0.0105166	-0.012279	-0.0172508	-0.0187865	-0.0260423	-0.00525881	0.00715622	0.0100184	0.0115894	0.0120126	-0.00293543
GOBP_POSITIVE_REGULATION_OF_CYTOKINE_PRODUCTION_INVOLVED_IN_IMMUNE_RESPONSE	-0.012085	-0.0113035	-0.0101759	-0.0122468	-0.010846	-0.0099534	0.0382366	0.0460201	0.0474892	0.0474902	0.048522	0.0457386
GOBP_POSITIVE_REGULATION_OF_CYTOSKELETON_ORGANIZATION	-0.0193544	-0.0198979	-0.0191048	-0.0186424	-0.0188807	-0.0190472	0.0148734	0.0237892	0.0258086	0.0261768	0.0269154	0.0222011
GOBP_POSITIVE_REGULATION_OF_CYTOSOLIC_CALCIUM_ION_CONCENTRATION_INVOLVED_IN_PHOSPHOLIPASE_C_ACTIVATING_G_PROTEIN_COUPLED_SIGNALING_PATHWAY	-0.0156496	-0.00932245	-0.0050635	-0.00340626	-0.000875931	0.00544437	-0.00526804	-0.00436315	-0.0013978	-0.000711746	0.00250882	0.0155728
GOBP_POSITIVE_REGULATION_OF_DEFENSE_RESPONSE	0.0272237	0.0271524	0.0265677	0.0244507	0.0228169	0.0197602	0.149422	0.167134	0.171034	0.171315	0.170568	0.152334
GOBP_POSITIVE_REGULATION_OF_DEFENSE_RESPONSE_TO_VIRUS_BY_HOST	-0.0657364	-0.0582701	-0.056767	-0.0539852	-0.0552446	-0.0615857	0.0039521	0.0133411	0.0187737	0.0192209	0.0180778	0.00683838
GOBP_POSITIVE_REGULATION_OF_DENDRITE_MORPHOGENESIS	-0.00404889	0.00310631	0.00454209	0.00914018	0.0108753	0.0158266	0.0138412	0.0126897	0.0151227	0.0143833	0.0153606	0.0141004
GOBP_POSITIVE_REGULATION_OF_DENDRITIC_SPINE_DEVELOPMENT	0.0712247	0.0811412	0.0855356	0.0901547	0.0956082	0.102197	0.108407	0.114413	0.116919	0.117622	0.122996	0.121693
GOBP_POSITIVE_REGULATION_OF_DEPHOSPHORYLATION	-0.00496608	0.00373008	0.0072229	0.0104638	0.0123908	0.018536	0.0373345	0.0623833	0.0718246	0.0756759	0.0829033	0.0823666
GOBP_POSITIVE_REGULATION_OF_DEVELOPMENTAL_GROWTH	-0.010552	-0.0114223	-0.0107476	-0.0124261	-0.0140463	-0.016284	0.0124591	0.0110298	0.00968178	0.00997891	0.00698769	0.00177444
GOBP_POSITIVE_REGULATION_OF_DNA_BINDING	-0.0281726	-0.0289098	-0.0290371	-0.032215	-0.0302401	-0.0308781	0.0071981	0.0333599	0.0393867	0.0421954	0.0446782	0.0305769
GOBP_POSITIVE_REGULATION_OF_DNA_BINDING_TRANSCRIPTION_FACTOR_ACTIVITY	-0.0217376	-0.0226654	-0.0218634	-0.0227438	-0.0219467	-0.0201425	0.0405741	0.0503809	0.0541988	0.0557097	0.0580702	0.0540986
GOBP_POSITIVE_REGULATION_OF_DNA_BIOSYNTHETIC_PROCESS	-0.020087	-0.0165085	-0.0156105	-0.0148745	-0.0140119	-0.0140082	0.0117181	0.0327056	0.0376578	0.0408736	0.0428598	0.0320452
GOBP_POSITIVE_REGULATION_OF_DNA_METABOLIC_PROCESS	-0.0518693	-0.0506894	-0.0501922	-0.0483194	-0.0483219	-0.047967	-0.0208998	-0.00618671	-0.00202628	0.000804489	0.00179374	-0.00754184
GOBP_POSITIVE_REGULATION_OF_DNA_RECOMBINATION	-0.056221	-0.0533118	-0.0526158	-0.0511802	-0.0520707	-0.0515754	-0.0147244	-0.00123484	0.00394675	0.00578026	0.00743696	-0.00429824
GOBP_POSITIVE_REGULATION_OF_DNA_REPAIR	-0.0515722	-0.0492665	-0.0493621	-0.0454293	-0.0453476	-0.045064	-0.0179066	-0.00810786	-0.00467017	-0.00258854	-0.00152082	-0.0115458
GOBP_POSITIVE_REGULATION_OF_DNA_REPLICATION	0.0031136	0.00167685	-0.00368811	-0.00825014	-0.0096563	-0.0131917	0.00648219	0.0228492	0.0261953	0.0304275	0.0292439	0.0144613
GOBP_POSITIVE_REGULATION_OF_DNA_TEMPLATED_TRANSCRIPTION_ELONGATION	-0.0250203	-0.0194334	-0.0198759	-0.0200909	-0.0200046	-0.0193867	0.00366539	0.00898428	0.00733744	0.00748539	0.0073095	0.00644933
GOBP_POSITIVE_REGULATION_OF_DNA_TEMPLATED_TRANSCRIPTION_INITIATION	-0.0206671	-0.021588	-0.0217733	-0.0197912	-0.0195428	-0.0224946	-0.00291616	-0.00534125	-0.00794863	-0.00772075	-0.0084271	-0.0144185
GOBP_POSITIVE_REGULATION_OF_DOUBLE_STRAND_BREAK_REPAIR	-0.0561661	-0.0541427	-0.0533753	-0.0497741	-0.0512748	-0.0532056	-0.0146493	-0.0068437	-0.00344055	-0.00245167	-0.00259278	-0.0134185
GOBP_POSITIVE_REGULATION_OF_DOUBLE_STRAND_BREAK_REPAIR_VIA_HOMOLOGOUS_RECOMBINATION	-0.0704806	-0.0651443	-0.0646989	-0.0628057	-0.0641632	-0.064826	-0.0146262	0.00275822	0.00868421	0.0115147	0.0118797	-0.00776457
GOBP_POSITIVE_REGULATION_OF_ENDOCYTOSIS	0.203054	0.19848	0.197188	0.196174	0.195946	0.194888	0.291855	0.293329	0.291657	0.289753	0.285602	0.277688
GOBP_POSITIVE_REGULATION_OF_ENDOTHELIAL_CELL_MIGRATION	0.0279594	0.034668	0.0366302	0.0374105	0.0398216	0.0415646	0.10422	0.11909	0.1258	0.128637	0.132865	0.132285
GOBP_POSITIVE_REGULATION_OF_ENDOTHELIAL_CELL_PROLIFERATION	-0.0565152	-0.0459986	-0.0419255	-0.0392189	-0.0354993	-0.0352015	0.0117297	0.0306632	0.0345555	0.0384385	0.0409988	0.0351871
GOBP_POSITIVE_REGULATION_OF_EPIDERMIS_DEVELOPMENT	-0.0160816	-0.0198573	-0.0212028	-0.0235428	-0.0212916	-0.0222614	-0.0147132	-0.0161429	-0.0159565	-0.0172668	-0.0168228	-0.0180763
GOBP_POSITIVE_REGULATION_OF_EPITHELIAL_CELL_APOPTOTIC_PROCESS	0.0315195	0.0293938	0.0262127	0.0220044	0.0218754	0.0184199	0.055472	0.0601058	0.0590067	0.059509	0.0585423	0.0479838
GOBP_POSITIVE_REGULATION_OF_EPITHELIAL_CELL_DIFFERENTIATION	-0.0269512	-0.0257896	-0.0270992	-0.0301865	-0.0293205	-0.0308214	-0.00714352	-0.00042877	-0.000465879	-0.00189463	-0.00243403	-0.0133783
GOBP_POSITIVE_REGULATION_OF_EPITHELIAL_CELL_MIGRATION	0.0155107	0.0200862	0.0215095	0.0214621	0.0230427	0.0233299	0.0889165	0.0993678	0.103476	0.105779	0.107895	0.10378
GOBP_POSITIVE_REGULATION_OF_EPITHELIAL_CELL_PROLIFERATION	-0.0184389	-0.0114328	-0.00933667	-0.00657837	-0.00269189	0.00255224	0.0495919	0.0581445	0.0601099	0.0630926	0.0649708	0.0689514
GOBP_POSITIVE_REGULATION_OF_EPITHELIAL_TO_MESENCHYMAL_TRANSITION	-0.0225217	-0.0185362	-0.016172	-0.013194	-0.0105425	-0.00710525	0.00559269	0.0137952	0.0165552	0.0199303	0.0228506	0.026364
GOBP_POSITIVE_REGULATION_OF_ERBB_SIGNALING_PATHWAY	-0.0299553	-0.0295913	-0.0292179	-0.0330162	-0.0322896	-0.0336048	0.026811	0.0392683	0.0430886	0.043966	0.0452773	0.0308154
GOBP_POSITIVE_REGULATION_OF_ERK1_AND_ERK2_CASCADE	0.0359765	0.0347607	0.0329062	0.0296148	0.0269267	0.0235574	0.105441	0.108397	0.106655	0.104329	0.100407	0.0904965
GOBP_POSITIVE_REGULATION_OF_ERYTHROCYTE_DIFFERENTIATION	-0.049966	-0.0421593	-0.0384862	-0.0385422	-0.0389434	-0.0345757	0.026692	0.0506744	0.0611322	0.0678462	0.0702478	0.0642348
GOBP_POSITIVE_REGULATION_OF_ESTABLISHMENT_OF_PROTEIN_LOCALIZATION_TO_MITOCHONDRION	-0.0244787	-0.0264967	-0.0261753	-0.0224531	-0.0205427	-0.01991	-0.00418433	0.0114333	0.017817	0.0254984	0.0272716	0.0187562
GOBP_POSITIVE_REGULATION_OF_EXOCYTOSIS	0.0711814	0.0718593	0.0703378	0.066334	0.0641554	0.0620044	0.170181	0.170302	0.170287	0.168357	0.163055	0.14646
GOBP_POSITIVE_REGULATION_OF_EXTRACELLULAR_MATRIX_ORGANIZATION	-0.0235848	-0.0227771	-0.0202074	-0.0174382	-0.0160299	-0.00908131	0.0380046	0.029518	0.0300342	0.0261396	0.0267407	0.0302438
GOBP_POSITIVE_REGULATION_OF_EXTRINSIC_APOPTOTIC_SIGNALING_PATHWAY	-0.0382623	-0.0361825	-0.0375617	-0.0438953	-0.0465739	-0.0475489	0.0177547	0.0202402	0.0156702	0.0115722	0.00872508	-0.00706371
GOBP_POSITIVE_REGULATION_OF_FATTY_ACID_METABOLIC_PROCESS	0.335356	0.32135	0.315657	0.303326	0.295592	0.279567	0.372283	0.351854	0.343403	0.33826	0.328629	0.327382
GOBP_POSITIVE_REGULATION_OF_FAT_CELL_DIFFERENTIATION	-0.0491725	-0.0471404	-0.0469683	-0.0490761	-0.0496997	-0.0483961	0.00934708	0.0133607	0.0131305	0.0122627	0.0111028	0.00784142
GOBP_POSITIVE_REGULATION_OF_FIBROBLAST_PROLIFERATION	-0.0189488	-0.0228878	-0.0233431	-0.0286684	-0.0301102	-0.0276452	0.0996636	0.110047	0.110622	0.110479	0.111048	0.107718
GOBP_POSITIVE_REGULATION_OF_FILOPODIUM_ASSEMBLY	-0.0219301	-0.0196188	-0.0190157	-0.0168718	-0.0174702	-0.0151389	-0.00792145	0.00246403	0.00348803	0.00319848	0.00465851	-0.00178748
GOBP_POSITIVE_REGULATION_OF_FOCAL_ADHESION_ASSEMBLY	-0.0128302	-0.0152573	-0.0112718	-0.0102754	-0.00858811	-0.00583909	0.0209909	0.0141009	0.0126902	0.0099274	0.0106778	0.0229612
GOBP_POSITIVE_REGULATION_OF_G1_S_TRANSITION_OF_MITOTIC_CELL_CYCLE	-0.0866437	-0.0863622	-0.086232	-0.0865443	-0.0863321	-0.0923121	-0.0330793	0.00480914	0.0122808	0.0202875	0.0243659	0.00587725
GOBP_POSITIVE_REGULATION_OF_GLIAL_CELL_DIFFERENTIATION	-0.0641677	-0.0681907	-0.0702232	-0.0729574	-0.0766741	-0.0756754	-0.0178264	-0.0129864	-0.0130608	-0.0148674	-0.0188354	-0.0264003
GOBP_POSITIVE_REGULATION_OF_GLIOGENESIS	-0.0603788	-0.0607924	-0.0619016	-0.0653937	-0.0672917	-0.0687758	-0.00326914	0.00970158	0.010394	0.01066	0.00786817	-0.00353946
GOBP_POSITIVE_REGULATION_OF_GLUCOSE_IMPORT	0.0154246	0.0144366	0.0202699	0.0309942	0.0409604	0.0653322	-0.017736	-0.0229106	-0.0233513	-0.0201229	-0.0151012	0.0164023
GOBP_POSITIVE_REGULATION_OF_GLUCOSE_METABOLIC_PROCESS	0.0782244	0.0845218	0.0894947	0.0925832	0.0969746	0.11105	0.0348594	0.03445	0.0333792	0.0361851	0.037043	0.045859
GOBP_POSITIVE_REGULATION_OF_GLUCOSE_TRANSMEMBRANE_TRANSPORT	0.0823518	0.0791901	0.0832449	0.0912396	0.0984691	0.118437	0.0843936	0.0764537	0.0744788	0.0746159	0.0768061	0.101122
GOBP_POSITIVE_REGULATION_OF_GLYCOPROTEIN_METABOLIC_PROCESS	0.0358216	0.0330074	0.029331	0.0259318	0.0217362	0.0179751	0.0457852	0.0390194	0.0311808	0.0261832	0.0202574	0.0107558
GOBP_POSITIVE_REGULATION_OF_GRANULOCYTE_CHEMOTAXIS	-0.0975011	-0.0965675	-0.100391	-0.1036	-0.106618	-0.115182	0.0128093	0.0438271	0.0526849	0.0535504	0.0554321	0.0395977
GOBP_POSITIVE_REGULATION_OF_GROWTH	0.00331383	0.00178697	0.00286041	0.00214195	0.00182502	0.00034187	0.0849342	0.0934389	0.0943176	0.095608	0.0940298	0.0855803
GOBP_POSITIVE_REGULATION_OF_GTPASE_ACTIVITY	-0.0448071	-0.0441186	-0.044012	-0.044477	-0.0446731	-0.0444695	-0.0202302	-0.0169322	-0.0163424	-0.0163766	-0.017786	-0.0227691
GOBP_POSITIVE_REGULATION_OF_HEART_GROWTH	0.0717158	0.0661752	0.0641801	0.0562438	0.050635	0.0403455	0.0749274	0.0730524	0.0701157	0.06923	0.0593882	0.0435329
GOBP_POSITIVE_REGULATION_OF_HEMOPOIESIS	-0.0563799	-0.0559814	-0.0579756	-0.0633116	-0.0654579	-0.0706371	0.01485	0.0305898	0.0333999	0.0334476	0.0306895	0.0150397
GOBP_POSITIVE_REGULATION_OF_HISTONE_ACETYLATION	-0.00572374	-0.00579016	-0.00424752	-0.00737286	-0.00856283	-0.0116816	0.015197	0.025115	0.0246826	0.0242521	0.0220668	0.0161534
GOBP_POSITIVE_REGULATION_OF_HISTONE_DEACETYLATION	0.031033	0.0373946	0.0378602	0.0332393	0.0342847	0.0321044	0.0119062	0.0280584	0.0344756	0.0394448	0.0421437	0.0414416
GOBP_POSITIVE_REGULATION_OF_HISTONE_H3_K4_METHYLATION	-0.0187642	-0.0114179	-0.00721498	-0.00848384	-0.00924344	-0.00913784	-0.011356	0.0048788	0.00631415	0.0104595	0.00766154	0.00109963
GOBP_POSITIVE_REGULATION_OF_HISTONE_METHYLATION	-0.0185392	-0.0140046	-0.0107704	-0.0124409	-0.014099	-0.0113304	-0.00412301	0.00682155	0.00711635	0.00989764	0.00768641	0.00216884
GOBP_POSITIVE_REGULATION_OF_HISTONE_MODIFICATION	-0.00678787	-0.00381015	-0.00193312	-0.00357556	-0.00474911	-0.00500828	0.0073401	0.0194595	0.0219465	0.0250478	0.0237256	0.0184292
GOBP_POSITIVE_REGULATION_OF_HORMONE_SECRETION	0.122236	0.124885	0.127181	0.131439	0.135587	0.145062	0.167513	0.16184	0.161088	0.163369	0.16715	0.180983
GOBP_POSITIVE_REGULATION_OF_IMMUNE_EFFECTOR_PROCESS	0.0689154	0.0653149	0.0636211	0.0594036	0.0568983	0.0516652	0.143843	0.159014	0.161049	0.159732	0.157793	0.140964
GOBP_POSITIVE_REGULATION_OF_IMMUNOGLOBULIN_PRODUCTION	0.0936838	0.0864394	0.0828449	0.0785412	0.0762545	0.0726514	0.153712	0.15591	0.154578	0.152227	0.151419	0.146094
GOBP_POSITIVE_REGULATION_OF_INFLAMMATORY_RESPONSE	0.0159798	0.0120105	0.0104999	0.00611717	0.00473484	0.00526402	0.18369	0.197517	0.201745	0.200449	0.19965	0.18435
GOBP_POSITIVE_REGULATION_OF_INNATE_IMMUNE_RESPONSE	-0.0196034	-0.015277	-0.014031	-0.0130348	-0.0135399	-0.0158393	0.0638711	0.0841316	0.089067	0.0911956	0.0929714	0.0770934
GOBP_POSITIVE_REGULATION_OF_INSULIN_SECRETION	0.0506535	0.0628344	0.070098	0.0807677	0.0929877	0.112821	0.0244818	0.028778	0.0359142	0.0455716	0.060307	0.0983172
GOBP_POSITIVE_REGULATION_OF_INSULIN_SECRETION_INVOLVED_IN_CELLULAR_RESPONSE_TO_GLUCOSE_STIMULUS	-0.0173931	-0.00732523	-0.00559919	0.00131325	0.00776228	0.0124633	-0.0200542	-0.0145863	-0.0082009	-0.00592407	0.00267945	0.0167149
GOBP_POSITIVE_REGULATION_OF_INTERFERON_BETA_PRODUCTION	-0.0817478	-0.0810894	-0.0800146	-0.0791699	-0.0786301	-0.0836718	-0.0154492	-0.00273119	-0.00161085	0.0018654	-0.000433599	-0.0138286
GOBP_POSITIVE_REGULATION_OF_INTERFERON_GAMMA_PRODUCTION	-0.0250938	-0.0259714	-0.0261946	-0.0308306	-0.0317348	-0.0333497	0.0212682	0.0272918	0.0278932	0.0254969	0.0243171	0.0168728
GOBP_POSITIVE_REGULATION_OF_INTERLEUKIN_10_PRODUCTION	-0.0491162	-0.051392	-0.0534362	-0.0567555	-0.057753	-0.0607498	-0.00223143	0.00745075	0.0104946	0.00846485	0.00635155	-0.00766139
GOBP_POSITIVE_REGULATION_OF_INTERLEUKIN_12_PRODUCTION	-0.0177941	-0.022866	-0.0244333	-0.0297609	-0.0313264	-0.0311707	0.0433121	0.0523068	0.0555164	0.0548453	0.0516142	0.0331016
GOBP_POSITIVE_REGULATION_OF_INTERLEUKIN_17_PRODUCTION	-0.0116973	-0.00813455	-0.00670651	-0.00621541	-0.00592054	-0.00718805	-0.0167293	-0.00583304	-0.00186602	0.000651092	0.00132595	-0.00038194
GOBP_POSITIVE_REGULATION_OF_INTERLEUKIN_1_BETA_PRODUCTION	-0.0644054	-0.0653376	-0.0637867	-0.0625891	-0.0616389	-0.0585114	0.0830218	0.0907271	0.0902546	0.0887152	0.0873978	0.0788613
GOBP_POSITIVE_REGULATION_OF_INTERLEUKIN_1_PRODUCTION	-0.103319	-0.105814	-0.106443	-0.10719	-0.107438	-0.106228	0.173559	0.174485	0.169945	0.166176	0.158586	0.138925
GOBP_POSITIVE_REGULATION_OF_INTERLEUKIN_2_PRODUCTION	-0.0625071	-0.0644106	-0.0660781	-0.0747256	-0.0761049	-0.0788014	0.00198239	0.0277318	0.0355151	0.0394634	0.0383494	0.0237486
GOBP_POSITIVE_REGULATION_OF_INTERLEUKIN_4_PRODUCTION	-0.104978	-0.0962513	-0.0925956	-0.0903708	-0.0876054	-0.0889578	-0.028528	-0.0153979	-0.00938124	-0.0107741	-0.00949229	-0.0192881
GOBP_POSITIVE_REGULATION_OF_INTERLEUKIN_6_PRODUCTION	-0.0778921	-0.0774773	-0.0787088	-0.0827573	-0.0846608	-0.0871934	0.0215689	0.039272	0.0430041	0.0430164	0.0417585	0.0224249
GOBP_POSITIVE_REGULATION_OF_INTERLEUKIN_8_PRODUCTION	-0.0137987	-0.00922499	-0.00920959	-0.0136129	-0.0150471	-0.0179391	0.064495	0.0860594	0.0907173	0.0908599	0.0936152	0.0781258
GOBP_POSITIVE_REGULATION_OF_INTRACELLULAR_PROTEIN_TRANSPORT	0.0206871	0.0242526	0.0257354	0.0294342	0.0318627	0.0355363	0.0709239	0.0854623	0.0913616	0.0960972	0.0989402	0.09473
GOBP_POSITIVE_REGULATION_OF_INTRACELLULAR_TRANSPORT	0.0256622	0.0291934	0.0308236	0.0350186	0.0372016	0.0404925	0.0790301	0.0940279	0.100124	0.105189	0.108159	0.103206
GOBP_POSITIVE_REGULATION_OF_INTRINSIC_APOPTOTIC_SIGNALING_PATHWAY	0.032669	0.0383956	0.0398124	0.0400386	0.0439256	0.0455495	0.215822	0.253062	0.26452	0.273418	0.280059	0.269959
GOBP_POSITIVE_REGULATION_OF_ION_TRANSMEMBRANE_TRANSPORT	0.00439012	0.00562192	0.00643918	0.00978314	0.0114856	0.0133997	0.0271753	0.0375376	0.0406692	0.0407404	0.0431284	0.0413309
GOBP_POSITIVE_REGULATION_OF_ION_TRANSPORT	0.0134683	0.0150042	0.0166688	0.0188243	0.0208118	0.0237691	0.0341476	0.044215	0.047591	0.0472754	0.0490741	0.0473025
GOBP_POSITIVE_REGULATION_OF_ISOTYPE_SWITCHING	-0.0198684	-0.0186882	-0.0175176	-0.0179656	-0.0179018	-0.0160046	0.00725813	0.0158926	0.0205579	0.021324	0.0243461	0.0223217
GOBP_POSITIVE_REGULATION_OF_I_KAPPAB_KINASE_NF_KAPPAB_SIGNALING	-0.036182	-0.0349578	-0.0336285	-0.0351728	-0.0346987	-0.034088	0.0197041	0.0306021	0.0324735	0.032832	0.0326336	0.0248776
GOBP_POSITIVE_REGULATION_OF_JNK_CASCADE	-0.0328295	-0.0327844	-0.0329848	-0.0342908	-0.0339738	-0.0341229	0.0223934	0.0294893	0.0303596	0.0298275	0.0273382	0.0166976
GOBP_POSITIVE_REGULATION_OF_JUN_KINASE_ACTIVITY	-0.0256285	-0.02587	-0.0252154	-0.0261632	-0.0254401	-0.0252882	-0.00862341	-0.00713869	-0.004889	-0.00211455	-0.00102824	-0.00170632
GOBP_POSITIVE_REGULATION_OF_LAMELLIPODIUM_ASSEMBLY	-0.0375993	-0.0344904	-0.0345003	-0.0261376	-0.0281528	-0.0203981	0.0472768	0.0887576	0.0967425	0.102054	0.106367	0.0831199
GOBP_POSITIVE_REGULATION_OF_LAMELLIPODIUM_ORGANIZATION	-0.0207486	-0.0202875	-0.0214361	-0.013523	-0.0171397	-0.0104242	0.045306	0.0718238	0.07584	0.0780798	0.0796519	0.0652422
GOBP_POSITIVE_REGULATION_OF_LEUKOCYTE_ADHESION_TO_VASCULAR_ENDOTHELIAL_CELL	-0.0918941	-0.0902662	-0.0900807	-0.100377	-0.0989521	-0.1046	0.0347015	0.0765684	0.0879038	0.0923078	0.0932484	0.0688304
GOBP_POSITIVE_REGULATION_OF_LEUKOCYTE_APOPTOTIC_PROCESS	-0.102528	-0.105027	-0.105385	-0.10731	-0.109815	-0.108303	-0.0359334	-0.0097245	0.00201866	0.00907958	0.0146542	0.00373504
GOBP_POSITIVE_REGULATION_OF_LEUKOCYTE_CELL_CELL_ADHESION	-0.0462508	-0.0464642	-0.0478361	-0.053423	-0.0553159	-0.0611201	0.0127157	0.0350742	0.0388902	0.0386631	0.0368085	0.0190659
GOBP_POSITIVE_REGULATION_OF_LEUKOCYTE_CHEMOTAXIS	-0.0535533	-0.0514275	-0.0517875	-0.0533399	-0.0543854	-0.0573016	0.0459479	0.068975	0.0748758	0.0769079	0.0775653	0.0640233
GOBP_POSITIVE_REGULATION_OF_LEUKOCYTE_DEGRANULATION	-0.100386	-0.0989038	-0.099814	-0.103258	-0.103388	-0.104011	-0.0148296	0.0189408	0.0303655	0.0328491	0.0365822	0.00943522
GOBP_POSITIVE_REGULATION_OF_LEUKOCYTE_MEDIATED_IMMUNITY	0.079711	0.0777934	0.0768025	0.0734478	0.0713911	0.0658292	0.148568	0.15499	0.15487	0.153155	0.15033	0.13722
GOBP_POSITIVE_REGULATION_OF_LEUKOCYTE_MIGRATION	-0.0624345	-0.0597274	-0.05906	-0.0615543	-0.0616632	-0.0644617	0.0317351	0.0545851	0.0607113	0.0616568	0.0625711	0.0499466
GOBP_POSITIVE_REGULATION_OF_LEUKOCYTE_PROLIFERATION	-0.0312572	-0.0321443	-0.0343815	-0.0407361	-0.044504	-0.0533663	0.0330095	0.0546729	0.0578141	0.0577112	0.0554411	0.0345435
GOBP_POSITIVE_REGULATION_OF_LIPASE_ACTIVITY	0.159904	0.151206	0.146337	0.137739	0.134827	0.127444	0.212204	0.189413	0.17873	0.168877	0.16079	0.155196
GOBP_POSITIVE_REGULATION_OF_LIPID_BIOSYNTHETIC_PROCESS	0.2462	0.2474	0.245001	0.239552	0.234533	0.227835	0.264506	0.255975	0.25141	0.248231	0.243092	0.244957
GOBP_POSITIVE_REGULATION_OF_LIPID_CATABOLIC_PROCESS	0.608983	0.573615	0.555577	0.531012	0.511338	0.484391	0.548323	0.487974	0.45987	0.442591	0.412793	0.400059
GOBP_POSITIVE_REGULATION_OF_LIPID_KINASE_ACTIVITY	-0.0104927	-0.00894422	-0.00688457	-0.00682934	-0.00491659	0.00187724	0.0157346	0.0246987	0.0276689	0.0271872	0.02883	0.0261716
GOBP_POSITIVE_REGULATION_OF_LIPID_LOCALIZATION	0.322966	0.332427	0.338806	0.343343	0.348811	0.356011	0.340349	0.340881	0.345558	0.347209	0.352956	0.362122
GOBP_POSITIVE_REGULATION_OF_LIPID_METABOLIC_PROCESS	0.33545	0.337537	0.337875	0.33604	0.334912	0.333001	0.319868	0.31501	0.314695	0.313904	0.313741	0.322707
GOBP_POSITIVE_REGULATION_OF_LIPID_STORAGE	0.266174	0.251502	0.24919	0.24399	0.243993	0.247649	0.323778	0.29618	0.289078	0.280978	0.278141	0.288054
GOBP_POSITIVE_REGULATION_OF_LIPID_TRANSPORT	0.245649	0.26098	0.270286	0.277355	0.284524	0.293478	0.247775	0.255305	0.262603	0.266839	0.274602	0.281516
GOBP_POSITIVE_REGULATION_OF_LYMPHOCYTE_DIFFERENTIATION	-0.0379348	-0.0385505	-0.0404837	-0.0454153	-0.0474702	-0.051741	0.0294358	0.0421053	0.0446784	0.0436995	0.0416508	0.028233
GOBP_POSITIVE_REGULATION_OF_LYMPHOCYTE_MEDIATED_IMMUNITY	0.0940338	0.0926771	0.0932907	0.0906586	0.0902219	0.0890478	0.152347	0.152883	0.151454	0.148848	0.146826	0.141947
GOBP_POSITIVE_REGULATION_OF_LYMPHOCYTE_MIGRATION	-0.0828628	-0.0825012	-0.0806158	-0.0839479	-0.0829237	-0.0854902	-0.0360633	-0.0128461	-0.008027	-0.00696538	-0.00580107	-0.020191
GOBP_POSITIVE_REGULATION_OF_MACROAUTOPHAGY	-0.0202268	-0.0176699	-0.015033	-0.0112411	-0.0111175	-0.0112381	-0.00262609	0.00168991	0.00194052	0.00233103	0.0014634	0.00181703
GOBP_POSITIVE_REGULATION_OF_MACROPHAGE_ACTIVATION	-0.0141441	-0.0301568	-0.0402843	-0.0538348	-0.0662031	-0.0827371	0.105999	0.0947524	0.0854443	0.0735622	0.0523534	0.00459518
GOBP_POSITIVE_REGULATION_OF_MACROPHAGE_MIGRATION	-0.0257325	-0.0228659	-0.0226598	-0.0227706	-0.0244175	-0.0210932	0.00812172	0.0240203	0.0250577	0.0256574	0.0234954	0.0203998
GOBP_POSITIVE_REGULATION_OF_MAP_KINASE_ACTIVITY	-0.0737431	-0.0739254	-0.0733578	-0.0752317	-0.0745803	-0.0734512	-0.0463997	-0.0342557	-0.0315137	-0.0295284	-0.0296741	-0.0397662
GOBP_POSITIVE_REGULATION_OF_MEMBRANE_PERMEABILITY	0.0662923	0.0630379	0.0621895	0.0618606	0.0605607	0.056881	0.031983	0.0348519	0.0347129	0.0384051	0.0385839	0.041507
GOBP_POSITIVE_REGULATION_OF_MESENCHYMAL_CELL_PROLIFERATION	0.00887343	0.000497046	0.00276644	-0.0014253	-0.00200849	-0.00208874	0.0274686	0.0166873	0.0148206	0.015113	0.0156427	0.0310776
GOBP_POSITIVE_REGULATION_OF_MICROTUBULE_POLYMERIZATION_OR_DEPOLYMERIZATION	-0.0177601	-0.0157467	-0.0158199	-0.0154176	-0.0147955	-0.0144202	-0.0236682	-0.0110543	-0.00670415	-0.000546033	0.00260078	-0.000941929
GOBP_POSITIVE_REGULATION_OF_MIRNA_TRANSCRIPTION	-0.0116891	-0.0112739	-0.0116588	-0.0124544	-0.0151663	-0.0177187	0.0181344	0.0273972	0.0289689	0.0292346	0.0295696	0.0238726
GOBP_POSITIVE_REGULATION_OF_MITOCHONDRIAL_FISSION	-0.0336797	-0.0253218	-0.0186079	-0.0142184	-0.00719287	-0.00814428	-0.02216	-0.0250863	-0.021977	-0.0234627	-0.0240762	-0.0269165
GOBP_POSITIVE_REGULATION_OF_MITOCHONDRION_ORGANIZATION	0.0122874	0.0156566	0.0177818	0.0192939	0.0223141	0.0234478	-0.00573496	-0.00150165	0.00230233	0.00451685	0.00881468	0.0129694
GOBP_POSITIVE_REGULATION_OF_MITOTIC_CELL_CYCLE	-0.0384171	-0.0380782	-0.0390993	-0.0407657	-0.0424696	-0.0466938	-0.0101905	0.0103772	0.0144662	0.0197144	0.0213574	0.0090365
GOBP_POSITIVE_REGULATION_OF_MITOTIC_CELL_CYCLE_PHASE_TRANSITION	-0.0481717	-0.0471548	-0.0476009	-0.0503156	-0.0509357	-0.0567555	-0.0155331	0.0131332	0.0204188	0.0272946	0.030415	0.0136871
GOBP_POSITIVE_REGULATION_OF_MITOTIC_NUCLEAR_DIVISION	-0.0115795	-0.0136419	-0.0170263	-0.0227074	-0.0250066	-0.0322583	0.00944242	0.0132243	0.0110083	0.0124913	0.00928043	-0.00676725
GOBP_POSITIVE_REGULATION_OF_MONONUCLEAR_CELL_MIGRATION	-0.0723585	-0.0706037	-0.0695811	-0.0727825	-0.0717254	-0.0734732	0.0269212	0.0542436	0.062418	0.0639383	0.0655325	0.0479172
GOBP_POSITIVE_REGULATION_OF_MONOOXYGENASE_ACTIVITY	0.159713	0.164945	0.171741	0.174677	0.179641	0.190308	0.123902	0.127558	0.132482	0.132312	0.136746	0.143965
GOBP_POSITIVE_REGULATION_OF_MORPHOGENESIS_OF_AN_EPITHELIUM	-0.0143777	-0.0115528	-0.0102084	-0.0114077	-0.00879379	-0.00620063	0.0318714	0.0250198	0.0230184	0.0237203	0.022118	0.0226082
GOBP_POSITIVE_REGULATION_OF_MRNA_METABOLIC_PROCESS	-0.00116808	-0.00336964	-0.00499523	-0.00474618	-0.00709889	-0.0113655	0.0305633	0.0370097	0.0363826	0.0355877	0.0314427	0.0176528
GOBP_POSITIVE_REGULATION_OF_MRNA_PROCESSING	0.00925211	0.0131701	0.0144404	0.0185316	0.0204444	0.0259275	0.0416487	0.0679327	0.0741183	0.0781111	0.0823618	0.0742976
GOBP_POSITIVE_REGULATION_OF_MULTICELLULAR_ORGANISM_GROWTH	-0.0586365	-0.0548224	-0.0511315	-0.0528638	-0.0521745	-0.0482043	-0.05902	-0.0582276	-0.0556902	-0.0558922	-0.0546881	-0.0465776
GOBP_POSITIVE_REGULATION_OF_MUSCLE_CELL_APOPTOTIC_PROCESS	0.00799843	0.000964029	0.00039068	-0.00184398	-0.00473694	-0.00659854	0.00790039	0.00127087	-0.00319095	-0.00516469	-0.0155614	-0.021462
GOBP_POSITIVE_REGULATION_OF_MUSCLE_CELL_DIFFERENTIATION	0.00921332	0.00767257	0.00655317	0.00380602	-0.000526067	-0.00830376	0.0157306	0.0181593	0.0139239	0.0117191	0.00411518	-0.0107311
GOBP_POSITIVE_REGULATION_OF_MUSCLE_CONTRACTION	-0.00750114	-0.0192211	-0.0262074	-0.0367661	-0.0443601	-0.0515324	-0.00885453	-0.0144262	-0.0189935	-0.0231452	-0.0263993	-0.028562
GOBP_POSITIVE_REGULATION_OF_MUSCLE_HYPERTROPHY	0.0865151	0.0852816	0.0840011	0.0800251	0.0757528	0.0614931	0.115543	0.113494	0.108415	0.102313	0.0888215	0.0604031
GOBP_POSITIVE_REGULATION_OF_MYELOID_CELL_DIFFERENTIATION	-0.063126	-0.059635	-0.0593404	-0.063745	-0.0659042	-0.0689807	0.00898508	0.0257323	0.0292604	0.031867	0.0309296	0.0227882
GOBP_POSITIVE_REGULATION_OF_MYELOID_LEUKOCYTE_CYTOKINE_PRODUCTION_INVOLVED_IN_IMMUNE_RESPONSE	-0.0214635	-0.024864	-0.0242319	-0.0266841	-0.0265945	-0.0220548	0.0570235	0.0762529	0.0788712	0.0820459	0.0830852	0.0738678
GOBP_POSITIVE_REGULATION_OF_MYELOID_LEUKOCYTE_DIFFERENTIATION	-0.0659847	-0.0637413	-0.0664736	-0.0742092	-0.0782032	-0.0875402	0.00871877	0.0258696	0.026436	0.0271239	0.0250173	0.0126567
GOBP_POSITIVE_REGULATION_OF_MYELOID_LEUKOCYTE_MEDIATED_IMMUNITY	0.116496	0.102683	0.0904956	0.077699	0.06306	0.0268787	0.280013	0.304269	0.304646	0.299395	0.286922	0.228224
GOBP_POSITIVE_REGULATION_OF_NATURAL_KILLER_CELL_ACTIVATION	-0.0520821	-0.0446113	-0.0431788	-0.0383933	-0.0377702	-0.0361179	0.0615153	0.0745023	0.0770931	0.0791359	0.082326	0.074187
GOBP_POSITIVE_REGULATION_OF_NATURAL_KILLER_CELL_MEDIATED_CYTOTOXICITY	-0.0194701	-0.0182356	-0.0172681	-0.01821	-0.0174669	-0.0176514	0.00110221	0.00186042	0.00166382	0.000734897	-0.00102972	-0.0049479
GOBP_POSITIVE_REGULATION_OF_NATURAL_KILLER_CELL_MEDIATED_IMMUNITY	0.0336002	0.0349295	0.0356727	0.0342823	0.0350276	0.0356176	0.0723459	0.0706891	0.0699503	0.0680843	0.0659219	0.0608339
GOBP_POSITIVE_REGULATION_OF_NERVOUS_SYSTEM_DEVELOPMENT	-0.0519368	-0.0511601	-0.0507044	-0.0509557	-0.0507581	-0.0495807	-0.0178773	-0.0193571	-0.02026	-0.0211491	-0.0229414	-0.026096
GOBP_POSITIVE_REGULATION_OF_NERVOUS_SYSTEM_PROCESS	-0.00707682	-0.00798574	-0.0061916	-0.00679254	-0.0071431	-0.00474486	-0.0112256	-0.0152574	-0.0174292	-0.0208764	-0.0264298	-0.0230283
GOBP_POSITIVE_REGULATION_OF_NEURAL_PRECURSOR_CELL_PROLIFERATION	-0.0156183	-0.015728	-0.0168047	-0.0183937	-0.0184811	-0.019744	0.0199909	0.0193178	0.0205188	0.0221644	0.0234239	0.0205316
GOBP_POSITIVE_REGULATION_OF_NEUROGENESIS	-0.043418	-0.0429996	-0.0428406	-0.0432687	-0.0432317	-0.0422154	-0.00435802	-0.00583758	-0.00679272	-0.00733587	-0.00933644	-0.0129983
GOBP_POSITIVE_REGULATION_OF_NEURON_APOPTOTIC_PROCESS	-0.0717659	-0.0640047	-0.0610292	-0.055819	-0.0536245	-0.0464932	0.0103537	0.0311479	0.0384533	0.0437519	0.0473925	0.0418832
GOBP_POSITIVE_REGULATION_OF_NEURON_DEATH	-0.0338287	-0.0283328	-0.0275701	-0.0244579	-0.0226491	-0.0214685	0.0398215	0.0558517	0.0593884	0.0622509	0.0633211	0.0552701
GOBP_POSITIVE_REGULATION_OF_NEURON_DIFFERENTIATION	-0.0725164	-0.0666831	-0.0642722	-0.0633713	-0.0605912	-0.0562714	-0.0484322	-0.04861	-0.0480455	-0.0482064	-0.0483611	-0.0468458
GOBP_POSITIVE_REGULATION_OF_NEURON_PROJECTION_DEVELOPMENT	-0.0098712	-0.00846137	-0.00737311	-0.0056473	-0.0036111	-0.000809082	0.0692827	0.0768124	0.0788267	0.0794261	0.0798854	0.0731299
GOBP_POSITIVE_REGULATION_OF_NEUTROPHIL_MIGRATION	-0.0931016	-0.0926152	-0.0949532	-0.0980808	-0.100052	-0.10647	0.0120877	0.038276	0.0461286	0.0466347	0.0497454	0.0364351
GOBP_POSITIVE_REGULATION_OF_NF_KAPPAB_TRANSCRIPTION_FACTOR_ACTIVITY	-0.0129057	-0.0152548	-0.0149637	-0.0170031	-0.0176947	-0.0168379	0.078177	0.0901541	0.0947635	0.0959491	0.0973015	0.0901029
GOBP_POSITIVE_REGULATION_OF_NIK_NF_KAPPAB_SIGNALING	-0.00489502	-0.0112871	-0.0140887	-0.0199455	-0.0213478	-0.0283334	0.0483622	0.0500317	0.047598	0.0447506	0.0383244	0.0277758
GOBP_POSITIVE_REGULATION_OF_NITRIC_OXIDE_METABOLIC_PROCESS	0.139912	0.134148	0.131556	0.129411	0.126269	0.127806	0.172289	0.169823	0.165187	0.159083	0.149543	0.1324
GOBP_POSITIVE_REGULATION_OF_NOTCH_SIGNALING_PATHWAY	-0.0396167	-0.0367123	-0.0379927	-0.038775	-0.0424609	-0.0462303	0.0382832	0.0338954	0.0296519	0.0278271	0.0226837	0.0180925
GOBP_POSITIVE_REGULATION_OF_NUCLEAR_DIVISION	-0.000402564	-0.00361845	-0.00674602	-0.0117479	-0.014122	-0.0183456	0.00721378	0.0106817	0.00863877	0.00998481	0.00798147	-0.00380955
GOBP_POSITIVE_REGULATION_OF_NUCLEOCYTOPLASMIC_TRANSPORT	-0.0309657	-0.0271086	-0.026965	-0.0247069	-0.023301	-0.020705	0.0460247	0.065826	0.0709503	0.0758135	0.0778861	0.0651695
GOBP_POSITIVE_REGULATION_OF_NUCLEOTIDE_METABOLIC_PROCESS	0.0815061	0.0777175	0.0756057	0.0702545	0.0698409	0.0687387	0.0874727	0.0851353	0.0850317	0.083938	0.0842132	0.0880113
GOBP_POSITIVE_REGULATION_OF_ORGANELLE_ASSEMBLY	-0.0529974	-0.0530731	-0.0526421	-0.0540455	-0.0551856	-0.0584976	-0.00597191	0.00083992	0.00122762	0.00395311	-0.00156777	-0.00923426
GOBP_POSITIVE_REGULATION_OF_ORGANIC_ACID_TRANSPORT	0.0995997	0.0992268	0.105717	0.110605	0.115785	0.126603	0.0476947	0.0386273	0.039514	0.0392663	0.0402916	0.0523771
GOBP_POSITIVE_REGULATION_OF_ORGAN_GROWTH	0.0393316	0.03216	0.0290779	0.0220377	0.0159975	0.00690557	0.0471533	0.0516291	0.0484818	0.0493744	0.0422182	0.0272551
GOBP_POSITIVE_REGULATION_OF_OSSIFICATION	-0.0254852	-0.0245654	-0.0243263	-0.0226257	-0.0224567	-0.0230773	0.00775091	0.017894	0.019785	0.0242581	0.0251916	0.0313569
GOBP_POSITIVE_REGULATION_OF_OSTEOBLAST_DIFFERENTIATION	-0.0610534	-0.0608468	-0.0596311	-0.0591362	-0.0598609	-0.0603796	0.0417808	0.0560647	0.0594821	0.0613705	0.0611979	0.0543427
GOBP_POSITIVE_REGULATION_OF_OXIDOREDUCTASE_ACTIVITY	0.204487	0.217127	0.225529	0.232527	0.241575	0.253192	0.166386	0.178138	0.186806	0.191463	0.202557	0.215345
GOBP_POSITIVE_REGULATION_OF_P38MAPK_CASCADE	-0.0526247	-0.0542919	-0.053716	-0.0539428	-0.0513908	-0.0497058	0.0671439	0.0743879	0.0763152	0.0771484	0.072441	0.0606072
GOBP_POSITIVE_REGULATION_OF_PATHWAY_RESTRICTED_SMAD_PROTEIN_PHOSPHORYLATION	-0.0223575	-0.0129602	-0.00840163	-0.0017159	0.00449896	0.0080092	0.0044383	0.00633107	0.0065712	0.00910927	0.0135926	0.0314368
GOBP_POSITIVE_REGULATION_OF_PATTERN_RECOGNITION_RECEPTOR_SIGNALING_PATHWAY	-0.0648205	-0.0603059	-0.0568337	-0.0554402	-0.0526208	-0.0533087	0.0253795	0.0428432	0.0518708	0.0555495	0.0598597	0.05169
GOBP_POSITIVE_REGULATION_OF_PEPTIDASE_ACTIVITY	0.0511854	0.0512598	0.0504033	0.0484357	0.0480129	0.0488375	0.144162	0.159753	0.163793	0.167374	0.170446	0.166543
GOBP_POSITIVE_REGULATION_OF_PEPTIDE_SECRETION	0.153281	0.158797	0.162877	0.168248	0.174921	0.185518	0.266172	0.270692	0.275098	0.282047	0.290765	0.309889
GOBP_POSITIVE_REGULATION_OF_PEPTIDYL_LYSINE_ACETYLATION	-0.00025901	-0.00100504	-0.000934156	-0.00433609	-0.00528242	-0.0080921	0.0134378	0.0226473	0.0217865	0.0220349	0.0195508	0.0121365
GOBP_POSITIVE_REGULATION_OF_PEPTIDYL_SERINE_PHOSPHORYLATION	-0.0257233	-0.027907	-0.027123	-0.0249714	-0.0235519	-0.0178337	0.0125788	0.0176655	0.0210342	0.0215795	0.0247366	0.0214584
GOBP_POSITIVE_REGULATION_OF_PEPTIDYL_THREONINE_PHOSPHORYLATION	-0.0266165	-0.0330555	-0.0338731	-0.0363967	-0.0388314	-0.0402491	0.0432005	0.0549221	0.0560092	0.0581647	0.0568784	0.0474256
GOBP_POSITIVE_REGULATION_OF_PEPTIDYL_TYROSINE_PHOSPHORYLATION	-0.0281109	-0.0285054	-0.0284735	-0.028104	-0.0287311	-0.0273662	0.0336111	0.0403893	0.0405258	0.0388384	0.0376526	0.0298854
GOBP_POSITIVE_REGULATION_OF_PHAGOCYTOSIS	0.257753	0.260666	0.261797	0.261884	0.262903	0.261589	0.393955	0.416358	0.421195	0.420559	0.420144	0.403796
GOBP_POSITIVE_REGULATION_OF_PHOSPHATASE_ACTIVITY	-0.00572799	0.00777261	0.0149431	0.0227675	0.0256057	0.0341426	0.0283428	0.0554297	0.065969	0.0711371	0.0809796	0.0842037
GOBP_POSITIVE_REGULATION_OF_PHOSPHATIDYLINOSITOL_3_KINASE_SIGNALING	0.0510918	0.0506262	0.0523398	0.0496052	0.051289	0.0507196	0.0962293	0.100308	0.0999096	0.0989961	0.0984507	0.0898668
GOBP_POSITIVE_REGULATION_OF_PHOSPHOLIPASE_ACTIVITY	0.0198023	0.0153026	0.0127064	0.00850794	0.00864634	0.00674824	0.0426696	0.0303383	0.0258126	0.0200686	0.0175198	0.0193924
GOBP_POSITIVE_REGULATION_OF_PLASMA_MEMBRANE_BOUNDED_CELL_PROJECTION_ASSEMBLY	-0.0401708	-0.0396156	-0.0392857	-0.0353173	-0.036103	-0.0318902	-0.0141354	-0.00252662	-0.00104284	0.00029025	0.00253169	-0.00207259
GOBP_POSITIVE_REGULATION_OF_POSTTRANSCRIPTIONAL_GENE_SILENCING	-0.0766678	-0.0754501	-0.0753499	-0.0771522	-0.0769324	-0.0761795	-0.0193739	-0.0124679	-0.0131754	-0.0107953	-0.0143778	-0.0304846
GOBP_POSITIVE_REGULATION_OF_POTASSIUM_ION_TRANSPORT	-0.0256045	-0.0297292	-0.0344961	-0.0343729	-0.0377155	-0.0433061	0.0133263	0.0171429	0.0133171	0.0133746	0.00914504	-0.00492005
GOBP_POSITIVE_REGULATION_OF_PRODUCTION_OF_MOLECULAR_MEDIATOR_OF_IMMUNE_RESPONSE	0.0275121	0.0248234	0.0239925	0.0207403	0.0206863	0.0202145	0.0806387	0.0854472	0.0853806	0.084521	0.084254	0.0800356
GOBP_POSITIVE_REGULATION_OF_PROTEASOMAL_UBIQUITIN_DEPENDENT_PROTEIN_CATABOLIC_PROCESS	0.0117709	0.0152213	0.0163274	0.0205294	0.0245237	0.0307364	0.0283141	0.032975	0.0329397	0.0354782	0.0384793	0.042509
GOBP_POSITIVE_REGULATION_OF_PROTEIN_ACETYLATION	-0.00871976	-0.0094969	-0.00899209	-0.0117689	-0.0115871	-0.0141793	0.00780734	0.0137835	0.0119165	0.0122979	0.0109415	0.00710387
GOBP_POSITIVE_REGULATION_OF_PROTEIN_AUTOPHOSPHORYLATION	0.00557844	0.000575241	0.00138122	-0.00244561	-0.00303585	-0.00317287	0.0202743	0.0281851	0.0311674	0.0334187	0.0328048	0.0299528
GOBP_POSITIVE_REGULATION_OF_PROTEIN_BINDING	0.0915168	0.0916149	0.0940667	0.096806	0.099341	0.105366	0.143092	0.151292	0.153029	0.153754	0.156036	0.156139
GOBP_POSITIVE_REGULATION_OF_PROTEIN_CATABOLIC_PROCESS	0.0995805	0.105151	0.107788	0.110552	0.114662	0.120983	0.13087	0.140421	0.14327	0.146231	0.149013	0.150416
GOBP_POSITIVE_REGULATION_OF_PROTEIN_CONTAINING_COMPLEX_ASSEMBLY	-0.0290153	-0.0267223	-0.0240562	-0.0216508	-0.0197462	-0.0162396	0.0145519	0.0278166	0.0324641	0.0356459	0.0382341	0.0337854
GOBP_POSITIVE_REGULATION_OF_PROTEIN_CONTAINING_COMPLEX_DISASSEMBLY	-0.036995	-0.0425523	-0.0433488	-0.0393364	-0.0412135	-0.0437289	0.0100601	0.0187196	0.0184592	0.0188626	0.0173126	0.00617382
GOBP_POSITIVE_REGULATION_OF_PROTEIN_DEACETYLATION	0.0276952	0.02526	0.0215919	0.0140226	0.0114368	0.00711822	0.0395028	0.0402802	0.0393494	0.0409739	0.0364199	0.0261493
GOBP_POSITIVE_REGULATION_OF_PROTEIN_DEPHOSPHORYLATION	-0.0260214	-0.0249571	-0.0248243	-0.0257823	-0.027741	-0.0247463	0.0256282	0.0506941	0.0580742	0.0609246	0.0640341	0.0540927
GOBP_POSITIVE_REGULATION_OF_PROTEIN_IMPORT	-0.038717	-0.0339727	-0.0342925	-0.0323824	-0.031166	-0.0312792	0.0289879	0.0516688	0.0567847	0.0632738	0.066131	0.0512791
GOBP_POSITIVE_REGULATION_OF_PROTEIN_KINASE_B_SIGNALING	0.0240687	0.0284675	0.0320718	0.0338534	0.0376784	0.0432204	0.0564716	0.063423	0.0675954	0.0692861	0.0722781	0.0742829
GOBP_POSITIVE_REGULATION_OF_PROTEIN_LOCALIZATION_TO_CELL_PERIPHERY	-0.0263404	-0.0271785	-0.0266221	-0.0245228	-0.0237968	-0.0219558	0.0252309	0.0338081	0.0345296	0.0351359	0.0358938	0.0331884
GOBP_POSITIVE_REGULATION_OF_PROTEIN_LOCALIZATION_TO_MEMBRANE	-0.0350412	-0.0338731	-0.0328492	-0.029958	-0.0289944	-0.0250918	-0.00172196	0.00510719	0.00764633	0.00866336	0.0115922	0.0125259
GOBP_POSITIVE_REGULATION_OF_PROTEIN_LOCALIZATION_TO_NUCLEUS	0.0157964	0.0191732	0.0211054	0.0218778	0.0228299	0.023552	0.0654786	0.0838755	0.0877122	0.0902247	0.0921733	0.0840354
GOBP_POSITIVE_REGULATION_OF_PROTEIN_MATURATION	0.0277725	0.0156002	0.00799445	-0.00413293	-0.00745767	-0.0105501	0.0714614	0.0650819	0.059187	0.0520245	0.0511332	0.0494392
GOBP_POSITIVE_REGULATION_OF_PROTEIN_MODIFICATION_BY_SMALL_PROTEIN_CONJUGATION_OR_REMOVAL	-0.00147281	-0.000479902	-0.000186475	0.00181621	0.00366114	0.00458577	0.0106713	0.0191576	0.0214078	0.0233951	0.0236819	0.0188977
GOBP_POSITIVE_REGULATION_OF_PROTEIN_POLYMERIZATION	-0.0414449	-0.0381117	-0.0364585	-0.0360977	-0.0356639	-0.0350716	-0.0144221	-0.000438799	0.00371104	0.00547274	0.00672	-0.000595982
GOBP_POSITIVE_REGULATION_OF_PROTEIN_SECRETION	0.126058	0.132786	0.135729	0.139294	0.144522	0.151089	0.156805	0.159274	0.162973	0.16755	0.171735	0.184066
GOBP_POSITIVE_REGULATION_OF_PROTEIN_SERINE_THREONINE_KINASE_ACTIVITY	-0.0547429	-0.0520136	-0.0512553	-0.0517454	-0.0516314	-0.0512158	-0.00909837	0.00878125	0.0129604	0.0161165	0.0183391	0.0104259
GOBP_POSITIVE_REGULATION_OF_PROTEIN_TARGETING_TO_MEMBRANE	-0.0140887	-0.0129515	-0.010909	-0.00787373	-0.00577405	0.00339806	0.0045063	0.00993618	0.0158218	0.0169646	0.0235955	0.0315311
GOBP_POSITIVE_REGULATION_OF_PROTEIN_TYROSINE_KINASE_ACTIVITY	-0.0461561	-0.0395006	-0.037216	-0.035201	-0.0336289	-0.0321852	0.0181264	0.0324563	0.0368376	0.035049	0.0383434	0.0295115
GOBP_POSITIVE_REGULATION_OF_PROTEOLYSIS_INVOLVED_IN_CELLULAR_PROTEIN_CATABOLIC_PROCESS	0.0387654	0.0413625	0.0420828	0.0444818	0.0475432	0.0531636	0.064375	0.0734124	0.0758826	0.0791564	0.0824145	0.0831326
GOBP_POSITIVE_REGULATION_OF_REACTIVE_OXYGEN_SPECIES_METABOLIC_PROCESS	0.067313	0.0719689	0.0744145	0.0745926	0.0783694	0.0831485	0.124438	0.149807	0.160707	0.166176	0.173718	0.168182
GOBP_POSITIVE_REGULATION_OF_RECEPTOR_INTERNALIZATION	-0.0186913	-0.0209601	-0.0218093	-0.0269981	-0.027024	-0.0305769	0.0213117	0.0320565	0.0357909	0.0396692	0.0387464	0.0310103
GOBP_POSITIVE_REGULATION_OF_RECEPTOR_MEDIATED_ENDOCYTOSIS	0.274462	0.269348	0.26754	0.265339	0.264449	0.261193	0.400889	0.402431	0.399304	0.398349	0.391445	0.378812
GOBP_POSITIVE_REGULATION_OF_RECEPTOR_SIGNALING_PATHWAY_VIA_STAT	-0.00640942	-0.0011584	0.00299301	0.00528887	0.00992023	0.012869	0.0128793	0.0248294	0.0279275	0.0302036	0.0321828	0.0295874
GOBP_POSITIVE_REGULATION_OF_REGULATED_SECRETORY_PATHWAY	-0.0806104	-0.0796736	-0.0794266	-0.0812969	-0.0811338	-0.080261	-0.0287311	-0.00704547	0.00130654	0.00404388	0.00600504	-0.00942075
GOBP_POSITIVE_REGULATION_OF_RELEASE_OF_CYTOCHROME_C_FROM_MITOCHONDRIA	0.0488469	0.0518206	0.0499537	0.0480628	0.0496495	0.045073	0.0246831	0.0258173	0.0287536	0.0325089	0.0349939	0.0355911
GOBP_POSITIVE_REGULATION_OF_RELEASE_OF_SEQUESTERED_CALCIUM_ION_INTO_CYTOSOL	0.0271468	0.0242538	0.0252	0.0281072	0.0280448	0.0321562	0.0269157	0.0341025	0.0382414	0.0354784	0.0399924	0.0418504
GOBP_POSITIVE_REGULATION_OF_REPRODUCTIVE_PROCESS	-0.0287669	-0.0333056	-0.0336242	-0.036656	-0.0384255	-0.0365717	-0.0265691	-0.029213	-0.028445	-0.0271197	-0.0284794	-0.0338515
GOBP_POSITIVE_REGULATION_OF_RESPONSE_TO_BIOTIC_STIMULUS	0.0175909	0.0195568	0.0196276	0.0189241	0.0169239	0.01173	0.0967637	0.114516	0.117309	0.11831	0.117886	0.100159
GOBP_POSITIVE_REGULATION_OF_RESPONSE_TO_CYTOKINE_STIMULUS	-0.042082	-0.0386465	-0.040086	-0.0414951	-0.0441384	-0.0471733	0.0818495	0.0906765	0.0891015	0.0885652	0.0860461	0.080134
GOBP_POSITIVE_REGULATION_OF_RESPONSE_TO_DNA_DAMAGE_STIMULUS	-0.0495945	-0.0475745	-0.0476439	-0.044939	-0.0449817	-0.0459563	-0.0232461	-0.0113018	-0.00808835	-0.00650043	-0.00587221	-0.0169034
GOBP_POSITIVE_REGULATION_OF_RESPONSE_TO_ENDOPLASMIC_RETICULUM_STRESS	-0.0261788	-0.0213638	-0.0228903	-0.024668	-0.0195173	-0.0186509	0.00435274	0.0111322	0.00987702	0.0132203	0.0121006	0.00545448
GOBP_POSITIVE_REGULATION_OF_RESPONSE_TO_WOUNDING	0.210931	0.215343	0.219207	0.222296	0.226378	0.235518	0.354262	0.354791	0.35453	0.354951	0.354489	0.356676
GOBP_POSITIVE_REGULATION_OF_RHO_PROTEIN_SIGNAL_TRANSDUCTION	0.040209	0.0460038	0.0465324	0.0468392	0.0472341	0.0498218	0.118513	0.111831	0.107533	0.104404	0.102399	0.107642
GOBP_POSITIVE_REGULATION_OF_RNA_SPLICING	-0.00682612	0.000168992	0.00201167	0.00446078	0.00466244	0.00720755	0.0460854	0.0694606	0.0738148	0.0802937	0.0785691	0.0627696
GOBP_POSITIVE_REGULATION_OF_SECRETION	0.0908028	0.0939543	0.0954432	0.0962558	0.0990375	0.103544	0.153536	0.157964	0.160872	0.16295	0.164468	0.167067
GOBP_POSITIVE_REGULATION_OF_SIGNALING_RECEPTOR_ACTIVITY	-0.0556322	-0.0499548	-0.0470473	-0.0433917	-0.0401442	-0.0364218	-0.0211815	-0.0112279	-0.00648854	-0.00513981	-0.00181444	-0.00558685
GOBP_POSITIVE_REGULATION_OF_SIGNAL_TRANSDUCTION_BY_P53_CLASS_MEDIATOR	0.301017	0.306835	0.304815	0.302668	0.302396	0.29599	0.261151	0.292464	0.306717	0.312839	0.321353	0.317693
GOBP_POSITIVE_REGULATION_OF_SMALL_GTPASE_MEDIATED_SIGNAL_TRANSDUCTION	0.0183427	0.0186149	0.0174644	0.015687	0.0153082	0.0145019	0.0866769	0.0740518	0.0674059	0.0623222	0.0585142	0.0577328
GOBP_POSITIVE_REGULATION_OF_SMALL_MOLECULE_METABOLIC_PROCESS	0.246965	0.249165	0.249586	0.247326	0.247441	0.247209	0.237522	0.237461	0.239151	0.241154	0.243325	0.252879
GOBP_POSITIVE_REGULATION_OF_SMOOTHENED_SIGNALING_PATHWAY	-0.0169799	-0.0104069	-0.00756468	-0.00552683	-0.00323147	0.00335628	-0.0507781	-0.0502771	-0.0486995	-0.0457828	-0.0419407	-0.0338837
GOBP_POSITIVE_REGULATION_OF_SMOOTH_MUSCLE_CELL_MIGRATION	0.0649444	0.0632059	0.0606681	0.0552137	0.0514554	0.0448672	0.118006	0.114518	0.109195	0.10314	0.0970884	0.0831413
GOBP_POSITIVE_REGULATION_OF_SMOOTH_MUSCLE_CELL_PROLIFERATION	-0.0200986	-0.0217285	-0.0236577	-0.0250262	-0.0281198	-0.0335415	0.0362803	0.048161	0.0500928	0.0503272	0.0466764	0.0325281
GOBP_POSITIVE_REGULATION_OF_SMOOTH_MUSCLE_CONTRACTION	-0.0123289	-0.00878246	-0.00700174	-0.00932507	-0.00790589	-0.00545161	0.00931773	0.0123541	0.011617	0.0128367	0.0155772	0.0201946
GOBP_POSITIVE_REGULATION_OF_SODIUM_ION_TRANSPORT	-0.0388219	-0.0479499	-0.052137	-0.0484196	-0.0491675	-0.0492014	-0.0417102	-0.0445668	-0.048744	-0.0521975	-0.0512238	-0.0529205
GOBP_POSITIVE_REGULATION_OF_STEM_CELL_PROLIFERATION	-0.039276	-0.0308528	-0.0257076	-0.0242911	-0.021839	-0.0133966	-0.0098461	0.0039427	0.0134239	0.0191581	0.0235357	0.0353993
GOBP_POSITIVE_REGULATION_OF_STEROID_METABOLIC_PROCESS	0.711946	0.72082	0.72844	0.734727	0.740618	0.747176	0.655528	0.64496	0.650799	0.654091	0.662785	0.690724
GOBP_POSITIVE_REGULATION_OF_STEROL_TRANSPORT	0.298322	0.329436	0.345864	0.359867	0.372469	0.38234	0.337099	0.357293	0.371971	0.381843	0.397309	0.406878
GOBP_POSITIVE_REGULATION_OF_STRESS_ACTIVATED_PROTEIN_KINASE_SIGNALING_CASCADE	-0.0359111	-0.0357124	-0.0352995	-0.0357259	-0.0348404	-0.0332968	0.0176845	0.0243883	0.0256055	0.0266584	0.0248768	0.0165774
GOBP_POSITIVE_REGULATION_OF_STRESS_FIBER_ASSEMBLY	0.0280118	0.0302418	0.0330109	0.0365423	0.0386364	0.042825	0.107562	0.111446	0.110296	0.107357	0.108744	0.106283
GOBP_POSITIVE_REGULATION_OF_STRIATED_MUSCLE_CELL_DIFFERENTIATION	0.0286428	0.029783	0.029601	0.0268723	0.0227763	0.0158893	0.0494152	0.0552667	0.0517589	0.0499726	0.0407887	0.0195758
GOBP_POSITIVE_REGULATION_OF_SUBSTRATE_ADHESION_DEPENDENT_CELL_SPREADING	0.252818	0.251766	0.249088	0.24736	0.245093	0.241914	0.415145	0.420759	0.420042	0.416654	0.412624	0.397548
GOBP_POSITIVE_REGULATION_OF_SUPRAMOLECULAR_FIBER_ORGANIZATION	0.0407741	0.0394079	0.0406227	0.0413496	0.0417332	0.042496	0.0857848	0.0934762	0.0948202	0.0942591	0.0948032	0.0906131
GOBP_POSITIVE_REGULATION_OF_SYNAPSE_ASSEMBLY	-0.00990818	-0.00491342	-0.00358492	-0.00235805	-0.00178669	0.00022663	-0.0199481	-0.0247193	-0.0256576	-0.0273357	-0.02624	-0.0226846
GOBP_POSITIVE_REGULATION_OF_SYNAPTIC_TRANSMISSION	-0.00556279	-0.00253815	0.000183806	0.00483849	0.00923688	0.0183609	0.0160127	0.0201518	0.0235031	0.0245647	0.0300429	0.0409345
GOBP_POSITIVE_REGULATION_OF_SYNCYTIUM_FORMATION_BY_PLASMA_MEMBRANE_FUSION	-0.0510143	-0.0476387	-0.0458585	-0.0450219	-0.0461689	-0.0462033	0.053628	0.07456	0.0842163	0.0808659	0.085939	0.0741855
GOBP_POSITIVE_REGULATION_OF_TELOMERASE_ACTIVITY	-0.0326389	-0.0277522	-0.0257277	-0.0243231	-0.0231644	-0.0238862	-0.00243442	0.0147403	0.0188076	0.0204173	0.0218884	0.0127377
GOBP_POSITIVE_REGULATION_OF_TELOMERE_MAINTENANCE	-0.000599383	-0.00077626	0.000105066	-0.00141524	-0.00139861	-0.00505627	0.0117299	0.0299723	0.0334407	0.0361355	0.0347042	0.0282294
GOBP_POSITIVE_REGULATION_OF_TELOMERE_MAINTENANCE_VIA_TELOMERE_LENGTHENING	-0.00168971	0.00220419	0.00368174	0.00325439	0.0046153	0.00304787	0.0289966	0.0526574	0.057157	0.061097	0.06146	0.0523742
GOBP_POSITIVE_REGULATION_OF_TOLL_LIKE_RECEPTOR_SIGNALING_PATHWAY	-0.0815571	-0.079468	-0.0749885	-0.072543	-0.0692605	-0.0701538	0.0627294	0.0884217	0.100283	0.104254	0.110111	0.093917
GOBP_POSITIVE_REGULATION_OF_TOR_SIGNALING	-0.00715608	-0.000265969	0.0026949	0.00871171	0.010706	0.0151173	0.00535099	0.00542205	0.00925986	0.00892236	0.0167082	0.0200202
GOBP_POSITIVE_REGULATION_OF_TRANSCRIPTION_BY_RNA_POLYMERASE_I	-0.0297425	-0.0348585	-0.0368522	-0.037094	-0.0441878	-0.0478146	0.010659	0.0198967	0.0256898	0.0206355	0.0172458	0.00510494
GOBP_POSITIVE_REGULATION_OF_TRANSCRIPTION_FROM_RNA_POLYMERASE_II_PROMOTER_INVOLVED_IN_CELLULAR_RESPONSE_TO_CHEMICAL_STIMULUS	-0.0329886	-0.0302659	-0.0297704	-0.0281859	-0.0261823	-0.0212352	0.0273276	0.038852	0.0406358	0.042978	0.0422728	0.0403593
GOBP_POSITIVE_REGULATION_OF_TRANSCRIPTION_FROM_RNA_POLYMERASE_II_PROMOTER_IN_RESPONSE_TO_STRESS	-0.0555054	-0.0573865	-0.0570066	-0.0592304	-0.0591776	-0.0581571	0.0480699	0.0564287	0.0550982	0.0592965	0.0516921	0.0357401
GOBP_POSITIVE_REGULATION_OF_TRANSCRIPTION_REGULATORY_REGION_DNA_BINDING	0.0138765	0.0157884	0.0127541	0.00740009	0.00592285	0.00250229	0.0113961	0.00376493	0.00317922	-0.000332551	-0.00114758	-0.00837724
GOBP_POSITIVE_REGULATION_OF_TRANSLATION	0.0419839	0.0404847	0.0394954	0.0417847	0.0396222	0.0379447	0.0812343	0.0954138	0.099692	0.100546	0.100637	0.0933222
GOBP_POSITIVE_REGULATION_OF_TRANSLATIONAL_INITIATION	-0.0206304	-0.0244485	-0.0215958	-0.0172374	-0.0191071	-0.0173601	0.00946125	0.012875	0.00805789	0.0118013	0.00641084	0.00125527
GOBP_POSITIVE_REGULATION_OF_TRANSMEMBRANE_RECEPTOR_PROTEIN_SERINE_THREONINE_KINASE_SIGNALING_PATHWAY	-0.0346672	-0.0301798	-0.0275561	-0.0236548	-0.0200703	-0.0172823	-0.00124848	0.00545907	0.00607472	0.00859554	0.0106935	0.0183842
GOBP_POSITIVE_REGULATION_OF_TRANSMEMBRANE_TRANSPORT	0.0536995	0.0546296	0.0564874	0.0610712	0.0644357	0.0705282	0.0646217	0.0713674	0.0737936	0.0741909	0.0773016	0.0824878
GOBP_POSITIVE_REGULATION_OF_TRANSPORTER_ACTIVITY	0.00968138	0.0178642	0.0214087	0.0269295	0.0317594	0.0373798	0.0170146	0.0315219	0.0369516	0.0390975	0.0448105	0.0479529
GOBP_POSITIVE_REGULATION_OF_TRIGLYCERIDE_METABOLIC_PROCESS	0.402268	0.386309	0.371078	0.350564	0.334284	0.318582	0.424239	0.363489	0.333439	0.313956	0.288338	0.285233
GOBP_POSITIVE_REGULATION_OF_TUMOR_NECROSIS_FACTOR_SUPERFAMILY_CYTOKINE_PRODUCTION	-0.0390768	-0.0435622	-0.0453137	-0.0476788	-0.0496565	-0.0510436	0.0858921	0.0992656	0.101511	0.102053	0.100454	0.0829793
GOBP_POSITIVE_REGULATION_OF_TYPE_I_INTERFERON_PRODUCTION	-0.0557546	-0.0584985	-0.0590177	-0.0603502	-0.0615656	-0.0682123	-0.00453744	0.00972935	0.011636	0.014407	0.0105379	-0.00394382
GOBP_POSITIVE_REGULATION_OF_TYROSINE_PHOSPHORYLATION_OF_STAT_PROTEIN	0.00547193	-0.000372055	-0.00288626	-0.0040307	-0.0086174	-0.010989	0.0869856	0.0832601	0.0797644	0.0758599	0.0701454	0.0577318
GOBP_POSITIVE_REGULATION_OF_T_CELL_CYTOKINE_PRODUCTION	0.0398875	0.0470748	0.0508049	0.0505537	0.0557341	0.0599026	0.0852225	0.0837601	0.0852099	0.0841296	0.0845636	0.0848379
GOBP_POSITIVE_REGULATION_OF_T_CELL_MEDIATED_CYTOTOXICITY	0.193773	0.197221	0.201508	0.203898	0.206631	0.208903	0.252952	0.260574	0.262492	0.262261	0.2669	0.268041
GOBP_POSITIVE_REGULATION_OF_T_CELL_MEDIATED_IMMUNITY	0.0774287	0.0816969	0.0854181	0.0856351	0.0887732	0.0908434	0.127177	0.131214	0.131921	0.131151	0.133253	0.13475
GOBP_POSITIVE_REGULATION_OF_T_CELL_MIGRATION	-0.0916691	-0.0904847	-0.0893358	-0.0945647	-0.0939989	-0.0991201	-0.0348778	-0.00885108	-0.00411278	-0.00328229	-0.00290275	-0.0246699
GOBP_POSITIVE_REGULATION_OF_T_CELL_PROLIFERATION	-0.0145688	-0.0170276	-0.0209996	-0.0289539	-0.0332858	-0.0451317	0.0414624	0.062734	0.067031	0.0657907	0.0620972	0.0389644
GOBP_POSITIVE_REGULATION_OF_UBIQUITIN_DEPENDENT_PROTEIN_CATABOLIC_PROCESS	0.00835863	0.0107985	0.0116769	0.0149425	0.0182115	0.022146	0.030441	0.038483	0.0390984	0.0414093	0.0439036	0.0434746
GOBP_POSITIVE_REGULATION_OF_UBIQUITIN_PROTEIN_TRANSFERASE_ACTIVITY	0.0547276	0.0547833	0.0533984	0.0548897	0.0580444	0.0569427	-0.00157247	0.0123212	0.020573	0.0253514	0.0307499	0.0327631
GOBP_POSITIVE_REGULATION_OF_VACUOLE_ORGANIZATION	-0.045756	-0.050948	-0.0529716	-0.0572523	-0.0611231	-0.0669937	0.0182628	0.0254115	0.0265948	0.026063	0.0198746	0.0129575
GOBP_POSITIVE_REGULATION_OF_VASCULAR_ASSOCIATED_SMOOTH_MUSCLE_CELL_PROLIFERATION	0.0114201	0.0108507	0.010104	0.0110504	0.0102585	0.007173	0.0311108	0.0402788	0.0422704	0.0437459	0.0407039	0.030825
GOBP_POSITIVE_REGULATION_OF_VASCULAR_ENDOTHELIAL_GROWTH_FACTOR_PRODUCTION	0.0472532	0.0389745	0.0298956	0.0228349	0.012257	0.000361454	0.194137	0.190605	0.183137	0.179713	0.16121	0.136085
GOBP_POSITIVE_REGULATION_OF_VASCULATURE_DEVELOPMENT	-0.0117128	-0.00959509	-0.00884453	-0.00958431	-0.00823049	-0.0100503	0.0604959	0.0699145	0.0729795	0.0740135	0.0747141	0.0698631
GOBP_POSITIVE_REGULATION_OF_VASOCONSTRICTION	0.25189	0.255258	0.258509	0.257672	0.262313	0.258772	0.408826	0.406671	0.404868	0.403711	0.403899	0.407589
GOBP_POSITIVE_REGULATION_OF_VIRAL_GENOME_REPLICATION	-0.0157591	-0.0162935	-0.0169392	-0.0162757	-0.0174945	-0.0180669	0.00416632	0.0243628	0.0279447	0.0307065	0.035817	0.0258358
GOBP_POSITIVE_REGULATION_OF_VIRAL_LIFE_CYCLE	-0.0658219	-0.0558383	-0.05514	-0.0573291	-0.0588885	-0.0658719	0.025997	0.0611799	0.0676416	0.0640799	0.0717703	0.0680263
GOBP_POSITIVE_REGULATION_OF_VIRAL_PROCESS	-0.0271093	-0.0212265	-0.021197	-0.0196162	-0.0203365	-0.0209499	0.0131187	0.0368562	0.0405545	0.041975	0.0481788	0.040772
GOBP_POSITIVE_REGULATION_OF_WNT_SIGNALING_PATHWAY	-0.0191607	-0.0224299	-0.0225063	-0.0218452	-0.0202059	-0.0187949	-0.0061813	-0.00143379	-0.000901625	-0.00122418	-0.000815208	-0.00144785
GOBP_POSITIVE_REGULATION_OF_WOUND_HEALING	0.232854	0.238454	0.243389	0.248037	0.253721	0.266028	0.375673	0.36838	0.367399	0.367609	0.368502	0.377953
GOBP_POSITIVE_T_CELL_SELECTION	-0.0286824	-0.0320682	-0.0337502	-0.0377564	-0.0429541	-0.0458877	0.0296915	0.0393372	0.0362671	0.0327255	0.0272617	0.0109204
GOBP_POSTREPLICATION_REPAIR	-0.043017	-0.0423946	-0.0440084	-0.0404912	-0.042474	-0.0448448	-0.0334455	-0.0237157	-0.0214271	-0.0215714	-0.0184158	-0.0275453
GOBP_POSTSYNAPSE_ORGANIZATION	0.00572796	0.0113982	0.013074	0.0152768	0.0180412	0.019443	0.0597298	0.0654932	0.0661644	0.0667639	0.0672599	0.0624734
GOBP_POSTSYNAPTIC_MEMBRANE_ORGANIZATION	0.124782	0.137576	0.141972	0.146487	0.154083	0.160481	0.112245	0.108484	0.105259	0.106009	0.109144	0.12042
GOBP_POSTSYNAPTIC_SIGNAL_TRANSDUCTION	-0.0654253	-0.0663936	-0.0662153	-0.0657168	-0.0650699	-0.0713148	0.0199258	0.0382587	0.0416585	0.0427382	0.0454293	0.0307901
GOBP_POSTSYNAPTIC_SPECIALIZATION_ORGANIZATION	-0.0316301	-0.0124789	-0.00612916	-0.00060748	0.00563664	0.0117073	-0.0195666	-0.0127141	-0.0126692	-0.0119059	-0.0071743	-0.00406287
GOBP_POST_EMBRYONIC_DEVELOPMENT	0.0506685	0.0494479	0.0531633	0.0571152	0.0599961	0.0646211	0.0346798	0.0299685	0.0315445	0.0308861	0.0334561	0.0469388
GOBP_POST_GOLGI_VESICLE_MEDIATED_TRANSPORT	-0.0493486	-0.0507307	-0.0497383	-0.0476802	-0.0470049	-0.048648	-0.0199411	-0.0163639	-0.0162585	-0.0137781	-0.0167472	-0.021207
GOBP_POST_TRANSLATIONAL_PROTEIN_MODIFICATION	-0.0260895	-0.0269267	-0.0274806	-0.0221369	-0.0233107	-0.0205753	-0.00234844	-0.0106352	-0.0100686	-0.0137722	-0.0119264	-0.00283747
GOBP_POTASSIUM_ION_HOMEOSTASIS	-0.0357905	-0.0433245	-0.0519655	-0.0571889	-0.0627883	-0.0709823	-0.00460106	-0.0122803	-0.0212921	-0.0259983	-0.0363621	-0.050015
GOBP_POTASSIUM_ION_IMPORT_ACROSS_PLASMA_MEMBRANE	-0.0339571	-0.0401716	-0.0438748	-0.0474433	-0.0512095	-0.0562954	-0.0199039	-0.0240003	-0.0303655	-0.0352228	-0.040659	-0.0517425
GOBP_POTASSIUM_ION_TRANSPORT	-0.0611777	-0.0639492	-0.0642447	-0.0653767	-0.0666561	-0.0676816	-0.0514316	-0.0512403	-0.0532106	-0.0554336	-0.0572876	-0.0630097
GOBP_PRESYNAPSE_ORGANIZATION	-0.0509374	-0.0458406	-0.0450689	-0.0443037	-0.0433373	-0.0434715	-0.0221104	-0.0282392	-0.0329705	-0.0340478	-0.0398212	-0.0448446
GOBP_PRESYNAPTIC_ENDOCYTOSIS	-0.0563879	-0.0526236	-0.0519277	-0.0509226	-0.0511171	-0.0548881	0.0172298	0.031316	0.033742	0.035624	0.0347779	0.0236329
GOBP_PRIMARY_ALCOHOL_METABOLIC_PROCESS	0.369193	0.380134	0.38488	0.391812	0.397732	0.408804	0.240044	0.227895	0.230581	0.231618	0.243356	0.283702
GOBP_PRODUCTION_OF_MOLECULAR_MEDIATOR_INVOLVED_IN_INFLAMMATORY_RESPONSE	-0.0365939	-0.038919	-0.0385446	-0.0401473	-0.0414477	-0.0440974	0.0759903	0.0981007	0.102308	0.102796	0.101394	0.0807684
GOBP_PRODUCTION_OF_MOLECULAR_MEDIATOR_OF_IMMUNE_RESPONSE	0.0530825	0.0519894	0.0515174	0.0495633	0.0486481	0.045962	0.097185	0.107509	0.108707	0.106948	0.107081	0.101836
GOBP_PROGRAMMED_NECROTIC_CELL_DEATH	-0.0329579	-0.0320027	-0.0320045	-0.0343579	-0.0330816	-0.0355489	-0.024312	-0.0203113	-0.0163825	-0.0141222	-0.0128692	-0.0110295
GOBP_PROSTANOID_BIOSYNTHETIC_PROCESS	-0.101001	-0.0989816	-0.0938247	-0.0935352	-0.0901182	-0.0845892	-0.00746422	0.031931	0.0489705	0.0623277	0.0766069	0.0872155
GOBP_PROSTANOID_METABOLIC_PROCESS	-0.00502146	0.0164242	0.0340111	0.0537501	0.0730895	0.10113	-0.0105113	0.0234687	0.0484103	0.0650747	0.0941134	0.135089
GOBP_PROSTATE_GLAND_DEVELOPMENT	-0.0321619	-0.0323331	-0.0320144	-0.0284473	-0.0248531	-0.018761	0.0334157	0.0371062	0.0356208	0.0375667	0.0366443	0.0380167
GOBP_PROSTATE_GLAND_MORPHOGENESIS	0.0063245	-0.00227067	-0.00452	-0.00416533	-0.00236989	0.0092661	0.0286752	0.0158219	0.00881258	0.00694167	0.00244347	0.0150767
GOBP_PROTEIN_ACETYLATION	-0.0616275	-0.0586277	-0.055848	-0.0530382	-0.0514468	-0.0490959	-0.0486107	-0.0399394	-0.0373577	-0.0333207	-0.0328021	-0.0373398
GOBP_PROTEIN_ACYLATION	-0.0524208	-0.0492623	-0.0460718	-0.0421155	-0.0398577	-0.0346669	-0.0417917	-0.0338284	-0.0308942	-0.026892	-0.0241176	-0.0231228
GOBP_PROTEIN_ADP_RIBOSYLATION	-0.000115956	-0.00103852	-0.00193148	-0.000940426	-0.00289771	-0.00183792	-0.00228651	-0.00391978	-0.00664256	-0.00863481	-0.0106177	-0.0164237
GOBP_PROTEIN_AUTOPHOSPHORYLATION	-0.0218203	-0.0234033	-0.0232416	-0.0236877	-0.0244013	-0.0241141	0.00357291	0.0114	0.0131616	0.0141884	0.0130875	0.00828437
GOBP_PROTEIN_AUTOPROCESSING	0.0181606	0.0199852	0.019409	0.0174495	0.0208448	0.0188976	0.0241767	0.0146926	0.0146662	0.0112771	0.0126194	0.0182972
GOBP_PROTEIN_AUTOUBIQUITINATION	-0.0062725	-0.00330443	-0.0035026	-0.000753221	0.00157469	0.00391123	0.00964574	0.0115988	0.0124722	0.0110543	0.0112724	0.00324325
GOBP_PROTEIN_CATABOLIC_PROCESS_IN_THE_VACUOLE	-0.0785426	-0.0723718	-0.0626346	-0.0578609	-0.0520167	-0.0418165	-0.0385201	-0.0327259	-0.0295678	-0.0293049	-0.0313703	-0.0288134
GOBP_PROTEIN_COMPLEX_OLIGOMERIZATION	0.0573398	0.0542799	0.0533666	0.0529971	0.0522991	0.0539627	0.0687635	0.0700881	0.0707343	0.0717652	0.072567	0.0764198
GOBP_PROTEIN_CONTAINING_COMPLEX_DISASSEMBLY	-0.0174766	-0.0177556	-0.017416	-0.015639	-0.0154374	-0.0140147	0.0158029	0.0258449	0.0286302	0.0312233	0.0321177	0.0268616
GOBP_PROTEIN_CONTAINING_COMPLEX_LOCALIZATION	-0.0140981	-0.0129023	-0.0109096	-0.00967525	-0.00810906	-0.00721809	0.00110672	0.00660247	0.0107528	0.0100994	0.0124949	0.00949602
GOBP_PROTEIN_CONTAINING_COMPLEX_REMODELING	0.973112	0.972115	0.974181	0.969974	0.970474	0.968951	1.05918	1.0417	1.03142	1.01964	1.00748	1.00283
GOBP_PROTEIN_DEGLYCOSYLATION	-0.0172483	-0.0188657	-0.0233891	-0.0261176	-0.0267332	-0.0309328	0.0533176	0.0428796	0.0365088	0.032468	0.0264095	0.0162758
GOBP_PROTEIN_DEMETHYLATION	0.00579874	0.00674935	0.00614127	0.00689308	0.00549928	0.00310339	0.0135182	0.00701513	0.0105928	0.0085708	0.0073998	0.00816915
GOBP_PROTEIN_DEPOLYMERIZATION	-0.0370349	-0.0392325	-0.0413383	-0.0443028	-0.0456982	-0.0486391	-0.00930628	0.00430094	0.00852026	0.00912277	0.0109732	0.00136891
GOBP_PROTEIN_DESTABILIZATION	-0.0159192	-0.0145476	-0.0141609	-0.00965558	-0.008762	-0.00541477	-0.0212396	-0.0177293	-0.0174681	-0.0192054	-0.0161155	-0.00848684
GOBP_PROTEIN_DNA_COMPLEX_ASSEMBLY	-0.0603085	-0.0612454	-0.0618444	-0.063436	-0.0631662	-0.0655744	-0.0423333	-0.0227267	-0.0156845	-0.0131432	-0.00992545	-0.0246711
GOBP_PROTEIN_DNA_COMPLEX_SUBUNIT_ORGANIZATION	-0.0546785	-0.0553429	-0.0553245	-0.0562841	-0.0557273	-0.057479	-0.0398172	-0.0224259	-0.0149174	-0.0115601	-0.00937303	-0.0236386
GOBP_PROTEIN_EXIT_FROM_ENDOPLASMIC_RETICULUM	0.035492	0.0394377	0.0398088	0.0394969	0.0416285	0.0422202	0.126473	0.121022	0.122199	0.120105	0.117949	0.114905
GOBP_PROTEIN_EXPORT_FROM_NUCLEUS	-0.01301	-0.0114216	-0.00871494	-0.00788351	-0.00478022	0.00160663	0.0327696	0.0403402	0.0425896	0.0453766	0.0443718	0.0423799
GOBP_PROTEIN_FOLDING	0.218311	0.218901	0.218602	0.217855	0.216936	0.217179	0.285676	0.289892	0.289837	0.289859	0.289744	0.290719
GOBP_PROTEIN_HETEROOLIGOMERIZATION	-0.0353696	-0.0276455	-0.0283685	-0.0315363	-0.0310589	-0.032366	-0.0232497	-0.0124206	-0.0100173	-0.00822479	-0.00261647	-0.0110634
GOBP_PROTEIN_HOMOOLIGOMERIZATION	0.0994238	0.0940658	0.0929977	0.0921388	0.0915332	0.0948095	0.103838	0.102251	0.102417	0.102603	0.10266	0.10797
GOBP_PROTEIN_HOMOTETRAMERIZATION	0.210032	0.198294	0.194199	0.192922	0.190095	0.189088	0.150964	0.142809	0.14087	0.13862	0.133949	0.134567
GOBP_PROTEIN_HYDROXYLATION	-0.00388451	-0.00582159	-0.00300909	-0.00286352	-0.000886006	0.00363077	0.0238137	0.013509	0.00784764	0.00513779	0.00273212	0.0182649
GOBP_PROTEIN_IMPORT	0.103041	0.103088	0.101529	0.102616	0.101595	0.101575	0.11321	0.116425	0.117696	0.118802	0.120013	0.118802
GOBP_PROTEIN_INSERTION_INTO_ER_MEMBRANE	0.0305598	0.0252095	0.0222838	0.0164865	0.0144994	0.0103735	0.0249695	0.0127062	0.0100083	0.00842043	0.0065284	0.0206595
GOBP_PROTEIN_INSERTION_INTO_MEMBRANE	0.0250518	0.0189578	0.014301	0.00999754	0.00614079	0.00368005	0.0101056	0.000437733	0.000160087	0.00117621	0.00215544	0.0114783
GOBP_PROTEIN_K11_LINKED_UBIQUITINATION	-0.0358677	-0.0324413	-0.0322664	-0.0290967	-0.0245906	-0.0188715	-0.0524443	-0.0300807	-0.017695	-0.00859835	-0.00211905	-0.00844198
GOBP_PROTEIN_K48_LINKED_DEUBIQUITINATION	-0.0344195	-0.0349475	-0.034994	-0.0360572	-0.0363857	-0.0415874	-0.0281668	-0.0354371	-0.0377933	-0.0412042	-0.0417381	-0.039398
GOBP_PROTEIN_K48_LINKED_UBIQUITINATION	-0.0202763	-0.0216671	-0.0215938	-0.0196668	-0.0167509	-0.0159435	-0.00980858	-0.00886158	-0.00737629	-0.00611616	-0.0031764	-0.00569983
GOBP_PROTEIN_K63_LINKED_DEUBIQUITINATION	-0.0246895	-0.0209891	-0.0196483	-0.0169522	-0.015622	-0.0149125	-0.0120061	-0.0192853	-0.0211044	-0.0233546	-0.0222294	-0.0177107
GOBP_PROTEIN_K63_LINKED_UBIQUITINATION	0.00216649	-0.00197359	-0.000484731	0.00143139	0.002894	0.00492761	0.0194747	0.0237609	0.0242471	0.0232379	0.0223132	0.0176437
GOBP_PROTEIN_KINASE_A_SIGNALING	-0.0486525	-0.054011	-0.0524544	-0.0511698	-0.0518852	-0.0500099	-0.0398	-0.0377081	-0.0355756	-0.0343415	-0.0322524	-0.0384194
GOBP_PROTEIN_KINASE_B_SIGNALING	0.0401069	0.042208	0.0447702	0.045808	0.0475997	0.0520498	0.0661347	0.0665693	0.0665618	0.0664027	0.0666644	0.0692345
GOBP_PROTEIN_KINASE_C_SIGNALING	-0.0286264	-0.0145802	-0.0061658	-0.00145708	0.00511652	0.0119409	0.00699085	0.0107549	0.0149331	0.0149399	0.020074	0.0283996
GOBP_PROTEIN_LIPID_COMPLEX_ASSEMBLY	0.925847	0.908481	0.901795	0.885375	0.876621	0.856864	0.930657	0.883468	0.858826	0.84005	0.81978	0.812654
GOBP_PROTEIN_LIPID_COMPLEX_SUBUNIT_ORGANIZATION	0.716696	0.716314	0.716653	0.708538	0.706733	0.700093	0.762548	0.746774	0.735903	0.724933	0.715149	0.709746
GOBP_PROTEIN_LOCALIZATION_TO_CELL_CELL_JUNCTION	-0.0796396	-0.0851131	-0.0867268	-0.0892689	-0.0907601	-0.0914792	0.0880732	0.0931179	0.0928691	0.0914843	0.0897758	0.0877694
GOBP_PROTEIN_LOCALIZATION_TO_CELL_JUNCTION	-0.0340369	-0.033549	-0.0325675	-0.0310873	-0.0291886	-0.025202	0.021208	0.0185667	0.0195498	0.0177076	0.0191405	0.0213584
GOBP_PROTEIN_LOCALIZATION_TO_CELL_SURFACE	-0.0121637	-0.0113614	-0.00960621	-0.00912835	-0.0102147	-0.0126377	0.0360506	0.0482824	0.0525983	0.0541884	0.0563034	0.0455936
GOBP_PROTEIN_LOCALIZATION_TO_CHROMATIN	-0.0426931	-0.0464724	-0.0451631	-0.0501656	-0.0500721	-0.0537505	-0.0196859	-0.00916454	-0.00372065	-0.00370121	-0.00485422	-0.0211697
GOBP_PROTEIN_LOCALIZATION_TO_CHROMOSOME	-0.0385572	-0.0403549	-0.0398031	-0.0427472	-0.0428905	-0.0466195	-0.0258986	-0.0118094	-0.00657362	-0.00422819	-0.00345748	-0.0148627
GOBP_PROTEIN_LOCALIZATION_TO_CHROMOSOME_CENTROMERIC_REGION	-0.03068	-0.0329335	-0.0341727	-0.0368943	-0.039651	-0.0436081	-0.0109526	0.00898121	0.0175877	0.0222934	0.0270752	0.00805364
GOBP_PROTEIN_LOCALIZATION_TO_CHROMOSOME_TELOMERIC_REGION	0.0316754	0.0320975	0.0335805	0.0314768	0.0330527	0.031355	0.0333481	0.0453903	0.0491915	0.0519786	0.0515281	0.0482367
GOBP_PROTEIN_LOCALIZATION_TO_CILIUM	-0.0422434	-0.0466561	-0.0466286	-0.0491253	-0.0487764	-0.0476188	-0.0486834	-0.0511419	-0.0508711	-0.0523385	-0.0522001	-0.0547313
GOBP_PROTEIN_LOCALIZATION_TO_CYTOSKELETON	-0.0121379	-0.0116857	-0.011028	-0.0129598	-0.0118709	-0.0129208	-0.00469577	-0.0010865	0.00276686	0.000311928	0.000753091	-0.00543073
GOBP_PROTEIN_LOCALIZATION_TO_ENDOPLASMIC_RETICULUM	0.0975088	0.0923994	0.0898923	0.0855626	0.0855503	0.0775573	0.16251	0.157534	0.156197	0.157466	0.156719	0.155582
GOBP_PROTEIN_LOCALIZATION_TO_ENDOSOME	-0.0390521	-0.0391773	-0.0356962	-0.033965	-0.0339552	-0.0391132	0.0105379	0.0233249	0.0285573	0.0316459	0.0307528	0.014745
GOBP_PROTEIN_LOCALIZATION_TO_GOLGI_APPARATUS	0.00397457	0.0017319	-2.03434e-05	0.00029401	-0.0020393	-0.0116397	0.0236691	0.0199469	0.0188581	0.0192081	0.0162219	0.0185677
GOBP_PROTEIN_LOCALIZATION_TO_LYSOSOME	0.0815461	0.089888	0.0953076	0.0978504	0.0998814	0.103838	0.110312	0.126503	0.130253	0.132037	0.1345	0.133256
GOBP_PROTEIN_LOCALIZATION_TO_MICROTUBULE_ORGANIZING_CENTER	-0.0166335	-0.0164712	-0.0152714	-0.0167191	-0.0142894	-0.0144283	-0.0119823	-0.00135762	0.00264799	0.00314272	0.00370185	-0.00253486
GOBP_PROTEIN_LOCALIZATION_TO_MITOCHONDRION	0.063412	0.0587794	0.0539051	0.0508618	0.0489606	0.0468062	0.0310459	0.0328954	0.0363621	0.0408304	0.0433353	0.0438117
GOBP_PROTEIN_LOCALIZATION_TO_POSTSYNAPSE	-0.000159866	0.00168343	0.00364944	0.00562423	0.00846381	0.0129932	0.00736916	0.00219243	0.00320032	0.000102985	0.000599376	0.00412378
GOBP_PROTEIN_LOCALIZATION_TO_SYNAPSE	-0.00561542	-0.00152937	0.000471098	0.00393513	0.00742286	0.012059	0.00113168	-0.00395036	-0.0031668	-0.00606698	-0.00375675	0.000218046
GOBP_PROTEIN_LOCALIZATION_TO_VACUOLE	0.0449197	0.0504158	0.0532446	0.053302	0.0550142	0.0583279	0.0640771	0.0699289	0.0720126	0.0726335	0.073113	0.0733176
GOBP_PROTEIN_MANNOSYLATION	0.0241023	0.0254131	0.0276102	0.0266749	0.0280355	0.028813	-0.0150658	-0.0226299	-0.0249588	-0.0240299	-0.0258888	-0.022891
GOBP_PROTEIN_METHYLATION	-0.0196816	-0.0212232	-0.0216608	-0.0214645	-0.0240872	-0.0234699	-0.00942114	-0.00874813	-0.0108401	-0.0104681	-0.0145862	-0.0232066
GOBP_PROTEIN_MODIFICATION_BY_SMALL_PROTEIN_REMOVAL	-0.0316167	-0.0301314	-0.0294134	-0.0270534	-0.0255587	-0.0236595	-0.0286311	-0.0292183	-0.0281663	-0.0281595	-0.0265755	-0.0262784
GOBP_PROTEIN_MONOUBIQUITINATION	-0.0358074	-0.032758	-0.0322468	-0.0311405	-0.0306785	-0.0288586	-0.0305327	-0.0230241	-0.0227775	-0.0215103	-0.0199052	-0.0245563
GOBP_PROTEIN_N_LINKED_GLYCOSYLATION	0.00430395	0.00152391	0.000196547	-0.00124935	-0.000907072	-0.00372398	0.0615573	0.0602456	0.0595804	0.0603294	0.0596185	0.0565848
GOBP_PROTEIN_O_LINKED_GLYCOSYLATION	-0.006666	-0.00730213	-0.00811561	-0.0088336	-0.00997912	-0.012262	0.0158305	0.010455	0.00631519	0.00297417	-0.000525332	-0.000968467
GOBP_PROTEIN_PALMITOYLATION	-0.0173379	-0.00712183	0.000248092	0.0156717	0.0271078	0.0620925	-0.00776826	0.00209201	0.0132876	0.0192126	0.0406254	0.0840437
GOBP_PROTEIN_PEPTIDYL_PROLYL_ISOMERIZATION	-0.00239991	-0.00523224	-0.00342353	-0.00705655	-0.00609091	-0.00301437	-0.00329031	0.00556402	0.00793195	0.0113311	0.0134733	0.0138989
GOBP_PROTEIN_POLYMERIZATION	-0.014442	-0.0103152	-0.00931414	-0.0078956	-0.00677759	-0.00599906	0.0420144	0.0630499	0.0696518	0.0729703	0.0757919	0.0681274
GOBP_PROTEIN_POLYUBIQUITINATION	-0.0190015	-0.0184917	-0.017045	-0.0118736	-0.00991705	-0.00585108	0.00475627	0.00934646	0.0115174	0.0137813	0.0144185	0.0122339
GOBP_PROTEIN_PROCESSING	0.145417	0.145267	0.144608	0.141908	0.140756	0.136507	0.217786	0.219349	0.218485	0.216018	0.213243	0.206527
GOBP_PROTEIN_QUALITY_CONTROL_FOR_MISFOLDED_OR_INCOMPLETELY_SYNTHESIZED_PROTEINS	-0.0258079	-0.0248615	-0.0263421	-0.0284492	-0.0259008	-0.0281539	-0.0208139	-0.0327719	-0.0346615	-0.0355087	-0.0329474	-0.0283613
GOBP_PROTEIN_STABILIZATION	0.201649	0.204477	0.205796	0.207515	0.20824	0.209315	0.24183	0.250656	0.253017	0.254026	0.255607	0.254005
GOBP_PROTEIN_SUMOYLATION	-0.03223	-0.0326886	-0.0338876	-0.0329588	-0.0320857	-0.0328389	-0.0108024	-0.000774202	0.000536692	-0.000242899	-0.000654276	-0.00689497
GOBP_PROTEIN_TARGETING_TO_LYSOSOME	0.101727	0.102233	0.104726	0.103925	0.102943	0.106406	0.140282	0.159874	0.163812	0.165353	0.164796	0.155064
GOBP_PROTEIN_TARGETING_TO_MEMBRANE	0.0304921	0.0282067	0.0263476	0.0267383	0.0259411	0.0257375	0.064238	0.0684024	0.0722424	0.0728793	0.0770895	0.0789654
GOBP_PROTEIN_TARGETING_TO_MITOCHONDRION	0.071371	0.0632483	0.0563637	0.0504018	0.0464921	0.0418979	0.0289522	0.0293925	0.0314702	0.0349167	0.0358522	0.0331514
GOBP_PROTEIN_TARGETING_TO_VACUOLE	0.0452016	0.0479843	0.0499187	0.0492375	0.0502783	0.0547166	0.0840615	0.0920155	0.094711	0.0955578	0.0941677	0.0877386
GOBP_PROTEIN_TETRAMERIZATION	0.10104	0.0942385	0.0912509	0.0901317	0.0870964	0.0858073	0.0589327	0.059465	0.0604802	0.0607281	0.060479	0.0581005
GOBP_PROTEIN_TRANSMEMBRANE_IMPORT_INTO_INTRACELLULAR_ORGANELLE	0.0517356	0.0462373	0.0391838	0.0347475	0.0285013	0.0194807	-0.0608903	-0.0845378	-0.0900864	-0.0908125	-0.0926561	-0.0796553
GOBP_PROTEIN_TRANSMEMBRANE_TRANSPORT	0.106598	0.102218	0.0971505	0.0935509	0.0890436	0.0841671	0.0882543	0.0756928	0.0731709	0.0721968	0.0693652	0.0733015
GOBP_PROTEOGLYCAN_BIOSYNTHETIC_PROCESS	-0.00394143	-0.00416448	-0.00360897	-0.00464939	-0.00439889	-0.00827552	0.0262978	0.0211024	0.0190698	0.017214	0.0143847	0.00655712
GOBP_PROTEOGLYCAN_METABOLIC_PROCESS	-0.0336074	-0.0294475	-0.0267067	-0.0261669	-0.0232764	-0.0250885	0.0101039	0.00449323	0.00126391	-0.00125144	-0.0031785	-0.00752694
GOBP_PROTON_TRANSMEMBRANE_TRANSPORT	0.678493	0.659752	0.645725	0.630914	0.617168	0.598928	0.568542	0.557577	0.551582	0.54694	0.542952	0.540554
GOBP_PTERIDINE_CONTAINING_COMPOUND_METABOLIC_PROCESS	0.137057	0.122528	0.114974	0.105664	0.0986865	0.0865778	-0.00301997	-0.0347445	-0.0460901	-0.0492633	-0.0556751	-0.055127
GOBP_PULMONARY_VALVE_DEVELOPMENT	-0.0191808	-0.0192028	-0.0180419	-0.0186725	-0.0166453	-0.0149169	0.0241804	0.0218649	0.0195161	0.0202813	0.0230544	0.0308013
GOBP_PURINERGIC_NUCLEOTIDE_RECEPTOR_SIGNALING_PATHWAY	-0.034711	-0.0335388	-0.0324155	-0.0345302	-0.0341653	-0.0323125	0.0191883	0.0327229	0.0376167	0.0379813	0.0371377	0.02372
GOBP_PURINE_CONTAINING_COMPOUND_BIOSYNTHETIC_PROCESS	0.349713	0.341066	0.335214	0.32729	0.323404	0.317242	0.281788	0.273345	0.270778	0.269346	0.269082	0.27409
GOBP_PURINE_CONTAINING_COMPOUND_CATABOLIC_PROCESS	-0.00896222	-0.0094701	-0.0076111	-0.00433093	-0.000472953	0.0020338	-0.0372825	-0.0400032	-0.0363517	-0.0343193	-0.0331157	-0.0287829
GOBP_PURINE_CONTAINING_COMPOUND_TRANSMEMBRANE_TRANSPORT	-0.0926392	-0.0593671	-0.0386245	-0.0173141	0.00670478	0.0383946	-0.124697	-0.101174	-0.0795734	-0.068531	-0.0401972	0.00754737
GOBP_PURINE_NUCLEOSIDE_METABOLIC_PROCESS	0.0721482	0.0738948	0.0766647	0.077755	0.0854674	0.0937609	0.0119476	0.0134971	0.0153673	0.0214009	0.024551	0.0329454
GOBP_PURINE_NUCLEOSIDE_MONOPHOSPHATE_BIOSYNTHETIC_PROCESS	-0.0114414	-0.0117072	-0.0102428	-0.0123148	-0.0133111	-0.0186405	-0.025059	-0.0132525	-0.0146625	-0.0119696	-0.0154359	-0.0348504
GOBP_PURINE_NUCLEOSIDE_MONOPHOSPHATE_METABOLIC_PROCESS	0.016572	0.0143359	0.0142392	0.0149726	0.0149988	0.0136862	-0.00529502	-0.000634322	-0.00126251	0.00103227	-0.00230339	-0.0104547
GOBP_PURINE_NUCLEOTIDE_CATABOLIC_PROCESS	0.00721146	0.00647576	0.00808578	0.010734	0.0146817	0.0169779	-0.0160991	-0.0172767	-0.0126469	-0.0101805	-0.00796131	-0.00332078
GOBP_PURINE_NUCLEOTIDE_TRANSPORT	-0.0442373	-0.0324954	-0.0238924	-0.0177875	-0.0104616	0.00387196	-0.0264467	-0.0207438	-0.0160153	-0.0123595	-0.00567232	0.0115482
GOBP_PYRIDINE_CONTAINING_COMPOUND_BIOSYNTHETIC_PROCESS	0.0803737	0.0613813	0.0531975	0.0439763	0.0348126	0.0321153	0.0433354	0.00439675	-0.0118738	-0.0227439	-0.0377846	-0.0422783
GOBP_PYRIDINE_CONTAINING_COMPOUND_METABOLIC_PROCESS	0.0756915	0.0591668	0.0506916	0.0416796	0.03286	0.0285257	0.044321	0.0076753	-0.00742229	-0.0169344	-0.0312587	-0.0344828
GOBP_PYRIDINE_NUCLEOTIDE_BIOSYNTHETIC_PROCESS	0.0808124	0.0608551	0.0505467	0.0396547	0.0278923	0.0220877	0.034673	-0.0095407	-0.0272611	-0.0411793	-0.0571689	-0.064827
GOBP_PYRIDINE_NUCLEOTIDE_METABOLIC_PROCESS	0.0746989	0.0582582	0.0489187	0.0394864	0.0296198	0.0257875	0.029943	-0.00847191	-0.0238982	-0.0364697	-0.0495159	-0.054967
GOBP_PYRIMIDINE_CONTAINING_COMPOUND_BIOSYNTHETIC_PROCESS	0.0492544	0.0443359	0.0405541	0.036288	0.0324055	0.0288902	0.000301807	-0.000102266	-0.00380848	-0.00107733	-0.00930077	-0.0298489
GOBP_PYRIMIDINE_CONTAINING_COMPOUND_CATABOLIC_PROCESS	-0.0334785	-0.02507	-0.0256535	-0.0271377	-0.0283674	-0.0337739	-0.0955382	-0.0983405	-0.0961334	-0.0943807	-0.0951218	-0.0977348
GOBP_PYRIMIDINE_CONTAINING_COMPOUND_METABOLIC_PROCESS	0.0291518	0.0319661	0.0311158	0.0320874	0.0313728	0.0312753	-0.0246891	-0.023633	-0.0218991	-0.0190863	-0.0204556	-0.0288343
GOBP_PYRIMIDINE_DEOXYRIBONUCLEOTIDE_METABOLIC_PROCESS	-0.0250838	-0.0167333	-0.0182157	-0.0172244	-0.0191396	-0.0242427	-0.118308	-0.116686	-0.115489	-0.113123	-0.115047	-0.119071
GOBP_PYRIMIDINE_NUCLEOSIDE_MONOPHOSPHATE_METABOLIC_PROCESS	-0.0289196	-0.02355	-0.0231806	-0.024909	-0.0259615	-0.0273996	-0.13317	-0.137766	-0.134217	-0.128896	-0.133603	-0.134993
GOBP_PYRIMIDINE_NUCLEOSIDE_TRIPHOSPHATE_METABOLIC_PROCESS	-0.0161889	-0.02176	-0.0210436	-0.0228951	-0.0207604	-0.0201814	-0.0299974	-0.0210386	-0.0173066	-0.011476	-0.00736736	-0.00974011
GOBP_PYRIMIDINE_NUCLEOTIDE_METABOLIC_PROCESS	-0.00961333	-0.00998745	-0.0118838	-0.0141127	-0.0155203	-0.0168581	-0.0512612	-0.052206	-0.0511703	-0.048904	-0.0506311	-0.0552004
GOBP_PYRIMIDINE_RIBONUCLEOTIDE_BIOSYNTHETIC_PROCESS	-0.0119982	-0.0208675	-0.02334	-0.0301209	-0.0318052	-0.0319805	-0.0580858	-0.0603208	-0.0609198	-0.0552688	-0.0599345	-0.0635751
GOBP_PYRIMIDINE_RIBONUCLEOTIDE_METABOLIC_PROCESS	-0.0187819	-0.0202225	-0.0204972	-0.0236179	-0.0236811	-0.023667	-0.0848892	-0.0900814	-0.088402	-0.0837114	-0.0867169	-0.0845
GOBP_PYRUVATE_METABOLIC_PROCESS	0.213735	0.189179	0.175274	0.157799	0.145615	0.129261	0.193816	0.178471	0.169632	0.16376	0.15492	0.14347
GOBP_P_BODY_ASSEMBLY	-0.0184998	-0.0179896	-0.0222863	-0.025245	-0.0309537	-0.0459935	-0.00776342	-0.00181775	-0.00475179	-0.00245463	-0.00905574	-0.0252982
GOBP_QUINONE_METABOLIC_PROCESS	0.0503558	0.0791992	0.0947504	0.11192	0.126003	0.155002	-0.0813717	-0.0865564	-0.0768238	-0.0690733	-0.052473	-0.0073184
GOBP_RAC_PROTEIN_SIGNAL_TRANSDUCTION	-0.0719701	-0.0667014	-0.0648724	-0.0630222	-0.0638144	-0.0629122	-0.0165211	0.0101166	0.0156301	0.0225624	0.0252687	0.0206136
GOBP_REACTIVE_NITROGEN_SPECIES_METABOLIC_PROCESS	0.192835	0.199589	0.203365	0.20616	0.20877	0.21288	0.194959	0.207661	0.211397	0.21274	0.213949	0.2124
GOBP_REACTIVE_OXYGEN_SPECIES_BIOSYNTHETIC_PROCESS	0.006483	0.0124491	0.0158639	0.0194101	0.0213112	0.0242136	0.044754	0.0676566	0.0802363	0.0865111	0.0921517	0.0888874
GOBP_REACTIVE_OXYGEN_SPECIES_METABOLIC_PROCESS	0.186689	0.187045	0.184411	0.179227	0.177411	0.172902	0.218431	0.230242	0.23386	0.235128	0.237136	0.233649
GOBP_RECEPTOR_CATABOLIC_PROCESS	0.0773217	0.0795816	0.0823802	0.0852521	0.0896391	0.0957678	0.15646	0.170887	0.178141	0.180503	0.186248	0.195325
GOBP_RECEPTOR_CLUSTERING	0.0535684	0.0565213	0.0570247	0.0564889	0.058394	0.0575383	0.076871	0.0850969	0.0840661	0.0822259	0.0811826	0.0738541
GOBP_RECEPTOR_INTERNALIZATION	-0.064471	-0.0628568	-0.0627609	-0.0618168	-0.0606251	-0.0623152	0.0240595	0.0393844	0.0454136	0.0467964	0.0463417	0.0350343
GOBP_RECEPTOR_LOCALIZATION_TO_SYNAPSE	-0.000185932	0.00450899	0.00768503	0.0124951	0.0160126	0.0166071	0.0313263	0.0360412	0.0396194	0.0391492	0.04327	0.0413492
GOBP_RECEPTOR_MEDIATED_ENDOCYTOSIS	0.126804	0.126294	0.126582	0.126628	0.126967	0.126642	0.212546	0.22274	0.223232	0.223211	0.220297	0.209762
GOBP_RECEPTOR_METABOLIC_PROCESS	-0.0042287	-0.00269768	-0.00253134	0.000329599	0.00177	0.00214113	0.069754	0.0818325	0.0862136	0.0883	0.0876843	0.0822133
GOBP_RECEPTOR_RECYCLING	-0.0098911	-0.0111324	-0.0113839	-0.00618861	-0.00686434	-0.00722847	0.015963	0.0205232	0.0209571	0.0243661	0.0242712	0.0321389
GOBP_RECEPTOR_SIGNALING_PATHWAY_VIA_STAT	0.00461525	0.00371089	0.00425247	0.00467198	0.00294591	0.00249448	0.067304	0.0719806	0.0716608	0.0691382	0.0660607	0.0556974
GOBP_RECOMBINATIONAL_REPAIR	-0.0645051	-0.0622938	-0.0620536	-0.0616012	-0.0620668	-0.0647815	-0.0431891	-0.0314857	-0.0264096	-0.0231612	-0.0216164	-0.0321157
GOBP_REGENERATION	0.137602	0.134317	0.132375	0.128068	0.126967	0.123317	0.208006	0.210053	0.207199	0.204072	0.200024	0.185257
GOBP_REGIONALIZATION	-0.0316575	-0.0321378	-0.0319895	-0.0328827	-0.0330205	-0.0335984	-0.0231681	-0.0269741	-0.029346	-0.0306806	-0.0321167	-0.0320735
GOBP_REGULATED_EXOCYTOSIS	-0.0658481	-0.0657131	-0.065051	-0.0670943	-0.0669552	-0.0696379	-0.0179147	0.00294245	0.00880532	0.0115234	0.0127418	-0.00344756
GOBP_REGULATION_OF_ACTIN_CYTOSKELETON_REORGANIZATION	-0.0499038	-0.0481307	-0.0478002	-0.0465546	-0.0461226	-0.0461318	0.0434536	0.0652315	0.07315	0.0733389	0.0780545	0.0640301
GOBP_REGULATION_OF_ACTIN_FILAMENT_BASED_MOVEMENT	0.000273063	-0.00685675	-0.00655856	-0.00463568	-0.00396739	-0.00700678	0.0353042	0.0281824	0.0259006	0.0205043	0.0200286	0.0232451
GOBP_REGULATION_OF_ACTIN_FILAMENT_BUNDLE_ASSEMBLY	-0.0181441	-0.0171087	-0.0160809	-0.0133115	-0.0128339	-0.0112277	0.0567154	0.0653568	0.0662651	0.065664	0.0661001	0.0600486
GOBP_REGULATION_OF_ACTIN_FILAMENT_LENGTH	-0.050802	-0.0484996	-0.0472824	-0.046563	-0.04604	-0.0448548	0.018344	0.0461781	0.0539484	0.0560146	0.0601989	0.0470566
GOBP_REGULATION_OF_ACTIN_FILAMENT_ORGANIZATION	-0.0343714	-0.0323945	-0.0315059	-0.0293069	-0.0290196	-0.0276525	0.0385795	0.0589332	0.0642922	0.0653191	0.0676792	0.0584375
GOBP_REGULATION_OF_ACTIN_NUCLEATION	-0.0266631	-0.0338949	-0.0348163	-0.0381236	-0.0419793	-0.0408848	0.0137438	0.0338935	0.0395576	0.0397853	0.039828	0.0373928
GOBP_REGULATION_OF_ACTION_POTENTIAL	0.0093725	0.000639409	0.00145961	0.00101141	0.00161404	0.00196139	0.0592106	0.0595117	0.057432	0.0540676	0.0521418	0.0424063
GOBP_REGULATION_OF_ACTIVIN_RECEPTOR_SIGNALING_PATHWAY	-0.0287984	-0.0265529	-0.0264932	-0.0264239	-0.0230144	-0.0187706	-0.000625625	-0.000985784	-0.00290511	-0.00316703	-0.0037233	-0.00297958
[truncated: 900 more rows]
