# Supplementary material for: Murine breast cancers disorganize the liver transcriptome in a zonated manner
Source: Commun Biol. 2023 Jan 24;6:97. doi: 10.1038/s42003-023-04479-w (PMC9873924; doi:10.1038/s42003-023-04479-w)
Supplement: Supplementary file 8 — Supplementary Data 5 [file 42003_2023_4479_MOESM8_ESM.xlsx]

## Sheet: Supplementary_Table_S4
		A260/A280	A260/230	A260	A280	Ct value of Actb
Sham 1	Neutrophil	1.77	1.02	0.54	0.3	19.8196
Sham 2	Neutrophil	1.96	1.55	0.88	0.45	19.5775
Sham 3	Neutrophil	2.03	1.46	1.63	0.8	20.1301
Sham 4	Neutrophil	2.04	1.71	1.56	0.77	20.0048
Cancer 1	Neutrophil	2.12	1.93	7.64	3.61	21.7935
Cancer 2	Neutrophil	2.04	1.93	2.94	1.44	23.4288
Cancer 3	Neutrophil	2.12	2.09	8.54	4.03	20.2126
Cancer 4	Neutrophil	2.1	2.15	6.33	3.01	20.9299
Sham 1	Others	2.09	2.06	5.47	2.62	25.9199
Sham 2	Others	2.09	1.64	4.95	2.37	26.1558
Sham 3	Others	2.11	2.06	8.44	4	24.841
Sham 4	Others	2.12	2.24	10.76	5.07	26.3573
Cancer 1	Others	2.1	2.21	6.76	3.22	25.8638
Cancer 2	Others	2.07	2.04	4.18	2.02	26.4303
Cancer 3	Others	2.12	2.25	10.05	4.74	25.7183
Cancer 4	Others	2.09	1.87	5.69	2.72	27.1913
