# Supplementary material for: Murine breast cancers disorganize the liver transcriptome in a zonated manner
Source: Commun Biol. 2023 Jan 24;6:97. doi: 10.1038/s42003-023-04479-w (PMC9873924; doi:10.1038/s42003-023-04479-w)
Supplement: Supplementary file 9 — Supplementary Data 6 [file 42003_2023_4479_MOESM9_ESM.xlsx]

## Sheet: Extended Table
RPKM scores from the bone marrow cells of sham-operated mice and 4T1-bearing mice
Symbol	Sham-1	Sham-2	Sham-3	Sham-4	4T1-1	4T1-2	4T1-3	4T1-4
Wfdc17	8.81428	12.31	7.65367	16.9868	1113.31	1213.91	829.494	1320.63
Saa3	0.189881	0.464644	0.545163	0.454649	98.6116	110.917	49.5456	186.948
Stfa2	14.1825	17.9649	13.8239	13.1268	1383.4	737.818	818.314	1644.84
Stfa3	20.6793	21.4388	17.5656	15.8211	1087.42	544.863	633.335	1297.13
BC100530	35.5523	29.4281	24.5501	21.5689	1425.56	733.805	974.624	1925.88
Prok2	1.89925	1.53286	0.994914	2.0424	72.5799	97.8021	79.2867	109.75
Ifitm1	17.6447	17.447	22.6071	25.6938	592.745	719.942	444.783	694.428
Ggt1	0.652382	0.682597	0.800886	1.12037	42.6166	46.4465	37.2366	52.2012
Stfa2l1	47.7344	49.9411	47.268	34.755	1102.48	579.86	599.386	1255.18
BC117090	3.25668	2.16762	2.39365	2.37052	81.6208	40.7798	41.8345	74.9467
Gm5483	54.0754	54.2438	37.0088	23.6158	807.001	370.997	459.568	1092.45
Nos2	0.0379048	0.0123672	0.0145104	0.0726071	13.8762	14.8325	10.6729	21.671
Fam20c	0.554363	0.789259	0.733109	1.01362	28.1388	25.4539	21.9381	29.5821
Asprv1	13.6653	16.1153	14.8239	17.9763	256.397	270.43	212.761	241.456
Lipg	7.57466	7.66172	7.64409	10.6844	145.687	105.612	131.029	164.462
Igfbp6	0.0391105	0.0765635	0.224578	0.262208	13.0201	20.7633	11.1571	16.7051
Socs3	3.3868	3.31504	3.82575	4.67948	50.5473	62.9383	41.8571	60.2343
Upp1	3.35651	3.18875	4.15705	4.03415	42.7127	52.1709	42.0466	43.9746
Ifitm6	262.038	276.187	265.082	346.554	2414.95	2861.74	2239.52	2601.56
Entpd3	0.292082	0.271598	0.452839	0.167846	9.7236	9.47348	8.02044	10.1045
Il1r2	13.6911	14.0252	15.8095	19.0405	113.7	131.345	106.108	156.78
Steap4	14.819	14.0807	16.2626	13.3318	84.4379	136.649	98.6504	132.153
Mcam	2.12671	2.47408	2.20214	2.50434	26.8292	19.17	20.8592	25.3414
Il13ra1	3.88004	3.75799	2.83561	2.40379	19.3777	28.9189	28.7481	37.5579
Cxcr1	0.313963	0.878028	0.463583	0.644356	5.34388	16.031	9.11735	9.67206
Il4ra	8.2142	7.94327	10.4109	9.62073	69.8049	72.5182	56.2194	73.237
Lilr4b	27.3934	31.1933	27.4881	33.9967	172.908	233.271	215.813	208.348
Lrg1	75.676	79.3243	92.985	107.416	611.49	617.155	518.038	567.136
Stfa1	0.120606	0	0.277016	0	6.7622	4.86539	3.9144	8.33465
Rufy4	1.55384	1.47866	1.48706	1.96359	11.722	21.3821	13.3636	15.7045
Sema6b	1.96482	2.38227	2.57673	2.74381	21.482	20.5981	16.9873	22.4068
Irg1	0.370114	0.438539	0.782987	0.671644	5.61115	11.0802	8.51851	9.0177
Rhov	0.365094	0.446697	0.698809	0.466228	7.80428	8.3215	6.49644	8.53675
Csf2rb	29.973	31.6782	33.5349	38.4345	194.436	201.086	186.141	207.397
Csf2rb2	7.34021	8.09056	7.4035	9.17992	49.3716	51.4034	45.766	52.7626
Gm5416	1.20032	1.67841	0.590779	0.985382	9.97482	6.64077	6.1512	19.9878
Tlr1	5.94264	4.97653	5.32707	3.81021	25.4408	35.2407	29.7207	37.3565
Ms4a6d	10.1489	10.7256	9.33267	8.52273	46.208	62.0949	54.7103	66.5285
Lilrb4a	57.4377	60.7932	49.868	62.0929	273.214	349.314	315.819	323.315
S100a6	231.804	290.031	228.203	329.055	1464.51	1787.93	1194.08	1342.83
Clec4e	10.587	12.5371	8.75685	10.1781	39.4002	62.3765	63.0578	71.8349
Tgfbi	43.2787	47.7605	45.141	54.2876	233.065	296.904	215.083	248.414
Tarm1	9.74554	11.189	11.8576	10.8979	52.5742	67.9612	48.9975	65.1767
Ifitm2	129.209	148.35	152.174	159.252	757.479	801.233	619.368	750.118
Slfn4	83.2381	97.1965	75.7735	94.0339	340.927	433.99	459.402	507.781
Wfdc18	0.278015	0.090708	0.744989	0.443784	4.61141	6.6545	6.49042	5.55545
Cxcr2	52.9813	56.318	54.0721	54.5989	229.609	293.491	255.733	291.807
Cd300lf	39.8226	44.2143	40.4199	50.0511	197.393	233.583	201.655	226.573
Ambp	0.204434	0.120061	0	0	4.04046	4.84929	3.24772	4.66383
Igfbp2	0.569858	0.483411	0.436295	1.41904	7.90788	7.5403	5.45125	8.31898
0610040J01Rik	0.134795	0.263878	0.835936	0.335662	5.83836	6.24259	4.81241	5.79113
Cebpb	9.46497	10.9873	9.00101	9.98754	48.5996	58.4933	41.3849	55.3853
Gm7457	0.12301	0.0802687	0.0470893	0.0981776	4.16691	3.01049	4.04494	5.22334
Casp4	7.44148	8.82263	9.54908	7.16058	41.3804	39.068	42.8197	45.4942
Gpr15	0.429882	0.688537	0.448809	0.561439	6.49132	5.58095	4.8399	6.96321
Cd300ld	1.75837	1.82235	2.16191	1.94165	9.46743	17.258	9.75308	12.0567
Gldc	0	0.013037	0	0.0127566	4.51808	3.54627	1.69503	4.12537
Tgm1	3.65606	4.07106	4.44912	5.58973	24.5306	22.2317	21.343	24.3245
Lbp	23.0604	25.1709	26.8043	27.9759	133.438	102.178	114.101	119.856
Bcl3	9.06617	10.4337	10.3488	8.42005	48.6568	45.1079	39.656	46.1605
Ceacam10	13.8409	14.9588	13.1909	16.8003	60.2572	72.3924	66.7426	68.9438
Ldlr	5.94996	5.70414	5.60699	5.87969	31.3729	26.1025	26.1979	28.2793
Nfil3	9.69294	10.3793	11.5095	12.4103	43.2965	59.9094	43.4907	52.9949
G6pdx	113.237	118.44	132.923	139.868	588.51	515.773	478.416	547.899
Mpzl2	0.141082	0.214811	0.0540078	0.16515	3.21904	3.84487	3.96309	4.11131
Soat2	1.87331	1.60151	1.55225	1.36266	10.2042	10.9435	7.97978	10.0889
Rnd1	5.72099	5.84616	6.3862	9.271	31.0663	34.6187	26.7771	33.0385
Plscr1	12.0323	14.1282	14.0887	12.8772	62.7271	51.8075	54.2403	64.0106
Fdps	15.5968	13.1047	13.5131	18.0114	79.5163	50.8086	60.4468	70.8194
Mgam	7.31958	7.68166	7.91523	7.29317	34.7008	28.6315	33.0902	40.0271
AA467197	16.3844	19.9694	13.2981	18.3327	67.187	75.1211	72.0556	74.3735
Dmkn	0.58241	0.729688	0.615349	0.713992	7.5106	3.85319	5.73051	5.54746
Anxa1	843.91	870.385	845.494	911.161	3561.87	3229.69	3313.43	3552.18
Hopx	6.8442	7.48347	7.5917	6.77891	32.0332	29.8461	30.2264	30.6052
Ctsg	201.1	245.938	233.896	308.351	1251.17	818.771	854.078	911.458
Smpd5	1.16147	1.38047	1.01628	1.35078	6.68662	9.1479	7.55825	6.97656
Cystm1	1.35565	0.746397	1.26496	0.89264	7.0665	6.2892	7.16434	7.26617
Ccr1	29.5072	30.3636	28.9175	29.1988	97.7978	125.659	115.03	126.324
Gm6093	0	0.0868753	0.0169884	0.0850066	3.35908	2.19605	2.93121	3.54714
Alox5ap	234.417	250.814	243.176	276.084	934.36	1048.76	865.33	1007.64
Prss16	2.10837	2.70573	2.17918	2.22123	12.5765	10.4522	10.4645	12.9122
Tpd52	13.8969	12.8845	13.7968	14.4111	45.0861	59.4845	51.897	64.1419
Gm5150	5.68738	6.48567	5.96085	6.24039	20.6654	33.6357	24.3353	23.9986
Mapk13	27.4223	26.9123	25.9449	26.1595	110.147	103.064	96.3541	101.005
Cd14	7.4664	7.72411	7.1804	7.87772	28.7808	35.2873	29.9931	30.1984
Gpr84	6.72829	6.93568	7.61499	7.68929	34.0796	25.5692	26.7068	33.0979
Atp11a	15.0486	15.4808	14.6608	15.4157	51.9596	58.525	58.2277	68.7987
Vcan	0.23338	0.188122	0.137952	0.141344	2.85758	3.73546	2.59423	4.32347
Prtn3	467.026	523.415	590.065	723.758	2687.75	1941.73	1986.15	1973.71
Mgp	5.38641	5.84892	5.41268	11.0432	30.4367	27.1617	27.7472	28.5903
Mtus1	27.1656	27.715	27.5031	27.2036	94.309	107.218	99.6583	116.902
Slc2a1	8.89879	7.04109	7.99113	8.52287	28.9858	41.1175	27.3886	33.6024
4933412O06Rik	0.179567	0.175762	0.41244	0.429953	3.17772	4.34636	3.87257	3.62558
Col15a1	0.23695	0.176266	0.31566	0.381259	4.80931	2.89059	3.39999	3.47223
Kcnn3	0.0330927	0.00647829	0.00760093	0	2.17552	2.75543	2.2216	3.49925
Dmxl2	8.85821	8.81462	8.46571	6.82814	28.1288	29.9063	34.6488	36.9323
Cmah	8.60853	9.10636	8.42404	7.67642	29.3241	29.2925	34.159	39.6642
Sirpb1a	8.67503	7.24957	7.80096	9.44511	29.3099	38.1655	27.7503	34.1043
Ccr2	29.7508	27.2643	21.1808	21.5118	70.2811	100.015	101.305	96.1355
Dgat2	16.7298	17.3179	16.1523	19.9055	65.3125	62.7196	58.017	73.9914
Fah	9.09668	9.33978	10.2643	10.7534	45.8319	33.6432	33.4416	37.0488
Ppp1r3d	6.9477	8.83003	7.97896	6.506	25.3552	32.5348	26.6439	32.5824
1600014C10Rik	25.1921	30.7799	27.1022	30.7616	98.2448	108.171	95.6771	108.902
Hsd11b1	23.7588	25.7483	23.1585	22.6549	91.7422	76.9582	84.9547	88.8581
Ier3	5.7351	5.93047	6.53325	6.02439	22.4961	23.4719	23.4254	24.8381
C1rl	5.79503	5.93453	5.96274	7.8441	27.1861	23.9183	23.8609	23.3997
Ctsc	25.8389	27.7467	26.489	26.4467	88.5171	101.654	84.8105	101.472
Tacstd2	4.34401	3.88831	4.69341	4.98165	15.3628	20.9369	14.9386	19.4644
Junb	18.3023	17.244	21.2706	20.888	65.1731	82.3441	56.7482	69.7826
Slc16a3	24.0232	25.7928	28.555	32.1892	81.6747	122.213	88.5062	89.7475
Siglece	31.1096	32.5054	35.6333	36.9244	113.144	118.922	112.152	121.678
Wfdc21	289.129	361.977	276.66	371.498	1168.96	1093.29	988.083	1108.59
1810011H11Rik	7.59795	7.80545	8.96155	9.86653	36.6518	26.3433	27.8287	33.1123
Gcnt2	6.4673	6.9752	7.04889	7.17499	21.2878	29.7649	23.1778	27.2575
Mefv	7.52898	7.98606	8.04655	7.63769	25.436	31.4637	28.6225	27.6973
Pirb	47.8632	51.6424	48.3672	54.921	154.398	189.82	159.812	176.345
Sirpb1b	0.707675	0.890588	0.928818	1.06508	4.84169	6.6613	4.80666	4.79789
Ms4a3	129.556	162.903	148.557	170.118	607.656	411.262	473.899	530.235
Fcgr4	16.5356	18.4748	21.3058	21.8629	64.3899	69.9605	58.6972	70.2149
Fgf23	0.149262	0.292199	0.364263	0.160827	2.69374	3.23651	3.20309	2.9205
Il1b	24.4279	21.9023	25.1742	22.1225	66.5646	111.388	62.5272	70.8853
LOC100038947	1.45423	1.15229	1.23268	1.75758	5.94537	8.82775	5.50059	6.37113
Myadm	29.1153	30.7216	30.5235	31.2474	81.9429	116.967	91.9117	105.55
Sema4a	36.7613	40.3031	41.3953	45.5679	128.135	146.129	125.43	129.282
Ifitm3	183.371	213.068	213.359	238.885	700.761	756.813	576.704	665.309
Gm10872	13.6028	16.6686	18.0069	19.045	47.7407	74.5633	50.8187	48.7181
Ugt1a7c	3.76494	4.83864	3.30434	3.79644	11.5737	16.707	14.0522	16.0431
Pla2g7	36.3292	41.8468	35.1913	39.4842	102.566	158.706	106.848	121.868
Acox2	0	0.0187767	0.0220306	0.0183728	2.55448	1.81086	1.73676	2.65136
AI839979	8.29479	10.2224	7.94655	7.69741	26.4165	32.5606	26.9436	29.4501
Csf3r	109.908	114.578	112.617	108.725	288.771	425.039	328.295	359.578
B4galt6	9.98199	11.4442	9.43008	9.8014	31.3783	27.1585	37.046	39.7992
Gca	22.3855	22.6015	18.4536	17.2106	54.7396	52.9835	72.995	79.1617
Flot2	47.9035	50.0997	53.8609	60.5779	182.028	163.769	157.182	167.57
Arg2	16.1878	19.7102	18.6723	21.5011	50.9167	76.326	54.4536	63.5394
Myd88	35.8584	37.896	43.7338	40.8067	130.962	133.789	106.685	128.347
Clec5a	20.3633	19.2472	20.2486	19.4904	63.4413	55.8798	62.2769	69.5216
Cpd	19.847	18.499	18.5671	18.6604	51.7672	60.2698	58.5137	68.7864
Gm5294	0.3872	0.075799	0.0889344	0.222506	3.79919	2.49921	2.44725	1.80535
Olfm1	3.32364	3.52671	2.95562	2.69025	10.8945	13.313	11.1414	10.9222
Slfn1	46.9656	55.0317	48.2625	52.4699	129.21	189.881	148.351	158.518
Cib2	12.2609	13.2749	13.5301	14.8919	44.8377	47.1959	38.4367	41.6323
Il27	1.14413	2.16979	1.14971	1.84916	5.91381	7.55799	6.10758	7.73998
Hp	413.877	477.859	494.465	555.819	1517.98	1584.74	1360.97	1431.97
Slc2a6	7.57617	8.54762	10.2728	10.2173	24.1836	41.5697	25.1779	27.6096
Gatm	27.8268	27.8024	23.753	25.1764	75.9716	69.3558	82.9382	92.6039
Fpr2	83.9445	92.6745	74.068	62.5155	186.995	233.189	258.417	265.191
Il1f9	44.1079	42.5741	37.5078	41.2772	97.5452	138.768	125.803	138.946
Pnpla1	0.461064	0.759495	0.542415	0.624684	3.72004	3.61109	3.76509	3.92311
Emb	44.1454	47.8584	42.8371	41.0467	115.511	141.276	127.911	145.886
Lmo1	3.68642	3.35509	3.26804	3.77846	12.8049	12.6016	12.3182	12.0081
Tspo	130.568	157.259	138.518	193.417	539.605	476.835	388.934	443.38
Tlr2	11.9897	11.8221	14.4183	11.1281	33.3153	42.2418	36.7542	42.0186
Dhrs9	19.3099	21.248	18.8261	19.2141	52.3779	58.839	59.49	70.3449
Slc22a20	0.239178	0.832391	0.274679	0.203621	2.98007	3.8166	2.26982	3.3854
Clgn	0.39835	0.303263	0.381231	0.296739	3.70697	3.57109	1.94689	2.70863
Gja5	0.649984	0.884489	0.473366	0.789545	3.31103	4.98841	3.68298	4.14465
Prom1	14.239	14.3578	13.2935	12.8145	44.1076	35.6634	43.1842	46.3794
Akr1b8	1.15982	0.567621	1.15437	0.85163	5.69005	4.36691	4.25961	4.50646
Nupr1	7.08687	8.7497	8.6937	9.64132	30.2527	25.8603	22.2858	29.771
Cd177	292.58	314.907	333.768	366.736	1020.31	921.985	930.547	972.991
Gm1966	0.718588	0.780291	0.754328	0.677478	3.33259	3.63264	4.01335	5.34731
Clec7a	21.5678	21.8253	20.7299	19.1101	46.309	74.139	67.8279	63.5051
Dpep2	0.595434	0.582817	0.484369	0.332663	3.28634	3.92335	2.41568	3.90412
Trem1	15.2823	16.8508	17.7038	17.8929	47.2696	55.7075	48.5243	54.0881
Stc1	0.134687	0.210933	0.170147	0.0773984	3.25667	1.44529	2.08217	2.63532
Trem2	1.97958	3.48775	2.67758	2.94927	9.46516	12.6354	8.79203	9.19336
Lppr3	4.19817	5.35583	4.79422	4.57425	18.563	15.1852	15.2694	13.7755
2010016I18Rik	7.40993	8.20308	6.39163	5.95024	19.6392	22.948	25.426	21.0681
Chil1	98.7673	111.399	117.438	124.983	305.169	378.715	320.911	318.971
Mcemp1	113.92	118.873	118.708	125.487	337.625	375.594	328.416	351.851
Mmp13	15.6234	13.4293	10.93	8.10445	27.7377	38.9869	40.0484	40.5623
Gm15987	5.40476	5.15342	3.26403	2.63285	11.3965	13.7587	14.7242	15.4398
Serpinb1a	145.037	153.181	150.838	163.329	497.768	380.578	434.76	461.5
Pfkfb4	28.0491	29.2606	31.0756	33.9035	85.0881	99.1756	86.6549	89.2816
Klhl2	8.96171	9.44085	9.76859	10.2852	26.6883	32.6353	27.231	31.8318
Myl10	1.73327	1.74502	1.76305	0.71145	5.76149	7.87123	6.76753	4.20569
Ly75	12.4084	13.5289	13.4778	12.3323	41.2759	34.1787	41.1519	39.4099
C5ar1	35.6229	39.0729	39.9417	40.9942	101.158	123.496	111.935	117.594
Cep19	15.9746	14.7078	15.759	17.599	46.9023	50.2635	44.3494	49.328
Gyg	49.8568	50.7214	51.1345	52.969	146.688	139.75	149.141	157.142
Fbxl5	35.4772	35.5261	34.7935	29.2923	84.6048	100.856	96.7909	110.498
Card9	31.5436	36.1742	30.6193	33.3281	99.703	96.574	90.1795	92.964
Anxa2	193.838	210.202	209.843	234.742	590.906	695.2	538.011	579.578
Acvr1b	6.04592	5.33054	6.43096	6.71876	20.6582	17.2529	16.8055	21.3907
Coro2a	8.73435	9.44858	10.4145	12.0795	32.1714	29.6516	27.2618	32.2285
Cbr3	1.90076	1.90277	2.23251	2.48245	7.72047	8.99235	5.94036	8.41648
6330416G13Rik	7.6384	6.67451	7.30482	6.47773	19.0192	23.7885	19.8923	23.0802
Dbi	57.248	61.8636	57.8186	76.4114	211.995	171.653	155.935	174.152
Pygl	149.31	158.093	153.638	172.887	419.995	476.475	426.158	449.087
Msmo1	15.7266	11.6059	12.3791	12.9974	35.8943	34.6092	38.8801	43.6774
S100a8	15023.6	16917.2	11130.6	13110.5	31910.8	37325.7	34482.3	51757.3
Cd244	3.5013	3.40085	3.08123	3.31485	8.78141	13.5402	9.911	11.5715
Kcnj2	5.22826	5.38014	5.00535	4.56427	12.5298	15.0962	16.3919	18.7452
Pknox2	0.88046	0.792302	1.01115	1.3465	5.04608	3.8956	4.13603	5.07241
S100a9	18097.8	19286.4	18579.4	22442.2	57414.5	49114.9	52604.1	56754.8
Anxa3	91.0409	99.2156	100.748	107.724	291.023	254.389	275.957	283.413
Socs2	1.45747	1.5729	1.52359	0.859014	5.15975	5.90974	5.53791	5.18069
Abca13	8.78165	9.02088	7.85764	7.26171	22.2883	18.6746	27.6971	28.4051
Mettl9	53.8149	50.4279	47.0983	47.4362	120.921	125.192	148.071	155.994
Evi2a	7.37757	7.00632	6.10231	6.37194	14.9578	22.8352	19.3725	23.0713
Qsox1	27.5691	30.67	32.2125	34.435	84.4679	92.3017	83.4137	87.4208
Inpp5j	4.45635	4.93025	4.70105	9.48157	14.2937	23.2243	15.9067	17.7422
Adam15	17.4566	17.2848	18.4594	19.8046	50.9124	54.1467	50.2756	50.4143
Cybb	201.983	201.048	185.951	198.878	508.483	478.343	575.931	582.597
Oas2	7.2541	12.0426	10.908	8.50963	24.3871	30.6113	26.3878	30.4815
Ncf4	199.157	205.051	206.5	226.01	597.712	577.754	532.811	558.082
Sbno2	33.2685	34.4459	36.7716	35.859	94.8343	104.623	91.4156	94.5964
Scamp1	11.8306	12.2538	9.95597	9.27188	27.6023	27.2185	32.0658	36.5814
Pglyrp1	468.897	532.29	520.302	615.281	1485.16	1565.59	1343.98	1367.53
Siglecf	8.65664	8.25696	7.26587	16.3703	24.4934	35.8132	28.9915	26.3887
Glipr2	61.0005	67.6755	65.1513	73.4659	171.08	188.909	170.826	193.137
Rnf149	19.2416	18.7933	18.0539	20.8291	44.4487	59.4746	51.0191	57.8917
Tmem154	25.3576	26.9759	24.2707	30.9756	60.3359	86.1568	72.434	75.9484
Gpr35	2.62266	2.05148	2.3555	2.34012	7.14819	9.52211	7.39977	7.69874
Mvp	16.631	17.0162	17.6986	19.0386	49.5535	53.5719	42.2463	48.9802
Lcn2	2036.93	2221.63	2324.95	2621.25	6158.96	6282.98	6012.03	6086.35
Atp6v1a	31.1347	31.6754	30.9582	30.0397	82.6455	73.4639	82.5377	96.9689
Lcp1	234.631	240.115	252.464	266.969	629.826	709.017	630.994	674.544
A730085K08Rik	0.0890696	0.0871823	0.10229	0	3.05882	1.581	1.29327	1.40904
Tnnc2	0.145703	0.285232	0	0.0697742	0.255293	4.99617	2.6756	0
Acta1	0.19254	0.0628201	0.0368532	0.122938	0	4.2979	3.37122	0.0267183
Fkbp11	3.21933	5.02838	4.64114	6.6915	17.4262	14.9214	13.0462	13.06
Ppp1r3b	7.86253	6.99417	7.98665	8.05683	18.2064	25.876	22.0242	22.2856
Fignl2	0.670901	0.492513	0.564104	0.654033	3.50974	2.99647	2.8958	3.47127
Dock9	6.42223	5.90854	6.30696	5.78688	19.4237	14.7621	17.7932	18.9702
P2ry2	2.46641	2.15664	2.70032	4.03152	9.68014	10.361	7.44324	8.96715
Cd52	396.692	423.407	395.606	469.398	1073.67	1287.2	1006.52	1075.48
Fgr	55.4517	56.1667	58.1042	69.6806	151.204	178.971	150.473	155.816
Aldh3b1	31.0406	34.477	38.8398	40.8514	102.217	103.951	90.3475	90.8683
C3ar1	0.527705	0.413218	0.350152	0.539107	1.62732	4.12518	2.44388	3.07559
Snai1	0.603944	0.715598	0.803101	0.943755	3.72038	3.38528	3.61083	3.78458
Ms4a6c	25.9192	27.1014	21.7817	24.283	55.8226	69.0399	70.1273	70.612
App	60.445	63.0448	69.2617	68.4343	174.042	168.515	165.731	181.214
Acpp	3.68136	4.12521	4.15975	3.96353	10.4153	12.1539	12.8445	12.6832
Gda	73.7355	73.3573	55.374	53.6941	143.032	156.684	176.367	199.923
Ckap4	68.9012	69.6249	75.9703	82.4882	192.08	199.285	192.411	197.676
Spp1	21.1931	18.75	14.4217	11.3283	43.1108	44.4527	39.3707	50.8858
Emilin2	52.0509	52.0459	55.2014	59.0395	133.875	174.974	129.131	136.659
Selplg	76.3945	80.1575	93.6702	95.1953	206.839	283.176	199.104	214.595
BC049762	0.285467	0.279418	0.262271	0.328089	2.64093	1.65831	2.43819	2.61449
Ccdc64	0.652953	1.33149	1.03107	0.781712	3.94702	4.36819	3.27644	4.57574
Nrg1	1.74997	1.80674	2.11984	1.8138	7.10682	5.89909	5.89673	6.78617
Noxred1	0.928292	0.629046	1.27109	0.752296	2.60239	5.24277	3.44589	4.22123
Ap3s1	12.3692	12.6129	8.49344	6.49557	19.3073	19.9856	32.9351	36.9461
Pilra	25.0119	26.7127	26.9571	29.4404	67.129	72.3752	70.2611	74.8177
Abcd2	7.98971	8.07871	7.07506	7.84393	19.8474	20.3153	22.493	23.3739
Rasgrp4	31.6527	32.0264	31.099	34.2679	73.5038	91.417	85.6611	87.6931
Egln3	5.48218	5.90077	5.58193	5.86406	14.7351	19.4254	15.4309	15.0738
Tlr6	8.22126	8.2748	7.50425	7.31684	17.4896	23.1689	20.519	25.2008
Nlrp12	7.9073	7.32939	8.94725	9.02322	20.9187	27.9903	19.4653	22.7568
Igsf6	81.9897	88.974	80.2623	80.8803	205.17	208.751	216.079	224.592
Tbc1d2	5.76153	6.87737	7.3564	7.85101	21.2487	18.3013	18.3836	18.8861
Enpep	5.05572	3.18961	5.37962	4.84214	14.6015	12.4112	14.3153	11.6806
Celsr3	1.43203	1.67945	1.61951	1.58061	5.49861	5.27676	5.76126	5.59442
Spi1	109.147	115.126	138.291	146.047	340.205	345.14	290.62	318.729
Bst1	24.5593	20.2788	23.5699	19.0159	50.3367	62.0568	55.7216	59.2243
Naaa	11.0227	12.2752	12.9216	10.7762	29.7936	37.2851	27.1957	30.5458
Milr1	11.1871	12.2465	10.5777	11.6708	30.6482	29.8566	31.5715	29.4025
Hck	72.9934	74.7254	86.1803	86.3429	200.189	220.269	187.712	205.92
Srgn	332.094	320.27	307.381	336.699	799.388	722.171	834.085	916.234
Fam217b	6.25714	5.55787	6.52101	6.22741	16.527	17.6964	16.1659	17.2978
Apobr	36.2097	39.1306	40.973	52.5097	98.9094	128.229	100.785	101.478
Slc28a2	8.79394	9.0247	10.1289	9.8571	21.6484	26.9845	25.4115	26.7286
Vpreb2	3.4079	1.84038	4.04869	2.58864	10.6245	10.2398	6.72474	8.21878
Aacs	10.4545	9.79749	10.583	11.6106	29.0076	28.9838	26.2449	27.9257
AI463170	0.560149	1.00518	0.428862	0.6259	2.42093	4.06747	2.87056	3.18695
Trim30b	1.601	0.997232	1.39987	1.49852	3.23871	5.68066	5.70279	5.1048
Fcgr3	96.0202	100.55	98.9757	125.688	253.83	293.561	238.46	271.236
Plin5	0.27197	0.145204	0.425917	0.142081	2.14871	1.83525	2.28068	2.16151
Slco2a1	1.70003	1.29695	1.47863	1.95146	6.29029	4.49812	5.70126	5.45366
Galnt6	4.83249	4.7643	5.29888	6.43616	15.7401	16.456	12.6735	14.1516
Cd200r1	8.77103	7.67185	7.43988	8.14517	17.6382	21.8538	21.996	24.0615
Fam101b	46.5509	48.3332	45.5453	53.537	119.04	123.437	123.24	122.217
Reck	3.92344	4.89778	4.33602	3.97554	11.8359	10.4141	12.6757	13.5686
Wisp2	4.3739	3.16921	3.62056	4.48835	11.1472	12.6034	10.4796	10.5232
Lin28a	12.2412	13.4848	13.2762	13.7498	32.9465	34.1527	35.2881	34.1947
Lpcat2	17.7887	19.4208	19.1678	22.0036	44.5694	60.5762	45.9649	48.7654
Mov10	8.7722	9.47636	10.5657	10.6813	22.0524	33.2195	23.5508	24.3831
Slc22a15	4.70869	5.04007	4.77963	4.35703	12.8225	12.3899	13.2522	13.5826
Ms4a4c	8.45588	10.2242	7.02283	7.03379	15.1747	23.0403	22.7662	24.8485
Vim	266.608	273.47	298.984	297.469	729.113	717.551	662.006	674.155
Alox5	51.1981	57.357	59.0022	66.3026	142.505	154.685	136.669	143.162
Msr1	2.03015	1.97479	1.82465	1.26808	5.54114	5.91095	5.46039	6.17334
Timp1	0.962953	1.05344	0.910729	0.922274	4.56544	3.33624	2.9512	4.29177
E330009J07Rik	3.07493	2.88332	4.09518	2.69755	9.76126	8.27671	8.60727	10.1763
Pgd	199.274	205.413	212.243	240.007	532.005	524.473	495.23	532.381
Plac8	357.892	428.013	378.822	486.792	1158	907.876	921.92	1019.27
C130050O18Rik	2.99063	3.78821	3.9829	5.48788	10.0396	14.2544	10.0241	10.7343
Slc17a9	11.3126	9.79267	10.62	10.8127	27.8704	23.4199	29.4569	27.9511
Hdc	70.5451	77.2779	80.606	91.2138	162.7	223.753	193.628	198.325
Smpdl3a	54.3542	54.1392	54.5021	54.9965	116.295	144.871	130.377	140.688
Ceacam1	32.5744	33.0333	30.4049	30.4875	71.885	73.4235	82.6016	83.1962
Gpr65	11.9987	12.342	9.19546	9.98508	19.7809	30.5013	27.8767	32.5317
Anxa11	48.6453	50.1075	56.5184	64.3917	138.409	138.753	126.604	131.795
Tmem2	11.1704	10.2563	12.0941	12.3123	29.7073	25.5507	29.4766	31.3274
Osgin1	8.92068	7.52382	8.91621	10.3905	20.5941	29.7645	20.0032	21.4046
Gpc3	0.35565	0.3046	0.30633	0.553517	1.83829	2.29557	2.01243	3.14624
Syt11	0.717511	0.551041	0.722595	0.888074	2.35189	4.20373	2.71531	3.22598
AB124611	86.5167	90.9506	93.2897	113.228	220.943	269.629	212.887	222.269
Cish	1.93629	1.87242	1.82182	2.94931	6.42558	7.77355	6.09712	5.82709
Gadd45g	9.42917	10.4173	11.2576	8.62848	27.121	27.945	21.9678	23.5523
Ncf1	239.332	245.562	262.942	293.605	605.651	647.411	613.057	627.864
Cyp4f18	42.5641	45.953	43.9495	61.9291	98.1089	155.004	105.496	111.299
Stap2	1.69483	2.8654	2.58339	2.95133	7.68849	7.73217	7.84316	6.33722
Sycp2	0.983979	0.7115	0.631189	0.662235	1.88871	3.29717	4.03554	3.43944
A530064D06Rik	9.33975	10.2846	10.0252	9.83463	21.8318	28.9433	25.2458	22.8871
Jak3	14.8957	14.0969	15.2359	13.7109	36.2839	32.5398	37.0081	36.4567
Pld1	4.07964	4.06023	4.41554	4.001	10.4496	10.7508	11.4394	11.6971
Cd33	64.8845	64.6612	61.1391	58.0118	129.539	148.065	155.051	157.074
Arpc1b	189.92	192.704	233.75	232.017	524.475	527.748	475.308	469.513
Dfna5	14.2992	13.1865	17.263	17.4075	37.4528	39.1682	37.3052	37.1926
Adamtsl4	0.699492	0.647991	0.731594	0.909208	3.34416	2.73113	3.14723	3.15121
Mpzl3	5.01699	4.10018	4.47508	4.19859	9.49027	14.6979	10.4006	12.4098
Atxn10	56.3591	59.7839	63.6024	61.0267	140.907	143.98	138.994	144.063
Adora3	1.16894	1.3314	1.00074	3.17549	4.88578	6.63622	4.39298	4.95483
Klra17	20.6451	22.1361	19.971	20.0191	36.6533	51.5604	52.8261	56.6317
Fos	3.73165	3.60545	3.069	2.83615	7.93041	11.3438	7.23809	9.54148
Aatk	5.63857	6.64526	6.73776	5.94714	14.2623	16.3124	17.5684	15.1152
Map3k9	6.80941	7.74416	7.21634	8.16235	17.8089	17.8298	19.1898	19.6987
Nfam1	59.1167	64.3163	68.2013	72.1672	145.276	169.967	148.991	151.413
Atp8b4	36.2714	38.7068	38.2625	38.372	88.7945	81.1434	94.6133	91.0852
Aprt	64.443	75.4992	68.9274	92.8319	205.63	178.48	153.737	164.505
Ankrd22	16.814	17.8081	17.5934	18.2509	37.1253	42.9241	43.6476	44.224
Tnf	5.03219	5.46289	4.9035	6.60141	14.086	12.3525	14.3789	15.185
Tfec	10.5984	11.5666	12.4645	12.5391	30.3871	22.9324	29.4317	31.3334
Gm14085	2.10281	2.01867	2.13628	1.96233	5.23374	6.79724	6.10186	5.9707
Plin3	26.4092	24.6611	31.6968	30.3702	69.4212	64.714	65.156	65.9849
Itgam	169.168	176.323	180.49	197.807	391.774	438.56	420.146	413.747
Rnpep	41.6278	44.0482	46.8756	51.7041	111.648	108.112	98.3738	109.104
Id1	14.8433	13.0495	17.6044	17.2146	39.4937	37.4956	33.9304	37.8849
Mrgpra2b	5.60149	4.46456	3.40026	3.06563	9.28179	9.87814	12.4049	11.4597
Atrnl1	1.39378	1.33426	1.49512	1.45225	3.69266	4.49813	4.85985	5.10733
Sgms2	15.7074	16.2524	15.679	15.2023	33.6055	32.9191	41.2067	41.1843
Skap2	74.6205	76.1102	76.936	82.5743	174.291	189.054	170.815	180.652
Sfxn5	9.68533	11.1006	9.23743	10.2276	19.7839	30.4448	24.0038	22.9516
B4galt5	9.55744	8.6624	8.55224	9.60162	21.1961	22.3885	21.0069	23.723
Nabp1	11.1378	9.98031	8.79257	7.9282	16.7201	23.5048	23.9871	27.4505
Usp2	1.5747	1.50758	1.63683	1.78339	5.14762	4.89654	4.62392	5.2827
Tlr13	18.4372	19.5217	19.3565	19.186	33.0175	55.6212	42.4041	48.3114
Arsg	4.82603	4.54935	4.70674	4.3946	10.5217	13.6701	11.2751	11.6342
Lgals3	131.268	136.103	138.729	161.129	316.032	375.474	297.765	304.688
Mvd	6.05826	4.52684	6.46053	6.06137	16.5479	13.9219	12.8898	14.2092
Slco4c1	9.56044	10.0793	8.85132	9.74145	19.275	18.9272	27.0689	26.6154
Slc31a2	27.6511	29.4704	26.943	25.8884	62.1627	65.8225	62.4778	63.9632
Pstpip2	21.7076	21.0077	21.4744	21.8365	45.8135	54.4847	49.2069	50.6589
Pira6	3.46709	3.30191	3.60507	4.75658	9.75256	10.7055	8.83578	10.0723
Ly6a	2.01251	2.06836	2.7157	2.40937	7.72237	6.53555	5.84426	5.82281
Spata13	12.5413	10.9299	12.7623	11.761	28.3008	25.8539	27.4836	32.0853
Cyp51	4.20401	3.68417	3.897	3.95986	10.2515	8.64326	10.2379	11.5615
Gcnt1	17.2279	16.7479	14.0358	14.3123	25.2332	44.3779	38.0898	38.3663
Fpr1	39.6296	45.5035	45.3806	44.5977	86.0479	113.2	97.2801	104.254
Map3k8	5.48977	4.68454	4.71115	5.06527	11.148	12.217	12.5208	14.1812
Ckm	0.605673	0.383602	0.368245	0.648333	0.549339	5.08793	3.62117	0.296639
Tmem180	12.0285	14.0244	15.5406	16.3063	40.3379	30.7558	31.444	33.1562
Flot1	48.9849	50.2773	51.1292	61.0245	124.519	126.946	110.722	118.688
Pkm	186.795	191.077	211.024	233.857	510.588	489.051	415.508	440.256
Msrb1	255.367	278.583	290.266	321.474	636.663	750.049	582.941	607.019
Rasa2	7.77564	7.07405	6.55257	6.97272	14.9414	14.3528	18.7601	20.2249
Dach1	5.93153	6.65725	5.65361	7.70164	13.8399	14.8125	17.2771	16.9038
Efhd2	37.9212	37.6565	44.0605	43.8427	103.757	92.8975	79.9501	93.1336
Gramd2	1.25296	1.22641	1.26966	1.05885	4.10663	3.62742	3.7141	4.20358
Acvrl1	4.11239	3.81682	4.26427	3.96416	12.7693	9.03047	8.46846	10.6709
Pi16	49.852	56.4667	49.7728	50.542	109.224	127.822	116.747	110.76
Spink2	0.717629	0.995098	0.61811	1.08825	2.55668	4.19774	2.86035	2.88792
P2ry13	6.36654	6.03628	6.07384	5.37123	12.9105	15.2651	13.3641	16.3843
Padi4	60.477	63.1768	60.0236	71.9867	123.128	167.752	148.242	134.223
Arhgap26	6.63754	6.39069	6.40605	5.93537	14.5329	16.0969	14.6363	16.0108
Serpine1	0.667285	0.685803	0.478957	0.718983	2.88786	2.15352	2.16574	3.3474
Lxn	5.63227	6.14555	5.93808	6.05757	15.0454	14.3404	13.1699	15.1446
Mmp25	38.038	40.9332	41.8302	46.022	89.7925	99.5101	95.4868	90.4698
S100a11	250.967	273.552	303.266	332.813	622.805	798.241	576.504	581.397
Plaur	41.2769	45.0328	46.4498	48.3875	99.6954	111.244	103.204	92.3078
Capns2	1.04304	1.26401	1.48306	1.04654	2.54116	3.76692	4.87854	4.34219
Rbm47	1.82408	1.93117	1.92382	1.88963	4.27877	5.83427	5.46875	5.95097
Trps1	2.16933	1.95891	1.80465	1.67067	4.13171	5.28269	5.62604	6.52946
Mxd1	119.246	121.844	108.352	113.121	213.587	282.192	254.369	273.982
Cd200r4	1.09723	1.53841	1.2601	1.53372	2.47327	4.90489	4.58446	4.81472
Cpne8	0.882065	0.836809	0.810393	0.870797	2.64399	2.38683	2.63103	4.64374
Cebpd	19.7415	20.6333	23.1841	23.9282	48.8558	57.3405	42.4106	48.865
Pstpip1	50.4134	54.1437	55.4253	59.2134	121.154	137.099	113.869	115.379
Slfn2	106.977	116.987	115.271	126.106	237.539	301.418	231.154	258.178
Dstn	143.121	140.244	127.402	130.137	287.495	250.556	318.927	335.531
Cpne3	35.1894	35.1342	29.9326	27.6139	61.7224	60.7023	79.1387	83.0866
Slc35d2	6.3792	6.52588	5.3928	6.00364	13.1798	14.6007	15.8537	14.2927
Alox15	93.7472	96.9119	97.2054	199.455	213.956	382.197	234.003	240.423
Hif1a	18.4246	16.4069	16.9396	15.334	31.4363	38.8891	39.0791	42.0626
Adam8	50.1546	58.5904	53.1227	72.5573	102.71	157.923	126.633	129.411
Batf	6.74781	9.38868	9.54265	11.0561	24.1152	22.767	18.3379	19.5479
Atp6v1g2	3.77679	5.01703	3.52412	4.0371	9.94982	9.98503	10.1382	10.276
Tmem120a	10.8085	11.7378	13.5001	13.4499	27.6191	33.1636	24.6963	27.0634
Zbtb7b	22.8705	26.0767	28.3206	30.1871	60.9653	60.3066	57.913	58.9577
Slc12a9	6.31118	7.26408	7.1781	6.75827	15.4013	17.8895	15.7426	15.397
Cers6	19.37	19.5372	17.31	15.6277	33.5524	39.3189	42.2477	45.5845
Bin3	44.8087	43.002	49.5153	55.1335	113.26	115.147	95.8405	98.2645
Atrn	17.068	18.0222	17.62	17.712	37.3666	36.0099	40.2099	43.9346
Dio2	2.22807	2.58818	2.49905	2.5076	6.14901	5.16215	7.24922	7.42764
Col18a1	1.05336	0.800975	1.01976	0.883798	3.52044	2.90082	3.41285	2.99352
Tirap	12.1166	11.9612	11.584	12.1701	25.3308	25.8269	28.0923	28.8337
4930572O13Rik	0.195401	0	0.0748014	0.0623821	1.68902	1.47144	0.778834	1.41
Ifngr1	70.7085	71.1849	71.9911	73.6103	156.884	160.838	144.479	162.639
Dhrs7	53.1196	53.7348	52.08	53.5786	108.409	129.292	112.863	111.438
Mrgpra2a	0.406888	0.477919	0.887837	0.15588	1.39733	1.44446	3.26674	2.64246
Ipcef1	8.44914	8.70726	8.22774	8.43207	16.4399	19.7993	19.7107	21.3795
Gm13580	0.449317	0.175919	0.51601	0.0860673	1.82646	2.53764	0.997789	1.87052
Pag1	18.0934	17.6621	16.612	15.726	31.8262	34.1445	41.5715	43.2816
Pde8a	6.01278	6.91531	5.84789	6.55061	15.6053	12.9619	14.7968	15.5664
Gpi1	162.922	171.554	188.589	217.385	443.498	390.136	366.481	393.109
Lrrc25	14.8904	16.9006	16.6912	19.4197	36.8313	43.3906	34.2979	35.6767
Panct2	3.28196	3.90528	3.10396	3.56242	6.06164	8.83691	9.42075	9.95514
Tfpi2	0.936058	0.850779	0.729463	0.99257	3.5848	2.04992	3.02665	3.42365
Ltb4r1	57.2583	65.829	62.721	72.5297	145.087	146.16	133.506	132.859
Osm	6.89979	7.34873	7.77213	7.29193	15.4337	18.5777	15.7377	17.5205
Inhba	8.2099	7.64866	9.50424	9.7578	21.3982	18.4619	20.276	19.4911
Ltf	1802.45	1909.81	2052.98	2062.38	4027.38	4307.82	4332.22	4062.39
Tlr4	9.87033	8.37816	6.65371	6.60355	14.8826	15.7157	18.9654	22.286
Sp140	19.0511	19.9954	19.2908	19.3255	42.0597	41.1124	43.7535	43.3991
Gnb5	2.64732	2.19975	2.23099	2.17067	6.0734	5.97751	6.16515	6.04166
Prr5l	3.78724	3.71809	3.7113	3.31231	7.07286	12.0853	7.85434	8.48742
Gyk	5.54336	4.67412	4.60205	4.54159	9.75174	11.3789	12.0837	12.5395
AF251705	11.2866	12.737	13.0127	14.0315	24.4132	36.4965	24.3078	28.0444
Spatc1	0.125641	0.0922339	0.14429	0.120333	0.726463	1.82466	1.52918	1.46453
Rab27a	44.348	45.0287	41.6429	43.6532	86.2314	89.7657	96.4529	103.844
Tnnt3	0.809493	1.14449	0.774705	0.301504	0.535818	5.40636	4.49405	0.524213
Gpr55	0.474479	0.387021	0.454089	0.700587	1.30245	3.04661	2.09382	2.35386
1700020L24Rik	16.9489	23.798	19.8999	24.6864	55.7882	43.4271	44.1684	42.5155
Bhlhe40	8.87457	8.94014	8.94575	10.454	19.5787	26.3935	17.1514	20.2794
Olfml2b	26.8926	27.6142	30.6037	32.7456	68.1192	59.9015	62.146	64.067
Snx18	20.7458	20.1065	18.3571	18.9574	37.3903	42.3394	43.4845	46.8732
Naip2	9.79597	11.3475	10.3791	10.8049	21.7252	22.1184	24.8875	25.4026
Sorl1	58.7842	59.8785	62.0687	61.9657	122.177	140.163	124.986	130.987
Gpld1	0.259696	0.349515	0.372803	0.196907	1.68358	1.90322	1.45099	1.91899
Ccdc109b	3.25124	3.14491	3.55812	3.59014	8.44441	9.65947	7.18729	7.73885
Pram1	85.766	93.2288	90.912	96.8806	184.209	190.061	198.612	205.444
Csf2ra	73.9706	78.5413	80.5351	74.5277	157.152	171.366	161.731	162.699
Krtcap3	6.35744	5.56771	5.95615	4.86042	12.9761	13.3633	13.2414	12.7224
Abhd5	25.4629	27.4627	25.7297	25.5223	59.5871	50.3136	52.209	61.455
Cldn15	12.011	14.6089	14.2317	14.4512	31.4194	28.6766	28.6824	31.77
Litaf	56.1151	59.3598	62.1926	63.3926	113.026	147.88	122.554	127.181
Rab20	7.82036	7.10789	9.3019	9.22875	16.8343	19.267	19.8594	18.6618
Scp2	20.2865	19.7269	20.3637	23.5981	44.1656	44.3696	45.6283	46.3862
Slc35a5	12.9995	15.3322	11.8825	11.6226	23.4036	27.6588	29.9871	31.9206
Arhgap9	46.7281	49.4847	50.6242	56.6495	105.669	120.381	102.272	102.258
Myo1f	87.0693	90.7086	95.4768	106.607	188.203	227.006	193.915	190.862
Fcgr2b	58.4678	60.0377	57.2597	63.8682	121.927	136.626	122.491	124.81
Fxyd5	94.3911	106.075	110.578	120.504	206.733	273.501	198.649	228.508
Lyrm5	5.71538	7.11446	4.67309	5.44419	11.0373	12.0295	13.61	15.6984
Asb7	7.35009	7.93622	7.43318	7.31659	13.7695	16.4389	17.8452	19.148
Erg	11.7525	9.66687	10.3565	10.6152	24.7103	20.8068	23.2809	24.2449
Soat1	22.1671	22.9556	20.7507	18.7787	37.0308	45.3499	47.0268	52.0361
Pik3r5	20.5675	22.0317	23.6734	23.5498	45.9654	51.9271	45.8711	48.4299
Lamp2	41.0319	41.2542	32.1621	29.6074	58.7781	66.6046	86.5336	93.6258
6430548M08Rik	31.6327	31.4414	33.8681	36.1821	69.8272	75.8476	66.9927	69.9419
Ccpg1	44.6239	44.5002	45.5054	47.0355	78.6133	114.785	92.346	98.0657
Ccl9	15.1006	16.8148	13.8582	16.2604	28.5784	40.3637	32.7805	32.2065
Sema3a	1.31429	1.25936	0.770574	0.927514	2.63248	2.37753	4.00571	4.25619
Numb	20.1437	20.3653	21.6742	23.0218	44.457	46.4994	43.5318	47.5688
Scarna9	0	0	1.37848	1.14961	2.52375	0	3.0756	3.99757
Trem3	79.8533	83.6702	92.0927	96.936	201.206	179.194	179.424	178.792
Ltbr	17.423	17.5727	17.2969	20.7952	42.8483	41.8607	34.5167	37.3196
Tet2	6.05115	6.36365	5.3728	5.18547	13.0347	11.9973	12.8974	14.2323
Ptprc	104.528	97.3404	92.2192	89.2218	158.703	211.607	210.269	221.844
Il6ra	22.4395	20.3846	21.5791	19.8306	43.2065	48.5955	39.2716	48.5287
Rapgef5	2.78178	2.04212	2.03298	1.81654	6.29197	4.56022	5.77784	5.6745
P2ry6	2.7087	2.54834	3.29197	2.64465	6.22973	8.86908	5.68272	6.72205
Fas	4.28276	4.54819	4.62913	4.04822	8.18082	13.3023	8.96552	10.1382
Sirpa	89.0594	93.4632	98.3301	103.662	188.487	215.165	191.205	206.213
Slc35f5	5.31893	4.42719	4.8377	4.83395	10.0542	10.3527	11.0589	12.9948
Rab24	31.924	30.8771	29.895	29.7469	64.0721	65.4939	65.6381	62.3428
Fes	76.624	81.4499	79.7384	84.2955	164.177	181.667	161.056	162.549
Xdh	60.1377	65.1733	62.4387	64.7341	118.916	137.486	129.157	139.542
Ebi3	27.4239	28.5705	30.555	33.6048	64.4494	66.2397	59.2375	61.9401
Chac1	0.642209	0.691461	0.700656	0.553571	3.39822	1.65808	2.11178	2.40618
Hk3	78.2341	86.1163	88.8369	90.172	180.132	179.148	182.837	168.938
Arhgdib	734.774	789.767	825.207	946.894	1853.66	1717.4	1586.68	1629.88
Tnni2	2.79655	1.77554	3.90605	2.38885	3.54914	11.5865	7.03653	4.40512
Hmgcs1	10.4435	8.80129	10.0028	6.91117	20.7431	16.0447	19.3324	22.4482
Prr13	134.258	149.722	142.032	178.127	270.787	368.257	296.119	310.864
Etohi1	4.17214	3.21536	3.11167	3.34139	6.0582	8.93779	7.93586	9.73249
Sqrdl	31.7845	32.8733	35.3719	37.4314	71.4389	74.977	68.5859	71.7164
Lyst	29.8697	30.3611	28.4823	27.4014	55.3151	56.6779	64.263	66.3535
Mmp9	273.478	278.845	302.943	325.573	543.713	724.43	580.868	575.939
Gstm1	37.0893	45.1123	43.1314	45.0001	112.605	70.8821	85.5512	84.2409
Gmfg	44.2422	38.3746	38.4065	49.3702	92.2906	92.6988	81.5823	86.8203
Ncf2	56.2976	57.8608	68.0884	73.7461	127.76	148.033	123.735	129.044
Ntpcr	8.68595	8.37372	10.2258	9.48953	21.7807	21.4114	17.8944	18.4252
Retnlg	1172.61	1360.48	1262.67	1782.13	2231.76	4041.98	2622.88	2520.06
B4galt3	23.1377	25.537	23.2397	28.5642	52.5213	56.5944	50.4072	50.1467
Ptafr	16.1212	14.3155	18.3869	20.3481	33.4882	41.3005	33.3584	37.3158
Ms4a8a	3.07512	3.64844	2.24736	3.34684	5.06149	10.1123	6.6458	7.48713
Lsr	0.393674	0.453332	0.212756	0.377043	1.91513	2.55968	1.32518	1.29182
Ifngr2	29.834	28.2483	31.6332	27.4074	55.0982	67.5947	57.8481	62.394
Khdc3	1.76417	1.31704	1.64829	1.37463	3.41589	4.65612	4.46929	4.05803
Muc1	0.247235	0.329994	0.154872	0.172211	1.49647	1.08804	1.43976	1.96492
Marcksl1	27.1747	25.4585	34.4991	37.4568	71.2829	61.6853	61.9385	62.9486
Gla	2.89312	3.07593	2.59693	3.58306	7.01523	7.20393	7.86753	6.79732
Adora2b	1.33962	1.04363	0.87912	0.68079	2.85496	4.27922	2.61526	2.36732
Tmem38b	10.6783	10.7107	11.5752	11.0204	22.5259	22.7187	24.7123	23.254
Tlr8	7.94993	9.21901	6.0133	5.96284	9.89041	14.8248	16.8798	21.5455
Fam49b	48.1713	47.8129	42.9042	42.7692	86.0439	89.1632	94.4906	102.097
Rbms1	22.395	21.6299	20.7571	20.9435	41.1808	42.7503	45.4388	48.2356
Ikbke	14.1183	15.6062	14.2436	14.2907	32.3872	28.4583	30.0723	30.9534
Hal	2.97947	3.18471	2.72898	3.11621	7.49438	6.79878	7.10355	6.89429
Rab31	31.6897	33.2753	37.9591	37.5463	72.6776	71.403	68.2419	74.6991
Shtn1	1.11179	1.1366	1.09238	0.828194	3.33325	3.40866	2.67994	3.01361
Cst7	32.9272	37.8346	36.5815	40.2038	84.8912	66.8699	73.5399	75.3923
Ropn1l	0.443195	0.867607	0.763468	0.477531	2.36844	2.50306	2.2239	2.07566
Tnfaip8l2	29.61	33.2046	36.9979	38.0848	69.6573	83.3432	60.7884	67.0395
Cyp4f16	3.74553	4.44038	3.12592	4.70137	9.01655	10.9429	6.87504	9.33627
Mocos	12.8131	13.2944	14.193	15.0343	26.8302	31.5074	27.1429	29.6034
Ccl24	0.469326	0.727353	0.31441	0.636791	2.11063	2.96619	1.33618	1.92125
Syt8	0.344654	0.429355	0.215897	0.300085	1.38344	1.36509	1.87327	1.98264
Il18rap	24.0673	29.0177	26.4909	27.0306	53.3926	60.2425	52.0858	51.9766
Abtb2	4.14766	4.23299	4.87762	6.06989	10.6122	11.7348	9.71129	10.664
Nin	31.5474	31.0131	31.2017	34.3946	67.8581	60.1537	66.2878	66.2805
Trim30a	18.5874	20.759	19.9796	16.7648	30.6371	40.3834	38.8554	46.094
Kif3b	11.3611	11.3745	12.5026	13.3078	23.2224	26.423	25.1117	26.1567
Alpk1	12.1854	12.1022	10.9393	10.4422	23.528	22.0042	24.6048	24.9921
Pvalb	0.111658	0	0.128231	0.0534704	0	3.46838	1.09673	0
Muc6	0.802368	0.809531	0.800965	1.24729	3.4476	2.33551	3.14187	2.35361
Fosl2	21.1353	21.2513	20.9446	20.3824	34.067	49.1246	42.0596	45.4968
Snx20	18.1404	20.9218	21.5597	25.455	42.675	52.3892	36.7528	43.3209
Ano10	18.2993	20.9619	22.9141	22.2764	42.0714	43.4037	43.5291	42.7972
Plau	8.49906	8.86654	9.93355	10.2214	19.2723	19.3565	19.3515	20.5304
Plp2	33.551	38.2283	40.2612	42.1789	78.9499	78.8248	76.1194	76.519
Armc7	11.4545	12.4624	13.2062	12.6667	24.241	30.9084	23.1087	24.5987
Ugt8a	15.9267	14.8899	11.9686	11.7121	23.6303	21.5975	33.1163	33.8455
Snx10	12.9069	13.7121	11.7552	11.825	21.9797	25.9812	27.9026	27.5579
F13a1	59.4639	65.8564	50.8638	53.0666	100.644	124.323	118.013	115.213
Lrrfip1	29.0823	27.3662	29.1447	30.8468	59.6955	60.7606	56.3966	57.7981
Itln1	0.619656	0.736495	0.914955	0.551087	2.01634	3.17827	1.77677	2.54279
Atg3	37.5408	37.113	38.6551	42.2153	68.4183	83.8953	77.0688	82.4476
Glrx	78.6404	78.9076	77.006	74.1539	147.614	153.749	156.626	156.954
Gbp2	4.99	5.50736	6.76833	5.78225	11.8734	15.3918	8.92739	13.3361
Sipa1l2	5.76606	6.11678	7.25864	7.10033	13.1283	14.0588	13.6786	14.9829
Nxn	10.7369	11.0701	12.2032	12.832	26.7066	23.051	22.1132	24.68
B430306N03Rik	32.8226	36.6169	37.2597	38.6326	69.2566	82.1013	70.5079	69.0603
Rhou	18.0722	20.4738	19.4134	20.6357	40.0337	37.7633	39.0301	42.1365
Arrb2	130.978	137.486	134.81	148.324	277.506	280.999	264.177	268.189
Prdx5	422.359	483.912	487.238	587.967	1035.63	1040.16	937.835	892.019
Tpcn2	10.3461	10.4322	9.45368	8.96295	19.5185	21.8824	19.494	20.0566
Pfkfb3	21.4667	19.7978	23.6012	21.2087	41.2502	42.7069	43.7511	45.3188
Ms4a6b	15.2107	15.4734	13.2815	13.1657	23.9809	31.6091	29.9137	30.554
Hsd17b11	49.7903	49.6356	50.8084	46.4081	87.1355	99.1371	97.7748	105.887
Fam21	32.9324	31.936	33.994	32.4738	47.1073	111.148	50.5638	52.5536
Zdhhc9	10.8401	12.8676	11.1733	11.946	21.7186	26.1839	21.8527	25.8434
Pdlim2	16.2752	18.0524	18.6208	21.6999	38.3928	43.6064	33.9564	33.9152
Klf7	9.99967	10.9328	10.6172	10.6976	21.4216	20.3373	21.1102	23.5635
Ffar2	7.02862	7.63051	8.01042	7.44929	17.0161	14.3642	16.7449	14.5856
Tnfrsf1a	53.6417	64.3662	70.1741	71.8319	125.131	140.804	119.605	126.547
Scd2	19.3108	18.8473	17.7693	19.8148	36.039	35.6379	38.4453	41.5972
Tm6sf1	38.6888	40.6346	37.2264	37.7363	71.7253	71.5307	81.5564	80.1331
Prss23	0.531325	0.520067	0.879392	0.942925	2.81477	2.34516	2.10887	2.14687
Trpm4	1.00946	1.31355	1.05018	1.20567	3.62897	2.95119	2.74884	3.41135
Adam9	9.59839	9.79817	10.1057	10.1493	18.5979	19.0534	19.4237	24.0478
Tnfsf14	17.9643	18.2701	18.958	19.608	35.8051	46.6377	30.7099	36.3599
Pik3r6	10.4328	10.886	10.2509	11.7651	21.2216	23.8051	22.0869	21.0052
Mboat7	33.8365	38.311	36.9491	40.052	67.4016	81.1799	72.1827	73.2659
Diap2	4.14488	4.30257	3.47748	3.25476	6.69731	6.79437	9.87064	9.93544
Lrrc75b	0.197227	0.193048	0.289419	0.304331	1.29012	1.61779	1.43185	1.34107
Fam129a	26.8257	27.2971	28.2941	30.6201	52.0255	58.6525	53.6181	58.9817
Marveld1	15.0077	16.2132	15.8241	14.8602	33.7938	28.1828	29.3866	32.6165
Tctex1d1	0	0	0.0255952	0.0426912	0.952822	0.737251	0.799493	1.41028
Snx24	3.21446	3.46098	2.89174	2.15507	6.66474	6.28923	6.42902	7.137
Osbpl9	35.7172	35.1145	35.76	33.3313	61.5285	73.7063	66.9404	73.1307
Samsn1	30.0568	31.292	35.2085	39.3336	61.7984	66.9755	66.653	72.005
Hrh2	2.43674	1.85508	2.71551	2.54125	5.40171	5.97086	5.53454	5.36516
Ddi2	11.5243	11.5311	12.1715	11.1466	25.9278	20.7109	20.6471	26.3897
Alas1	54.9458	60.5799	62.9771	68.9365	132.765	112.476	122.16	115.491
Gadd45b	9.63669	11.3813	13.0335	12.7765	25.4807	26.1847	20.2708	22.4792
Cxcl16	1.15325	1.04818	1.25347	0.887569	3.10314	3.04063	2.2866	3.72078
Aifm2	3.14084	3.65783	2.83887	3.06387	7.58217	7.47326	6.6196	6.63456
Acadsb	9.38099	8.63688	7.95469	9.61925	16.6531	17.701	18.8284	19.4076
Rgs19	58.175	59.4586	63.1545	69.7171	122.866	126.982	116.544	121.867
Ggt5	4.91095	6.04738	6.43759	6.71094	10.8978	15.328	11.5842	12.5203
Cotl1	233.766	241.788	259.915	299.601	498.729	565.748	461.716	477.905
Rdh12	25.538	25.6159	26.4926	31.843	50.867	59.1654	51.1865	54.0603
Ctnnbip1	4.77544	4.83359	4.96492	5.78642	11.4606	10.508	9.87238	11.2052
Eno1b	2.40908	2.61843	3.08916	3.01508	7.60306	6.64198	5.69315	5.27911
Bend4	5.0064	4.84434	4.39968	4.01604	7.76113	10.6774	9.14347	11.3678
Aplnr	2.82904	3.54443	3.07026	3.11595	6.70167	6.75629	6.81396	7.66706
Pgm2	11.923	13.2771	14.288	13.1777	29.6708	25.9837	24.2965	25.3034
Fndc3b	5.76363	5.38311	5.96227	6.02581	11.3424	11.6847	11.8309	13.4502
Entpd1	13.4927	14.7731	15.8127	14.3892	26.5054	32.1942	28.4467	29.2355
Palm	31.9481	31.9413	35.6419	41.1259	75.5697	72.7572	66.3499	60.0721
Prss57	16.7733	19.4046	21.7998	25.9258	46.1304	38.5148	41.7953	38.9351
Rac2	277.44	290.951	332.675	363.687	636.567	658.003	565.901	579.735
Elac1	4.33042	4.05005	4.28603	4.07949	7.7332	8.84517	8.94777	10.4366
Irak4	15.9595	16.7746	17.7748	16.9438	30.2028	34.5245	33.5746	35.1521
Ecscr	1.90582	2.26517	2.91827	2.12953	5.1838	4.75942	5.65844	5.81825
Zbtb42	5.20368	5.27786	5.69308	7.4272	11.4693	13.7064	11.2041	12.672
Prelid1	86.5222	81.0185	96.3875	101.888	188.57	179.469	163.14	174.874
Lrrc27	0.948389	0.855486	0.576614	0.712412	2.95849	2.07049	2.08065	2.50825
Gsr	66.2053	65.8551	68.9036	81.4065	145.363	128.083	136.475	134.846
Aldoa	229.79	244.264	265.485	305.479	540.661	541.705	447.298	476.194
Ngp	5852.86	6407.26	6700.21	7276.5	13081.6	12376.9	12722.6	12056.9
Tnfrsf23	1.21605	1.05803	1.41379	1.00651	3.0303	3.25834	3.2826	3.07496
Gm14005	2.54874	3.05522	2.24364	2.80669	5.25659	5.92455	6.18545	6.67478
Cyfip1	12.5051	12.4546	13.5977	13.7716	27.1613	25.8911	25.0916	25.6427
Itgb2	228.093	239.088	264.377	293.836	482.186	540.112	466.301	472.426
Tiam2	2.18654	2.32446	2.17849	2.30913	5.54623	5.31581	4.88527	5.03356
Rps6ka3	20.3307	19.3134	16.1034	14.749	29.5837	28.0944	38.6232	41.6591
Eif4e3	16.3498	16.2782	15.459	15.5438	28.7665	31.983	33.6517	30.4662
Ero1l	18.2803	16.8765	14.6117	14.8305	29.0305	27.8683	34.2869	35.3429
Ostf1	108.592	111.041	113.496	126.681	217.499	240.394	205.721	214.746
Ubtd1	11.8193	11.6334	15.3556	14.1658	27.6505	26.4505	24.3913	25.8939
Dnmt3l	0.188814	0.462033	0.238524	0.506346	2.18347	1.41676	1.24176	1.41487
F10	17.8965	18.9282	18.5105	17.4273	40.6724	33.5155	32.1059	35.5996
Camkk1	2.43959	2.345	2.33196	2.30855	5.84609	5.56316	4.87854	5.20576
Megf9	24.7786	22.7065	23.7106	23.8265	43.029	39.7714	52.1426	49.0205
Rassf5	39.2499	40.621	39.8048	44.1998	72.2838	85.6259	77.1511	79.5358
Edem2	30.3272	32.1367	35.6363	37.9703	68.1853	67.2001	61.8097	64.5902
Plekhs1	0.0422223	0.0826552	0.0484894	0.060658	0.946935	1.03901	1.02778	1.01948
Fcer1g	265.551	289.097	257.894	272.532	480.049	582.798	494.059	501.334
Oasl2	1.91301	2.86378	3.74775	3.09472	5.1827	9.0662	4.80563	6.49159
Hsd17b7	3.61513	2.71862	3.11379	2.60736	7.16074	5.78907	6.77789	6.63479
Tbc1d8	27.938	28.8579	26.5287	27.9652	50.6149	50.5158	58.239	54.5129
Lrrk2	19.1975	21.7946	20.3587	20.2522	33.7998	40.6006	41.8342	41.439
Def6	30.2436	31.1848	38.2924	40.0774	74.2495	69.1488	62.517	61.5146
Elovl3	0.0804897	0.0787842	0.154062	0.256965	1.63594	0.822586	0.916624	1.25097
Smad1	4.40248	4.0014	4.4097	3.89947	8.93172	8.15898	8.312	9.6737
Dram1	14.1165	14.3975	13.778	13.2277	27.2137	25.6626	26.8751	28.5313
Il1rl2	2.5853	3.49212	2.61276	3.16939	7.50136	4.98526	6.73478	6.69439
Slc25a24	28.8353	29.7413	25.3628	22.7218	44.2309	45.4239	54.0299	61.0075
Ppm1m	40.0385	43.3856	44.555	46.3944	87.0682	81.8406	82.6222	80.6843
Clic1	190.04	202.788	221.095	247.418	433.837	439.315	368.541	385.014
Mfsd7a	3.11566	4.07275	2.7009	2.32948	6.49453	7.29809	6.54117	6.22588
Slc25a45	21.4525	22.9362	22.8679	24.1814	41.2116	49.9946	42.1893	42.4096
Phospho1	38.5359	38.5461	40.0121	43.8093	69.1851	97.8961	69.2993	70.126
Col12a1	2.17244	1.83165	2.34174	2.05182	4.631	4.31077	4.74344	5.652
Agpat2	41.7976	45.5204	54.3652	53.4373	104.898	85.329	88.2233	92.2159
Chd7	8.23131	8.29257	8.63887	8.77187	16.2006	16.2361	17.5836	17.2301
Camk2g	12.1781	13.4917	13.5326	13.2927	26.1012	25.7552	24.4172	25.8305
Klhl5	12.3223	12.0757	12.5204	13.2185	24.0215	22.7124	25.2817	25.6552
Rara	10.007	10.0339	11.4924	11.1037	17.6962	27.0771	19.7104	19.0719
Tagln	1.01717	0.808937	1.09514	1.06553	3.0075	2.25686	2.44342	3.28174
Gria3	4.09295	4.6461	3.46007	5.10877	8.30025	7.49894	11.0701	9.07961
Hmgn2	6.83435	7.08304	6.14052	6.81517	11.6366	12.1959	14.0438	15.9329
Svil	31.3929	32.2432	32.2079	33.169	58.2577	63.4008	60.7133	62.3172
C3	157.999	162.861	187.039	181.86	325.59	318.132	325.632	323.413
Pop4	8.01465	7.72288	8.82275	9.06811	18.5394	16.1493	15.8543	15.7664
Ccdc88b	33.3548	35.2252	34.2428	39.2287	64.7371	72.2449	66.8669	64.862
Nhsl2	15.6126	15.8219	14.9126	15.8576	28.3346	27.0151	32.8739	31.3215
Vsig10l	2.79668	2.76608	2.42146	2.7767	5.83915	6.43849	5.5652	5.69332
Cmtm6	55.181	55.263	52.4729	57.9203	96.1946	109.999	101.198	107.691
Tmem50b	36.7777	34.5993	34.3939	37.9186	59.232	65.9179	69.5097	76.2795
Mboat1	2.4323	2.62055	2.11007	3.35187	5.33483	6.56499	5.36549	5.75492
Platr7	1.73839	2.33039	1.34542	1.62876	4.63507	3.90282	4.4866	3.52409
Tbc1d14	19.7029	18.6656	19.5104	18.7166	31.5632	40.2935	34.4897	39.5724
Ccdc125	20.8363	18.826	18.5782	21.6875	34.2875	39.9379	40.7185	37.1641
Plin2	57.8138	63.1524	71.3042	74.5366	141.648	133.923	110.327	113.511
Agtrap	22.235	23.062	23.8971	25.2025	47.9606	40.8261	45.4951	44.3915
Zdhhc3	15.1666	15.9187	16.4649	16.4954	31.8685	28.9328	30.4558	31.0288
Cln3	21.4358	22.8975	22.4356	24.1511	36.933	49.4537	43.0748	42.6456
Inhbb	0.225113	0.417491	0.462626	0.487944	2.00121	1.17579	1.63936	1.55863
Pgam1	5.2835	4.25575	4.70882	3.97972	9.08385	8.21487	9.35439	10.5624
Rab4b	42.399	40.9944	44.2387	47.7885	85.9455	89.7624	75.9963	76.7738
Pgk1	3.3701	3.75834	4.15585	5.47657	10.0093	8.89271	7.85669	7.70491
Piwil2	0.16418	0.100438	0.106059	0.117933	0.690397	1.68064	0.955296	0.973965
Cyba	293.979	337.419	329.91	390.15	667.733	693.345	569.744	568.563
Klf6	36.8208	37.0469	31.8107	29.8725	49.4253	67.2092	67.901	69.1579
Pgm1	20.2488	19.797	21.312	19.3268	38.3526	36.2446	36.4691	41.2801
Clec4d	33.2064	38.7079	36.8786	32.5987	41.4945	84.7288	65.7479	72.1986
Bcl6	18.2931	18.3261	20.039	18.3434	29.5567	38.6441	36.1245	37.2979
Sulf1	0.829168	0.902903	1.13079	1.08202	2.448	2.36656	2.4964	3.33103
Bmpr1a	3.34802	3.9793	3.264	3.18896	6.00156	6.73088	8.35872	7.64286
Tyrobp	494.069	611.235	511.145	774.672	1107.36	1269.47	965.087	1056.11
Cebpe	83.5608	93.5485	97.6942	123.361	204.318	190.396	174.634	165.626
B230216N24Rik	0.171183	0.293222	0.540628	0.286915	0.869815	1.34662	2.01037	1.49654
Ints12	14.288	14.8614	14.6438	14.0888	28.408	26.367	27.6093	27.2658
Txn1	185.872	192.92	190.49	216.059	367.478	356.552	367.246	354.087
Rab11fip4	2.03577	2.00832	2.41158	3.93025	5.12293	6.97096	4.81926	5.49872
Pxn	80.0286	82.2203	86.5252	93.6512	154.589	167.452	152.31	157.426
Thbs4	0.393609	0.231161	0.216976	0.180951	1.41242	1.34651	1.37163	1.07492
Tnip2	6.4363	6.52581	6.36094	6.1644	11.9512	12.6824	12.243	13.1304
Sqle	11.7411	10.9895	11.377	8.96095	23.5164	17.2586	19.2885	22.1328
S100a4	56.071	64.5739	42.6971	59.508	98.846	126.1	92.6748	93.7907
Gpr160	11.1196	12.2417	10.9159	11.4121	22.3757	19.9245	22.2964	22.3599
Ttc39c	1.64874	2.40002	2.81592	2.42937	5.15543	5.49151	4.83843	4.83983
Il5ra	2.66753	3.33319	2.98199	5.13686	6.21526	9.13549	7.25922	6.54485
Fam114a1	2.17108	2.72745	2.78782	2.58692	5.2837	6.22051	5.12496	5.47988
Smkr-ps	0.22846	0.447237	0.174913	0.145872	0.960702	1.5975	1.75616	0.824272
Tiparp	6.61418	6.08202	6.20218	5.66061	10.2578	12.3082	12.5112	13.0956
Aph1c	1.46816	1.25623	1.27294	1.34096	3.12098	3.36537	3.61242	2.95481
Oas1g	0.243661	0.429296	0.447724	0.350051	1.09293	1.55307	2.10193	1.23753
Syne1	40.142	43.6834	44.0288	44.8019	80.2868	74.5265	83.4041	80.1133
Slc2a3	84.2218	85.4535	83.7076	90.5305	149.996	165.247	157.388	157.921
Tubb6	3.55553	3.90461	3.95049	4.09747	10.3121	7.97634	5.75264	7.53326
Ntng2	12.5247	13.0801	13.6315	12.5477	24.4426	27.0178	26.2961	19.9619
Adpgk	235.705	247.225	235.803	239.582	402.413	442.632	472.632	432.689
Ppt1	41.1517	44.1593	44.6589	39.0066	74.4491	79.1305	77.3255	80.43
Atxn1	1.99144	1.90272	2.05778	1.62509	3.72745	4.32171	4.29488	4.74869
Rinl	28.4518	31.4374	30.8418	32.1556	54.6215	58.4929	58.5948	55.4548
Dhrs1	32.9007	32.17	33.4941	36.9595	59.4479	75.0173	55.8501	59.8086
Syne2	6.24887	5.96195	6.00876	5.37573	11.9331	9.71263	12.5162	12.0794
Mgst2	54.265	58.3932	53.5713	49.8413	102.398	97.8541	106.367	90.0064
C1galt1c1	18.4994	20.2358	14.8294	14.8664	26.1887	34.3049	33.401	33.9528
Pam	9.64527	10.7157	12.3469	12.2975	21.4596	21.0957	21.1252	21.5243
Apoc1	2.45697	1.15792	0.313518	1.39448	3.38018	4.84572	1.78762	2.95488
Abr	19.7444	20.209	22.9053	22.182	38.3647	41.7933	37.801	40.0482
Cysltr1	0.592303	0.828217	0.583044	0.437617	1.68419	1.78865	2.11028	2.12761
B230208H11Rik	8.10368	11.1047	9.55142	8.16984	17.2179	17.3091	20.4728	15.2699
Insig1	4.68342	4.54691	4.83198	4.37617	10.3809	7.29625	9.48001	9.55839
Lpcat4	15.3732	14.9955	17.2898	16.45	32.4903	27.6725	28.4566	30.9402
Papss2	4.43574	5.62868	4.74335	4.82074	8.97274	8.63641	11.2864	9.91863
Acox3	24.1617	26.2817	24.9382	24.6179	44.4336	50.2984	46.2802	43.4281
5430425K12Rik	0.96562	1.0633	0.970329	0.539483	1.18433	3.76557	1.9244	2.78043
Slc27a4	23.7728	26.4085	27.4892	32.2735	48.4852	56.4047	50.6001	46.6872
Mapkapk3	35.7155	40.7763	42.3326	43.4656	81.3802	71.1952	72.1412	72.084
4632428N05Rik	93.9296	97.3666	101.898	115.618	175.78	203.608	176.072	187.162
Mllt4	3.7146	3.71609	4.1797	3.40072	7.86762	7.00224	7.54091	7.95372
Basp1	3.94067	4.01678	3.80774	4.21669	6.99031	9.77947	6.87078	8.46278
Clec4n	1.53872	1.9421	1.67411	2.5984	3.57582	5.12926	3.49309	5.02345
Tmem220	0.483292	0.709577	0.520338	0.665384	1.88412	2.36396	1.96072	1.30777
Plk3	2.83269	2.93945	3.91357	3.1006	5.74694	7.7672	6.1668	6.59675
Rassf2	40.1305	41.9924	44.0665	43.2788	72.5848	80.0828	75.4355	80.6857
Gbp2b	3.52179	4.77703	4.82469	3.90379	7.09156	9.96674	7.25275	9.58566
Ager	2.67052	2.58488	2.41945	1.87565	4.99105	5.12324	5.62623	4.66932
Sell	120.354	125.585	107.287	111.962	160.8	256.035	204.699	219.602
Pbx1	8.70283	9.23095	8.03561	7.41426	14.8374	15.7001	16.3743	16.3872
S1pr2	4.49512	4.50505	5.26517	5.30006	10.9951	9.14639	9.00938	9.215
Adam3	0.297974	0.29166	0.192489	0.285386	1.23997	1.06683	1.32022	1.47306
Plec	13.292	13.2667	14.1179	14.5416	26.8721	26.6017	24.7017	24.123
Elane	687.157	854.422	878.64	956.858	1824.12	1331.39	1501.85	1407.19
Ugp2	27.2558	25.564	22.8971	21.494	35.9138	42.5247	48.531	50.5996
Tbc1d23	18.2041	17.8994	16.3696	14.5116	27.2012	30.1661	33.385	32.4181
Gys1	22.6388	23.7811	28.1539	25.6962	48.9721	43.0173	46.6612	44.0498
Fmo5	12.3309	13.4611	12.2563	12.9265	21.7283	23.7288	24.7794	24.132
Stxbp2	76.0025	77.2946	80.6864	81.1517	148.742	145.755	132.568	139.837
Grb7	1.5143	0.597	1.52168	0.664732	3.19864	2.78292	2.29932	2.55664
Tnfrsf10b	0.697763	0.589845	0.819545	0.592345	1.81164	2.25189	1.78789	2.12579
Nucb2	27.5199	27.7256	30.8506	41.9946	57.3604	62.6135	59.9861	51.7412
Cyr61	1.71525	1.33826	1.34178	1.64279	2.2649	4.47261	3.46081	3.70485
Adap1	16.8535	16.6609	20.1032	20.9921	39.2943	33.5028	31.5714	31.8264
Rgs16	0.259084	0.169063	0.24795	0.144748	1.69475	0.8013	0.534773	1.56393
Tnfrsf1b	20.5225	20.4391	23.1915	22.6923	38.3386	45.3027	36.0821	38.1982
Arhgap24	2.79594	2.76491	3.72403	2.95389	6.68671	7.38377	5.05918	5.80779
Ptpn1	43.2098	44.5547	48.1943	52.7419	83.9744	91.7377	79.7598	83.5206
1110007C09Rik	34.9884	32.3444	38.5975	41.3174	62.4911	77.3022	63.1416	62.2308
Gng12	12.6525	13.8094	12.9381	12.2618	22.513	22.0481	24.2382	26.216
Npepps	38.7992	42.4814	40.0423	40.938	67.5763	69.5625	74.367	80.0972
Arid5a	15.0962	14.4356	17.5368	15.6918	30.5394	29.625	26.6718	27.8405
Galc	8.84145	8.11242	8.50437	8.41747	14.1478	16.1274	16.3523	16.6976
Gpsm3	99.513	106.921	117.517	141.831	209.469	235.78	192.945	192.339
Mcl1	141.048	134.748	121.604	120.952	179.591	264.8	222.38	256.867
Ctbs	4.45951	4.70603	3.80107	4.37123	8.02123	9.21997	8.19806	8.44131
Rps6ka1	68.6724	73.942	82.3663	95.367	153.314	141.775	135.215	141.448
N4bp1	17.9552	19.3979	19.1078	18.8836	34.5788	34.6386	32.0425	35.5378
Clec12a	110.22	115.524	108.341	123.534	187.825	205.314	222.656	198.973
Sparcl1	1.29431	1.01351	1.50501	1.73549	2.8461	3.5636	3.37171	3.15213
Krt80	4.40478	4.08892	4.83013	4.35479	7.2099	12.4959	7.08741	7.64248
Clmn	0.0375038	0.0734182	0.0526417	0.0638568	0.908283	0.699317	0.690472	1.19699
Mospd2	8.46177	8.10162	6.1956	7.4201	12.0595	13.8232	15.1067	15.5674
Nuak2	10.4626	10.4142	11.8676	10.8685	18.2077	22.5191	18.8484	20.746
Lilra6	13.3562	15.1787	15.7879	16.7813	24.1215	34.9159	26.6735	25.5787
Gm16548	1.62493	2.62432	1.95942	1.78973	4.24218	4.98191	3.85132	4.16024
Vasp	165.506	178.112	182.357	212.547	316.941	351.273	323.694	317.951
Il17ra	63.5311	63.0052	67.2297	67.804	106.879	127.546	115.781	115.699
F630028O10Rik	114.533	113.545	69.4672	79.1457	104.802	136.949	207.431	220.256
Gab2	5.93247	6.49667	7.7285	6.91949	12.8439	14.3932	11.4526	12.2821
Klhl18	9.68205	10.1196	11.1831	11.4794	19.9672	20.7145	18.5826	18.9024
Hpcal1	23.9633	27.3753	30.7099	31.3643	49.4112	58.0546	48.0787	47.9977
Dgkg	8.51671	9.38499	8.52932	9.25329	17.1367	16.4029	16.2691	16.2942
C5ar2	4.07724	3.97699	4.60114	4.05415	7.04467	10.2115	7.46056	7.86211
Tspan5	9.05468	9.6572	11.0749	11.2632	17.8782	19.2717	18.7973	19.6093
Kdm6b	15.8509	15.7379	17.4979	17.6377	28.132	33.1324	29.9089	29.6298
Tmc4	4.27633	3.51263	3.72649	3.29301	5.64778	7.68069	8.27764	7.53251
Vegfa	10.0609	10.8408	10.3059	10.0639	19.4439	17.7257	18.0734	20.5146
Rnase4	8.76425	9.0977	8.17974	7.54736	13.6126	17.5252	14.9928	16.0874
Pla2g3	0.403615	0.4515	0.640104	1.19651	1.84543	2.24851	1.78931	1.88829
Myo5a	13.0101	12.633	12.6913	10.8404	21.9955	20.2695	23.665	23.5363
Zc3h12d	5.44411	4.70183	5.96928	4.28219	8.72738	11.0009	9.40489	9.71166
Sptlc2	21.7554	21.5836	22.2393	23.7946	41.8268	39.1036	38.9751	40.0401
Pvrl2	1.99077	2.55036	2.77378	2.52354	6.06316	4.91309	4.15081	5.1554
Ifitm5	1.20878	0.695982	1.14323	0.204304	2.54155	2.52424	1.82194	1.83527
Mpo	953.716	1066.04	1203.45	1268.6	2397.42	1648.76	1923.2	1912.58
Tmem53	1.47551	1.36401	1.64746	1.05989	3.93541	2.34789	3.11561	3.34431
Cnbd2	2.01079	1.85103	1.95187	2.15511	3.85872	4.67392	3.98689	4.46452
Fgd4	7.77506	7.73497	7.24701	7.64622	10.7117	13.4804	15.3384	16.7792
Slc8b1	25.6004	27.0448	25.9438	29.4965	51.6436	47.282	48.2894	45.2235
Pnkp	75.5729	86.1344	79.6549	88.0149	148.764	143.086	149.796	138.433
Iqgap1	121.824	117.908	134.1	128.573	215.769	227.92	214.812	224.337
Ankrd33b	4.92996	4.87714	5.15681	4.65433	7.67866	11.3984	8.97217	9.29296
Mrpl33	104.721	103.032	102.126	125.476	192.888	213.673	180.734	177.716
Lamtor4	58.0588	71.9078	64.3659	74.4351	132.023	118.824	107.474	114.867
Neu1	21.082	21.8144	23.3239	29.0957	43.7297	45.5028	41.4815	38.9436
Jun	5.82119	5.17141	7.64805	5.24197	10.2882	12.0225	9.07915	13.3417
Mctp1	10.1203	10.1244	8.76072	9.10738	14.4576	17.2031	19.6669	18.2715
Rtn4rl2	0	0.117209	0	0.114688	1.3428	0.579687	0.340922	1.12995
Pak1	18.8906	22.0852	18.7061	19.6542	34.7438	33.3663	35.5468	37.8744
Zfp516	8.40976	8.49668	9.70987	9.49986	16.2809	15.8442	17.241	16.6888
Lta4h	185.719	186.513	202.105	209.845	383.322	303.19	361.474	324.215
Pim1	63.3259	61.7307	64.9641	58.9155	116.035	101.606	102.844	116.37
Iqgap2	16.2658	15.3397	16.774	16.1225	28.4142	29.5034	28.4718	28.8679
Nostrin	0.753272	0.73731	0.4806	0.988654	2.52235	2.1384	1.47738	1.97445
Ralb	29.4244	31.0114	28.554	33.5463	53.3168	57.3233	52.7404	52.7953
Ahr	1.25712	1.58975	1.21188	1.5204	2.72679	3.4056	3.04873	3.48387
Ptgr1	27.5549	28.7769	31.6448	34.4917	63.6455	53.3952	50.917	47.7998
Card10	8.61549	9.03826	8.4126	8.56812	14.834	17.1543	16.5476	14.5508
Hdac4	6.69623	5.95394	7.57275	7.04979	13.3001	11.7642	12.5519	12.6828
Stk38	68.1072	71.1213	65.7496	60.0757	109.232	114.923	121.095	117.766
Nfkbia	62.035	62.158	69.6296	65.3466	111.704	111.488	110.441	119.065
Id2	40.624	45.5822	41.374	44.5258	68.2762	80.2622	67.228	85.7969
Arid3a	29.6287	29.2466	33.7061	33.3292	53.191	53.8803	56.1721	57.9172
Tesk2	10.8243	10.2531	11.8581	10.8925	19.9852	19.8007	19.3564	19.7413
Themis2	29.5301	29.4867	32.2279	29.7642	45.9378	65.5723	49.5629	51.5186
Sc5d	7.8904	7.63544	6.5645	6.93448	12.3012	13.4557	13.4019	14.035
Serpina11	0.372429	0.463957	0.466592	0.972809	1.21018	2.32193	1.4748	1.86052
Pilrb2	20.4499	20.6447	20.8901	21.4297	35.4107	38.3337	38.531	34.9361
Tkt	256.204	265.843	289.105	320.969	538.479	485.892	466.055	470.65
Neat1	30.4359	32.9696	23.5086	21.1211	36.4144	53.0371	51.8293	48.2128
Adamts4	0.617643	0.577686	0.725083	1.09108	2.57803	1.5725	1.85223	2.10272
Hacd4	22.1298	21.8498	18.4027	17.6817	26.622	40.8694	35.8442	37.7951
Hk2	10.0077	11.1745	11.3671	12.1607	19.003	22.26	20.0877	18.7213
Ccl6	153.241	153.568	128.694	189.504	164.655	423.6	233.553	258.716
Camk1d	7.34709	7.29894	6.76587	6.95123	10.3514	14.9248	12.4096	14.1039
Aspa	1.2792	1.28419	0.828705	1.13091	2.2988	3.14918	3.27771	1.96627
Dcbld1	0.949939	1.19081	1.1675	0.893848	2.27763	2.39342	2.88954	2.56703
9330133O14Rik	3.53841	3.49842	3.48897	3.20066	6.13716	6.80555	7.25018	6.33858
Spata6	6.69973	4.16944	4.10831	3.46581	8.49255	8.67549	9.06028	8.40178
Klf5	8.32917	8.78201	10.4717	10.9163	18.6187	17.8733	15.4012	17.2035
Ppard	7.98969	7.72839	8.79779	8.61245	15.0202	15.9008	13.0594	15.8741
Casp1	21.125	19.6011	20.3192	17.903	31.129	35.1905	35.0899	37.1473
Peli2	5.61107	5.92243	5.73123	6.27383	9.78606	10.619	11.0646	11.8553
Tlcd2	4.63775	3.60386	5.32614	6.34063	10.2722	9.05469	9.3132	8.43027
Dock5	14.3411	14.6722	14.3018	15.3658	24.1123	25.125	26.7266	27.7028
Ethe1	35.3743	37.4824	37.7398	41.976	68.5712	67.1886	65.385	63.7108
Ptpn7	37.9027	39.0196	45.5508	48.2098	80.3533	73.349	70.9593	71.2306
Sh2d5	10.2753	12.1791	10.5652	9.57986	21.0645	16.4253	18.6906	19.7975
Sh3bgrl3	310.324	324.478	359.907	432.778	676.565	647.286	561.221	566.27
Hcls1	138.749	138.768	163.361	176.53	274.974	293.934	250.306	242.424
H1f0	19.0069	20.0269	20.5887	19.2376	37.8948	34.3309	37.227	28.5331
Birc3	25.3412	25.05	25.9514	23.5149	39.2793	47.0848	39.229	48.1564
Orai1	18.6187	21.3099	21.1657	22.1161	36.5977	40.6747	34.6585	33.1803
Rnf130	15.6097	16.7412	15.6814	15.4743	25.8918	28.3582	28.9909	28.1587
Slc28a3	0.0110459	0.0108118	0.0126854	0.0211585	1.0064	0.427779	0.622668	0.873702
Tmem216	25.985	25.2227	25.0752	27.5789	45.7262	47.3724	45.6803	41.5065
Arhgef6	28.6217	31.4064	27.8901	28.723	49.9944	47.5651	51.738	52.6495
Rab32	37.4296	38.8947	34.6983	32.91	53.618	63.3092	65.2794	66.2723
Cd101	12.5489	9.99704	13.589	11.8249	14.4473	30.0601	19.9867	20.1317
Rab11fip1	7.86107	8.00426	8.78803	9.14148	13.6983	17.1482	14.1906	15.388
Gm10640	0.311194	0.652714	0.20422	0.596095	1.62019	1.50647	1.29099	1.40655
Cstb	36.3445	41.3122	36.9305	43.0704	71.7801	72.4307	62.0842	65.1929
March1	6.58657	6.30374	5.15088	4.65615	7.7157	11.1851	10.0368	12.5436
Atp6v1b2	85.5612	91.6693	93.0861	89.5389	153.975	163.04	148.293	150.486
Lppos	2.18419	2.48459	2.50839	2.37461	4.13729	5.47727	5.19323	4.27609
Arap3	35.3233	38.4065	35.6917	43.0067	58.2642	72.7396	67.2851	64.1639
Perp	1.1144	1.03885	1.06651	2.16006	1.82241	4.32436	3.24071	2.58474
Actr2	127.057	123.706	110.585	103.397	175.709	187.764	208.157	222.297
Lst1	93.798	113.636	107.86	153.904	193.14	243.95	189.209	175.163
Bmx	9.81426	10.0661	9.9994	10.6369	15.6968	18.3273	17.9541	19.793
Cd300lb	29.5829	29.5214	30.3956	37.1181	41.4543	71.7598	53.1951	51.8997
Col4a2	8.60621	9.26086	10.6044	12.4504	21.5041	15.3749	17.2274	18.3483
Snx13	11.9515	10.7155	9.99655	8.1662	15.5495	16.8095	19.9731	19.9423
Shfm1	285.128	330.844	311.65	371.618	613.317	546.665	508.195	544.728
Tctex1d2	16.0588	17.4389	17.8001	17.9055	29.3411	30.2321	30.8437	30.0673
S100a13	33.5619	43.824	33.5232	43.3541	73.8276	65.3639	58.4149	67.4527
Podxl	1.67414	1.35167	1.5859	1.95671	3.80504	3.71643	3.27987	3.15793
Il15ra	4.68962	4.19959	4.46899	4.68264	8.93365	7.60764	8.16001	8.74382
Sat1	73.1744	81.045	66.2319	79.415	115.978	139.815	128.872	127.5
Arhgef37	6.50043	5.41668	5.17379	5.64355	9.39578	12.7784	9.71943	9.46178
Il18r1	3.30044	3.66399	3.28172	3.18121	5.84564	6.61889	6.68257	6.40899
Gm12596	0.275698	0.578264	0.361852	0.414938	2.07026	0.921536	1.21102	1.3445
Mmp8	256.445	271.408	251.978	266.318	350.761	474.3	464.216	486.668
Pigx	18.7395	17.9437	17.3689	20.6303	31.1568	32.9917	31.2717	33.9188
Fcgr1	3.4271	4.84112	4.38304	4.2894	8.12006	9.17498	6.56936	7.58751
Mmp14	8.32782	7.50533	9.14035	8.92422	17.0744	14.2369	13.4796	15.3061
Anxa7	40.0757	40.4081	40.42	41.0534	70.4028	69.2773	66.628	70.1887
Fkbp1b	3.75528	4.27994	3.60375	3.64591	7.39098	7.96892	6.37089	6.85298
Usp53	1.55736	1.43831	1.38467	1.57578	2.57028	3.32369	3.44339	3.48219
Tmem170b	13.7248	13.4271	10.7637	11.2864	18.7109	18.9418	23.3608	24.81
Tifab	34.3728	37.4391	36.2969	35.6538	62.5238	66.8842	59.2084	56.8299
Lypla1	20.9486	18.5171	15.9197	16.5907	27.9988	26.6484	32.5814	37.0059
Gm7694	7.77311	7.3638	7.29557	8.18795	14.0113	12.2884	14.3566	13.7323
Map10	0.68203	0.445052	0.48954	0.571566	1.6531	1.45594	1.50486	1.82189
Cyp11a1	2.64287	3.11536	3.45942	3.21166	5.6763	7.40582	6.52915	4.06968
Oaz2	9.34999	8.93779	12.0879	10.5784	18.7009	18.9036	16.252	17.8687
Cep55	16.0604	12.1498	13.8176	14.3217	23.8857	19.8981	26.8456	26.9706
Ear1	381.53	396.353	346.891	812.765	692.329	1037.97	886.412	647.161
Gsdmd	41.5854	41.8989	41.7271	43.961	72.5749	76.9521	69.3396	68.3031
Fry	4.36008	4.89773	5.36337	5.42686	9.62835	9.06367	8.70799	9.03253
March7	23.8254	22.9939	20.8674	18.8589	30.6934	36.0821	40.2396	41.1563
Adgrg3	48.1388	56.1256	53.9067	53.4924	94.9543	84.4025	93.1814	85.7739
Cdc14a	8.50902	8.93384	7.69369	7.95578	13.5343	13.2317	15.3993	16.0879
Emcn	6.52165	5.84306	5.42902	7.27065	12.0435	11.3032	10.6983	10.7163
Xbp1	78.3685	77.2569	79.7459	79.8068	132.131	121.68	128.294	149.33
3110082I17Rik	6.65968	6.72121	7.09339	8.52649	15.2841	12.9179	11.1698	11.9517
Tmsb4x	3582.06	3929.57	3309.6	3936.85	5641.07	6648.61	6243.66	6208.21
Naa60	55.1949	52.3567	55.7237	52.1464	95.0699	86.3142	90.4138	91.8938
Hc	0.203578	0.253609	0.0743895	0.345643	1.14143	0.858588	1.13811	1.03241
Oas1a	4.88647	5.85451	7.11438	5.57513	10.0683	13.9819	8.80326	9.07076
Lair1	7.75698	7.71485	7.04381	7.40271	13.353	10.9832	14.2935	14.1532
Stard5	10.644	9.48241	10.2423	10.6125	17.8484	18.8529	16.5309	18.036
Bcat1	0.883572	0.700406	1.57925	1.48391	3.06139	2.24409	2.20554	2.95821
Ackr2	0.33475	0.196594	0.230663	0.320609	1.23171	0.850766	1.14365	1.26815
Antxr2	12.8352	12.4448	14.8792	14.0565	20.0918	25.6887	23.1191	24.3835
Sri	74.2788	80.2904	73.7111	76.4128	126.4	123.675	129.549	131.979
Nlrx1	19.0507	20.5316	19.1	19.7017	33.8233	34.41	29.7081	35.5939
Il1rap	3.00603	2.89	2.89277	3.05543	4.87144	5.38271	5.85546	6.34118
Irak3	14.7216	15.0246	16.6142	14.9128	26.7999	26.2625	26.2063	25.6739
C130026I21Rik	0.971948	1.95278	1.96806	1.29834	3.13708	3.30185	4.3255	2.23608
Fn1	69.7291	71.3674	65.1669	65.4825	104.064	127.914	121.688	102.064
Ppp2cb	45.1963	48.4851	48.9722	49.2042	85.5601	73.9278	78.0023	84.9549
F7	0.0815311	0.0532023	0.0624219	0.0780869	0.838075	1.0525	0.510666	0.724088
Rnf13	12.4998	11.9876	9.6784	9.54255	14.4545	18.7761	20.1871	22.0515
Chp1	50.0247	53.7584	50.5533	53.4955	84.64	86.6807	84.5731	92.9458
Lipe	10.5542	11.3862	11.4306	11.5397	19.1996	20.76	17.3313	20.1534
Tmed3	75.2393	87.8448	83.9147	96.2757	167.136	133.483	142.574	130.837
Sgk1	11.3391	12.0128	12.4233	11.766	18.223	22.2796	18.7999	22.4766
Fstl3	2.09088	2.82983	3.73525	3.28814	5.53597	6.60209	5.00474	5.37308
Nek6	3.22017	2.82015	2.72495	3.01035	5.80956	5.33296	5.07963	5.99086
Itgb2l	26.0925	26.9909	26.6482	23.7546	43.835	40.1154	48.6011	42.0386
Arpc5	171.597	174.672	167.036	173.231	258.13	300.054	289.084	295.879
Sema3f	1.26294	1.74519	1.36508	1.75034	3.58219	3.0569	2.75381	3.41437
Gm9733	10.2785	12.2964	9.74307	12.9694	16.9802	23.5624	18.3242	18.8817
Actr3	125.501	123.111	115.666	122.362	182.761	202.84	207.86	215.91
Twf2	69.6742	80.2091	87.4256	91.5695	141.773	148.307	127.068	130.558
Srgap1	0.470551	0.391178	0.584811	0.524756	1.55407	1.35738	1.49749	1.48663
Ldha	151.501	152.586	169.909	179.751	296.83	267.821	248.378	272.029
Chm	4.6094	4.21771	3.33079	3.10516	5.09624	6.22614	7.64382	8.92615
Cyth4	53.1228	53.9597	54.4321	57.5218	90.6036	102.714	85.1449	86.7914
Asah1	30.0778	28.3663	26.5433	25.9329	41.9878	48.3181	47.4006	48.3891
Tnfaip8l1	1.684	1.52313	1.93396	2.00076	4.24289	2.95816	3.69592	3.53189
Parvg	64.5765	65.8052	75.047	80.8735	131.441	117.482	115.164	111.847
Agpat9	6.51852	6.449	8.43189	6.07533	10.9301	13.8975	11.7636	11.4383
Gm19705	4.94856	5.34825	4.6175	4.64077	8.88732	10.5638	7.6607	7.8112
Hoxb4	2.31831	2.42303	2.07578	1.78759	4.08954	4.43839	4.49714	3.79504
Pbxip1	40.3442	41.2953	42.4048	44.7818	63.0797	78.2632	73.2214	66.7601
Slc12a5	1.25552	1.16338	0.999704	0.897855	2.25851	2.5122	2.61653	2.34159
Kri1	28.719	28.4523	30.107	27.9518	51.6796	45.0897	47.1521	48.7925
Galns	30.7432	32.1144	35.7766	36.2595	61.1282	55.3339	56.8784	51.7783
Hsd17b2	0.157542	0.346958	0.090463	0.0377217	1.10414	0.508434	1.07646	0.950984
Lpgat1	19.1276	18.2934	18.5399	17.2537	28.9124	26.3027	33.2027	34.8629
4933408B17Rik	1.04583	0.564064	1.02949	1.18563	1.83992	2.84137	1.85942	2.34574
Fgl2	13.0682	12.8043	14.6546	12.4392	17.5491	26.5157	21.2722	24.4563
Slc36a4	6.79293	6.57256	6.51595	6.85494	11.5647	10.3734	13.4266	11.225
Msantd3	7.50314	8.87194	10.944	8.94337	17.9637	14.4052	13.9162	15.9827
Xxylt1	2.83586	2.95024	3.75926	3.63176	5.80357	6.2496	5.41171	6.78662
Paqr3	0.403307	0.645973	0.715809	0.210693	1.33621	1.47908	1.59708	1.40424
Csf1	8.72145	8.70403	9.24351	11.3994	13.5993	21.0088	13.4083	17.067
Coro1a	479.336	504.736	550.697	611.291	927.39	976.874	817.502	804.961
Ptger2	2.16746	2.38344	2.38162	2.57564	3.61952	4.97639	4.68523	4.8792
Rhog	142.306	153.501	172.819	190.155	272.234	301.842	251.401	257.459
B4galnt4	0.194834	0.238382	0.223754	0.311006	1.31999	0.969381	0.693372	1.16258
Nrg4	0.653701	0.588661	0.960935	0.726259	2.14414	1.77213	1.76432	1.67637
Zfp935	5.07805	4.55125	3.30234	2.30481	4.20217	4.72235	9.07502	9.50878
Msra	36.6193	35.9453	40.6799	43.9215	69.9718	69.905	59.2637	60.6539
Olr1	14.7045	14.0749	12.6856	13.8804	20.4036	20.7533	26.5782	25.3446
Gnai2	385.245	378.963	434.422	450.123	690.956	710.882	639.033	658.288
Cttnbp2nl	1.69389	1.61852	1.64426	1.75753	3.39899	3.31906	3.44467	3.34956
Myl12b	214.754	226.284	230.414	243.733	359.383	406.314	371.614	360.605
Gpc1	20.9062	21.8525	23.879	24.4681	46.7519	34.1933	36.5003	33.9506
Ptpre	19.8169	20.2542	20.0085	20.4878	32.7859	34.5258	33.4855	33.3717
Bnip3	2.15319	2.66958	2.20903	2.2822	3.27973	5.32755	4.36469	4.78069
Prr7	0.741374	1.52389	1.3197	0.852066	2.02642	3.31977	2.05794	2.3765
Clec4a3	14.4038	13.6163	12.8852	12.2706	15.0628	28.4723	22.7595	23.0702
Man2b1	102.179	109.381	111.241	137.17	176.81	217.311	182.906	176.526
Plekhf1	1.77854	1.93076	1.8197	2.69447	4.55538	3.39173	3.7286	4.28091
Dusp16	2.29779	2.02709	2.24246	1.77569	3.84289	3.41343	4.43893	4.45035
Mfsd6	12.8694	13.6383	12.1385	11.5138	19.4044	22.0909	21.2827	21.5654
Arpc2	332.028	330.09	335.958	331.607	518.593	547.924	531.989	571.662
Hexb	52.3982	52.8162	47.3504	49.5764	78.1395	78.0612	88.3997	87.3642
Kdm7a	34.9458	34.6961	25.3452	23.0476	36.431	44.8005	54.1419	59.4972
Ctbp2	5.56162	5.86729	6.27806	6.47893	10.4585	9.93665	10.2305	11.2998
Exd1	0.529317	0.518101	0.607884	0.537681	1.60756	1.39767	1.42478	1.65601
Col4a1	13.8704	13.4273	17.3033	19.6784	31.1343	22.8246	26.0108	27.1581
Ptprr	0.250129	0.232587	0.287255	0.311431	1.36737	0.726514	1.14295	1.03088
Mpp7	2.98781	2.73882	2.39646	3.05237	4.31435	4.87484	6.01117	5.47287
Lins	3.34615	3.58583	3.44529	3.03903	5.37771	6.25287	6.24154	6.42867
Sowahc	4.26816	4.03554	3.55436	3.04984	5.4189	6.35542	7.83488	7.10738
Raph1	1.91324	2.19745	1.78445	1.54644	2.95697	3.0873	4.12307	4.41982
Sntb2	7.30613	6.88355	7.19941	6.69182	10.3529	12.8103	11.5848	13.362
Nkg7	65.6056	74.0481	81.0406	86.3525	147.414	119.873	129.546	104.394
Tbkbp1	11.2466	12.192	13.0202	11.9008	20.1612	20.5874	20.8256	19.458
Irf2bpl	1.76545	1.17603	1.83038	1.74958	3.17924	3.51156	2.76445	3.62377
Msn	211.342	206.569	227.816	226.003	345.421	366.591	343.155	361.44
Arhgap15	14.3241	13.2126	14.1826	15.0439	22.3926	24.1492	24.0494	23.9549
Capza1	16.0715	16.4277	15.4414	13.514	22.0066	24.0832	27.3861	28.5669
Lasp1	74.9373	82.0024	88.4382	97.8755	139.416	149.405	134.217	135.497
Midn	31.0705	30.2135	34.7968	34.8493	51.8753	55.6699	51.9428	55.0838
Plod3	27.5444	27.4725	30.1315	29.7686	46.4884	48.9511	43.8466	49.2349
Myof	1.86585	1.52885	1.9967	1.77349	3.03643	4.44781	3.25368	3.33654
Rap2c	22.4961	21.4066	17.7137	17.8117	26.0082	29.2059	36.1068	39.6524
Atp6ap2	46.411	46.1361	41.0262	39.4752	64.0252	62.1972	75.2977	80.8292
Paqr7	7.84369	8.67685	8.29061	10.1583	15.8015	15.8454	13.5731	13.6915
Apmap	28.7057	30.4858	30.0849	35.8711	54.6928	49.274	49.6843	50.676
2310001H17Rik	14.2914	13.9244	12.9495	15.7597	18.9757	30.0432	24.0769	21.1783
Mgst1	126.809	132.285	110.083	126.009	184.081	197.896	207.073	211.341
Adm2	0.315647	0.397233	0.155357	0.820564	1.07451	2.25566	1.07839	0.750885
Agps	24.4018	24.2267	22.2412	21.7044	36.1007	32.92	40.7648	41.5182
Gcc2	7.22404	6.97244	6.3934	5.87325	9.95778	8.68343	13.2859	13.0352
Bach1	19.6301	18.6245	17.869	17.1111	27.4071	31.2524	29.0707	32.3873
Acap2	24.6205	24.1976	21.2753	20.3605	31.7138	33.8402	39.3647	42.8343
Rp2h	15.4711	15.1049	14.9301	11.3056	19.7689	21.4527	26.1265	26.3014
Cap1	328.306	326.341	362.145	369.105	550.487	592.854	534.419	549.899
H6pd	17.524	18.1793	20.9554	20.4214	34.733	31.3748	30.7175	29.3338
Cd44	63.8707	66.6199	64.3179	68.4667	90.1532	113.584	108.343	112.759
Sept5	36.4057	38.4414	40.639	43.1534	69.2696	64.7888	62.8568	60.0115
Sept10	2.10847	2.5658	2.37781	1.41904	3.67437	3.27972	4.54271	4.50743
Nrap	0.164839	0.215129	0.17879	0.324523	1.17454	0.908808	0.993355	0.754854
Trerf1	2.55173	2.5954	2.76485	3.84655	5.4274	5.81834	5.0696	4.95122
Slc52a3	1.34873	1.10607	1.21402	1.48377	3.00186	2.55871	2.39732	2.71635
Rab44	46.5817	51.7373	42.4385	48.3661	66.7659	77.5346	85.7602	75.3598
Rab3d	39.0062	38.8687	43.1939	46.8978	69.8701	70.4102	67.6998	63.4773
Pamr1	0.194305	0.570564	0.284004	0.558291	1.10182	1.09739	1.22205	1.55897
Fam105a	9.76061	8.65309	8.54858	8.62434	14.3034	16.3335	14.3294	14.4202
Fuca2	18.6277	20.0051	18.5666	18.8177	29.4974	32.5788	30.0124	31.9851
Ier2	30.6389	33.3291	32.4478	38.0686	52.4416	62.3215	50.8101	51.9027
Cpne2	40.9089	46.1298	48.0373	50.5909	76.7277	73.6102	74.0335	74.7773
Ndst1	17.394	17.9437	19.909	20.2693	29.2401	34.2774	31.2372	28.2457
Tnfrsf26	5.57138	5.98374	5.77602	4.93055	9.72029	8.4164	10.4139	9.39033
Map2k1	31.1731	31.5255	31.313	28.42	49.7349	49.4163	49.0112	49.7293
Rab11fip5	2.49433	2.36895	2.8362	2.98028	4.89832	5.77177	4.6124	4.13987
Rnf144a	16.7362	15.5134	16.4554	15.5718	19.989	28.9567	28.0396	27.9099
Inpp4a	12.3873	13.3937	12.4229	10.9604	18.06	20.6046	21.1847	20.9333
Cd63	52.1618	57.9429	53.6892	87.5168	111.804	105.768	101.868	83.637
Pik3c2a	6.34399	5.71255	5.29144	4.66507	7.82042	8.51731	11.0243	10.0943
Rsrp1	267.636	270.823	232.199	241.896	369.431	469.469	404.597	371.66
Glud1	45.0656	44.4388	44.9714	44.2321	71.4258	70.234	71.8958	73.4088
Snx4	19.6121	20.7929	22.0015	21.5913	34.9563	33.5625	32.1087	35.4428
Ptx3	0.813119	0.949933	1.08443	1.02999	2.70233	1.81999	2.01626	1.98735
Stim2	7.23858	7.41685	7.74702	7.75883	11.1323	12.4178	13.128	13.6267
Gusb	36.9479	38.0737	41.7014	41.6192	68.392	62.1382	60.8709	62.449
Arfgef1	31.6355	30.909	27.3861	23.4425	39.7578	39.8834	51.7899	50.969
Pxylp1	24.6854	26.8487	27.2049	25.8306	45.5948	38.4727	44.0668	40.2511
Il20rb	0.122066	0.11948	0.140185	0.175365	0.969576	0.771473	0.538665	0.948576
Mlkl	3.99871	5.71151	4.79635	5.84398	8.69819	9.48758	9.13284	7.27525
Fam219a	2.58163	2.52692	3.07463	2.65572	5.00921	5.72802	4.38955	4.37856
Arfip1	10.9235	10.3284	9.2099	9.4433	13.726	17.8446	16.5687	17.4027
Txndc12	23.4656	25.331	25.1308	25.4304	39.7144	40.3874	39.0365	40.5578
Phf20l1	19.4322	19.0944	18.2716	17.9598	24.6003	28.9967	32.7683	34.341
Bcl2a1a	0.443334	0.86788	0.509138	0.60658	0.887751	2.45275	1.51462	1.31829
Arsb	45.2065	47.2298	46.9528	59.8312	81.8963	78.2496	84.8431	72.5951
Slc36a1	13.9081	14.4648	12.5255	11.9382	20.8619	19.7743	22.9008	22.38
Vwa1	0.272939	0.330015	0.33189	0.369048	1.26027	0.984483	1.26158	0.882266
Atg7	13.9003	14.7558	15.1165	15.6716	23.7507	26.8576	23.435	22.2518
Slc6a6	30.874	30.9957	31.4305	33.7258	50.1723	52.6351	49.6613	50.6293
Nod2	2.02919	2.17841	1.97958	2.40322	3.39486	5.02602	3.97878	3.49712
Il4	1.07644	1.05363	1.51094	1.94739	2.17947	4.19774	1.68556	3.08709
Ifnlr1	11.5256	11.4782	11.5331	11.4961	16.8602	19.0241	19.8492	19.3076
Gpr141	13.2164	15.4231	11.9402	12.3346	18.1551	21.3267	23.304	23.1086
Med21	43.8209	44.1576	32.2883	34.2938	55.6713	51.3648	67.127	72.2176
Sh3bp2	18.0559	19.4377	20.274	19.7615	32.8162	32.5374	29.7235	29.6327
Pabpc1l	1.25057	1.09018	1.23422	1.89018	2.98546	2.94813	2.36988	2.63561
Ap1s2	13.4677	11.4396	8.38129	7.07897	9.78717	14.992	20.0527	21.1769
Cd53	93.1622	87.7893	70.4798	67.2043	90.828	119.063	143.912	151.27
9930012K11Rik	2.63998	2.23619	2.65285	1.77478	4.60781	4.50576	3.96762	3.91001
Pdia5	5.04413	5.94651	5.12074	7.12645	10.547	9.91572	8.92587	9.55969
Tmem71	11.3864	11.6334	11.358	13.1952	14.2005	25.5899	18.9951	18.5312
B4galnt1	41.8604	46.7196	47.3873	52.541	84.2652	74.931	70.5509	69.7831
Mvk	6.63641	6.46729	6.61863	8.25172	13.9535	10.5679	10.0685	11.8023
Man2a1	24.4768	25.1597	22.5089	20.2652	34.5768	30.0744	39.9838	43.2521
1810037I17Rik	37.3452	45.6038	37.4309	46.7501	74.1403	69.9721	60.0877	61.3705
Prickle3	7.32145	8.00579	8.8406	7.49299	12.7549	13.7383	13.2927	12.3659
Eif4ebp1	40.6493	47.7355	48.4535	51.9751	79.5972	88.0248	64.4779	67.4758
Slpi	158.146	178.51	179.175	200.19	281.974	333.663	267.788	245.953
Mtmr6	29.4571	28.0098	26.3302	26.6146	39.375	42.71	45.1345	48.7679
Cln5	20.4785	20.3672	18.8335	18.8241	27.0733	31.5823	34.5242	32.5915
Pycard	9.23262	9.73036	10.2776	12.8681	18.9323	17.432	16.5982	15.5315
Ctns	9.64722	10.4756	10.9445	9.46425	18.4645	16.0537	14.9489	16.5388
Kif1b	5.96277	6.24697	5.86131	5.84907	8.61441	10.3609	10.4178	10.4964
Oscp1	1.45243	1.60509	1.45279	1.54813	3.2016	3.61007	2.5811	2.4186
Hcst	25.891	32.3758	27.9003	36.3767	52.4392	61.4722	42.8636	38.0809
Gapdh	0.977265	0.824618	1.00622	1.29101	2.38542	1.93042	2.41772	1.9921
Nceh1	8.86881	8.47874	8.27467	8.35131	12.5762	12.432	14.7872	15.8288
Bcl2a1b	3.56325	3.55233	4.31949	4.80309	5.41087	8.09235	8.05936	6.20827
Pvr	1.32667	1.3669	1.56368	1.27062	2.94845	2.40837	2.96698	2.63067
Clip1	13.6048	13.7951	14.1564	14.4597	22.4668	23.6698	22.0238	22.0264
Gnai3	71.3304	65.884	63.9283	62.9474	90.8627	96.635	111.876	117.305
Tnfaip8	25.4328	25.613	23.6259	20.0957	30.807	34.2224	41.2724	44.6567
Fam129b	7.07126	6.53392	8.40304	8.27609	12.4855	14.153	11.3563	11.7865
Atp6v1g1	28.5507	24.1534	25.4256	25.8868	37.3044	42.3121	42.3099	43.4338
Ica1	11.1031	11.2245	12.5279	11.7742	20.8249	17.1128	18.6137	18.7924
Arhgap30	81.9513	83.459	92.3219	95.104	138.7	149.391	131.785	135.25
2310047M10Rik	9.73577	10.57	11.7592	12.2987	17.9408	20.6308	16.2246	16.9808
Hnmt	6.98647	6.14555	6.36223	5.188	7.95952	10.0073	12.0921	10.8652
Dtx4	5.51315	5.73841	5.87994	7.39737	10.9243	10.2991	9.7609	9.69705
Ikzf2	1.3806	1.29373	1.03244	1.57854	2.01396	2.70704	2.78799	3.02523
Tnfaip6	0.314887	0.308215	0.397789	0.39206	0.993106	1.3211	1.022	1.12736
Ear6	90.9849	110.68	105.303	197.339	175.273	259.758	202.169	153.278
Rab8b	44.5667	43.0199	34.4624	31.9012	48.347	57.7802	64.1118	72.499
Atp11b	49.2007	49.4567	41.8153	39.568	58.4759	69.3661	77.5476	78.0895
Prkx	10.4	8.04223	8.58792	7.52317	11.9243	14.8553	14.6525	14.7807
Pak2	42.238	40.7413	39.764	39.6127	57.113	59.967	65.4914	73.2013
6530402F18Rik	11.6989	11.1291	11.9381	12.8697	18.0943	18.9158	20.8671	18.7379
Pmaip1	2.10847	2.34269	1.98514	2.18314	2.59602	3.95406	4.54271	4.60233
Capza2	87.9569	84.4284	74.3673	75.4889	106.318	117.354	135.81	145.6
Treml2	55.0086	57.728	57.4983	55.8759	89.6124	91.9849	83.93	89.4506
Serpina3n	0.193433	0.426001	0.610896	0.463153	2.44023	0.877871	0.53694	1.02671
Ada	8.81643	9.09295	10.227	11.6742	18.8689	15.6827	14.1001	15.5926
Arpc3	323.407	339.655	363.559	389.8	590.153	582.492	510.709	525.127
Cd84	21.1312	20.4941	18.9346	19.5436	25.365	36.5897	31.9788	33.0667
9830107B12Rik	8.37971	8.50642	7.9006	8.15516	11.9354	15.2557	13.6217	12.7274
Scgb3a1	0.740164	0.804978	0.0944475	0.393831	1.67152	0.530828	1.47508	1.71185
Asnsd1	47.7709	47.0214	41.1344	35.1154	61.5642	59.8461	71.7288	75.1656
Nfkbil1	11.5917	12.6216	13.6273	12.5472	21.7283	21.5272	19.3031	17.9891
Mfsd2a	0.0468962	0.0459025	0.0269285	0.0673726	0.673783	0.529717	0.600815	0.702829
E030030I06Rik	1.29773	1.22717	2.52602	1.70636	2.65148	3.47829	3.47548	3.09498
Nkiras2	17.5057	20.1009	21.3983	22.8586	34.2969	32.5721	30.481	31.9448
Gapt	24.6547	26.6056	24.3136	39.0499	38.221	59.9927	43.1213	38.686
Col3a1	3.05344	2.26151	3.82923	5.89228	5.18811	7.08371	5.83502	7.41569
Tmed8	7.94929	7.10724	7.70983	6.47684	10.6997	11.7395	12.3075	12.7695
Furin	25.1727	26.8219	28.0123	29.8331	42.1388	49.469	40.1099	40.5986
Spryd3	14.5634	15.6317	16.63	17.7522	27.9093	26.7548	22.5805	24.9573
Tmem97	7.86646	6.58923	7.38363	7.4617	13.8626	10.6187	11.2088	11.8713
Mcu	19.4492	21.4425	19.1711	21.3343	30.0302	31.6249	33.1034	33.3954
Fam160a2	10.9766	11.2785	10.2238	9.94154	14.8714	16.4979	18.3192	18.1446
Itpripl2	11.5237	11.7827	11.2942	10.7203	16.5029	16.9063	18.8067	20.1005
Got1	17.0087	18.1836	20.6873	20.4918	32.1205	28.0195	30.0383	30.1188
Btbd3	1.02583	0.984779	0.792945	1.1053	1.74208	2.03732	2.24938	2.20097
B3galt4	6.32965	5.72617	6.38805	6.61337	11.5161	10.807	9.25606	9.34245
Mapk3	116.361	127.401	126.575	129.783	193.232	205.118	188.101	188.482
Jdp2	19.9938	20.8818	22.9	23.7183	36.6098	35.3552	30.4453	34.9453
Sytl1	14.1419	16.2006	15.8801	20.4171	25.2191	33.1948	26.4837	20.235
Fbxw24	0	0.0331176	0.0388566	0	0.663966	0.545969	0.375677	0.70427
Gm21188	5.46651	6.08675	5.77967	5.5957	8.37196	9.17106	10.1285	9.92168
Csf1r	40.669	43.7548	46.1975	47.2495	61.8114	85.7055	64.0709	65.2852
Ctsk	8.94894	9.72564	11.5573	11.377	19.1059	15.1342	12.7298	19.4626
Zfyve27	15.8075	16.4132	15.142	16.6537	24.6692	24.5005	26.9106	24.9544
Casp7	17.4054	18.213	18.8305	17.739	31.4819	25.2464	27.7524	29.1445
Blcap	10.1069	12.1465	11.3009	11.4442	15.7977	19.6138	18.0721	18.1419
Nos3	0.501322	0.526604	0.674029	0.374746	1.60252	1.10492	1.34721	1.32347
Plekhg1	1.44155	1.72382	1.45248	0.911751	2.58298	2.54011	2.80513	2.77414
Mustn1	1.96694	1.92526	2.308	1.47431	3.14666	3.48443	3.25038	4.1298
Kctd11	5.64882	6.47179	6.74252	6.31485	9.0473	11.7302	10.1872	10.0079
Cklf	9.5781	9.79036	8.35881	9.4087	13.5822	14.7351	16.4949	14.574
Impa2	18.7686	21.3971	21.8051	24.6993	35.5874	32.8097	36.3791	30.9206
AI413582	14.2455	14.2535	13.9969	15.6145	24.461	27.2016	19.5351	20.493
Agl	7.62617	7.38255	7.27238	7.24883	11.277	11.9721	12.9958	11.4083
Orm1	18.2486	23.5803	21.5603	19.1752	30.6859	37.2851	30.0512	31.3169
Deb1	19.6973	19.8526	18.3656	18.585	30.2069	28.6375	28.2337	32.8814
Gfi1	20.1362	19.0107	20.4603	22.0362	36.1854	27.0205	32.9001	31.7477
Lonp2	27.6897	26.4157	27.0996	25.3555	40.9252	41.0339	41.3618	42.8299
Adam19	27.3923	27.8987	30.8385	27.8603	37.6124	52.6998	43.0183	44.1946
Trdmt1	4.05296	2.61977	2.89811	3.68033	5.3059	4.75078	6.31915	6.16008
Timm10b	31.6538	31.0325	30.5451	33.6582	51.6344	55.8512	41.3741	48.458
Idh1	38.4821	36.3915	35.7874	37.6288	53.9263	61.0955	58.1059	57.0736
Cask	3.08112	3.06895	2.58979	2.37925	3.84554	5.22967	5.03661	5.13072
Tmem110	3.99207	4.81835	4.6156	5.07638	7.9777	7.67139	7.52198	7.41122
Rnh1	43.258	47.6064	47.0928	55.6401	80.5546	85.5884	63.6367	69.888
Snapc5	33.0569	31.8377	30.5839	36.3556	50.6541	55.8542	48.2073	50.0274
Gm8439	0.72191	0.471075	0.276355	0.576178	1.26489	1.55321	1.95253	0.500889
Fam46a	12.8666	14.0192	11.3269	12.3845	16.7773	20.511	22.2762	20.1447
2410016O06Rik	15.1713	16.7429	17.2011	17.8852	26.522	29.4918	23.3095	25.5318
Nlrc4	2.58766	2.4814	2.54937	2.05061	4.57537	3.45491	4.49881	4.41837
Gm10248	0	0	0	0	0.349442	0.53637	0.520486	0.722638
R3hdm4	139.281	143.104	142.595	151.931	211.374	232.969	220.707	220.96
BC037034	46.6314	50.6049	46.7082	49.0044	64.7392	78.5376	79.4027	75.0298
Cyb561	0.346414	0.458746	0.327627	0.468395	1.41387	1.0851	1.07907	1.00101
Erlin1	16.261	16.6497	16.9876	15.9258	23.6888	24.9713	27.6894	26.5887
Dnajc13	19.9112	19.3355	19.5796	18.9823	31.4857	25.7302	32.1218	31.9403
8430426J06Rik	0.0411538	0.120845	0.0945246	0.0394153	0.6057	0.763688	0.386647	0.822357
Vat1	25.7787	27.3819	28.6727	35.011	54.2015	43.2057	43.8149	39.8082
Rab28	25.7614	28.8651	28.5943	29.1591	45.6126	40.7244	41.8477	45.9513
Ppp1r18	59.9124	61.7907	69.968	76.4469	106.759	110.108	95.4635	100.089
Gramd1b	12.1465	13.292	13.6408	13.3321	20.5792	20.5108	20.7488	20.4652
Grrp1	1.76817	1.20747	2.92787	2.44175	3.60242	4.61157	3.1609	3.49217
Entpd5	16.1788	14.4361	15.2611	13.9258	23.8265	20.6979	25.075	23.898
4932438H23Rik	0.112698	0.0367699	0.150996	0.179895	0.552893	1.22751	0.60962	0.453525
Vav1	52.2277	51.4288	61.744	58.7676	89.6876	87.6829	83.5445	83.4253
Iqsec1	29.9283	31.4166	31.8889	33.0515	44.98	51.5062	48.1026	50.3053
Ramp2	5.72354	5.37591	7.03785	6.53381	11.872	9.93545	9.23386	8.71259
Gmip	44.9289	45.5861	47.6299	48.4437	70.0709	73.7222	73.7314	69.2873
Ptges2	8.96181	10.2128	8.77936	11.4031	14.3176	17.2951	16.2572	14.2352
Gng2	12.3772	11.8443	11.7755	11.048	15.5438	19.3844	19.7691	19.104
Tcp11l1	2.12448	1.89681	1.84635	1.69103	3.17912	3.32393	3.48195	3.62137
Itgal	52.1501	55.2855	56.8769	58.4764	84.6019	91.0179	79.483	86.3188
Dennd2d	10.6541	12.2332	11.0198	10.6292	16.7768	17.2378	18.598	17.3054
Adss	39.3947	38.0768	35.2866	39.5461	53.7253	56.9892	60.4133	62.8877
Mmp27	0.517529	0.566158	0.244731	0.699764	0.725426	1.35091	1.43008	1.6729
Adprm	11.3532	12.7001	11.719	11.6826	16.5769	20.4464	19.6822	17.6394
Abhd11	13.5009	14.2604	15.2664	14.6926	26.619	21.9054	20.148	21.2961
Ppp1r42	4.75466	4.58547	2.6499	3.51581	4.18991	6.48764	8.00254	7.01515
Adgrg5	7.45475	8.83663	6.3029	8.11578	11.2012	13.7313	13.1618	10.7467
Ankrd44	23.0966	22.3741	20.9332	20.3987	29.4399	33.0697	35.4285	36.2936
Plcb2	40.899	41.0298	39.7904	42.3902	62.5135	58.9526	67.0439	63.3574
Zfand4	7.79444	7.55267	5.98556	7.43518	9.51049	10.3044	13.2343	12.823
Tcn2	74.9817	80.8687	82.8526	84.7683	122.388	129.026	124.55	118.422
Gm19557	0.164094	0.339081	0.041878	0.2794	0.792266	1.118	0.685197	0.743852
Slc44a4	0.085993	0.126256	0.148136	0.12354	0.994433	0.503013	0.624301	0.698083
Snx6	35.9789	34.1398	31.9524	27.8036	42.8917	48.6191	51.7205	56.383
Csgalnact2	31.3552	31.8769	27.1216	31.3231	40.4283	42.9301	54.7257	49.0371
Cyyr1	1.23927	1.21301	1.33782	0.997009	2.29296	2.09973	2.32863	2.64146
Crybg3	4.26018	3.72502	4.19359	3.22433	6.11732	6.13477	6.40876	6.83753
Dgat1	29.731	32.4469	28.1069	26.109	42.9828	44.6842	47.0576	44.2227
Sort1	50.8426	52.5921	51.1376	54.5543	81.173	72.2519	83.5197	82.9132
Cldn12	1.75631	2.00964	1.84655	1.10167	2.57452	2.48479	3.1586	4.0574
Braf	11.059	10.4848	9.30817	8.11512	12.4724	14.5548	17.404	16.8321
Arid5b	4.48717	4.02974	4.74095	4.02902	7.07593	6.81532	7.36803	7.05179
Reep3	14.2702	14.6613	12.8519	12.4146	18.4111	19.4432	22.8559	23.6192
Aldh3a2	26.4461	25.8394	27.688	28.2777	38.0214	43.8848	41.3053	43.105
Aaed1	12.8108	13.707	12.8658	10.5807	18.2842	20.7558	20.0674	18.6985
Rpl3l	0.821786	0.587811	0.834869	0.665982	1.99368	1.8106	1.51177	1.15792
Dennd3	9.31397	9.12592	10.4124	9.62212	14.5424	16.6644	15.4064	13.7433
Depdc7	2.43133	2.46582	1.61477	2.04806	3.5312	4.15964	3.80295	3.53649
Ly96	7.7752	7.03762	5.18474	4.88442	6.3868	10.5903	11.6393	11.1375
Tmem184b	17.1158	18.1527	19.7736	19.6768	26.8547	34.9767	26.8819	26.4603
Gba	23.5248	27.1853	27.7536	28.2114	45.3367	41.6567	35.252	41.2927
Itprip	30.8424	31.7481	34.8054	36.3474	48.8238	58.5603	50.9132	46.1764
Bambi-ps1	1.41075	1.46208	1.57249	1.03323	2.73354	1.77429	2.51617	3.3165
H19	0.220338	0.150969	0.202435	0.379855	0.540488	1.04887	1.22325	0.678783
Por	40.3387	39.6206	46.5782	49.3155	64.7366	85.1159	60.2682	57.771
Plcb1	1.11935	1.04016	0.960057	0.834584	1.80237	1.97772	2.14203	2.0999
Mtm1	4.98795	5.23918	4.38223	3.92906	6.42575	7.17665	8.3425	8.1108
Aldh2	131.815	142.014	153.721	154.857	234.028	229.384	216.059	202.447
Lrp12	2.46857	2.25842	2.20815	2.30488	3.56455	4.12352	3.99435	4.31726
Slc25a30	7.35811	7.28897	8.45028	7.92465	12.4057	12.088	11.7868	12.6219
Lgals1	148.341	167.527	157.84	231.339	307.702	285.994	225.626	247.649
P4hb	194.94	215.89	217.465	226.561	339.125	305.797	319.8	328.436
Stat3	79.266	84.7127	88.5412	90.111	134.204	132.784	121.805	130.17
Ufsp2	21.5442	20.3345	21.7023	19.6024	30.0477	32.0084	31.6498	33.8256
Calm1	125.385	115.722	115.127	115.623	168.75	173.516	180.079	191.555
Mical1	24.0394	24.8318	28.0463	28.1057	40.9948	45.1725	39.7351	34.4938
Tmem173	18.1988	17.7274	19.0892	18.8772	29.761	33.1829	23.8673	26.6398
Vamp4	11.2893	10.3679	10.9985	11.4416	14.3591	18.763	17.4308	17.937
Gpr183	2.19338	2.34817	1.92857	2.56025	4.22741	4.16148	3.96629	3.28149
Zfp819	0	0	0	0.0400363	0.556648	0.38786	0.481997	0.66129
Ctsz	91.4535	94.0144	114.421	115.597	169.307	167.458	139.53	151.807
Rlf	14.7987	14.7548	13.707	12.0104	18.7313	22.6506	22.4872	21.443
Nos1ap	2.7232	2.62531	2.46735	2.46399	4.91049	3.4558	4.59337	4.55749
Sap30	20.7534	19.4794	20.5549	20.0808	33.1522	33.1793	29.1545	28.3851
Ydjc	3.24632	4.14948	4.56153	4.13338	7.3877	6.44016	6.58924	5.85099
Exoc1	19.0757	18.4972	18.8044	16.6775	27.5294	26.7691	29.2508	28.5268
Rassf1	11.9288	11.815	14.2974	13.4424	20.9507	20.6811	17.6075	20.3369
Grina	311.503	336.905	288.592	300.939	406.981	554.79	429.821	474.587
Mt1	40.554	39.0573	44.2234	60.3101	89.0483	66.1151	57.1994	66.9114
Mfsd1	25.5791	24.9211	25.4487	24.304	37.1003	37.0552	40.2245	38.5212
1110008P14Rik	29.1584	31.5448	31.724	34.7613	53.7785	52.6233	41.0923	45.8717
Tpm3	26.1576	24.7464	27.4227	29.4039	43.8906	41.9777	40.0546	38.1666
Tpi1	78.6903	85.7453	93.4441	106.52	158.014	142.069	121.349	128.729
Npc1	7.94575	8.62996	9.08069	8.66679	12.8605	13.8836	12.3083	14.5932
Cpeb1	0.404732	0.221847	0.185923	0.263591	0.850975	1.0972	0.622232	1.06486
Gpd2	14.994	14.4932	14.5253	13.3022	20.8325	20.4162	22.7743	24.1755
Tmed5	9.69023	7.97205	7.70202	6.75792	9.77743	9.14123	14.5441	16.8525
Erich1	4.02286	4.46888	4.87664	4.55622	7.54088	7.05818	6.5992	7.76222
Nipsnap3b	21.9116	24.0013	20.3617	21.1141	33.9492	34.197	31.2295	34.0085
Notch1	17.2242	17.6652	19.9089	19.8702	27.3791	30.1685	28.0522	28.6288
Parp8	14.089	14.941	13.4804	12.0709	20.1263	22.1419	20.9436	20.8241
Stx18	8.24874	9.38695	10.5538	11.9463	15.9403	14.3282	14.5181	17.5199
Ear2	20.4892	22.2605	21.8324	49.0255	40.3659	60.3303	45.1632	26.791
Cnn2	254.189	258.91	273.887	291.68	404.42	448.951	391.199	377.299
Actn1	83.137	88.6471	94.1609	93.2229	133.392	141.399	133.736	132.738
Aebp1	1.39797	1.18671	1.1082	1.55219	2.22833	2.54529	2.03933	3.05924
Klra2	8.0191	8.60793	8.04286	8.03875	8.73009	14.881	13.47	13.9989
Map2k4	22.8321	24.7661	22.5849	22.6256	32.97	34.3103	35.4818	38.4179
Crlf2	13.4559	13.6425	17.6243	15.8697	24.5509	27.276	19.8829	21.1416
Asl	12.3643	12.4896	13.5937	15.5998	24.1019	21.1487	19.2622	18.5028
Slc25a13	4.61827	4.55202	3.74601	4.12933	7.54862	6.01913	6.79942	7.16605
6330418K02Rik	7.68787	10.1221	8.43833	8.01471	11.9205	14.5463	13.365	13.4817
Galnt9	1.34991	1.51706	1.41631	1.00558	2.58132	3.36154	1.96432	1.99812
Clec4a2	31.5469	34.2926	23.5259	26.7259	36.8992	40.8924	49.9879	47.9915
Gm25500	4.27232	2.50908	1.96259	3.27347	2.99428	6.89402	5.10863	4.98002
Atp1a3	25.3188	25.1114	26.9689	27.9396	38.5829	48.0115	37.4697	35.6048
Rnf125	5.89542	5.99244	5.16466	5.42921	7.49557	9.05576	9.55419	9.53393
Rgs14	29.9998	30.537	32.1919	32.4419	47.09	53.5539	44.8678	43.7561
Slc15a3	15.0918	16.4344	18.5416	18.9223	23.2034	32.7999	24.0723	25.131
Pilrb1	22.1424	25.4466	24.4073	27.8815	36.9259	41.9906	34.8689	37.5713
Ssu72	32.5898	31.8652	36.7089	41.1626	56.0791	54.6067	51.6642	52.3596
Ugdh	26.5692	26.572	24.7043	26.2773	36.6202	38.3262	42.0534	40.565
Atp7a	6.40775	6.29605	5.45912	5.0298	6.90014	9.32273	10.3208	10.0763
Ankrd28	37.6582	38.5683	34.7001	32.4662	56.2252	46.7343	60.0051	53.2046
Pde7b	1.24598	1.32719	1.40287	1.08805	1.77219	3.06514	2.36837	2.32909
Ctsd	481.507	505.649	529.511	568.335	728.493	950.277	665.929	770.535
Pqlc3	22.3962	20.0378	20.9733	21.492	29.201	32.5927	34.9698	31.9589
Myo1g	53.8282	54.0752	57.0034	57.4528	85.8258	83.6002	85.2184	79.2654
Srebf2	35.5762	30.5465	34.7378	36.5456	56.3696	49.7442	50.9163	50.0479
Sun2	159.896	173.906	182.231	202.262	278.041	270.969	273.046	251.428
Pdzd3	1.17886	1.83263	0.955648	1.0405	1.47421	2.64824	2.32962	2.98306
Plbd1	126.672	127.163	127.202	126.482	180.511	205.599	193.632	179.125
Aldoc	0.860717	0.60177	0.706053	0.858004	1.80971	1.58731	1.5453	1.53565
Stk17b	70.0682	67.1835	54.8055	58.1231	66.6338	98.0263	101.394	108.957
Cdc42	129.39	128.11	116.101	120.05	160.996	184.81	190.337	201.768
Csrnp1	10.2048	10.2959	13.0617	10.7928	18.5465	17.9447	15.1971	16.3976
D17H6S53E	6.47359	6.63815	8.14252	8.28954	10.6862	11.9001	10.9975	12.4186
Metrnl	2.49207	2.83915	3.1904	3.46281	3.9656	7.00435	4.29188	4.55801
Osbpl2	27.0341	27.6656	29.5071	30.5885	43.2357	46.1573	40.8937	42.6779
4930431P03Rik	1.81152	2.55159	1.29391	1.52341	2.36892	3.40441	4.2832	2.59352
Stxbp5	17.6452	17.8913	16.2957	16.7987	26.3339	24.2865	26.7727	26.751
Cdkn1a	5.94709	5.67494	7.48709	7.03045	9.95797	11.3231	9.24502	10.3382
Syngr2	79.2258	85.0589	92.239	93.8428	147.822	132.887	119.682	123.032
Pgs1	30.2086	30.9212	31.0897	30.088	46.8486	48.6043	43.9203	44.5865
Samhd1	106.974	110.664	113.425	99.7462	132.766	196.385	154.731	159.053
Lrrc8d	14.6474	14.1607	15.3048	15.2705	20.523	23.7132	23.534	22.5317
Tmem63a	28.2651	28.9307	28.2421	28.5767	46.4919	41.8928	41.7423	41.3913
Xpc	17.2116	18.6946	19.2403	19.715	28.4255	30.3156	27.8362	26.6617
Nrros	48.5295	50.288	52.1376	51.689	73.5837	81.578	75.8936	72.1315
Bak1	46.1829	46.2888	52.9222	59.7638	86.2134	72.8975	71.6852	75.9608
Sla	96.292	100.815	98.0636	108.735	139.752	164.282	139.463	158.485
Vps28	53.8001	63.9309	68.3421	74.6035	108.1	102.897	90.9103	87.2119
2810408I11Rik	7.14131	7.68206	6.33368	6.50104	10.1587	10.0403	10.8099	12.0095
Flna	346.348	353.439	361.909	375.253	561.639	528.096	521.732	523.741
Rcsd1	105.472	108.726	114.513	121.939	169.053	170.91	168.895	161.641
B3gntl1	2.70545	3.56545	2.84303	2.99762	4.58542	5.36432	5.1501	4.78488
Sh2b2	3.82828	3.95785	4.30823	3.82854	6.73462	6.4628	5.88294	6.4517
Grn	131.23	142.917	153.265	162.319	225.247	235.61	201.856	212.967
Capzb	164.798	164.178	182.375	186.424	267.945	270.09	242.385	254.816
Ctss	102.532	103.081	107.789	101.893	140.473	181.959	139.338	154.935
Fam64a	15.1997	13.5985	15.0467	17.9829	29.3795	21.142	22.616	20.2714
Rpe	24.4591	21.877	18.7558	19.6807	28.575	27.3278	32.9405	38.4793
Dock11	22.0715	20.5599	20.179	15.9883	24.1099	27.3707	34.1237	32.8679
Gcat	0.728175	0.530415	0.836259	0.875822	1.57851	1.61223	1.82243	1.29716
Ampd2	20.4134	21.0558	24.3633	24.8596	39.1084	30.5321	33.0276	33.3257
1600010M07Rik	9.90263	12.2562	9.68072	15.6765	15.7161	25.7518	13.98	16.6944
Phyh	35.5014	37.0256	40.4567	42.0599	57.697	60.8189	56.0285	56.4121
Penk	0.214221	0.419364	0.410031	0.512929	1.00092	1.29629	1.49424	0.416178
Slc25a12	22.4998	21.4324	23.2258	22.3089	34.4866	32.7456	32.765	34.0504
Lyrm1	0.801273	1.2418	1.9171	1.05521	2.19951	2.7745	2.3953	1.94584
Plscr3	22.3757	22.9349	25.8991	25.1682	41.296	34.4419	34.5888	33.9045
Rab7	57.0852	58.6232	60.9435	59.038	84.2078	93.2167	83.0459	89.4079
Zfp597	6.91282	6.74004	5.69708	5.47158	8.27772	8.51062	10.7914	10.967
Capg	52.8591	54.0815	55.0272	62.1115	79.7884	96.499	81.3326	75.0592
Elmo1	17.242	16.6499	19.4662	17.787	27.5229	27.0334	26.1633	26.1903
Ssc4d	1.73967	1.50354	1.50904	1.57755	2.81467	3.00133	2.84527	2.57333
Fam134b	10.0069	8.64403	8.46165	6.6814	10.456	12.3953	14.6838	14.1837
Ctsh	81.7859	86.1336	83.7588	111.234	123.827	166.508	127.663	118.915
Ssbp4	25.3263	27.834	28.4183	31.1307	49.1301	42.219	38.4753	38.1897
Gbe1	11.6585	10.6188	11.3933	10.9075	15.5023	14.8514	18.8345	18.3884
Samd8	8.0624	7.2639	6.07345	6.27958	8.81671	10.1614	11.9015	11.7939
Pglyrp4	0.520192	0.19924	0.519482	0.411571	1.34736	1.07663	0.695425	1.20519
Acot9	17.9443	19.0304	16.6059	20.7732	27.0243	29.6652	27.5652	27.1695
Xpa	9.87153	7.38886	9.76053	8.8478	14.133	14.907	12.2187	13.4494
Me2	58.2372	57.1841	54.0995	57.6061	85.7623	78.7979	87.292	84.2396
Slc11a1	19.1457	22.895	20.4798	20.6212	28.7077	38.0619	28.5748	28.8757
Fabp5	4.12618	4.09052	4.86013	5.9278	7.60038	8.23737	6.05438	7.92802
Ifi202b	10.5543	9.31404	7.41434	7.15115	10.466	15.219	13.186	13.602
Sec61b	70.6884	76.342	60.2038	76.7991	110.286	103.455	102.264	103.111
Rab23	2.52797	2.60637	2.91611	2.3889	4.26793	4.11551	4.66378	4.16284
Dync2li1	2.08948	2.0452	1.57066	2.98362	3.96725	3.18777	4.28313	3.19474
Col4a3bp	20.8873	20.6103	17.6075	15.3773	23.5726	24.8538	30.2284	32.559
S100a1	52.2168	47.4997	41.7983	58.8826	88.1876	73.3467	64.9027	69.548
Tacr1	0.240733	0.137452	0.17279	0.134495	0.681905	0.615057	0.659669	0.918662
Rnf144b	13.2639	14.7489	12.4575	16.8489	20.1803	24.9299	21.2082	19.6191
Actb	2072.45	2093.37	2128.84	2289.59	2946.02	3397.96	3006.23	3233.87
Txndc17	29.9133	27.5391	30.9101	31.0205	44.6177	44.8659	44.0709	43.2807
Tbl1xr1	17.034	15.9687	13.5355	11.9536	18.0597	20.0896	24.483	24.9512
Vti1b	24.9509	28.1202	31.2306	31.2092	44.6552	45.3105	40.0332	41.1225
Arhgap25	24.7396	23.3588	28.371	27.8739	36.899	45.4454	37.0688	35.3381
Ccdc126	4.81713	4.34568	4.35943	4.08211	6.36327	6.89553	6.8446	7.54099
Ssh3	10.3526	9.80751	11.2948	9.57884	15.2758	15.2288	16.6897	14.7611
Wls	23.4862	23.2202	23.9823	23.1915	35.4218	31.2148	37.507	35.1985
Glipr1	70.7933	84.4482	75.3563	89.8229	103.808	131.92	122.284	113.071
5330426P16Rik	4.91635	4.15967	4.88052	4.57565	6.09315	8.6952	7.49667	6.68354
Mapk4	0.74298	0.737931	0.80307	1.23482	1.78424	2.09809	1.55846	1.55562
Lonrf3	2.17523	2.1894	1.34332	1.32338	2.69428	2.30692	3.42364	3.70196
Fuca1	24.0178	22.883	28.5007	26.1609	38.8055	39.8041	35.2079	36.4844
Adssl1	43.5171	45.5706	50.7199	53.4868	79.1085	70.4483	71.5236	63.1375
Tor1a	28.8176	32.8628	30.9817	31.2248	48.8134	46.8375	42.3171	44.8075
Ppp3ca	27.589	26.2611	24.1334	26.6128	34.72	36.3269	42.3742	41.1603
Vav3	11.7605	11.8219	11.0235	10.9218	15.4493	16.5531	17.7095	18.6095
Slc26a11	2.13489	2.08965	1.78506	1.84741	3.29437	4.07956	3.02305	2.91576
Flt1	2.19957	2.24725	2.00978	2.15278	3.66828	3.30968	3.41451	4.0103
Eln	0.746668	0.887456	0.535935	1.16208	1.5045	1.69971	1.58295	1.90944
Slc9a3r1	54.3741	53.4786	65.4873	73.757	94.1587	99.7821	84.6158	83.6869
Sorbs2	1.1824	0.793148	0.778661	0.784007	1.63421	1.40764	1.9633	1.98961
Amica1	20.7971	22.1632	22.7063	20.6257	25.1266	41.287	28.2034	33.0605
Padi3	0.542256	0.659437	0.226452	0.503611	1.1862	1.25948	1.03857	1.16292
Plekhg3	13.6131	16.0434	16.3115	16.6045	22.7682	24.8235	22.9152	22.457
Arl11	15.954	16.2486	18.9862	18.0168	23.7457	27.7752	25.3934	25.6888
Srpk2	15.3214	14.6364	14.2762	14.8392	20.0159	22.998	22.7669	22.0633
AI987944	4.48922	3.72067	3.93087	2.48749	4.49643	5.57872	6.83117	6.21526
Mitf	1.13912	1.41994	1.44238	1.10032	1.64448	2.11307	2.81069	2.68319
Hiatl1	51.4588	47.8386	39.9871	40.1762	55.3699	58.751	72.3262	76.5623
Fosl1	0	0.0289414	0	0.0283189	0.310843	0.572547	0.454576	0.566225
Pfkp	13.3681	13.521	16.5971	16.4714	23.676	23.5439	20.9017	20.9371
P2ry14	4.43152	4.58712	4.79654	7.56839	6.18422	11.3434	7.73745	7.65696
Tmem30a	34.1461	32.6945	25.3257	20.9229	31.471	34.2957	47.9407	52.491
Inpp1	10.5431	9.73552	10.1498	10.3426	15.575	14.7658	15.8496	14.8827
Hsd17b1	1.14837	0.936696	0.879215	0.696576	2.44135	1.17361	1.7001	1.81666
Apaf1	24.9645	24.4205	24.0256	22.8348	35.1978	31.7668	36.9119	37.7175
Ripk1	15.8923	17.2241	17.0276	16.7033	24.776	24.5315	23.0762	26.4827
Arpc4	88.7507	91.6286	90.2224	106.241	139.774	142.961	124.663	141.523
Aff2	1.22494	1.01198	1.21316	0.979452	1.91391	1.74087	2.29402	2.28305
Kcnab2	33.1246	35.5149	36.235	42.3472	58.5294	50.2465	53.5782	53.0619
Tsc22d3	60.7893	65.6879	51.4901	61.7222	73.8006	100.565	87.0274	88.1813
Rd3	0.0945178	0.0809506	0.162821	0.0792093	0.571348	0.743526	0.454096	0.639405
Stx3	7.29588	7.13138	6.717	8.50926	9.42531	13.6263	11.2184	10.5484
Bid	28.8457	34.1841	35.2093	34.5978	51.2891	51.1714	46.7472	45.2818
Klf4	4.05758	4.47413	5.07829	4.71099	7.26614	7.66993	6.87464	6.56368
Rab2a	38.2328	33.7284	33.1841	31.2894	43.8693	49.6915	50.6151	55.483
Tm4sf1	1.9614	2.17928	1.36979	1.75162	2.87936	2.97255	3.01092	3.46477
Arhgef10l	2.42123	2.78254	3.3268	3.02291	4.69686	5.46806	4.02519	4.35584
Trim72	0.183544	0.0798465	0.0936834	0.156258	0.328741	0.954342	0.661901	0.594299
Rassf3	47.6896	46.8808	51.0482	46.1544	61.7287	77.3461	73.3402	67.0439
Dll1	0.764731	0.734132	0.760016	0.887361	1.81404	1.68489	1.14303	1.702
Plxnc1	17.8755	19.654	18.4742	18.1415	23.6018	28.2269	28.9032	28.3722
Amn1	5.15424	3.84383	4.62269	3.90219	5.91742	6.77251	7.71446	6.74371
Sema7a	4.97207	4.85165	4.57867	7.20939	6.37603	12.693	6.58695	7.40802
Krcc1	32.3695	29.483	23.5028	26.6126	37.1708	39.4654	43.3538	43.7984
Insl3	0.515299	1.26095	0.690416	0.49353	1.26402	1.24726	2.12725	1.43014
Psen1	43.9596	45.297	45.8306	48.6191	66.469	66.1452	66.9734	67.9395
Fhl3	13.2541	12.8561	12.9537	12.8661	20.1301	20.446	19.191	17.1385
Dctn6	20.8699	22.7167	23.4237	26.7644	38.1126	35.2052	31.8324	32.2634
Arhgap4	86.2083	90.1467	86.5743	88.7601	121.211	133.635	131.315	124.242
Arhgap27	12.8946	13.2879	14.3249	13.6887	21.2648	19.6867	20.2893	18.9131
Bri3bp	7.25757	7.13203	7.24118	8.19469	12.3826	10.6751	10.7769	11.0763
Syap1	16.7609	14.7226	14.6741	14.1974	18.5206	21.2857	23.2211	25.9894
Pcyox1	22.1932	23.6894	25.2715	25.0927	38.5273	31.4516	36.0743	34.8239
Sestd1	0.947896	1.1929	1.0238	0.794371	1.82693	2.03943	1.93245	1.70059
Gmds	4.44039	5.2613	6.82486	5.27604	9.3596	7.91944	8.29801	7.69995
BC029214	14.4777	14.8795	14.8452	15.6984	23.0477	25.2809	21.6396	18.3396
Tcirg1	50.6423	49.0017	50.4665	49.9205	73.6914	72.0548	76.2906	68.6659
Slc38a6	3.1519	2.83497	2.44577	2.12129	3.61803	4.02761	4.56923	4.79465
Wdr1	168.757	170.05	187.992	189.763	270.113	262.195	247.01	255.887
Magi3	2.7226	2.54646	2.68376	2.93353	4.17672	3.95398	4.72183	4.61556
Miox	0.144451	0.51843	0.387081	0.73786	1.92355	1.24316	0.658008	0.521173
Dmc1	0.499817	0.489226	0.652279	0.522222	1.24197	1.13647	1.18367	1.32412
Frmd6	4.73639	3.11186	3.41516	3.01385	5.6917	4.81605	5.65246	6.18543
Tmem165	34.4332	36.0459	30.933	30.7376	41.6871	45.4158	50.0304	55.1026
Zfhx3	1.03348	1.02058	1.16222	1.05444	1.89139	1.80375	2.08495	2.13971
Slc37a1	6.30342	6.19709	5.94464	6.49025	10.0253	9.41928	9.59099	8.666
Ctcflos	0.79768	0.951129	0.799489	1.00012	1.43322	2.07118	1.93243	1.43699
Pkib	0.74297	0.563805	0.843662	0.695593	1.49193	1.67036	1.11942	1.57778
Mapt	0.234263	0.330191	0.258274	0.601303	1.14272	1.11893	0.808346	0.741185
Tmco3	6.52827	6.4988	7.29292	7.79698	11.4423	10.4895	10.4013	9.89868
Lrp8	5.52925	5.74633	4.37409	4.46547	8.12321	6.52215	8.08783	7.97717
Esyt1	82.6999	81.7375	100.348	99.2273	138.396	136.572	126.277	124.431
Fam222b	11.2664	11.7011	11.7015	12.5433	16.7566	16.2845	18.6912	17.9721
Zfp36	69.0078	70.3134	75.2488	70.4149	92.405	121.148	97.6804	100.62
Tmem62	3.95779	4.35601	3.89881	3.50419	4.86962	6.18778	6.44524	6.86882
Gsap	12.0211	12.2144	10.6517	10.4948	14.2651	18.2575	17.4303	17.1036
9430069I07Rik	0.969489	0.345071	0.101217	0.422061	1.11186	1.20886	0.903324	1.17411
Myeov2	39.1395	50.4556	30.536	50.7964	69.6711	61.1551	52.7481	64.0539
Yes1	0.765829	0.91023	0.577958	0.607738	1.41851	1.30639	1.56049	1.58497
1700010I14Rik	2.44282	2.91657	2.49713	2.31392	3.78159	4.56995	4.60849	3.41965
Nadk	99.1523	103.416	109.912	113.243	149.568	161.925	151.059	151.411
Pgbd5	2.21362	2.46376	2.21417	2.01752	4.32898	2.85184	3.32391	4.04287
Fam188a	13.5055	12.6271	11.5147	12.7073	16.4471	17.574	18.7515	21.3201
Il3ra	6.69045	7.25664	8.34803	6.78882	13.2307	10.8252	10.4403	9.03325
Tes	18.7863	19.2571	20.579	20.6422	28.5322	32.1633	26.0784	28.8424
Phf21a	9.09513	9.33789	9.58238	8.61311	11.5015	15.2354	13.923	13.6939
Ythdf3	21.7196	19.3183	17.1194	14.7859	21.8858	23.4877	30.2535	30.8587
Chpt1	3.32542	3.02349	2.61391	3.75115	3.91547	4.99639	5.20084	5.86978
Laptm4b	3.13589	2.83533	2.96043	2.82525	5.21513	3.85949	4.22186	5.31042
Hlx	12.1161	12.1582	13.564	11.6942	17.0656	19.8353	17.2274	18.651
Degs1	82.5472	82.9146	80.4196	79.7344	104.887	119.407	115.324	129.106
Lyn	80.5214	78.0156	84.9179	79.6905	110.976	122.401	110.325	121.466
Atf3	1.47975	1.57325	1.34779	0.879663	2.2351	3.47876	1.78684	1.80558
Srd5a3	18.3244	19.6655	19.4733	18.8604	28.6015	28.8563	26.3608	27.287
Pafah2	8.40223	9.87789	8.22883	9.11641	13.6805	11.8178	14.2111	13.0746
Tmem256	105.272	125.939	83.5534	140.146	203.961	154.111	137.767	157.77
Mzf1	0.322354	0.26065	0.289723	0.24162	0.903695	0.848096	0.837945	0.735166
Chmp4b	80.7368	80.2243	88.1062	93.1702	128.746	134.51	110.649	117.978
Cdc14b	1.27022	1.31741	1.00471	1.22462	1.7569	2.45691	2.14107	2.26927
Gm11545	0	0.0183235	0.0214988	0	0.472325	0.573947	0.207857	0.529941
Snx7	1.64871	1.77288	1.78676	1.44562	2.57141	2.34193	2.89568	3.44148
Wipf1	42.3945	41.9713	42.3983	42.7662	54.0414	63.3531	61.3434	65.6499
Ctdspl	11.4838	11.4005	11.5117	10.79	17.0057	15.0234	16.7879	17.5536
Tigar	2.5945	2.35041	3.02715	2.2602	4.40084	3.56307	3.81903	4.56169
Wdfy2	10.7545	11.0174	10.7962	10.8044	14.9693	16.8079	15.8445	16.0927
Cbl	32.799	31.1138	31.5394	30.53	45.2934	37.6659	48.6493	50.0837
Mt3	0.374821	0.0917196	0.430456	0.448734	1.37915	0.680432	0.640274	0.936234
Surf4	82.0384	85.8844	91.809	96.0784	131.901	121.001	121.986	135.072
Map4	16.0651	15.4952	17.0577	16.6841	23.5643	23.3448	23.6191	24.4288
Pkn1	51.8811	53.5572	61.3164	62.8726	80.6715	90.1212	79.8492	78.9424
Grk6	83.9494	87.4534	93.9642	95.7851	138.191	130.945	127.593	120.592
Dram2	14.4091	11.6746	9.99679	7.62748	12.2145	15.5257	18.7768	17.5947
Il18bp	12.4056	12.4947	12.2648	12.5703	16.7086	18.8287	17.6288	19.5502
Tcp11x2	0.0567719	0	0	0	0.736094	0.435146	0.193957	0.425417
Klrb1f	7.55611	8.03159	6.16928	9.27229	9.51578	11.7166	13.5125	11.2555
Ncln	35.7919	39.507	41.7883	43.722	63.6697	56.3145	55.5916	55.6647
Ap5b1	15.8153	17.2357	19.1552	20.4878	27.2993	27.0595	25.5538	25.5485
Pik3cd	52.8203	51.354	61.9032	59.0412	79.6289	88.7708	77.3522	77.1914
Cnot7	23.2986	20.5352	17.6562	16.8057	23.6105	23.7036	31.8455	34.1907
Nlrp1b	3.04466	3.93605	3.9207	3.87496	5.61363	6.80008	5.06075	5.29549
Acaa1a	8.91841	10.9749	11.7242	11.7276	16.802	16.6817	15.6019	14.3974
St3gal4	43.5558	48.2021	43.7147	47.5936	61.784	68.8804	62.7732	69.1783
Rnf217	0.863726	0.448592	0.971686	0.877886	1.81604	1.43641	1.79159	1.15944
Leprotl1	17.7471	17.9246	17.2233	16.7172	24.2749	24.5622	26.1182	25.8991
Atp6v0d2	1.18833	0.788576	0.809577	0.192903	1.35514	1.30003	1.20419	2.07944
Lmbr1l	15.7033	17.9209	14.4006	13.5694	22.0604	24.57	22.6121	20.1059
Lsp1	167.277	179.316	188.996	194.988	244.399	327.427	232.608	236.9
Ncstn	42.9618	45.1798	45.1612	47.4889	65.6034	66.8889	63.6149	62.8368
Cfl1	489.828	484.449	516.03	547.188	776.808	716.891	680.97	724.663
Pdzd8	21.5019	20.2304	18.1724	17.5639	24.9215	24.4129	30.2553	32.252
Cmtm7	141.397	146.777	172.365	180.098	271.224	223.657	214.194	203.375
Ak2	57.5045	59.6263	63.5205	69.3376	96.3374	85.6225	84.3377	90.7571
Zdhhc18	36.9557	37.8192	40.6515	38.6168	54.7921	59.6905	54.5074	51.6609
Slc37a3	5.49536	5.1725	6.04036	4.94243	7.36384	8.46722	8.4019	8.21105
Mctp2	8.94361	8.5751	9.29101	7.8068	11.2424	11.7127	13.6636	14.2187
Athl1	11.7942	11.5609	11.9685	13.1137	18.7529	19.0863	16.326	16.2678
Gstm4	4.13076	3.74811	5.47106	5.89108	8.64294	6.37367	6.3609	7.60662
Fgl1	0.405108	0.0440582	0.0516931	0.172442	0.473203	0.690017	0.269115	1.19927
Gm525	0.694161	0.509589	0.298948	0.581732	1.70277	1.61019	0.81522	0.505717
Stard8	6.88702	7.76518	7.44265	6.76147	11.469	10.728	10.6713	9.73456
S1pr4	27.1343	29.1576	30.7022	33.9782	47.3216	45.8249	41.475	38.5541
Atp6v0b	115.758	126.93	114.281	123.424	172.157	180.259	162.074	168.151
Zswim4	6.97996	6.29866	8.74836	8.91717	12.043	11.7871	11.23	10.4454
Sh3kbp1	25.0508	23.4148	25.421	24.9529	33.2301	36.147	36.2934	36.0042
Tmem43	34.0335	35.2342	39.2476	40.9819	51.4119	58.5716	52.0478	51.4003
Napsa	95.2367	98.9572	101.818	110.475	152.176	150.131	143.12	131.855
Zfp414	27.0236	28.6177	27.2453	29.7623	43.5875	40.3714	39.5267	37.6971
Acadl	53.519	52.7902	56.6183	53.7615	83.0894	68.7377	69.1631	87.2457
Ggh	9.46677	8.63354	7.55359	10.1592	10.3653	15.1533	13.3786	13.4217
Serpinb8	0.0766394	0.105022	0.0880151	0.0880822	0.375992	0.704913	0.418933	0.663628
Man1c1	8.02979	8.70735	9.93385	9.73867	13.7433	13.8717	13.3148	12.2051
Scand1	24.1454	22.9195	29.4052	34.2433	50.1164	39.2832	29.7443	38.9921
Zdhhc20	12.8933	11.4945	10.2071	9.11912	13.7491	14.0117	18.0208	17.6564
E230013L22Rik	0.190137	0.265868	0.187165	0.364209	0.932808	0.767034	0.695987	0.678467
Bmpr2	4.64711	4.66881	3.89039	4.20256	5.29334	6.00563	7.51882	7.4204
Setd7	17.6132	17.032	16.3158	16.8691	21.3167	24.2854	25.972	25.866
Cyp4f13	5.06786	4.41251	4.1282	4.99487	7.06237	7.7736	6.79472	6.28023
Mapk6	24.473	23.5359	23.4213	23.0297	33.0569	30.3452	34.2059	37.347
Amdhd2	15.8511	19.4952	19.8264	20.297	30.5507	27.9413	24.3105	25.3339
Vipas39	17.9928	17.6115	18.7343	17.6796	24.946	26.8956	25.2994	26.1233
Ush1c	0.096485	0.188881	0.147742	0.0924091	0.743842	0.700617	0.480716	0.455226
Abcc4	12.272	12.3719	12.856	11.8846	19.0058	15.9663	18.0634	18.2139
Lrsam1	3.59553	3.84154	3.72211	3.62552	5.65213	6.54758	5.06061	5.21782
Fam174a	7.10621	6.65117	6.29248	6.73726	9.64223	10.4052	8.72613	10.6181
Fst	0.986771	1.06935	1.37607	1.50201	1.9389	1.83399	2.09197	2.71418
9530068E07Rik	62.184	62.9866	65.0072	70.4195	86.72	91.0605	97.1476	93.511
Wsb1	35.2954	35.4145	32.0344	28.9444	43.0766	47.6032	49.521	46.7744
Gm15471	0.39821	0.467727	0.54878	0.30511	1.39544	0.771084	0.952319	0.928346
Lonrf1	5.68273	6.45379	6.15793	5.54096	7.71381	9.70811	8.77603	8.96096
Pnpla7	25.7175	27.3232	26.5321	28.24	37.0341	42.731	36.6874	36.8432
Ctsa	56.2667	55.333	60.2594	63.9433	82.6504	96.5155	75.94	78.2304
Arhgef1	120.126	120.64	127.398	130.394	179.403	186.31	175.334	161.655
Map3k5	15.0221	14.0816	15.0941	13.7161	19.1895	21.5629	20.8306	21.4581
Bola2	49.815	69.8446	58.4117	89.6903	122.458	92.8155	73.5954	89.0557
Mkx	0.42523	0.662868	0.397913	0.844701	0.772657	1.42317	0.968512	1.73091
Nfkbiz	7.48791	7.06203	7.07655	6.72337	8.81946	11.1598	10.7702	10.6939
Capn1	77.1921	81.1543	81.9003	87.2315	113.704	122.687	111.229	113.98
Adtrp	2.86842	2.44226	1.62453	1.73114	3.48368	3.09102	3.87626	3.33702
Slfn9	6.00097	5.43872	5.16502	5.07129	8.02678	6.46618	8.81045	8.73017
Slc35c2	31.0751	36.1022	38.1309	42.606	54.8835	55.7565	48.7546	49.7166
Svep1	1.69908	1.55366	1.78182	1.86711	3.56302	2.21862	2.42502	3.08619
Med11	20.9253	22.7576	22.9892	26.4501	39.8633	35.3216	27.9468	29.0847
Sdr42e1	2.00942	1.845	1.87882	1.99266	3.10328	3.52944	3.06801	2.73908
Fam65b	28.5624	27.1402	27.9307	28.1158	40.5348	38.9801	38.5942	40.146
2200002J24Rik	0.247935	0.0808937	0.189824	0.158307	1.0426	0.466759	0.564701	0.481674
Ccm2l	1.21175	1.11894	1.02402	0.766408	1.9549	1.45728	1.97229	1.99878
Taf1b	8.73932	8.16309	7.36966	8.89626	12.5125	11.3422	12.4547	11.7878
Gspt2	3.78151	2.94923	2.97261	2.47907	4.49274	5.04151	4.767	4.3776
Msrb2	8.97367	10.0265	10.8404	11.2297	15.6341	14.3096	13.7744	15.4365
Sos2	15.5319	15.0005	14.0202	14.3509	18.3399	20.4751	21.8054	23.5228
Mcfd2	18.5699	20.2803	21.5807	22.0513	29.3376	28.6779	29.1283	30.0371
Sh3tc1	5.1976	5.5973	5.48545	5.05233	8.87779	8.0652	7.21269	7.33562
Snx14	10.6432	9.59313	8.53933	8.82823	12.3982	12.9657	14.2237	14.6749
Sdf2l1	55.2819	54.1104	56.59	67.4578	80.7737	77.3113	80.754	89.5935
Snap23	37.759	37.1587	34.5086	34.144	36.8901	56.7579	52.4526	56.4191
Unc119	59.5437	72.0339	73.489	84.6567	106.135	116.34	91.5958	92.8288
Ndufv3	29.4052	34.2822	32.4131	42.8713	61.6696	45.6979	46.5489	42.0808
C920009B18Rik	0.904427	1.1257	1.01303	1.00524	1.6825	1.56753	2.02179	1.98019
Dnajb14	7.62602	7.19783	7.13147	6.20828	9.56325	10.5477	10.4215	10.4313
Zyg11b	8.90539	9.00848	8.6513	7.87205	10.8345	11.4801	13.8301	13.5647
Fcnb	235.832	261.409	279.233	270.471	419.865	340.258	387.972	316.113
Ampd3	43.3312	43.4182	37.007	40.2911	52.3411	56.4551	56.5677	65.345
Trim16	5.43471	4.97758	5.21602	5.11837	6.79262	8.05977	7.9353	7.76787
Sh2d3c	30.637	32.6957	36.6158	36.4522	42.1283	59.9126	46.4741	43.5139
Vps53	13.1225	11.6704	14.4741	12.5339	20.5019	17.0296	17.4007	18.9601
Rhoc	8.96551	9.41877	10.1885	12.0485	14.3764	17.9514	13.9118	12.0374
Pdlim5	8.00013	8.34492	7.94672	6.93919	10.0624	11.8047	11.2956	12.0033
Zmpste24	54.4259	53.2007	48.7308	47.059	67.5541	58.7115	81.5976	77.561
Nme6	11.3615	15.7423	13.6692	15.1682	23.3367	20.4762	18.6937	17.1174
Mogat2	10.9817	9.35664	9.80186	10.981	16.6095	12.9461	15.7217	13.6441
Stam2	7.98253	8.20824	8.64795	8.55854	11.549	12.161	12.3307	12.0916
Gja4	0.269111	0.614619	0.274716	0.343656	0.838256	1.01325	0.996013	0.821565
Insr	13.4023	13.5613	12.0744	10.849	16.977	15.522	18.8896	19.6704
Esrra	13.6265	13.0736	12.4728	12.577	18.47	20.3918	17.9378	16.8497
Nck1	23.8753	23.9551	22.7462	20.1731	30.3839	31.9846	32.8113	32.7575
Gm13212	0.668532	0.14872	0.104695	0.291041	0.532437	0.858116	0.804588	1.06265
Parl	19.0671	19.9322	20.5396	20.7452	30.7623	27.4754	26.8382	28.2582
4930451G09Rik	0.694252	0.749238	1.00174	0.630826	1.72171	1.29263	1.38359	1.45251
Sgpp1	22.1886	21.0207	17.9054	18.593	24.2353	24.2898	30.6228	33.3498
Itga1	4.28961	4.03373	4.38432	3.71289	6.07185	6.18756	6.53578	5.62045
Znhit1	28.04	29.2628	36.073	40.6107	52.2798	47.6509	43.4339	44.6182
Slc25a20	17.4454	17.9336	20.0997	20.0392	30.6757	25.2763	26.3712	24.2948
Celf2	23.4772	22.4405	21.0549	19.3247	25.9583	27.5923	34.0187	34.04
Nt5dc1	11.137	11.1917	10.3173	10.2932	15.4547	13.4634	15.2036	17.1545
Abracl	61.4297	54.5843	47.3177	44.4687	59.2801	64.025	74.2625	92.9139
Atg5	16.0114	18.7142	18.3388	16.3615	22.7738	24.0382	26.3989	24.8777
Spint2	21.3048	24.9768	24.9827	28.6395	38.2365	34.5178	36.8946	30.7909
Mfsd10	31.2911	33.9231	34.4146	38.109	55.2324	44.8379	47.065	45.8802
Igf1r	14.571	15.803	14.056	14.4835	20.5836	19.9434	21.558	21.3587
Dap	72.3693	73.7678	79.8273	88.7756	117.95	112.164	103.474	105.376
Pax8	0.215861	0.230495	0.473267	0.39469	1.07277	0.522485	0.955364	0.833281
Susd3	8.61317	8.46507	8.76116	8.01362	13.3544	14.1255	10.5394	10.5668
Slc31a1	15.4176	15.4072	15.7576	14.2375	19.6669	19.8376	21.4487	25.0905
Pde1b	15.5901	16.0402	15.1727	14.0756	18.6346	24.4026	23.907	19.173
H60b	4.24088	2.75005	4.62683	2.03086	5.01565	4.53367	5.97656	4.9875
Zfp719	2.28188	2.00622	2.35389	1.9534	3.19854	2.99785	3.65647	3.64009
Vps26b	17.1859	18.1212	18.2374	19.0241	24.9584	24.2462	26.4565	26.6577
Mpnd	17.6774	18.6137	21.4633	24.1704	31.4947	28.7412	29.1801	25.8686
Ddhd1	7.59773	6.90757	7.19546	6.61104	9.26277	10.0246	10.4966	11.0683
Prkcd	112.726	116.295	124.451	124.842	155.896	182.369	163.296	163.859
I830077J02Rik	35.6583	38.6059	33.3474	30.0754	41.3649	49.9467	49.5616	51.7003
Add3	44.1778	47.0741	42.6817	44.7817	60.5887	65.011	61.8583	62.0087
Tjp3	2.8812	2.77585	3.36083	3.68413	5.413	4.72226	5.02477	4.00654
1110008F13Rik	100.491	113.776	101.953	111.42	140.758	150.419	144.758	158.584
Gpr27	1.06133	1.08213	2.03145	1.90594	2.3555	3.38956	2.60617	1.62007
Vwa5a	12.188	11.811	11.1698	10.7091	16.9225	15.2151	16.2518	16.711
Htra1	2.49718	2.37167	3.18018	2.93633	3.15376	5.92466	3.3999	4.28185
Aph1b	5.09885	4.43868	3.26445	3.55931	4.74407	6.13065	6.78279	6.53837
Ubl3	34.6108	33.1003	33.6046	35.7557	42.6057	50.8472	48.3055	49.4345
Fam118a	5.6257	4.90543	5.39152	5.52085	7.9689	6.40886	8.37482	8.44438
Arl14ep	8.61297	7.84805	7.79012	6.78166	10.8427	10.0577	11.8922	11.6671
Tmem164	29.9852	29.6938	31.1108	30.1087	41.0883	44.2189	41.6751	41.7201
Spsb2	8.78193	9.63885	7.97551	11.0856	13.9321	13.6966	13.3067	12.421
Ccnyl1	1.67183	2.0919	1.74184	1.6012	2.69373	2.55868	3.06193	3.04225
Ralgapa1	15.5506	15.2269	14.8203	12.555	17.9248	18.9215	23.1869	21.8589
Dok3	143.479	141.62	166.087	160.561	215.743	230.683	209.109	191.356
Mlx	23.3816	24.0604	26.1486	25.1564	35.1894	32.8075	34.4031	35.5349
Guca1a	1.38594	2.26095	2.18852	2.21231	3.56158	3.77394	2.51544	2.78868
S100a7a	0.816411	0.332963	0.234398	0.847083	0.572186	1.04294	1.68515	1.30285
Rogdi	41.3593	44.8077	42.0913	47.0697	65.3093	59.8432	60.1333	58.2275
Cfh	9.63225	9.93686	9.65602	8.59484	11.3161	16.6985	12.37	13.328
Elovl6	3.27107	3.48377	3.99016	2.98679	5.35125	4.34164	5.31264	5.46113
Nme2	26.9764	24.4613	27.4611	33.7738	45.5269	37.645	37.7867	35.973
Tiam1	12.613	13.3076	13.1488	12.0926	19.2068	16.2062	18.5751	18.086
Rusc1	4.10708	4.76498	4.89753	5.06464	7.21916	7.12495	5.72693	7.41819
Nrp2	4.02836	3.93692	4.42669	4.01869	5.92935	6.07967	5.79449	6.34113
Rnf24	2.68147	3.0148	2.58011	2.61157	3.75864	3.89571	4.61147	4.26156
Naip5	4.21064	4.96995	3.27116	3.59482	4.89394	5.97208	7.11945	5.63943
Dpcd	7.30305	7.87772	9.15729	10.7416	14.5717	12.0551	11.8069	11.4166
Sft2d2	30.3429	29.3606	31.0645	29.6378	37.2059	45.3413	42.4584	42.3998
Fmnl1	102.011	103.201	116.48	113.472	143.793	166.7	148.464	142.061
Tead4	0.0983356	0.0802099	0.188219	0.156969	0.597298	0.542153	0.573926	0.51854
Tmem219	19.4925	23.1044	22.6311	21.8402	29.9802	37.2708	25.68	28.5017
Pten	27.7667	23.6631	24.0624	18.2622	25.5055	30.1841	36.1844	38.7543
Emp3	67.3735	69.2964	70.7622	73.8165	104.762	102.524	96.66	84.8558
Triobp	14.9298	16.61	18.7025	20.4032	26.746	25.3901	23.4829	23.1305
Cdkn2b	0.108572	0.141695	0.124687	0.242632	0.405829	0.788382	0.618211	0.542384
Hmgcr	23.0786	20.8297	22.3352	20.4797	32.3575	27.7194	29.2272	31.5235
Gm8013	2.50976	2.56338	0.626584	2.29923	1.91193	3.96182	3.5416	3.08903
Cxcl2	0	0.0911268	0	0.0891666	0.293622	0.751149	0.278309	0.426334
Dock8	63.3298	64.2119	72.2851	66.5524	93.7601	88.3854	91.823	93.8648
Zfp120	6.56014	5.15618	4.45248	3.81932	5.75361	6.27598	8.50446	8.45433
Snx1	70.055	70.1845	74.3267	79.8923	100.763	105.962	95.6232	104.078
S1pr3	4.44097	4.58897	5.62953	4.93175	7.19415	7.72855	5.90565	7.61045
Rassf4	22.2029	22.8602	22.6146	19.4079	28.2927	35.8019	29.6739	27.4713
Cdc42se1	80.5039	83.8868	88.1471	99.6908	119.523	136.578	114.643	114.997
Ets2	16.8139	16.6935	17.4698	17.2713	20.8358	24.5352	23.9752	25.9685
Lyz2	3227.79	3484.79	3350.48	3330.48	3995.31	5129.36	4955.38	4329.29
Skil	8.27619	7.80751	6.95641	6.13626	8.4356	10.2003	11.9498	11.0075
Sh3bp1	33.6974	33.2431	34.4331	36.8481	52.571	47.6322	47.2283	43.9407
Rap1gap2	16.5869	17.3978	16.6373	20.707	22.357	28.8974	24.0953	24.1304
Vps4b	31.6316	30.4335	27.8334	25.9127	35.5269	38.9343	43.3348	42.757
Kctd10	41.805	41.8271	46.3656	48.6266	61.7007	64.9771	61.0156	59.0732
Map7d1	22.6756	24.0605	28.6062	29.5891	37.2212	40.6747	33.0759	34.5862
Sgip1	0.198442	0.229553	0.30041	0.18142	0.499422	0.531267	0.793526	0.916244
Sec24d	8.91417	7.97045	10.1623	10.8535	12.5775	10.9886	14.0663	15.8887
Ppm1h	3.60862	3.93264	3.41246	3.06431	4.62105	5.45504	5.55131	5.09882
Nudt7	2.85898	2.84504	1.86056	3.08809	3.4954	4.22894	4.51747	3.86155
Arhgef4	4.1423	4.23634	4.43715	4.42986	6.45723	5.82994	7.10765	5.75332
Gm16894	0.293784	0.287559	0.404869	0.506473	0.658881	1.23257	1.15425	0.489213
Slc35c1	22.418	22.4737	23.5037	24.9728	33.8775	33.3622	31.1492	31.1003
Baz1a	34.6261	33.9163	36.3175	36.3359	54.9858	42.5903	46.1664	51.281
Nln	7.65537	6.61852	7.13748	6.80826	11.1419	9.35088	10.2748	9.39429
Coro7	53.3619	53.5044	59.8218	58.209	87.0346	72.5917	79.5865	70.4709
Fam221a	1.41976	1.03637	1.51995	1.38283	2.76589	1.68912	2.4458	1.92341
Slc17a5	4.52647	4.55236	4.34088	4.66301	6.37751	5.93617	7.26719	6.66981
Olfm4	145.184	151.706	152.684	150.887	205.769	175.794	224.35	217.781
F730035M05Rik	0	0.0761499	0	0	0.354415	0.564926	0.56481	0.0971632
Rassf8	1.97814	1.87927	2.00449	2.20105	3.36403	3.61449	2.53431	3.00337
Gm13157	2.95571	3.12815	2.16395	2.74239	2.52467	3.04054	5.12788	5.82936
Sgsh	7.83483	7.78293	7.73915	7.48152	11.8565	11.147	11.0733	9.61025
Sigmar1	13.0554	12.8687	15.2396	15.5565	20.7914	20.7453	18.9248	18.6525
Atp2c1	31.5826	31.0445	27.6288	28.9556	35.5606	41.4625	43.6471	43.9672
Tm2d2	23.7703	24.3452	25.8974	25.2915	35.9117	37.1184	31.4955	32.8653
Neurl3	40.9865	38.7807	36.9837	46.0219	46.1114	72.5783	54.4773	51.0584
Chst12	55.212	54.788	63.2775	68.6948	85.4825	87.7945	79.3423	79.9536
Tle3	30.2461	28.3151	32.888	32.3377	41.751	44.7562	42.628	41.7001
Gramd1a	36.4797	37.3816	39.1734	37.9822	48.7354	55.7703	53.0481	50.4289
Zdhhc21	5.36337	5.32867	4.69734	3.91191	6.01997	6.24227	8.04485	7.55454
Uap1l1	14.2291	15.2707	15.3134	15.9993	25.1718	20.6743	19.4909	19.2487
Dpp9	26.4925	25.9312	28.4284	26.5705	39.9139	33.8589	35.8554	38.6251
Uhrf1bp1l	13.9055	13.6721	12.2421	11.393	17.3812	15.7436	19.9394	18.3695
Nt5e	3.83029	2.74293	4.09156	3.37177	3.75038	5.76035	6.24227	4.88921
Mb	0	0.0394131	0	0.154261	0	0.454829	1.27249	0
Tshr	1.14811	1.48825	1.15222	1.04017	2.29799	1.70243	2.41177	1.64488
Atg9b	0.245478	0.278215	0.415453	0.358849	1.02321	0.781805	0.783482	0.64543
Pnp	23.1411	24.3454	25.0602	25.0366	37.2787	31.035	30.7163	35.6662
Rnf185	9.34114	9.21353	10.3481	10.7909	13.6979	15.4327	13.1827	13.3414
1700025G04Rik	1.5092	1.25462	1.37113	1.6187	2.0901	2.41863	2.46767	2.3367
Rin3	60.9566	61.7215	66.9846	73.9138	86.3517	106.513	84.0214	84.3366
H2afy	146.869	146.473	172.674	161.949	231.253	211.338	213.53	202.328
Ccdc149	0.592741	0.490923	0.663268	0.40758	1.25693	0.858375	1.07743	1.20216
Abhd17b	15.5212	12.6005	12.3278	11.4515	16.5599	14.9551	20.0243	20.6396
Tmem215	0.265663	0.137665	0.161521	0.284374	0.657145	0.680854	0.774144	0.49443
Cyb5r1	26.4779	28.3143	25.1383	29.5166	36.5494	39.7992	36.0939	38.0765
Pdia3	169.501	177.022	178.904	173.416	233.272	220.647	232.942	266.416
Stk19	10.3352	9.93312	11.6545	11.2871	13.897	18.6017	13.8602	13.9396
Hfe	7.72888	8.13823	8.00193	8.66415	12.0237	12.2827	9.55187	11.8952
Lama4	1.55093	1.54255	1.61834	1.81284	2.59471	2.72465	2.52112	2.49237
Echdc3	0.306042	0.326789	0.255613	0.71946	0.623973	1.34684	0.807939	0.857095
Tmem185b	8.72882	9.57261	8.26506	8.32596	11.4612	12.9929	12.385	12.1177
Rhbdf2	17.8299	18.1923	19.6962	17.7396	25.8997	27.8611	24.2169	23.4899
Nsdhl	12.6602	11.2573	11.0676	12.1689	18.0486	14.4507	16.5983	16.54
Map3k3	41.8324	42.2153	49.3838	51.7797	61.0605	67.6835	59.9728	64.7679
Ern1	13.4148	14.4461	13.513	13.9654	19.4613	18.7926	20.5979	17.8835
Rgl2	42.577	41.893	39.5231	38.8405	49.4895	57.9684	61.5267	53.8244
Lnpep	32.3537	30.049	28.5403	23.9881	31.8613	35.9171	43.0252	46.876
Hmgcl	41.7079	44.9799	42.7359	48.0104	59.4876	66.5821	60.6109	55.8769
Fgfr1	1.6052	1.62029	1.91259	1.83526	2.37659	3.5049	2.06509	2.96536
Trib1	6.94969	6.85145	7.1184	7.89138	8.33728	11.4366	10.5561	10.2382
Erich5	0.169742	0.332291	0.268039	0.325143	0.847623	0.582045	0.9786	0.512315
Mreg	1.73909	1.42513	1.81144	2.42097	2.72116	2.77365	2.83256	3.14851
Tfe3	17.6371	18.4043	19.2032	19.4703	26.0933	28.4152	24.3796	23.9854
1810019D21Rik	0.183767	0.0599577	0	0.058668	0.429313	0.79076	0.366232	0.255009
Copg2	20.4742	20.8144	20.9615	20.9077	27.6607	28.4297	29.3561	28.8784
Slc35e4	1.28547	1.1937	1.19237	1.45214	2.13681	2.30033	1.97064	1.97592
Cdh1	1.40513	1.86736	1.81049	1.48801	2.56207	2.96788	2.30269	2.51105
Tmem150b	2.06491	2.48314	2.62549	1.69516	3.27689	3.22494	4.22018	2.73853
Gpr137b	1.14999	1.53945	1.22357	1.45774	1.65936	2.45604	1.99331	2.60492
Tmem198b	3.73513	3.44465	3.34732	3.43259	5.06912	4.68586	5.03424	5.57263
Glrp1	0.334887	0.37822	0.325426	0.394757	0.812449	0.64431	1.0121	0.900832
D030045P18Rik	0.399683	0.104324	0.183604	0.280719	0.485542	0.795435	0.500679	0.953966
Rgs2	48.9223	47.9184	51.1235	48.4121	56.8326	83.1067	64.3086	63.4011
Efna1	1.2588	1.29223	1.4809	1.70552	3.22769	2.03126	2.07163	1.8661
Stk26	28.6423	28.1832	27.8353	24.0575	34.9444	32.3489	41.4676	39.9837
Fuom	0.855526	0.919094	0.718911	1.11916	1.82805	1.90242	1.17626	1.40726
Ndel1	32.6217	30.5331	34.4784	34.019	42.5304	50.319	43.9138	43.0212
Axin2	1.10109	1.01982	1.49568	2.48336	1.89192	3.33383	2.36629	2.08985
Ulbp1	7.76017	6.94467	7.19328	6.9811	10.3919	8.65371	11.1729	10.3148
Sidt2	40.6987	42.3483	43.5905	42.2679	55.6926	63.0354	56.6706	54.7659
Zbp1	3.19456	4.4963	5.83783	4.48891	6.61871	8.65419	4.74001	5.80498
Rtkn	1.12597	1.27845	1.03448	1.5529	2.18855	2.2772	2.29525	1.41248
Arap1	31.5064	33.2851	34.5884	38.9598	46.2203	53.772	44.4408	44.2602
Pdia6	123.839	120.843	134.428	137.421	181.168	169.149	169.255	180.737
Itih3	0.161065	0.245237	0.308287	0.342802	0.6773	0.851902	0.596123	0.71522
Frrs1	11.5661	12.049	11.4399	12.0334	16.1438	15.6793	16.5481	16.6855
Cav2	1.08351	0.839604	0.777712	0.51887	1.11798	1.1656	1.65807	1.81681
Nrg2	1.42511	1.44723	1.94352	1.96206	3.07131	2.35712	2.61698	2.52144
Ube2d3	56.3614	48.648	33.5794	34.8624	39.9464	44.2312	68.9198	82.7149
Acox1	15.5744	14.8166	14.8191	14.8351	20.2994	20.7144	20.933	20.588
Tank	28.3724	28.4269	24.6177	26.0355	32.8488	34.468	39.4964	39.7615
Fyb	38.9022	39.7566	35.9173	38.8531	43.9729	59.9905	51.1496	53.5076
Adamts1	2.16721	2.04048	2.24	1.81867	3.48624	2.88095	2.97046	3.2222
Dcun1d3	2.89931	2.75316	2.62397	2.85143	3.77891	3.96622	4.14691	4.52532
Rnasel	28.8833	31.3515	25.2612	24.3854	33.2384	38.7683	38.7779	38.8515
Camp	2936.43	3427.63	2721.61	3684.15	4569.81	4293.25	4453.49	3904.68
Tmbim6	205.017	218.788	222.538	224.813	299.904	300.874	289.534	285.795
Shkbp1	33.0791	36.3939	36.361	38.5941	52.7202	49.9292	47.9202	45.444
Rap1gds1	24.0129	22.7117	24.3152	21.8946	30.5817	31.2644	33.2373	31.5323
Usp22	16.2975	15.7633	17.5044	17.033	23.6717	23.2767	22.0914	22.0739
Pbld1	0.207569	0.228567	0.238379	0.670953	0.56372	1.59098	0.354573	0.691294
Alox12e	2.62001	2.30805	1.88056	3.63853	2.89209	5.35518	3.35665	3.85387
G0s2	22.9043	24.936	26.5101	35.7403	33.4883	46.1752	34.1198	35.8501
Spsb4	0.293626	0.508485	0.544723	0.60571	1.28223	1.00229	0.713782	1.01551
Fndc3a	16.5388	16.0517	15.6063	13.0388	19.5319	19.4822	21.9362	22.8753
Adck3	3.09209	2.95393	3.55105	3.2813	6.05923	4.01159	4.03541	4.61349
Dennd1c	38.7549	39.2256	34.9307	33.0383	42.4242	55.0827	52.9818	47.3358
Wbp1l	29.3884	30.4846	34.3288	34.6749	42.9585	46.4316	42.1878	43.2117
Fam117b	11.1959	13.0273	11.2989	12.1015	14.5952	15.7069	17.6	17.5589
Rmdn1	4.70525	4.94767	4.01414	3.11591	4.76753	5.74869	6.84342	6.60399
Psmb9	60.984	61.1611	84.043	81.4713	110.25	108.55	85.9566	83.6365
4833418N02Rik	1.5157	1.70934	1.13522	1.04141	1.61652	2.63189	2.58913	1.81066
Dbnl	83.8876	84.9845	98.5386	98.9113	126.043	135.193	120.96	111.979
Pfn1	1123.99	1167.04	1212.69	1364.32	1682.03	1763.65	1512.44	1589.96
Bace1	6.91171	7.15352	7.70294	7.7825	11.1962	9.38796	11.3652	9.16753
Fbxo18	24.389	26.8632	27.7454	24.9938	35.1012	35.3733	35.6084	35.1061
Naaladl1	3.60418	3.616	3.31132	4.78954	4.0574	7.59697	5.31015	5.00768
Cmtm8	1.13714	1.39131	0.544138	0.81683	2.12526	1.64381	1.37593	1.45964
Gpr137	8.12591	9.46956	9.29019	8.84707	12.2202	13.274	12.3558	11.5441
Sdccag8	4.27541	4.68343	5.24431	4.63496	6.74518	7.16321	6.44866	6.33177
A430046D13Rik	4.39287	4.50454	3.65689	4.47443	5.83174	6.65722	6.17389	5.59273
4921507P07Rik	0.51839	0.507405	0.843391	0.806798	1.65006	1.16761	1.1069	1.04307
Cpeb2	4.05693	4.55472	3.04406	2.79252	3.66897	5.28706	5.67866	6.14261
Atg101	30.412	31.4926	36.9972	42.788	53.5445	49.008	46.7341	42.384
Adgre1	18.3477	20.4528	21.2495	29.9523	22.2992	43.9964	27.4008	28.5349
Prkag2	8.34881	7.35899	6.62628	6.82391	8.92503	10.78	10.6775	10.1297
Atp6v1c1	31.1179	31.8932	30.6315	29.6883	42.3889	40.3063	40.6572	43.575
Zscan29	13.252	12.1688	12.7694	12.8065	16.0765	17.3384	18.844	17.5612
Sept9	42.6557	46.0115	49.3674	53.1427	67.9465	70.9589	60.2697	58.7525
Myh4	0	0.00817379	0.00959025	0	0	1.09822	0.292429	0
Smn1	22.3701	20.9119	22.1853	24.6921	33.5206	28.8257	28.5829	31.3912
Trip11	9.07723	8.37215	8.62878	8.30438	11.0852	10.5156	12.5943	13.2928
Ptpro	1.83036	1.88664	1.68164	1.567	2.37714	3.36344	2.55237	2.41347
Rassf9	0.119012	0	0.0820061	0.0683906	0.517142	0.307269	0.325276	0.574721
Pitpna	49.206	49.1194	51.1656	51.3892	64.9696	69.714	66.6154	69.2647
Rnf169	11.3689	10.8246	11.2848	10.6188	15.0967	15.0207	14.3729	15.964
Dusp1	28.1401	29.0938	24.8936	25.4099	24.3616	45.9947	33.7461	41.3477
Fcrl6	3.00268	2.03671	2.29891	2.21994	4.44887	3.08142	3.12702	3.50884
Tcf20	15.3847	15.6629	17.7312	15.2012	23.3339	21.1121	21.0547	21.564
Nxpe5	1.02484	0.618949	0.726208	0.981546	1.57407	1.82966	1.1733	1.27085
Plat	0.078956	0.115924	0.158682	0.151241	0.59487	0.573332	0.438339	0.427305
Dock2	53.36	53.5598	61.1358	57.1638	77.6258	78.8579	73.8691	72.6376
Pyroxd1	4.53838	4.85437	4.48663	4.16741	7.23046	5.51137	6.17404	6.60295
Lhx1	0.788282	0.807466	0.778969	0.825213	0.886524	1.90801	1.40918	1.43476
Slk	39.7212	38.6408	35.6931	34.2382	47.5255	48.3815	50.9535	53.0025
Bbx	5.79564	5.15353	5.76182	4.8825	7.07297	7.06294	7.74283	8.37857
Gm6484	0.40797	0.741603	0.267729	0.558193	1.14371	1.26961	1.09513	0.485254
Cflar	16.551	15.4854	14.7236	14.3718	19.2992	18.852	22.7717	22.1884
Ift57	5.63677	4.85681	4.94626	4.82837	6.77438	6.78979	7.88274	7.00676
Lamtor1	41.4869	41.3151	48.8653	53.9833	68.8477	66.2593	57.0724	57.3698
Scarb2	27.4526	28.0402	30.0183	31.5789	38.2294	45.2626	35.7732	38.6125
Rmrp	0.183321	0.179437	0	0.351154	0.770891	0.443724	0.626304	0.457903
Crhbp	0	0	0	0	0.315281	0.193574	0.461066	0.374549
Pbx2	39.3084	39.6206	40.1822	40.6818	49.1577	56.4015	54.6647	54.5923
Clec1a	0.431939	0.60398	0.389755	0.310269	0.821686	0.995709	0.843249	1.00184
Vps37c	17.4933	19.3907	18.9392	21.4128	27.3443	27.8238	24.4443	24.9066
Ccdc53	12.6856	13.8123	13.1411	15.1959	21.0355	18.0809	17.4232	18.0499
Mthfsl	5.08641	6.4281	6.58081	5.30319	8.39316	7.42846	8.08376	8.68438
Preb	20.6665	19.7942	21.589	20.4046	26.4605	30.5433	27.4288	26.9924
Tm7sf2	5.69239	5.87204	4.81491	4.70105	8.09852	6.62786	7.88968	6.86804
Usb1	19.6338	19.1898	23.6311	21.9248	31.0662	30.506	26.9969	25.4131
Tmed10	34.4716	34.3289	28.981	26.1548	36.8757	37.0986	45.8549	46.9505
Crtc3	7.60641	8.80681	9.10932	8.59847	11.4087	13.3805	10.8109	11.2863
Dhx38	29.8751	27.5226	35.1385	34.5131	45.1565	43.3152	40.7257	41.704
Crybb3	0.608858	0.417169	0.419539	0.816392	1.02413	1.2281	1.04006	1.06457
Gnb2	245.865	263.779	276.779	290.009	373.131	384.798	347.334	332.469
Gtsf1	0.0698247	0.205035	0	0.200625	0.636181	0.338017	0.357826	0.6395
Ssh2	35.4567	33.3118	34.882	33.0204	39.392	49.1783	45.4719	49.6275
Mthfs	2.6257	4.30485	2.33696	3.58356	4.92263	4.07806	5.21411	4.26303
Trim3	3.7537	4.06567	4.16952	4.4055	5.40176	6.16885	6.13619	5.48217
Slc26a6	2.14604	1.93759	1.97591	1.93135	2.93033	3.08978	3.11285	2.84964
Pnpla8	19.5976	17.7481	17.4583	16.1165	21.8301	22.2215	26.1831	25.5716
Vimp	33.4396	36.087	33.9795	35.7973	51.1743	46.2073	41.5761	47.9306
Hgsnat	10.3875	12.3962	12.1671	12.508	13.4393	19.2366	14.7385	17.0938
Tlr5	3.04151	3.13131	2.91382	2.9734	3.49017	4.65362	4.64369	4.59239
Lyrm2	15.1619	14.9149	15.6277	16.6633	21.3323	21.8665	20.8493	20.2929
4930412C18Rik	0.13972	0.124326	0.145871	0.243304	0.320476	0.696871	0.509888	0.666262
Cntnap1	0.648979	0.487928	0.550879	0.450408	1.21291	0.910627	1.00416	1.04153
Orai2	15.141	14.7689	15.2224	16.082	19.7638	22.5301	20.5504	19.8694
Cyb5r4	16.3379	16.292	15.4375	15.4089	19.8233	21.1341	22.3563	22.4002
Herc4	31.5099	29.756	26.6641	24.1837	30.7881	36.2581	41.7272	41.5177
Hip1	7.43299	7.32575	7.93181	7.26654	9.63164	11.3728	9.42417	10.6887
Myl1	0	0.0444551	0	0.0434989	0	0.732877	0.698245	0
Rnase12	0.185003	0.452708	0.637391	0.177188	0.713133	1.11949	0.948075	0.462104
Elovl5	35.4942	33.3936	33.0182	32.328	42.4473	39.0366	48.0285	50.0947
Baz2b	19.8179	18.724	19.901	17.4802	24.4051	24.8432	27.3513	25.5529
2410003L11Rik	0.329499	0.725664	1.70283	0.78895	2.25158	1.3957	1.47749	0.891615
Gm766	0	0	0	0	0.16768	0.165456	0.321114	0.654517
Mpeg1	111.675	117.297	112.241	111.879	132.538	185.672	146.931	137.472
Eps8	6.1689	5.23842	6.42771	4.75403	8.62554	7.74599	7.30144	7.61085
Ccdc12	38.8693	46.5203	42.3821	51.636	63.2628	69.6573	55.1735	51.2794
Tm9sf3	41.3219	39.3059	33.33	27.584	38.3919	39.4897	53.4866	57.7559
Slfn5	9.40253	10.398	9.71544	9.09401	9.62219	16.8703	12.4955	13.5406
Tmx3	18.2477	17.7005	13.2593	12.1154	15.8387	18.2864	24.0365	24.4965
Prg2	5009.34	6207.36	5416.07	12476.3	10943.2	10853.2	9363.92	7450.27
Slamf8	0.593099	0.483776	0.51085	0.355027	0.987232	1.33588	0.590998	0.967059
Kremen1	3.29788	3.74086	3.77559	3.68007	5.63073	4.98176	5.29126	4.61916
Haghl	6.70105	7.30629	8.02041	6.28257	11.6718	9.44438	9.32168	8.40431
Rin2	8.06485	8.21183	8.71491	8.3255	10.5004	12.9439	10.6329	11.4017
Dgkh	2.84445	3.21859	3.26666	2.30889	3.87399	4.07724	4.75555	4.02276
Lrp10	47.4509	48.0345	58.0885	58.8478	75.7913	72.9633	65.1595	68.9402
Fam63a	33.7275	36.3733	33.6469	35.8124	45.2815	50.1616	44.3499	46.3141
Relt	20.1153	21.7035	18.7644	22.0593	26.2266	32.5022	24.2118	27.7297
Ttc7	43.3129	43.7638	48.6128	50.5959	62.9784	65.3792	57.8	61.6657
Zfp111	1.18013	1.23812	1.37964	1.4213	2.16433	1.71616	2.05816	2.25935
Wdfy3	10.904	11.0013	9.97583	8.91475	12.7278	13.1651	14.012	15.3586
Il10rb	33.2728	36.5954	36.5529	36.1736	43.0675	54.2622	44.6877	47.919
Rnd3	3.62006	3.61318	3.39964	3.21094	5.12427	5.46742	3.99056	5.01853
Armc3	0.50146	0.589001	0.460713	0.576331	1.38237	0.997987	0.970813	0.751533
Ostc	57.4865	58.034	61.1673	63.469	82.8417	79.894	74.5211	81.5775
Plscr2	1.30014	1.22064	1.34076	1.90594	2.32451	2.29063	2.01695	2.27546
Sypl	22.6532	23.2677	19.768	18.1849	25.0997	24.9478	30.2667	31.7696
Snx11	20.8998	22.5026	22.9477	22.8043	30.9656	30.3208	30.4295	27.3379
Irf1	28.0425	27.4189	35.5993	32.5484	40.6113	47.9259	35.9076	40.0881
Tsen34	6.61963	6.65935	6.72231	7.83693	10.6105	9.96468	8.87344	8.59903
Syndig1l	0.121041	0.454157	0.185342	0.30914	0.890735	0.732437	0.551368	0.520692
Scarb1	33.4029	32.7429	32.7208	35.7611	48.7816	42.4723	43.6418	44.1815
Hps3	14.8313	14.7736	12.693	12.4057	16.4262	18.901	18.7961	19.3959
Mgat5	12.4572	12.0978	14.8658	13.8287	20.6941	16.9696	17.3538	16.5788
Zyx	144.216	153.521	153.041	168.653	193.147	231.271	185.781	209.017
Tbc1d9	1.56895	1.50196	1.76223	1.51919	2.03609	2.74735	2.07635	2.80643
Ccdc115	12.0637	10.9977	12.0207	12.8001	17.4694	15.578	16.5668	14.8696
Hook1	3.87704	2.91019	3.29158	2.57422	3.93417	3.56947	4.74364	5.73325
Nkd2	0.766684	0.490082	1.06017	0.674354	1.6449	1.14879	0.935472	1.49816
Mansc1	2.16421	2.24296	2.26614	1.88989	3.56894	2.65344	2.73646	3.62154
Glis3	0.644089	0.840588	0.708872	0.610454	1.29311	1.21797	1.1862	1.27923
Armcx4	1.74553	1.53878	1.9468	1.99865	3.0741	2.22084	2.75237	2.76693
Mef2a	15.9963	15.1084	13.664	12.5358	17.0283	18.4613	20.6781	20.7035
Mgl2	7.57827	8.85029	9.63694	8.75337	12.5829	9.91938	13.112	11.5904
Mybph	0.137817	0.0809379	0.126619	0.158394	0.521584	0.53373	0.494383	0.39014
Slc35e1	23.9121	23.602	25.5011	26.7213	32.6834	33.314	32.3076	34.498
Avpr1a	0.0377487	0.0184744	0.0433518	0.0542311	0.410074	0.243652	0.274052	0.550021
Mag	1.82793	2.60246	2.00383	3.32237	3.6832	4.87694	3.15797	2.42127
1600012H06Rik	12.2924	11.3515	10.0835	9.63572	12.9228	14.6996	14.3736	16.4486
Tdrd7	10.6189	11.1735	12.1494	11.4289	13.7683	17.917	14.1714	15.2182
Xkr8	1.62969	1.29243	1.7623	1.36717	2.30937	2.55297	2.15394	2.22847
Gpx3	83.0808	76.6037	83.9249	88.5467	101.782	128.405	106.099	102.653
Psd4	37.3445	39.7353	44.0991	44.2627	56.9107	57.9938	52.5565	51.7712
Fam96a	71.5766	72.344	73.6064	81.5005	105.857	94.3666	93.7113	101.235
Mkl1	33.9022	33.3221	37.3251	40.7722	47.2242	51.1041	47.7252	46.6413
Apobec1	34.3212	32.1125	39.5178	34.0438	40.8547	53.6044	46.8605	44.291
Hacd2	5.27501	4.98519	4.32254	4.73055	6.10939	6.24288	7.20628	7.12972
Gna15	12.7769	15.5509	16.0905	19.1559	22.8643	23.2308	19.6519	19.2
Dennd5a	47.2696	49.3949	52.2411	52.0159	64.5184	69.4712	66.7384	64.999
Sfn	1.59398	1.65198	1.22038	1.64638	1.7962	2.5469	2.82963	2.13385
Vps18	9.0779	8.76382	10.9395	10.0998	14.7117	13.0031	12.2038	12.4764
Ap1g1	26.1636	26.0542	24.5059	21.2238	29.9825	31.1258	34.0271	34.8556
Sephs2	42.7855	43.0328	46.0304	50.8739	58.1099	64.5648	60.7082	58.0252
Nab1	10.9685	9.90201	8.89837	8.14219	12.3053	11.7675	12.5756	14.4205
Rbpj	2.76922	2.56134	1.91594	1.78438	2.17823	3.03369	3.78289	4.12482
Mfsd6l	0.636286	0.407217	0.477785	0.445335	1.13201	0.7898	0.856988	1.05955
Aipl1	0.417436	0.0942901	0.663779	0.492063	1.10273	0.829038	0.630792	0.882266
Ski	13.6158	13.5169	13.4226	14.0566	16.4476	18.3092	18.4761	19.7545
Lamtor2	75.2228	79.1597	79.1892	93.3542	120.848	109.416	99.615	100.783
Lrrfip2	19.4231	19.4656	20.7432	20.9723	26.5319	28.5971	26.6936	25.2491
Cryab	1.02801	1.16722	2.17229	1.14211	2.16145	3.64944	1.43996	1.23253
Raet1d	0	0	0.0911036	0	0.250191	0.256017	0.13551	0.726545
Gbp3	4.76654	4.56592	5.68833	4.0778	7.01419	6.91141	6.5341	5.84705
1700047M11Rik	20.7239	21.4357	21.268	19.0038	22.0442	31.1286	31.3209	24.9032
Akt1	95.1483	93.1871	115.448	116.15	149.106	148.44	125.782	128.748
Micall1	9.18798	9.87788	10.5431	11.0575	14.0137	13.0579	14.891	12.6162
Spsb1	1.05647	1.50265	1.5166	1.15413	2.18659	1.69145	2.12895	2.0891
Arl1	22.4525	20.5116	22.2096	19.1529	24.3803	27.3419	30.0182	30.0103
Jam2	0.408163	0.174147	0.408652	0.36085	0.667481	0.599523	0.732985	1.0108
Fmnl3	12.9435	12.2328	14.7991	14.7841	20.6273	17.0854	18.0672	17.1934
Ap1s1	38.0568	39.6075	40.0332	52.4429	63.9969	55.1672	50.7125	54.1691
Txnrd1	28.6751	28.1043	28.6817	29.4099	38.726	34.5315	35.666	42.6951
Parp4	13.9069	14.5233	14.2136	13.2967	16.8619	18.654	19.8954	19.053
Smarca2	12.8808	11.6268	13.2802	11.829	16.1394	16.6014	16.7748	16.6698
Cdk2ap2	123.516	142.944	144.645	161.228	186.63	218.375	168.878	176.422
Sugt1	26.4083	23.977	24.215	23.981	31.9822	30.8135	33.7008	33.756
Lrif1	7.48992	6.44257	5.36645	4.66726	5.48327	6.75398	10.183	10.1713
4833419F23Rik	0.400561	0.560104	0.328583	0.49325	0.72189	1.06188	0.733117	1.04817
Mical2	1.46384	1.25204	1.29619	1.21856	1.9512	2.01994	2.1909	1.91363
Tmem189	25.9777	24.5855	29.3228	29.027	34.4596	39.263	35.7638	34.2215
Tbk1	29.8487	28.8091	24.9929	25.6079	34.4813	33.5868	39.3494	36.7104
Dip2a	2.45126	2.26731	2.33225	2.60603	3.58051	3.33462	3.48939	3.45439
Klf13	40.7816	42.0776	44.6986	43.0371	54.0981	56.6686	56.1187	57.3835
Slc9a6	7.06567	6.81557	5.78257	4.87159	6.10916	7.85197	9.07415	10.2716
Sec22c	8.41241	8.20855	8.23944	7.61452	11.0097	9.60775	11.4738	11.5842
Cept1	22.7634	24.1875	17.6944	15.1896	18.8424	22.6454	30.7751	33.2871
Pdcl3	20.1831	19.0323	23.3486	24.623	29.1193	29.9219	27.5362	28.5653
Rybp	5.20723	4.99541	4.72326	4.73348	6.10406	5.99524	6.91729	7.8942
Cab39	50.6389	45.7871	43.666	43.2139	55.0443	54.4185	63.5905	67.6562
Ap3b1	27.5393	27.7904	30.374	27.4328	38.0923	36.2531	35.7214	38.9674
Nfu1	17.3148	19.3764	20.0061	22.6504	28.636	26.1511	25.4744	24.6133
Ccin	0.0993368	0.0729239	0.0285204	0.0713553	0.382914	0.440809	0.487854	0.268802
Cry1	10.1128	9.08042	9.71337	9.60552	13.1911	12.2591	12.8633	13.2075
Gm266	0.0414925	0.203066	0.0476513	0	0.203562	0.703019	0.212634	0.483657
Gm11517	0.147623	0.288991	0.508606	0.353468	0.77597	0.893295	0.693474	0.553104
Xpo6	35.9416	37.4411	38.1814	38.9133	47.9751	52.2869	46.637	50.7239
Ttc9	0.098753	0.144991	0.170117	0.212808	0.432572	0.517895	0.716937	0.37
Grm6	0.45386	0.364507	0.374214	0.624166	0.473057	1.13611	0.874686	1.10459
Tbc1d15	25.0399	23.739	23.7009	22.9217	27.4975	31.8918	30.5818	35.6989
Actg1	3.54012	3.36089	3.8516	3.69648	5.0928	5.99168	4.45589	4.52101
Havcr2	0.943863	0.597794	1.27525	0.779913	1.37491	1.58279	1.47006	1.47928
Procr	0.905028	0.787423	0.962372	1.05942	1.69145	1.43335	1.25969	1.67451
Ppapdc1b	14.4918	15.4223	14.2972	16.55	19.9271	18.1794	19.3832	22.9443
Pkn3	2.15001	2.44116	2.17284	2.37218	3.303	3.30282	3.48169	3.03603
Fbxw15	0	0	0	0	0.118169	0.299279	0.403223	0.393072
Fam102a	7.00552	7.26662	6.94701	8.94228	8.34507	13.1853	9.29172	9.7048
F12	0.127888	0.0500712	0.0587482	0.17148	0.23304	0.433368	0.567995	0.511105
Apbb1ip	67.6016	66.5577	64.8256	64.3656	79.359	90.4932	85.015	89.5676
Slc35a3	10.2529	9.85188	8.92814	8.38101	10.906	10.6358	13.6542	14.7593
Tacc2	0.602614	0.719196	0.619212	0.72904	1.22999	1.12594	1.10615	1.22354
Atp6v0a1	40.3608	40.4736	39.9394	36.03	46.2209	50.7651	49.0783	59.152
Sec14l1	25.0982	25.5047	24.9596	27.7281	31.2186	36.2526	33.2633	34.8432
A330050F15Rik	0.0219571	0	0	0	0.246219	0.318878	0.35632	0.310787
Anpep	0.677481	0.504552	1.01483	0.705284	1.27994	1.43781	1.15728	1.10362
Bad	15.5781	14.7614	14.5407	20.3166	26.0406	20.1635	19.1937	20.6147
Ppp2r3c	7.99879	9.12731	7.61476	7.17704	8.83681	10.8183	11.2725	11.7949
Colec12	8.16448	7.05567	7.79038	7.6161	9.32769	11.1543	9.99339	10.5631
Fkbp5	23.2078	27.0865	25.4154	34.4724	36.9427	35.3547	32.0056	40.1697
Krtcap2	71.9075	81.8594	73.829	90.0173	118.871	102.711	95.7966	96.7203
Apba1	1.90038	2.10565	2.06024	2.40982	2.79165	3.44067	3.29171	2.68986
Trappc2l	50.6613	48.1317	47.0763	59.5235	75.5305	69.5471	59.3642	63.6498
Slc25a11	46.2145	46.6406	49.1854	51.8641	65.6907	64.5418	61.0823	61.8227
Frmd8	23.6144	23.7842	26.7537	30.1201	38.2341	34.4566	33.7286	30.228
Homez	2.25848	2.13439	2.46452	2.36197	3.36587	3.04397	3.50321	3.25652
Nov	0.0426329	0.0417295	0.122402	0.20416	0.493012	0.464362	0.327717	0.443705
Ldhc	3.92532	4.25649	2.65174	8.21929	7.2553	7.14136	6.27798	5.25482
Tap2	35.3299	39.6148	42.5968	42.1949	56.7732	55.0824	50.6153	46.0876
Fam107b	157.598	149.227	148.364	139.989	178.739	178.553	213.692	202.846
St8sia4	13.356	11.3606	10.0046	8.7518	11.0472	12.6316	17.7937	16.1406
Lss	1.9595	2.22205	2.03081	2.34209	3.43332	2.982	2.97987	2.89822
Amer2	1.13143	1.07114	1.74669	1.36786	1.68993	2.15495	2.31292	1.93039
Kctd17	2.96238	3.75396	3.67547	4.38252	5.4871	4.48147	4.74411	5.63771
Kdelr2	39.05	40.4897	41.3411	42.5158	59.053	47.8862	50.902	55.2702
Thrb	0.769083	0.542006	0.662429	0.456688	1.25591	0.887335	1.01816	1.17823
Nckap1l	102.857	101.463	108.465	100.457	127.181	140.02	137.007	132.473
Rrbp1	27.5835	29.4199	32.1634	31.4201	39.2505	41.691	37.7419	38.7516
5830416P10Rik	8.44034	8.35474	7.74577	5.62033	8.76636	11.7597	11.0901	8.63761
Dhdds	29.0161	30.2259	33.0809	32.7429	40.1609	39.3668	41.7708	41.8935
2810474O19Rik	26.4078	25.5834	21.5616	18.8848	25.3631	29.9719	31.4833	34.097
Dab2ip	5.96851	5.3426	6.06026	6.57801	7.78736	9.58231	7.40864	7.42337
Slc16a12	0.468962	0.153008	0.179523	0.212099	0.57518	0.515003	0.567437	0.835151
Oma1	9.80711	9.81085	9.99068	11.2817	12.7242	15.1495	12.8529	13.3841
Cmip	44.9291	42.4239	46.2657	44.7242	52.5062	60.7543	58.8483	59.8939
Jrkl	7.10433	6.83678	6.21719	5.2013	6.78642	9.12149	9.02885	9.04328
Lrrc49	1.62049	1.45926	1.65631	1.62963	2.71439	2.17036	2.21451	2.30718
Osbpl7	9.76893	8.40333	11.1207	10.7904	13.9631	12.9676	13.5448	12.5389
Kif21b	35.2988	34.2965	37.9288	38.3982	46.9641	49.5108	50.0656	43.3554
Kctd20	85.8918	88.1222	92.5135	96.1047	113.461	123.583	118.518	114.555
Dock10	23.0171	22.5555	22.4931	19.3467	28.7544	25.928	30.5434	28.9853
Omg	0	0.0665029	0.0520183	0.108454	0.30158	0.401996	0.328838	0.433699
Lrrc61	7.98645	7.98679	8.83366	6.83605	9.44628	12.454	10.7128	9.47671
Bcl2l2	5.69536	6.20201	6.82511	6.40342	9.34101	7.63899	8.43502	8.24694
Ubxn11	3.80418	4.2868	3.92829	3.67409	6.00451	5.54538	4.69629	5.21687
Gsn	101.239	103.998	119.202	125.508	143.062	167.475	139.713	132.595
Sphkap	0.00774162	0.0303103	0.0355628	0.0148292	0.227882	0.281075	0.33722	0.438308
Dclre1c	6.13037	6.53226	6.21149	5.48308	7.07559	8.28934	9.19762	8.08838
Ppp1r12a	51.0504	45.6185	51.2611	49.5465	60.521	63.2292	65.4038	67.2356
Tm6sf2	0.662417	0.716631	0.560545	1.03513	0.952951	1.88465	1.13155	1.04501
Nod1	6.82836	6.76191	7.82879	7.55698	9.8835	9.7564	9.86004	9.11745
Tspan31	22.1845	25.0084	20.9748	23.1249	29.4934	28.9705	30.166	30.522
Tor2a	19.9225	19.7252	22.2011	21.8786	31.744	29.182	22.5384	25.9061
Pank3	11.6091	10.07	8.52133	8.29313	11.7199	10.5981	13.2771	15.3194
Mtpn	69.6583	62.1392	55.0029	51.0551	64.6247	65.3391	88.9718	89.5774
Ier3ip1	20.867	23.7168	19.4372	21.7519	24.6111	26.5523	30.1471	30.6829
Kbtbd7	13.6388	11.6933	9.85823	8.62666	11.7359	12.0012	17.1359	16.9084
Atp6v0d1	87.826	92.0682	92.4121	91.9989	118.868	124.716	111.467	116.76
Klhl36	6.4017	5.32154	6.91945	6.01856	8.67642	9.01983	7.87997	7.44645
Lcp2	52.1601	52.4845	51.7228	54.7879	65.7577	75.1656	64.2532	68.7038
Gpr176	0.219133	0.340659	0.133231	0.172839	0.686594	0.468003	0.51745	0.611748
[truncated: 15,759 more rows]
