# Supplementary material for: Murine breast cancers disorganize the liver transcriptome in a zonated manner
Source: Commun Biol. 2023 Jan 24;6:97. doi: 10.1038/s42003-023-04479-w (PMC9873924; doi:10.1038/s42003-023-04479-w)
Supplement: Supplementary file 10 — Supplementary Data 7 [file 42003_2023_4479_MOESM10_ESM.xlsx]

## Sheet: Fig. 5b
Fig. 5b
	Sham					Cancer					p value
	0.056	0.13	0.079	0.22	0.25	10.9	18.5	13.2	6.06	12.2	0.000320323
Figure 5: Zonated immune cell activation in the livers of cancer-bearing mice
(b) Flow cytometric analysis of Ly6G+CD11b+ neutrophils in the livers of sham and 4T1-bearing mice. Representative plots are shown in the left. Data are represented as the mean ± SEM. The p value is shown (unpaired two-tailed Student’s t-test). n = 5.

## Sheet: Fig. 5d
Fig. 5d
		Sham				Cancer				p value
	Neutrophils	0.104487	0.633295	2.61408	0.648135	2.70748	4.4323	6.66269	3.68104	0.0154573
	Others	1.74181	0.845066	0.834624	0.578495	0.747051	1.64059	0.661045		0.969164
Figure 5: Zonated immune cell activation in the livers of cancer-bearing mice
(d) Expression of Mki67 in the bone marrow of sham and 4T1-bearing mice. Neutrophils and non-neutrophils are MACS-sorted and analyzed by qPCR. Data are represented as the mean ± SEM.
The p value is shown (unpaired two-tailed Student’s t-test). Others (cancer): n = 3, neutrophils (sham, cancer) and others (sham): n = 4.

## Sheet: Fig. 5e
Fig. 5e
	Sham					Cancer					p value
	33.6	36.8	38.6	26.9	27.7	47.9	43.4	45.4	47.2	51.6	0.000749434
Figure 5: Zonated immune cell activation in the livers of cancer-bearing mice
(e) Flow cytometric analysis of Ly6G+CD11b+ neutrophils in the bone marrow of sham and 4T1-bearing mice. Data are represented as the mean ± SEM. The p value is shown (unpaired two-tailed Student’s t-test). n = 5

## Sheet: Fig. S11d
Fig. S11d
	Sham					Cancer					p value
	0.0071	0.017	0.0083	0.007	0.015	0.27	0.39	0.4	0.45	0.2	9.61192e-05
Supplementary Figure S11: Immune cell activation in the livers of cancer-bearing mice.
(d-e) Flow cytometric analysis of FceR1α+CD117-basophils in (d) the livers and (e) bone marrows of sham and 4T1-bearing mice. Representative plots are shown in the left. Data are represented as the mean ± SEM. The p value is shown (unpaired two-tailed Student’s t-test). n = 5.

## Sheet: Fig. S11e
Fig. S11e
	Sham					Cancer					p value
	0.46	0.48	0.55	0.37	0.47	0.15	0.2	0.19	0.31	0.071	0.000388383
Supplementary Figure S11: Immune cell activation in the livers of cancer-bearing mice.
(d-e) Flow cytometric analysis of FceR1α+CD117-basophils in (d) the livers and (e) bone marrows of sham and 4T1-bearing mice. Representative plots are shown in the left. Data are represented as the mean ± SEM. The p value is shown (unpaired two-tailed Student’s t-test). n = 5.
